# Supplementary material for: Lipid-Induced Epigenomic Changes in Human Macrophages Identify a Coronary Artery Disease-Associated Variant that Regulates PPAP2B Expression through Altered C/EBP-Beta Binding
Source: PLoS Genet. 2015 Apr 2;11(4):e1005061. doi: 10.1371/journal.pgen.1005061 (PMC4383549; doi:10.1371/journal.pgen.1005061)
Supplement: S1 Table — (XLSX) [file pgen.1005061.s007.xlsx]

## Sheet: SUPP_TABLE_1A_paired
Gene symbol	Probe ID	logFC	AveExpr	t	P.Value	adj.P.Val	B
LDLR	1440736	-3.08994	9.77833	-39.7651	4.57e-18	1.16e-13	28.9619
SQLE	3120367	-2.45943	10.4596	-30.5811	3.56e-16	4e-12	25.9307
INSIG1	360192	-2.14912	11.3715	-29.8702	5.25e-16	4e-12	25.6353
SQLE	7050068	-2.18876	9.22407	-29.5527	6.27e-16	4e-12	25.4998
SC4MOL	5860348	-2.56938	10.6658	-29.0772	8.19e-16	4.18e-12	25.2929
SC4MOL	4200037	-2.44877	9.91775	-27.2708	2.36e-15	1e-11	24.459
ABCG1	5860377	2.43929	10.0407	24.8827	1.06e-14	3.87e-11	23.2276
PLIN2	1400446	2.69701	11.037	24.6344	1.25e-14	3.99e-11	23.0902
INSIG1	1820332	-1.5996	8.91398	-23.8912	2.07e-14	5.86e-11	22.6676
ABCG1	6060377	2.26672	10.7573	22.3976	5.93e-14	1.38e-10	21.7633
CD93	6100615	-1.99647	10.8021	-22.3885	5.97e-14	1.38e-10	21.7576
FCGBP	130609	-2.00653	11.0383	-21.6366	1.04e-13	2.21e-10	21.2722
AKR1C3	7210632	2.4492	10.1607	20.963	1.74e-13	3.41e-10	20.8189
PDK4	3310504	1.95366	9.5281	20.5329	2.43e-13	4.21e-10	20.5199
AKR1C4	3120598	2.50466	10.984	20.5113	2.48e-13	4.21e-10	20.5047
FABP4	150373	1.49533	12.9337	20.138	3.33e-13	5.31e-10	20.2386
PPAP2B	6220097	1.62682	9.69697	19.7971	4.39e-13	6.13e-10	19.9903
HMGCR	6550603	-1.47148	10.1883	-19.775	4.47e-13	6.13e-10	19.974
PLIN2	460204	1.79361	13.214	19.7487	4.57e-13	6.13e-10	19.9547
ALOX5AP	3930343	-1.90504	10.9069	-19.5804	5.25e-13	6.69e-10	19.8298
DHCR7	5360678	-1.83358	8.63686	-19.3164	6.53e-13	7.93e-10	19.6314
PTGR1	6450440	1.34078	11.7065	18.6843	1.12e-12	1.29e-09	19.1429
TMEM173	3460008	-1.29505	8.85335	-18.1231	1.82e-12	2.02e-09	18.693
FADS1	2360020	-1.80582	10.0997	-17.818	2.39e-12	2.54e-09	18.4416
ADORA2B	2060040	1.25638	8.87783	17.6929	2.68e-12	2.73e-09	18.3371
FGL2	1430170	-1.31986	10.7365	-17.6026	2.9e-12	2.85e-09	18.2611
IDI1	2640670	-1.43625	10.2955	-17.1216	4.52e-12	4.27e-09	17.849
FDFT1	5700142	-1.4164	11.1736	-17.0203	4.97e-12	4.53e-09	17.7605
OLR1	7510132	-1.6356	9.04519	-16.66	6.98e-12	6.14e-09	17.4412
TMEM158	3130220	1.5118	10.1852	16.5632	7.66e-12	6.46e-09	17.3542
PTGR1	2570332	1.28085	11.0861	16.5381	7.85e-12	6.46e-09	17.3315
GIMAP4	4880626	-1.37888	10.0504	-16.0136	1.31e-11	1.04e-08	16.8491
DHCR24	4480341	-1.5021	10.1789	-15.8213	1.58e-11	1.22e-08	16.6679
PPAP2B	7050575	1.64661	11.2319	15.7487	1.7e-11	1.28e-08	16.5989
LOC651872	1260138	-1.04499	8.54133	-15.6855	1.82e-11	1.3e-08	16.5386
ALDOC	7330544	-1.0888	8.72249	-15.6634	1.86e-11	1.3e-08	16.5174
TNFRSF11A	1510240	-1.01825	8.53861	-15.6495	1.88e-11	1.3e-08	16.5041
NRGN	6290747	-1.1412	8.53519	-15.5475	2.09e-11	1.4e-08	16.4059
FDFT1	2360630	-1.31645	10.0846	-15.5109	2.17e-11	1.42e-08	16.3705
HMGCS1	5270112	-1.60825	10.1929	-15.2987	2.69e-11	1.72e-08	16.1636
CYP51A1	6200068	-1.05101	9.33162	-15.2719	2.77e-11	1.72e-08	16.1372
GIMAP6	6330615	-1.17804	9.089	-15.076	3.39e-11	2.06e-08	15.9431
NOTCH3	2340692	1.32969	9.11632	15.031	3.55e-11	2.11e-08	15.8982
GNG2	2190020	-1.34767	9.45335	-14.9883	3.71e-11	2.15e-08	15.8554
CES1	2680056	1.17039	8.72915	14.6741	5.18e-11	2.93e-08	15.5367
SH3GL2	2600465	-1.09813	8.77215	-14.5217	6.1e-11	3.38e-08	15.3796
TLR7	7200753	-1.13388	8.35974	-14.4757	6.41e-11	3.48e-08	15.3318
FCGBP	130463	-1.48104	8.98509	-14.2237	8.43e-11	4.48e-08	15.0675
G6PD	430465	0.997098	10.8208	13.9868	1.09e-10	5.7e-08	14.8147
IMPA2	2340241	1.12242	9.42311	13.9531	1.14e-10	5.73e-08	14.7783
VSIG4	1410730	-1.49993	10.258	-13.945	1.15e-10	5.73e-08	14.7696
KLHDC8B	7560114	1.22028	11.3239	13.8612	1.26e-10	6.18e-08	14.6789
CCRL1	5860630	-1.15153	8.59172	-13.8317	1.3e-10	6.26e-08	14.6468
NQO1	5360347	0.988858	11.9655	13.4585	1.99e-10	9.39e-08	14.2352
C21ORF7	150315	-1.18956	9.5817	-13.4271	2.06e-10	9.56e-08	14.2001
NMT2	5860066	0.96169	8.40695	13.4061	2.11e-10	9.62e-08	14.1765
AKR1C2	5340129	1.39179	8.60168	13.3908	2.15e-10	9.62e-08	14.1593
CDK5RAP2	5690228	1.0101	9.44712	13.3625	2.22e-10	9.74e-08	14.1276
DHCR7	6550048	-1.2506	8.46055	-13.3392	2.28e-10	9.74e-08	14.1014
RCAN1	620239	-1.01437	10.4801	-13.3351	2.29e-10	9.74e-08	14.0966
GIMAP7	3170091	-1.51628	9.05705	-13.2795	2.44e-10	1.02e-07	14.0339
P2RY8	7100431	-0.88496	8.63822	-13.2145	2.64e-10	1.08e-07	13.9601
NLRP3	3420154	-0.901957	8.90523	-13.1704	2.78e-10	1.12e-07	13.9099
ITLN1	7610170	1.0954	7.82993	13.1128	2.97e-10	1.17e-07	13.844
CD163L1	580100	-1.15362	9.61797	-13.1086	2.98e-10	1.17e-07	13.8391
PIM1	3130301	1.161	10.3324	13.0592	3.16e-10	1.22e-07	13.7824
CDK5RAP2	4260017	1.10158	8.76966	12.9015	3.81e-10	1.43e-07	13.6
TSC22D1	5260754	-0.933993	9.98415	-12.9	3.82e-10	1.43e-07	13.5981
SLC12A8	3710075	0.949978	9.70824	12.875	3.93e-10	1.45e-07	13.5691
CORO1A	5390113	-0.892007	9.78491	-12.8422	4.09e-10	1.49e-07	13.5308
PKIB	3610615	-0.958909	8.61969	-12.7599	4.52e-10	1.62e-07	13.4343
MS4A6A	2260129	-1.44079	10.776	-12.7269	4.7e-10	1.66e-07	13.3954
F13A1	2230241	-2.81281	10.4029	-12.7027	4.84e-10	1.68e-07	13.3668
TMEM140	4670414	0.851336	10.4227	12.6935	4.89e-10	1.68e-07	13.356
HPSE	630619	0.935935	9.45864	12.6839	4.95e-10	1.68e-07	13.3446
FAM69A	2970433	1.21022	10.1095	12.638	5.23e-10	1.76e-07	13.2903
ETV5	770746	-0.963254	10.6765	-12.6123	5.4e-10	1.79e-07	13.2597
ATP2B4	6100482	-0.838914	9.14607	-12.568	5.69e-10	1.86e-07	13.207
IGF1	3310400	-1.39477	8.0865	-12.5361	5.92e-10	1.91e-07	13.1689
RGS10	2710039	-1.13497	8.03169	-12.4971	6.21e-10	1.98e-07	13.1222
CLDN23	1850156	1.15293	10.8862	12.4548	6.54e-10	2.06e-07	13.0713
MXD4	3710647	-0.908699	10.2186	-12.4152	6.86e-10	2.12e-07	13.0236
GIMAP8	1190040	-1.15666	9.42721	-12.4098	6.91e-10	2.12e-07	13.0172
OPN3	780021	0.857173	10.5398	12.3425	7.51e-10	2.27e-07	12.9357
SMPDL3A	6020044	1.35716	9.61652	12.3372	7.55e-10	2.27e-07	12.9293
MS4A6A	520360	-1.05268	11.5582	-12.297	7.94e-10	2.35e-07	12.8804
TSKU	830201	0.895334	8.77596	12.2824	8.08e-10	2.37e-07	12.8626
GATM	3940292	-1.01442	9.68111	-12.2696	8.21e-10	2.38e-07	12.8471
SULT1C2	6900075	0.844592	9.40804	12.1972	8.99e-10	2.58e-07	12.7585
FILIP1L	650458	-0.917134	9.04054	-12.1767	9.22e-10	2.61e-07	12.7333
TXNRD1	730286	0.999439	12.2848	12.0796	1.04e-09	2.92e-07	12.6136
RAB40B	510484	-0.888699	8.58032	-11.9769	1.18e-09	3.28e-07	12.4861
SLC9A9	510128	-1.00495	10.2636	-11.9092	1.29e-09	3.47e-07	12.4015
FILIP1L	110307	-1.01157	9.21077	-11.909	1.29e-09	3.47e-07	12.4012
S100P	1510424	1.1924	8.25053	11.901	1.3e-09	3.47e-07	12.3911
HTR2B	6940037	-1.36635	8.92166	-11.8968	1.31e-09	3.47e-07	12.3859
RCAN1	2850551	-0.802226	11.631	-11.8861	1.33e-09	3.47e-07	12.3725
RGS10	1440209	-1.05702	11.4958	-11.8791	1.34e-09	3.47e-07	12.3636
CYSLTR1	2070402	-1.14081	9.23356	-11.8751	1.35e-09	3.47e-07	12.3587
EBP	4250156	-1.05447	9.73949	-11.8336	1.42e-09	3.62e-07	12.3064
DFNA5	580403	0.793513	12.2613	11.7596	1.56e-09	3.95e-07	12.2129
SC5DL	6220397	-0.929308	10.6359	-11.7354	1.61e-09	4.03e-07	12.1823
FILIP1L	4490709	-0.868544	8.66658	-11.7055	1.67e-09	4.15e-07	12.1442
VLDLR	5390661	0.77036	7.93742	11.6805	1.73e-09	4.24e-07	12.1123
LILRB2	540671	-0.890511	9.96721	-11.6641	1.77e-09	4.29e-07	12.0915
DEF6	1570255	-0.828559	9.44845	-11.5835	1.96e-09	4.72e-07	11.9881
SPINK1	2260326	1.13965	10.6298	11.5586	2.03e-09	4.83e-07	11.9562
GADD45B	4920110	0.765995	8.78126	11.5459	2.06e-09	4.86e-07	11.9398
GAPT	6480079	-1.55894	8.08514	-11.5368	2.08e-09	4.86e-07	11.9281
NCF1	3940438	-0.805451	10.2679	-11.5326	2.1e-09	4.86e-07	11.9227
SLC7A11	2750128	1.45011	8.79424	11.5044	2.17e-09	4.99e-07	11.8863
NLRP3	1010035	-0.934744	8.84035	-11.4908	2.21e-09	5.02e-07	11.8686
BMF	7650209	0.825213	8.6144	11.4865	2.23e-09	5.02e-07	11.8631
MEF2C	4040162	-1.09591	8.62489	-11.4699	2.27e-09	5.09e-07	11.8417
LST1	4280435	-0.921601	10.4172	-11.4096	2.46e-09	5.46e-07	11.7633
M160	240220	-1.38226	10.4343	-11.3885	2.53e-09	5.56e-07	11.7358
ARHGAP23	4210630	-0.78297	8.33075	-11.3642	2.61e-09	5.69e-07	11.704
LILRA5	2470162	-0.918539	8.99703	-11.3484	2.67e-09	5.77e-07	11.6835
FASN	5310634	-1.02669	10.8067	-11.3182	2.78e-09	5.92e-07	11.6439
PAQR5	1410255	0.868426	8.62531	11.3158	2.78e-09	5.92e-07	11.6407
GAPT	7570541	-1.25473	8.03664	-11.2895	2.88e-09	6.08e-07	11.6063
SEL1L3	1470551	0.851221	9.94414	11.2466	3.05e-09	6.38e-07	11.5498
RTN1	6860193	-1.11166	10.2757	-11.2304	3.12e-09	6.47e-07	11.5284
RB1	6280474	-1.18225	10.5743	-11.2106	3.2e-09	6.59e-07	11.5022
FOLR2	4480364	-1.11495	8.91226	-11.1974	3.26e-09	6.65e-07	11.4848
SLAMF9	3940307	0.946527	9.25887	11.1546	3.45e-09	6.95e-07	11.4281
ADORA3	6580482	-1.3273	9.47759	-11.1529	3.46e-09	6.95e-07	11.4258
IL21R	10630	-0.952469	8.44585	-11.115	3.64e-09	7.25e-07	11.3754
FCN1	6660398	-1.16913	11.5387	-11.098	3.72e-09	7.36e-07	11.3528
TACSTD2	6270138	-1.31836	8.71939	-11.0715	3.86e-09	7.56e-07	11.3174
OXCT1	1090768	-1.0976	9.34836	-11.0667	3.88e-09	7.56e-07	11.3109
LST1	650112	-0.828187	9.4877	-11.0233	4.12e-09	7.92e-07	11.2529
C5ORF62	130364	0.754893	9.38475	11.0204	4.13e-09	7.92e-07	11.249
KCNJ5	1260484	0.807609	9.11239	11.0019	4.24e-09	8.06e-07	11.2242
RGS18	6100397	-0.984809	9.41441	-10.9845	4.34e-09	8.19e-07	11.2008
LOC649143	1010546	-0.875682	11.6181	-10.9798	4.36e-09	8.19e-07	11.1945
ATP8B4	1820270	-0.997567	10.6157	-10.9398	4.61e-09	8.54e-07	11.1406
DLL1	4050687	0.957672	8.65078	10.9369	4.63e-09	8.54e-07	11.1367
SDC2	2690026	0.821157	10.2544	10.9322	4.66e-09	8.54e-07	11.1303
AK5	6270148	-0.782676	8.65984	-10.9017	4.85e-09	8.79e-07	11.089
VAMP5	2630195	-0.863284	9.78928	-10.8964	4.89e-09	8.79e-07	11.0818
SPOCD1	2120537	0.807108	11.0926	10.8928	4.91e-09	8.79e-07	11.0769
DOCK10	1710736	-0.834878	11.6256	-10.8904	4.93e-09	8.79e-07	11.0738
TXNRD1	2320133	1.06166	11.9732	10.8724	5.05e-09	8.95e-07	11.0493
QPRT	2940291	-0.983368	10.6018	-10.8127	5.48e-09	9.64e-07	10.9681
NDST2	110561	-0.977145	9.15975	-10.7878	5.67e-09	9.9e-07	10.9342
CD36	3310538	0.769125	13.4408	10.7757	5.77e-09	1e-06	10.9176
SLC22A5	7050180	0.71026	8.26334	10.7658	5.84e-09	1e-06	10.904
MGST1	3180731	0.791116	10.9706	10.763	5.87e-09	1e-06	10.9002
C9ORF98	6330358	1.0798	8.99894	10.7547	5.93e-09	1.01e-06	10.8889
SEMA3C	5670246	0.871536	9.10853	10.7159	6.26e-09	1.06e-06	10.8356
TFPI	4280674	0.781865	8.38225	10.7098	6.31e-09	1.06e-06	10.8273
RILPL1	5220309	0.767128	10.8529	10.655	6.81e-09	1.14e-06	10.7518
TMEM97	3420541	-1.22377	8.90719	-10.5853	7.5e-09	1.24e-06	10.6553
ATP2B4	6900630	-0.762402	8.95649	-10.5069	8.37e-09	1.38e-06	10.5462
KIAA0040	1990446	-0.814594	8.68818	-10.4974	8.48e-09	1.38e-06	10.5329
SMPDL3A	4230669	1.18605	12.0036	10.4969	8.49e-09	1.38e-06	10.5323
MYO1B	1500669	-1.08451	10.13	-10.4905	8.56e-09	1.38e-06	10.5233
NMT2	3930382	0.857124	9.52735	10.4412	9.18e-09	1.47e-06	10.4542
LOC606724	5670372	-0.750209	9.04512	-10.4335	9.28e-09	1.48e-06	10.4434
PHACTR1	3170139	0.948614	8.74007	10.4172	9.49e-09	1.5e-06	10.4205
MS4A6A	1770152	-1.07228	11.6354	-10.4014	9.71e-09	1.53e-06	10.3983
LOC642073	3060520	-0.785094	9.79079	-10.3826	9.97e-09	1.56e-06	10.3718
GLUL	7550392	0.85713	8.76214	10.3723	1.01e-08	1.57e-06	10.3573
TMEM38B	7550243	0.82665	11.1812	10.3649	1.02e-08	1.58e-06	10.3468
CTSL1	840717	1.25053	10.8872	10.3393	1.06e-08	1.63e-06	10.3107
CACNA2D3	4220592	-1.0446	8.36538	-10.297	1.13e-08	1.72e-06	10.2507
FANCE	5720192	-0.864714	9.11994	-10.2421	1.22e-08	1.85e-06	10.1727
NR1H3	3710450	0.792227	12.1888	10.2234	1.25e-08	1.89e-06	10.146
FLJ21986	7510551	-1.05607	8.80157	-10.1714	1.35e-08	2.02e-06	10.0715
TLR8	3390612	-0.771321	9.10463	-10.1667	1.36e-08	2.02e-06	10.0649
PARM1	1240037	-0.968746	8.33767	-10.1574	1.37e-08	2.04e-06	10.0515
MGST1	5080131	0.687203	12.7064	10.1201	1.45e-08	2.14e-06	9.99785
DENND4C	4590427	0.780007	10.686	10.1004	1.49e-08	2.18e-06	9.96956
C18ORF10	3140110	-0.730506	10.9307	-10.0692	1.56e-08	2.27e-06	9.92442
ADRB2	7570326	-0.823323	8.60958	-10.057	1.59e-08	2.29e-06	9.90681
TTRAP	3310161	0.750046	10.1953	10.0524	1.6e-08	2.29e-06	9.90013
TPM2	160370	-0.663501	9.17107	-10.0489	1.61e-08	2.29e-06	9.89507
SAMSN1	4390079	-0.829768	9.12508	-10.047	1.61e-08	2.29e-06	9.89232
AIF1	3800047	-0.894716	12.9269	-10.0345	1.64e-08	2.32e-06	9.87421
SAMSN1	1410181	-1.12036	10.3031	-10.0021	1.72e-08	2.42e-06	9.82718
C13ORF31	1050209	-0.704996	9.97499	-9.99221	1.74e-08	2.44e-06	9.81287
CD82	5130136	0.796462	9.70684	9.94499	1.87e-08	2.6e-06	9.74408
ZFYVE16	1230112	0.855817	10.4488	9.9214	1.93e-08	2.68e-06	9.70962
FADS2	380224	-1.0922	7.82772	-9.91845	1.94e-08	2.68e-06	9.70531
ABCA1	4060358	0.844603	13.1241	9.89975	1.99e-08	2.74e-06	9.67793
C1QA	2940685	-0.85947	9.9828	-9.89251	2.02e-08	2.75e-06	9.66733
CD209	2640037	-0.831662	9.21716	-9.86404	2.1e-08	2.85e-06	9.62556
SEPP1	4540079	-0.902017	8.32549	-9.85884	2.12e-08	2.86e-06	9.61791
P2RY13	520392	0.983055	8.4483	9.84906	2.15e-08	2.88e-06	9.60354
CCBP2	460504	-0.718393	7.89806	-9.84583	2.16e-08	2.88e-06	9.59878
LAT2	3060092	-0.822621	10.8962	-9.84347	2.17e-08	2.88e-06	9.59532
UGCG	3800647	0.765499	9.83315	9.8347	2.19e-08	2.9e-06	9.5824
HYAL1	1070400	-1.2405	9.41615	-9.82186	2.24e-08	2.94e-06	9.5635
NDP	2320598	-0.723341	7.92965	-9.81227	2.27e-08	2.97e-06	9.54936
HNMT	7100121	-0.791209	10.3032	-9.79657	2.32e-08	3.02e-06	9.52618
NCF4	6480692	-0.673066	10.4137	-9.79224	2.34e-08	3.02e-06	9.51979
RNASE2	2640068	-0.749308	8.49547	-9.77185	2.41e-08	3.09e-06	9.48964
LOC158160	2030672	-0.719883	8.86943	-9.77093	2.41e-08	3.09e-06	9.48828
SRPX	4900133	0.784214	8.27392	9.73061	2.56e-08	3.26e-06	9.42852
HLA-DPA1	1190039	-0.798683	12.9024	-9.72091	2.6e-08	3.28e-06	9.41411
SLC26A11	7040647	0.684925	11.8478	9.71987	2.6e-08	3.28e-06	9.41256
VNN2	7100161	-1.07249	10.1569	-9.71398	2.62e-08	3.29e-06	9.40381
LOC391811	6020669	-0.695837	10.8408	-9.69581	2.69e-08	3.37e-06	9.37679
LTBP2	1940692	-0.691824	8.61126	-9.68855	2.72e-08	3.39e-06	9.36597
ACAD11	3370136	-0.752641	9.17715	-9.68046	2.76e-08	3.41e-06	9.35392
FAM116B	6520241	-0.654213	8.6551	-9.62042	3.01e-08	3.71e-06	9.26421
DDIT4L	380019	0.64688	9.72406	9.61283	3.05e-08	3.71e-06	9.25284
SLC25A23	6280092	-0.730112	8.64382	-9.61229	3.05e-08	3.71e-06	9.25203
CDS2	510673	0.718451	10.3861	9.61166	3.05e-08	3.71e-06	9.25109
HSD11B1	5810132	0.731772	7.92529	9.59873	3.11e-08	3.76e-06	9.2317
FLJ20489	2900139	0.65915	11.0282	9.59034	3.15e-08	3.79e-06	9.21911
HSPB7	4560523	-0.770971	8.61305	-9.58484	3.18e-08	3.79e-06	9.21085
STARD4	6580382	-0.723325	7.82795	-9.58391	3.18e-08	3.79e-06	9.20946
ALDH3A2	460746	0.704903	8.93904	9.57974	3.2e-08	3.79e-06	9.20319
CD82	2340768	1.09033	11.1893	9.5777	3.21e-08	3.79e-06	9.20013
PTGS1	1070450	-0.711252	10.4311	-9.57444	3.23e-08	3.79e-06	9.19522
PGM2L1	7210093	0.650947	9.10875	9.54253	3.39e-08	3.96e-06	9.14719
SLC29A3	3800463	0.722782	11.9475	9.52627	3.47e-08	4.04e-06	9.12267
PTPLA	730221	0.714046	9.65446	9.5212	3.5e-08	4.05e-06	9.11502
STAB1	6040053	-0.882271	11.3563	-9.50374	3.59e-08	4.12e-06	9.08865
CMTM8	2480037	0.678984	9.54345	9.50366	3.59e-08	4.12e-06	9.08853
CLEC4A	4050202	-0.779954	11.728	-9.49052	3.66e-08	4.19e-06	9.06865
CBS	1230047	0.670047	8.95505	9.48365	3.7e-08	4.21e-06	9.05825
ARHGAP9	110180	-0.635529	10.6656	-9.46394	3.81e-08	4.32e-06	9.02838
HS3ST2	5870435	0.944638	8.96229	9.45515	3.86e-08	4.36e-06	9.01505
NQO1	780452	0.764359	8.35847	9.43521	3.98e-08	4.47e-06	8.98477
ARHGAP9	2650594	-0.680088	8.98986	-9.43005	4.01e-08	4.49e-06	8.97693
HS.564874	3140273	0.972563	9.73993	9.41949	4.08e-08	4.54e-06	8.96087
HYAL1	1980300	-0.96234	8.40313	-9.40407	4.17e-08	4.63e-06	8.93739
LPAR5	2260241	-0.992695	9.16655	-9.37016	4.39e-08	4.85e-06	8.88565
C18ORF10	2690541	-0.72551	11.1575	-9.3647	4.43e-08	4.85e-06	8.87729
CACNA2D4	5810221	-0.716617	9.55756	-9.36451	4.43e-08	4.85e-06	8.877
MSC	7510377	0.909221	9.7834	9.33696	4.62e-08	5.04e-06	8.83484
EPAS1	7610131	0.762973	12.0793	9.32547	4.7e-08	5.1e-06	8.81724
PCSK5	1740343	0.925114	8.79854	9.31599	4.77e-08	5.16e-06	8.80269
COBL	610189	-0.631975	8.92147	-9.3044	4.86e-08	5.23e-06	8.7849
GPR141	1440360	-0.702281	7.8291	-9.29738	4.91e-08	5.26e-06	8.77411
MVD	1440020	-0.745863	8.2843	-9.2887	4.98e-08	5.31e-06	8.76076
HS.559602	2120328	0.700843	9.09456	9.28003	5.04e-08	5.36e-06	8.74744
G6PD	4200450	0.677141	12.7225	9.26651	5.15e-08	5.45e-06	8.72662
LEPREL1	4280524	-0.95406	8.31948	-9.25915	5.21e-08	5.49e-06	8.71528
SESN1	1240553	-0.916954	9.66334	-9.25091	5.27e-08	5.53e-06	8.70257
MADD	4830484	0.881787	8.83819	9.22157	5.52e-08	5.76e-06	8.65725
SIPA1L2	3460053	0.63123	9.58002	9.17335	5.94e-08	6.18e-06	8.58256
F2R	4570398	-0.942509	8.98823	-9.15982	6.07e-08	6.29e-06	8.56154
PAK1	6250685	-0.703114	9.7042	-9.14647	6.19e-08	6.39e-06	8.54079
ACACA	2630692	-0.644776	8.77797	-9.13335	6.32e-08	6.49e-06	8.52037
SRXN1	3780717	0.8114	11.7727	9.13206	6.33e-08	6.49e-06	8.51836
TFPI	1340039	0.953691	10.2317	9.10006	6.65e-08	6.77e-06	8.46846
RARRES3	2650564	-0.615431	8.00158	-9.09921	6.66e-08	6.77e-06	8.46713
MAP1LC3A	5490240	-0.798631	9.55542	-9.09322	6.72e-08	6.81e-06	8.45777
OPRL1	1440754	-0.643	9.03817	-9.08147	6.85e-08	6.9e-06	8.43941
OPN3	3140500	0.649998	8.65479	9.07165	6.95e-08	6.98e-06	8.42405
PID1	1410114	-0.886545	9.45407	-9.05371	7.15e-08	7.14e-06	8.39596
LTC4S	1230286	-0.751666	8.26331	-9.05266	7.16e-08	7.14e-06	8.39432
CXCR4	7320288	0.9164	10.5544	9.03902	7.32e-08	7.26e-06	8.37292
ST6GAL1	1710630	-0.710838	10.4019	-8.97034	8.15e-08	8.05e-06	8.26487
P8	4290189	0.825806	8.68886	8.96287	8.24e-08	8.12e-06	8.25308
LOC728323	7400593	0.722474	8.6036	8.95166	8.39e-08	8.21e-06	8.23538
NSDHL	4260392	-0.654151	9.62629	-8.95011	8.41e-08	8.21e-06	8.23293
CORO2A	1410609	0.680461	9.54767	8.94838	8.43e-08	8.21e-06	8.2302
INPP5D	3130609	-0.660608	9.59835	-8.9314	8.66e-08	8.4e-06	8.20335
CARD9	3710685	-0.815078	9.49389	-8.91306	8.91e-08	8.59e-06	8.1743
CCL5	620717	-0.701054	10.1556	-8.91212	8.93e-08	8.59e-06	8.17281
ACACA	2190414	-0.579339	9.22969	-8.89217	9.21e-08	8.83e-06	8.14115
ETV5	1450519	-0.674515	8.95052	-8.88771	9.28e-08	8.83e-06	8.13408
NCF1C	3180681	-0.762797	9.69583	-8.88759	9.28e-08	8.83e-06	8.13389
TFPI	4850731	0.874198	10.472	8.85832	9.72e-08	9.21e-06	8.08735
NAV2	4230195	0.637203	9.49738	8.84656	9.9e-08	9.35e-06	8.06862
RBBP8	6580672	0.610653	10.056	8.83763	1e-07	9.45e-06	8.05438
CD200R1	4050348	-0.619315	7.66173	-8.82875	1.02e-07	9.55e-06	8.04021
PLAUR	730528	0.950088	11.5781	8.79671	1.07e-07	1e-05	7.98903
THOP1	770672	-0.864157	9.44799	-8.79308	1.08e-07	1e-05	7.98323
METTL7A	1820008	-0.728188	10.8861	-8.73893	1.17e-07	1.09e-05	7.89637
RASL10A	3930026	-0.627939	7.92908	-8.73271	1.19e-07	1.1e-05	7.88637
LOC644496	290414	1.54134	11.2105	8.68408	1.28e-07	1.17e-05	7.80803
CYP27A1	7040735	0.599779	13.415	8.68371	1.28e-07	1.17e-05	7.80744
SULT1C2	1470689	0.694515	9.71778	8.68319	1.28e-07	1.17e-05	7.80659
FSCN1	4560328	-0.691889	12.6636	-8.68179	1.29e-07	1.17e-05	7.80434
PLAUR	360475	0.661293	11.9014	8.67716	1.3e-07	1.18e-05	7.79686
DBI	2480338	-0.716593	12.5412	-8.67104	1.31e-07	1.18e-05	7.78697
TTRAP	3190189	0.888402	10.7894	8.66899	1.31e-07	1.18e-05	7.78365
CAMK2B	5130593	-0.613415	8.11735	-8.64756	1.36e-07	1.22e-05	7.74899
ITSN1	4610070	-0.800406	9.77845	-8.64525	1.36e-07	1.22e-05	7.74524
PLAUR	6220671	0.820701	12.357	8.62414	1.41e-07	1.26e-05	7.71103
GIMAP1	6420671	-0.723103	8.67909	-8.57513	1.53e-07	1.36e-05	7.63138
STAMBPL1	7150059	-0.780411	8.85936	-8.56105	1.56e-07	1.38e-05	7.60844
CCL22	2480092	-0.806151	11.3911	-8.55563	1.58e-07	1.39e-05	7.5996
GCLM	1990577	0.753839	10.3836	8.55349	1.58e-07	1.39e-05	7.59611
LOC642567	5090382	0.757055	12.3353	8.55193	1.59e-07	1.39e-05	7.59357
ALOX5	1780273	-0.66456	10.384	-8.54931	1.59e-07	1.39e-05	7.58929
AKR1B1	4260139	0.68941	12.1476	8.54892	1.59e-07	1.39e-05	7.58866
TMEM2	3360112	-0.632237	10.025	-8.54238	1.61e-07	1.39e-05	7.57798
AIF1	1940047	-0.601147	12.6567	-8.54125	1.61e-07	1.39e-05	7.57614
SLA	5870164	-0.81455	10.9593	-8.5408	1.61e-07	1.39e-05	7.57541
CD300LF	4540228	0.770997	10.0729	8.53358	1.63e-07	1.4e-05	7.56361
CYB5A	5810414	0.628047	10.7182	8.52997	1.64e-07	1.41e-05	7.5577
SLC29A1	6180687	0.769818	9.083	8.52042	1.67e-07	1.42e-05	7.54209
JUP	4880370	-0.66891	7.69868	-8.50526	1.71e-07	1.45e-05	7.51729
ABCB9	6900241	-0.610911	8.82715	-8.50364	1.71e-07	1.45e-05	7.51464
SRPX2	940474	0.758315	8.19448	8.49772	1.73e-07	1.46e-05	7.50493
EPHX1	6900563	0.689745	9.71432	8.49631	1.74e-07	1.46e-05	7.50262
LOC727866	7550767	0.593757	9.54559	8.48847	1.76e-07	1.47e-05	7.48976
INO80C	3990382	-0.642823	9.36643	-8.47763	1.79e-07	1.5e-05	7.47198
NHEDC2	240477	-1.36829	10.2516	-8.46742	1.82e-07	1.52e-05	7.45522
FDPS	6900398	-0.791452	8.78565	-8.4637	1.83e-07	1.52e-05	7.44912
CDC42EP5	3370730	-0.66269	8.70297	-8.46019	1.84e-07	1.52e-05	7.44334
OLFM1	3800204	-0.652649	7.64605	-8.45851	1.85e-07	1.52e-05	7.44059
FAM105A	5130661	-0.721852	9.19739	-8.44321	1.89e-07	1.56e-05	7.41541
SLC16A5	6860082	0.638741	9.16396	8.43945	1.9e-07	1.56e-05	7.40923
GIMAP5	5360079	-0.622871	8.73521	-8.42677	1.94e-07	1.59e-05	7.38835
KIAA0367	3940392	-0.704171	8.34779	-8.42111	1.96e-07	1.6e-05	7.37901
CD36	1010592	0.687008	13.6299	8.40473	2.01e-07	1.63e-05	7.35199
ZNF467	2490333	-0.885193	8.69143	-8.40351	2.02e-07	1.63e-05	7.34997
FRMD4B	3420360	-0.661985	8.6701	-8.39517	2.05e-07	1.65e-05	7.3362
OLFM1	2680072	-0.565242	7.62763	-8.37873	2.1e-07	1.69e-05	7.30902
MYLIP	4830424	0.639855	10.4017	8.37277	2.12e-07	1.7e-05	7.29917
SPRY1	6760669	0.551254	8.88121	8.37198	2.13e-07	1.7e-05	7.29786
NEDD9	6180048	-0.581809	7.9642	-8.36487	2.15e-07	1.71e-05	7.28608
DPYSL3	4290431	0.610591	9.70403	8.35463	2.19e-07	1.74e-05	7.26911
CLEC11A	1940048	-0.629962	10.4532	-8.3273	2.29e-07	1.81e-05	7.22377
ABHD5	5860215	0.564854	9.66037	8.32349	2.3e-07	1.82e-05	7.21743
TPM2	3390128	-0.572974	8.62065	-8.32203	2.31e-07	1.82e-05	7.21502
CT45A4	5820551	-0.825976	8.28349	-8.30482	2.37e-07	1.86e-05	7.18639
NFATC1	3800253	-0.802781	8.79959	-8.29453	2.41e-07	1.89e-05	7.16926
CSF1R	1070014	-0.847355	12.9932	-8.29083	2.43e-07	1.89e-05	7.1631
HSD11B1	6220133	0.636429	7.71385	8.27112	2.51e-07	1.95e-05	7.13024
CADM1	1170445	-0.595006	9.69286	-8.25915	2.56e-07	1.98e-05	7.11025
HLA-DRB6	620544	-0.618652	11.6173	-8.2534	2.58e-07	2e-05	7.10065
FARP1	7210196	0.729504	9.71242	8.24992	2.6e-07	2e-05	7.09483
TRMT1	7650278	-0.656661	9.81762	-8.24688	2.61e-07	2.01e-05	7.08975
FAM124B	290189	-0.702238	7.74084	-8.23947	2.64e-07	2.03e-05	7.07736
RAPGEF2	4120615	0.648519	9.8619	8.23238	2.68e-07	2.04e-05	7.0655
TMEM149	5670139	-0.724967	9.73129	-8.2254	2.71e-07	2.06e-05	7.05381
LRCH4	3170431	-0.567688	8.44535	-8.22373	2.71e-07	2.06e-05	7.05102
EPB41L1	3400563	0.593993	8.4055	8.20666	2.79e-07	2.11e-05	7.02241
P2RY5	2760112	-0.692299	10.988	-8.20052	2.82e-07	2.12e-05	7.0121
EAF1	3840437	0.590329	10.3906	8.20048	2.82e-07	2.12e-05	7.01203
KRT75	6370309	0.553235	9.53714	8.19568	2.84e-07	2.13e-05	7.00398
LOC644150	3830112	-0.705705	8.15261	-8.19164	2.86e-07	2.14e-05	6.99719
HS.79881	7050553	0.679236	8.09188	8.18774	2.88e-07	2.15e-05	6.99064
LST1	1470593	-0.81454	10.6535	-8.18123	2.91e-07	2.17e-05	6.97971
CXCR4	1300280	0.921238	10.1606	8.16876	2.97e-07	2.2e-05	6.95874
LOC387882	5810743	-0.948671	9.01141	-8.16411	3e-07	2.22e-05	6.95091
SPRY4	730576	-0.576384	7.70464	-8.1593	3.02e-07	2.23e-05	6.94282
TSPAN7	460010	-0.665794	7.92271	-8.1444	3.1e-07	2.28e-05	6.91772
PCOLCE2	4810445	0.763683	8.45461	8.1262	3.19e-07	2.34e-05	6.88702
SNX6	3420008	-0.597577	8.30307	-8.10318	3.32e-07	2.42e-05	6.84813
GSR	5220762	0.63974	10.5437	8.0834	3.43e-07	2.5e-05	6.81465
TXNIP	1240440	-0.811786	12.333	-8.08176	3.44e-07	2.5e-05	6.81187
VNN2	2690239	-1.017	10.7699	-8.0748	3.48e-07	2.52e-05	6.80009
HSPC047	1780372	-0.527626	8.21388	-8.0665	3.53e-07	2.55e-05	6.78602
GPR177	4250711	-0.672593	9.84429	-8.036	3.71e-07	2.67e-05	6.73422
NFATC1	940725	-0.749468	9.62241	-8.03544	3.72e-07	2.67e-05	6.73326
LOC642956	990717	0.620749	13.1461	8.03456	3.72e-07	2.67e-05	6.73177
EXT1	4220431	-0.822636	8.97502	-8.03059	3.75e-07	2.68e-05	6.72501
DDIT4	3190148	-0.750486	9.49538	-8.02852	3.76e-07	2.68e-05	6.72149
REEP1	1340192	-0.564725	7.88714	-8.01592	3.84e-07	2.73e-05	6.70005
FAM82A2	4730184	0.612019	11.8018	7.99063	4.01e-07	2.84e-05	6.65693
RBP1	6650731	0.536742	8.81081	7.98932	4.02e-07	2.84e-05	6.65471
SYT11	5910500	-0.686908	10.454	-7.98675	4.04e-07	2.84e-05	6.65032
CLEC4A	2570022	-0.6787	11.6643	-7.98651	4.04e-07	2.84e-05	6.6499
FAM70A	5220048	0.551982	8.22515	7.96823	4.16e-07	2.92e-05	6.61868
ANTXR1	20647	-0.637988	7.84382	-7.94864	4.3e-07	3.01e-05	6.58517
CENPV	10722	0.573736	7.7178	7.93502	4.4e-07	3.07e-05	6.56184
ANO10	7040554	0.606966	10.5114	7.91601	4.55e-07	3.16e-05	6.52923
CXXC5	1010048	0.621683	11.9356	7.90776	4.61e-07	3.19e-05	6.51506
ALDH3A2	1690608	0.608275	11.8936	7.90754	4.61e-07	3.19e-05	6.5147
SPSB1	7100382	0.627659	9.30947	7.88928	4.76e-07	3.27e-05	6.48331
VWF	5870138	-0.596701	8.84264	-7.88903	4.76e-07	3.27e-05	6.48288
NTSR1	2750706	-0.663978	7.88522	-7.88482	4.8e-07	3.29e-05	6.47564
AGPAT9	2060477	0.524177	11.59	7.87284	4.9e-07	3.34e-05	6.455
PHGDH	240086	0.998637	8.79809	7.87194	4.9e-07	3.34e-05	6.45346
PANX2	4070300	0.591499	8.12919	7.85849	5.02e-07	3.41e-05	6.43028
MAMDC2	1300470	-0.982846	7.62141	-7.85618	5.04e-07	3.41e-05	6.4263
CD1A	870156	-0.749149	8.62061	-7.85492	5.05e-07	3.41e-05	6.42413
KCNE1	2470554	0.627373	8.11334	7.8505	5.09e-07	3.43e-05	6.4165
SLC29A1	5910424	0.864173	9.42785	7.84853	5.1e-07	3.43e-05	6.41309
GNG11	1580025	-0.617159	8.13798	-7.84806	5.11e-07	3.43e-05	6.41229
EDNRB	2970164	0.572272	8.2459	7.84687	5.12e-07	3.43e-05	6.41023
THBD	5720369	-0.753841	8.20275	-7.84482	5.13e-07	3.43e-05	6.40669
MTSS1	3170300	-0.519064	11.6852	-7.83828	5.19e-07	3.46e-05	6.3954
YPEL2	1110465	-0.560953	9.21146	-7.82986	5.27e-07	3.5e-05	6.38085
C17ORF60	4290056	-0.625028	10.3314	-7.82449	5.32e-07	3.52e-05	6.37158
HS.390407	5310327	0.597646	8.04786	7.81998	5.36e-07	3.54e-05	6.36378
COQ2	5720128	0.539149	11.1658	7.8187	5.37e-07	3.54e-05	6.36156
GAMT	5290593	-0.525478	8.27023	-7.81628	5.39e-07	3.54e-05	6.35737
C7ORF50	5810671	0.533634	11.67	7.80057	5.54e-07	3.63e-05	6.33018
LOC100132510	5570553	0.713133	10.1826	7.78793	5.66e-07	3.7e-05	6.30826
WWC1	1090575	-0.81913	9.02831	-7.78666	5.67e-07	3.7e-05	6.30606
B3GNT8	1470132	0.558988	8.77622	7.78246	5.71e-07	3.71e-05	6.29878
LPCAT3	2370291	0.550345	10.3858	7.78241	5.71e-07	3.71e-05	6.29869
IGFBP4	7510414	-0.898382	9.18876	-7.77631	5.77e-07	3.73e-05	6.28811
LOC644496	7650612	0.894942	8.75163	7.77561	5.78e-07	3.73e-05	6.28691
FAM108C1	4150519	-0.533378	8.44482	-7.7752	5.78e-07	3.73e-05	6.28618
ZZEF1	4760356	0.532689	9.88794	7.76973	5.84e-07	3.75e-05	6.27668
FOXO1	6770719	0.695186	8.33247	7.75943	5.94e-07	3.81e-05	6.2588
OLFML3	3180070	-0.581643	7.9386	-7.75319	6.01e-07	3.84e-05	6.24794
EMR2	2140136	-0.547217	11.3493	-7.74011	6.14e-07	3.92e-05	6.2252
SKP2	1710286	-0.610771	9.75848	-7.73313	6.22e-07	3.95e-05	6.21304
RUFY4	2640491	-0.563892	8.08501	-7.73233	6.23e-07	3.95e-05	6.21164
TNFSF10	870202	-0.602487	8.17618	-7.72822	6.27e-07	3.97e-05	6.20449
GOLPH4	5870221	-0.695445	9.1971	-7.72634	6.29e-07	3.97e-05	6.20121
CD302	4640630	-0.525263	9.75039	-7.72059	6.35e-07	4e-05	6.1912
TLR8	6480360	-0.807577	10.1977	-7.71995	6.36e-07	4e-05	6.19008
EPPB9	6040465	0.624434	7.87375	7.71113	6.46e-07	4.05e-05	6.1747
GPR177	6940280	-0.661293	9.12727	-7.7072	6.5e-07	4.06e-05	6.16785
CLIC6	3930424	-0.709545	11.214	-7.69737	6.61e-07	4.12e-05	6.15069
GCHFR	5670475	0.615942	10.9508	7.69587	6.63e-07	4.12e-05	6.14805
BRP44L	1990563	-0.552693	11.2303	-7.68302	6.78e-07	4.21e-05	6.12561
NMB	5670594	0.608449	10.4026	7.67364	6.89e-07	4.26e-05	6.1092
FTHL2	4060561	0.607992	11.2658	7.67326	6.9e-07	4.26e-05	6.10853
HS.524129	4880538	-0.622182	7.89077	-7.67067	6.93e-07	4.27e-05	6.104
HSD11B1	50746	0.664808	7.75395	7.65771	7.08e-07	4.35e-05	6.08131
IGF1	4060332	-0.511999	7.67572	-7.65583	7.11e-07	4.36e-05	6.07801
FABP5	2060601	0.547927	8.21271	7.6545	7.12e-07	4.36e-05	6.07568
ARHGAP4	7200240	-0.692605	10.1924	-7.64745	7.21e-07	4.4e-05	6.06332
NFKBIZ	2470348	-0.670087	9.0189	-7.64592	7.23e-07	4.4e-05	6.06065
KCNMB1	2480544	-0.692916	8.76023	-7.6433	7.26e-07	4.41e-05	6.05605
MCM7	1470195	-0.523124	9.48644	-7.63385	7.38e-07	4.47e-05	6.03947
GAL3ST4	4180603	-0.554831	8.28827	-7.63199	7.41e-07	4.48e-05	6.0362
SGK1	1410209	0.516878	13.4401	7.629	7.44e-07	4.49e-05	6.03096
FAM89A	7400747	0.685265	9.98781	7.61837	7.58e-07	4.56e-05	6.01228
SIGLEC10	4480497	-0.525429	8.3137	-7.58037	8.1e-07	4.86e-05	5.94541
HES2	7100136	0.750378	9.47343	7.55562	8.46e-07	5.06e-05	5.90175
CCM2	4860634	-0.631036	7.66049	-7.54804	8.57e-07	5.11e-05	5.88836
FAM89A	4040242	0.548846	8.61567	7.54786	8.57e-07	5.11e-05	5.88804
SVIL	3140603	0.578954	8.69742	7.53755	8.73e-07	5.19e-05	5.86982
IER3	1190367	-0.511868	11.128	-7.53564	8.76e-07	5.19e-05	5.86643
OGFRL1	6840347	0.554349	9.97185	7.52765	8.88e-07	5.26e-05	5.8523
HPS3	2190403	0.585299	9.82719	7.52429	8.93e-07	5.27e-05	5.84635
DENND4C	2640240	0.541804	10.7067	7.52331	8.95e-07	5.27e-05	5.84461
AADACL1	7210327	0.51874	12.6477	7.51851	9.03e-07	5.3e-05	5.83611
PLA2G7	3390438	0.565058	13.4057	7.51742	9.04e-07	5.3e-05	5.83419
SPRED1	5700707	-0.655684	11.8345	-7.50969	9.17e-07	5.36e-05	5.82048
TPD52L1	7150349	0.583568	8.59272	7.50128	9.3e-07	5.43e-05	5.80557
ACADVL	1170647	0.550961	12.5144	7.49909	9.34e-07	5.44e-05	5.8017
GLIPR2	830278	0.544314	11.3068	7.48923	9.5e-07	5.52e-05	5.7842
NISCH	5960678	-0.892155	10.5271	-7.46475	9.92e-07	5.75e-05	5.74069
FLJ42986	5090553	-0.551093	7.79721	-7.46151	9.97e-07	5.77e-05	5.73493
ABCB6	2810367	0.594381	8.59033	7.45555	1.01e-06	5.82e-05	5.72433
CYP19A1	3120348	-0.485581	7.61413	-7.44957	1.02e-06	5.86e-05	5.71368
TMEM91	3990259	0.587797	10.98	7.44356	1.03e-06	5.91e-05	5.70299
FAM23B	6220307	-0.745518	8.33372	-7.44302	1.03e-06	5.91e-05	5.70202
HIPK2	10332	0.534512	8.86131	7.43764	1.04e-06	5.95e-05	5.69243
SEPP1	4280678	-0.823082	13.4108	-7.4338	1.05e-06	5.97e-05	5.68559
GCNT1	870600	-0.775144	9.33903	-7.41319	1.09e-06	6.18e-05	5.64882
LOC652616	2060411	-0.562851	8.41458	-7.39577	1.12e-06	6.35e-05	5.61769
CD33	7050050	-0.549834	11.0552	-7.39573	1.12e-06	6.35e-05	5.61762
NPC1	7570358	0.611672	11.8734	7.38999	1.13e-06	6.4e-05	5.60734
PLS3	2190603	-0.500523	10.0741	-7.38443	1.14e-06	6.45e-05	5.5974
CYP1B1	2120053	0.568768	12.7814	7.37112	1.17e-06	6.59e-05	5.57356
FBN2	3440204	-0.54173	8.87674	-7.33138	1.26e-06	7.05e-05	5.50227
ID3	7570324	-0.640594	9.08646	-7.323	1.27e-06	7.14e-05	5.48719
PSTPIP2	4290368	-0.562411	9.19191	-7.31339	1.3e-06	7.25e-05	5.4699
PDGFC	4850327	-0.534653	9.26783	-7.30832	1.31e-06	7.3e-05	5.46077
SFRS2B	4490133	-0.47462	9.88891	-7.29535	1.34e-06	7.45e-05	5.43742
LOC387934	830682	0.563687	12.221	7.29325	1.34e-06	7.46e-05	5.43363
GLRX	4590228	0.568766	13.4102	7.2923	1.35e-06	7.46e-05	5.43192
CCDC43	5550187	0.508268	9.51919	7.27898	1.38e-06	7.62e-05	5.40789
MEGF9	1260136	0.611858	8.83241	7.27575	1.39e-06	7.65e-05	5.40208
HLA-DPB1	1050360	-0.527411	8.45112	-7.27086	1.4e-06	7.7e-05	5.39324
N4BP2	2650408	-0.606954	9.33536	-7.26482	1.41e-06	7.77e-05	5.38234
LPIN1	6200670	-0.584318	11.1847	-7.24802	1.46e-06	7.99e-05	5.35197
LOC730415	7210253	-0.632773	12.7369	-7.23796	1.48e-06	8.11e-05	5.33378
LRMP	7150324	-0.688308	9.27823	-7.2326	1.5e-06	8.17e-05	5.32407
TMEM119	3830762	-0.933758	10.8225	-7.22884	1.51e-06	8.21e-05	5.31725
C10ORF33	1030278	-0.60893	7.57295	-7.22708	1.51e-06	8.22e-05	5.31407
ECH1	5360553	0.512963	10.1801	7.22561	1.52e-06	8.22e-05	5.31141
JDP2	1410543	-0.656756	9.18063	-7.20814	1.56e-06	8.47e-05	5.27974
SH3PXD2A	3460451	-0.567218	10.2187	-7.19614	1.6e-06	8.63e-05	5.25795
NDRG2	4210411	-0.598205	9.30863	-7.18583	1.63e-06	8.77e-05	5.23923
PPFIBP1	4010414	-0.589773	8.9963	-7.18416	1.63e-06	8.78e-05	5.23618
CCDC109A	4050382	0.668857	9.63841	7.17677	1.65e-06	8.88e-05	5.22275
SPINT2	1240730	-0.57591	8.31001	-7.17004	1.67e-06	8.97e-05	5.2105
AADACL1	7650020	0.504535	12.4111	7.16542	1.69e-06	9.03e-05	5.2021
RNF13	7330441	0.486865	9.52676	7.16098	1.7e-06	9.08e-05	5.19401
BOK	2600072	0.647003	10.8975	7.1514	1.73e-06	9.22e-05	5.17656
RGS2	3400019	-0.711054	10.3345	-7.1467	1.75e-06	9.27e-05	5.168
FZD1	4230674	-0.64996	8.60704	-7.1458	1.75e-06	9.27e-05	5.16636
ENTPD1	5550279	-0.630591	8.84316	-7.14126	1.76e-06	9.32e-05	5.15809
C1ORF128	270133	0.521349	12.7665	7.14052	1.77e-06	9.32e-05	5.15673
MYO1D	1400474	-0.550359	9.68173	-7.13556	1.78e-06	9.39e-05	5.1477
CCL7	4610364	0.707596	9.26352	7.08943	1.94e-06	0.000101801	5.06339
PTPN22	6560220	-0.54191	10.1876	-7.0874	1.94e-06	0.000101966	5.05967
ERP27	940639	-0.46246	7.91432	-7.07948	1.97e-06	0.000103224	5.04516
MIR1978	770743	-0.594344	12.6744	-7.06661	2.02e-06	0.00010544	5.02157
GPR68	5270674	-0.60856	9.65186	-7.06076	2.04e-06	0.000106346	5.01084
GOT1	5690373	-0.473567	10.6679	-7.04769	2.09e-06	0.000108672	4.98685
TPST1	4760747	0.524595	8.87604	7.04298	2.11e-06	0.000109381	4.9782
MICAL1	3800551	0.616976	9.97479	7.04119	2.11e-06	0.000109504	4.9749
SLC25A20	1430286	0.509674	9.63816	7.04012	2.12e-06	0.000109504	4.97294
ITGA2	3890541	-0.516608	7.96774	-7.03748	2.13e-06	0.000109696	4.96809
TSC22D3	6350446	-0.559541	9.48738	-7.03693	2.13e-06	0.000109696	4.96707
CD74	7040008	-0.577479	13.006	-7.03386	2.14e-06	0.000110084	4.96144
MEF2D	3940484	-0.533798	9.61777	-7.03089	2.15e-06	0.000110208	4.95598
DAG1	2060091	0.511007	9.504	7.02998	2.16e-06	0.000110208	4.9543
TOP1MT	7610671	0.483263	9.25098	7.02992	2.16e-06	0.000110208	4.95419
SERPINF1	6290356	-0.691125	8.01732	-7.02395	2.18e-06	0.000111188	4.94321
PAGE2	1240195	-0.662508	8.30565	-7.01203	2.23e-06	0.000113394	4.92127
DBN1	6760008	-0.530227	7.94057	-7.00808	2.24e-06	0.000113715	4.91399
TUBA1A	4490577	-0.651561	13.3753	-7.00792	2.24e-06	0.000113715	4.9137
LAMP1	6270100	0.487545	13.5398	7.0072	2.25e-06	0.000113715	4.91237
SLC25A20	6220161	0.473934	10.3901	7.00555	2.25e-06	0.000113831	4.90932
SPNS2	1110537	-0.563413	8.20571	-7.00404	2.26e-06	0.000113918	4.90655
LAT2	2810162	-0.661397	10.6162	-6.99825	2.28e-06	0.000114898	4.89587
CTSD	1110092	0.517134	13.7065	6.99513	2.3e-06	0.000115206	4.89012
FKBP15	3180382	0.475829	11.1726	6.99461	2.3e-06	0.000115206	4.88917
LOC643668	6520161	-0.532983	9.55679	-6.97862	2.37e-06	0.000118378	4.85967
COLEC12	2100767	-0.737057	11.6936	-6.97545	2.38e-06	0.000118833	4.8538
MGC4677	6350189	0.494886	11.745	6.97381	2.39e-06	0.000118954	4.85078
TMEM163	1980639	0.535822	8.3412	6.96958	2.41e-06	0.000119643	4.84296
EVI2A	4590224	-0.50778	11.9113	-6.96092	2.44e-06	0.000121311	4.82696
HS.397465	6840475	0.501949	8.60727	6.95175	2.49e-06	0.000123121	4.80999
C10ORF58	5960168	-0.582538	11.3189	-6.93735	2.55e-06	0.000126158	4.78334
KLF2	3850692	-0.732602	8.6374	-6.92591	2.61e-06	0.000128576	4.76215
COQ10A	2630008	-0.671633	8.94214	-6.91118	2.68e-06	0.000131466	4.73484
POLD2	580435	-0.476957	8.83674	-6.91071	2.68e-06	0.000131466	4.73396
BLVRB	6620521	0.45277	11.0209	6.91061	2.68e-06	0.000131466	4.73377
IGSF21	7550156	-0.462345	7.76575	-6.90898	2.69e-06	0.000131606	4.73074
MAFF	1430138	0.502772	9.4153	6.9063	2.7e-06	0.000132	4.72578
BRP44L	4890093	-0.475715	12.6182	-6.90507	2.71e-06	0.000132045	4.72349
GAS6	70730	-0.515915	8.83189	-6.89147	2.78e-06	0.00013512	4.69823
IQSEC1	4890743	0.493452	10.1726	6.89027	2.78e-06	0.000135161	4.69599
FZD1	3520066	-0.514135	8.13704	-6.8891	2.79e-06	0.000135193	4.69383
NFE2L3	5820035	-0.538022	9.4802	-6.8864	2.8e-06	0.000135594	4.68881
BLOC1S2	2630743	0.488122	8.66744	6.88542	2.81e-06	0.000135594	4.68699
TPD52L1	2650553	0.512097	8.55106	6.88029	2.83e-06	0.000136618	4.67744
MYO1B	5720598	-0.94741	11.0124	-6.87578	2.86e-06	0.000137482	4.66905
RGS10	3830092	-0.637332	13.1956	-6.8748	2.86e-06	0.000137482	4.66723
TBC1D8	620619	0.585915	10.365	6.86346	2.92e-06	0.000140113	4.64613
FAM150B	2570575	0.605731	8.06794	6.86125	2.93e-06	0.00014042	4.64201
FARP1	3780110	0.500905	7.7926	6.85551	2.97e-06	0.000141644	4.63132
S100A8	6060468	-0.82412	9.98594	-6.84789	3.01e-06	0.000143103	4.61711
ATP11B	6650594	0.45912	9.27097	6.84758	3.01e-06	0.000143103	4.61653
CES1	1690458	0.663647	7.74915	6.84635	3.02e-06	0.000143103	4.61425
TSPAN10	3310097	0.498074	8.98663	6.84588	3.02e-06	0.000143103	4.61337
HLA-DRB4	510079	-0.52639	12.7924	-6.84133	3.04e-06	0.000144039	4.60489
TGFBR2	6560091	-0.503511	11.8421	-6.83647	3.07e-06	0.000145065	4.59582
HK2	7150661	0.493536	12.165	6.83433	3.08e-06	0.000145369	4.59182
GCNT3	4610520	0.500651	8.35323	6.83139	3.1e-06	0.00014589	4.58633
IL1R1	240274	0.567006	8.01406	6.82769	3.12e-06	0.000146348	4.57943
DHTKD1	6250075	-0.507023	8.58838	-6.82769	3.12e-06	0.000146348	4.57942
LOC100133678	5310224	-0.655671	11.7255	-6.81035	3.22e-06	0.000150827	4.54702
PRPS1	4780521	-0.470166	10.6203	-6.79793	3.3e-06	0.000154042	4.52379
FAIM	6110575	0.459566	10.9885	6.79672	3.31e-06	0.000154104	4.52153
DEGS1	5560398	0.5157	11.4846	6.79075	3.34e-06	0.000155192	4.51035
KLHL6	2470338	0.522442	10.0155	6.7901	3.35e-06	0.000155192	4.50914
C5ORF20	2000162	-0.669478	8.17388	-6.78989	3.35e-06	0.000155192	4.50875
SLC30A3	4490475	-0.594714	9.76744	-6.78897	3.35e-06	0.000155192	4.50703
KCNJ2	60719	-0.53544	8.4086	-6.78778	3.36e-06	0.000155253	4.50479
RSC1A1	1850176	0.445061	8.41648	6.78469	3.38e-06	0.000155652	4.49899
LOC387825	2230767	-0.487695	9.73812	-6.78443	3.38e-06	0.000155652	4.49853
LOC645691	6110673	-0.540924	10.7502	-6.77057	3.47e-06	0.000159409	4.47253
TSHZ3	5870424	-0.464185	9.39534	-6.76863	3.48e-06	0.000159695	4.4689
ANKH	5130274	-0.577822	8.12139	-6.76643	3.5e-06	0.000160058	4.46478
SLC39A8	3120543	-0.541052	12.116	-6.76125	3.53e-06	0.000161311	4.45506
TMEM156	3390253	0.470811	7.67481	6.75837	3.55e-06	0.000161806	4.44965
VWA5A	5080592	0.528065	11.3302	6.75766	3.55e-06	0.000161806	4.44833
PLXNA1	6450685	0.455838	9.45272	6.75436	3.57e-06	0.000162511	4.44212
C17ORF44	5810167	-0.504154	8.17678	-6.74488	3.64e-06	0.000165095	4.42433
FABP5	4150048	0.490606	13.5695	6.73225	3.72e-06	0.000168712	4.40058
FABP5	5260047	0.570072	12.7545	6.72952	3.74e-06	0.000169145	4.39545
IFITM2	1230767	-0.606906	10.9566	-6.72777	3.76e-06	0.000169145	4.39216
SESN3	2480192	-0.551086	7.69786	-6.72758	3.76e-06	0.000169145	4.3918
PPP2R1B	5080685	0.469887	8.67064	6.72705	3.76e-06	0.000169145	4.3908
CLEC7A	2640603	-0.476259	9.55826	-6.72584	3.77e-06	0.00016922	4.38853
P2RY13	2650300	0.632559	7.8672	6.72492	3.78e-06	0.00016922	4.38679
GLA	60630	0.456923	13.2081	6.7146	3.85e-06	0.000172191	4.36738
CLEC1A	7320348	-0.464719	7.7861	-6.7096	3.88e-06	0.000173094	4.35796
NIPSNAP1	5490131	-0.593304	8.71733	-6.70917	3.89e-06	0.000173094	4.35715
CD300A	4780196	0.617141	10.2485	6.70896	3.89e-06	0.000173094	4.35676
LRPAP1	2650521	0.687275	10.861	6.70586	3.91e-06	0.000173792	4.35091
FAH	4060471	0.585599	10.7534	6.70481	3.92e-06	0.000173829	4.34894
BMF	110280	0.685265	8.69692	6.70178	3.94e-06	0.000174508	4.34323
CCL4L2	2970575	-0.766037	10.1516	-6.70041	3.95e-06	0.00017465	4.34064
PTPN22	6580044	-0.667295	10.4428	-6.69901	3.96e-06	0.000174803	4.338
KRCC1	2370538	-0.508874	9.29957	-6.69681	3.98e-06	0.000175217	4.33386
ACADVL	1240551	0.641196	9.84498	6.69229	4.01e-06	0.000176394	4.32532
C5ORF4	1690240	-0.504048	7.92365	-6.68558	4.06e-06	0.000178302	4.31268
CHN2	3190246	-0.456875	8.9386	-6.68384	4.08e-06	0.000178575	4.30939
SLA	1400373	-0.589628	8.44399	-6.68104	4.1e-06	0.000178947	4.30411
CXXC5	1050279	0.473358	12.5769	6.68065	4.1e-06	0.000178947	4.30337
GNA15	5670424	-0.507805	11.031	-6.67996	4.1e-06	0.000178947	4.30207
COL4A1	5910431	0.510396	7.92417	6.67144	4.17e-06	0.000181472	4.28598
TMEM111	4210220	0.531144	12.446	6.67062	4.18e-06	0.000181472	4.28442
SCN1B	6560154	-0.491451	7.9905	-6.65587	4.29e-06	0.000186217	4.25655
B9D1	6060594	0.440825	7.85822	6.65359	4.31e-06	0.000186694	4.25223
PGD	2900594	0.489075	13.1178	6.64658	4.37e-06	0.000188556	4.23897
SNCA	5360273	-0.475826	10.8998	-6.64616	4.37e-06	0.000188556	4.23818
RASAL1	3930446	-0.454718	8.10844	-6.64555	4.38e-06	0.000188556	4.23703
RNF113A	6940196	0.590517	9.97037	6.64172	4.41e-06	0.00018959	4.22978
OSGIN1	620202	0.587286	8.77178	6.63509	4.46e-06	0.000191631	4.21722
MGLL	160612	0.455234	10.4723	6.62546	4.54e-06	0.000194786	4.19898
PLS3	2710730	-0.491394	10.4676	-6.62372	4.56e-06	0.000195032	4.19568
LOC642413	270349	0.803728	8.24088	6.62299	4.57e-06	0.000195032	4.19429
STK32B	840670	-0.463415	7.66867	-6.61912	4.6e-06	0.00019612	4.18697
CSNK1G2	1240192	-0.490774	11.425	-6.61049	4.67e-06	0.000198982	4.1706
HNMT	6840286	-0.606214	9.38346	-6.60682	4.71e-06	0.000200022	4.16362
FLVCR2	1510026	0.515877	10.4236	6.60335	4.74e-06	0.00020099	4.15705
TTLL4	3890189	0.539347	8.58156	6.59885	4.78e-06	0.000202356	4.1485
MGLL	3830327	0.527313	10.8885	6.59718	4.79e-06	0.0002026	4.14532
RFX5	2650370	-0.495592	10.2964	-6.59644	4.8e-06	0.0002026	4.14392
TMEM138	6290598	0.454616	11.0918	6.59112	4.85e-06	0.000204294	4.13381
CALML4	4610209	-0.483132	9.6124	-6.57642	4.98e-06	0.000209547	4.10587
SERINC2	3390484	0.53298	8.33047	6.57583	4.99e-06	0.000209547	4.10474
HS.145049	5870605	0.581152	10.798	6.57451	5e-06	0.000209721	4.10224
PPARG	1440324	0.471317	10.1278	6.57311	5.01e-06	0.000209928	4.09957
HLA-DQA1	780403	-0.740356	11.3836	-6.55645	5.17e-06	0.00021625	4.06785
RNF13	20487	0.551601	11.7426	6.53981	5.34e-06	0.000222761	4.03614
CD4	6770711	-0.566665	10.7242	-6.53754	5.36e-06	0.000223347	4.03182
COQ3	2760181	-0.444903	9.26622	-6.53291	5.41e-06	0.000224937	4.02298
LYVE1	4850180	-0.937266	7.77667	-6.53172	5.42e-06	0.000225073	4.02071
FAM117B	3120292	-0.52328	8.46154	-6.52862	5.45e-06	0.000226025	4.01479
THEM2	1580427	0.471703	12.2937	6.52558	5.48e-06	0.000226954	4.00899
MGC42367	1780224	-0.553044	8.03008	-6.52181	5.52e-06	0.000228203	4.00179
SSR2	4280041	0.503432	12.5018	6.51624	5.58e-06	0.000230238	3.99115
TOM1L2	7380059	0.506102	8.41943	6.51537	5.59e-06	0.000230242	3.9895
C12ORF57	3130291	0.608747	9.18885	6.50508	5.7e-06	0.000234378	3.96983
LOC729222	5900132	-0.444395	8.25173	-6.50301	5.72e-06	0.000234914	3.96588
C1QB	5910019	-0.542187	10.1949	-6.49649	5.79e-06	0.000237442	3.9534
CD72	4200546	-0.593565	8.57285	-6.49235	5.84e-06	0.000238923	3.94548
RNASE4	7040333	0.50841	8.26791	6.48836	5.88e-06	0.000240344	3.93785
PRKCDBP	7550307	-0.57055	10.1312	-6.47978	5.98e-06	0.000243884	3.92141
P2RY6	4390059	-0.704864	8.85466	-6.47567	6.02e-06	0.000245331	3.91354
TNF	2640301	-0.433013	8.15302	-6.47496	6.03e-06	0.000245331	3.91218
GTDC1	3180037	0.457631	9.04381	6.47346	6.05e-06	0.000245635	3.90931
LIPG	7210681	-0.505665	7.49959	-6.47092	6.08e-06	0.000246425	3.90445
FCRLA	3780193	-0.424842	7.94238	-6.46829	6.11e-06	0.000247264	3.8994
SLA	1990753	-0.701735	10.8496	-6.46689	6.12e-06	0.000247526	3.89672
CA5A	840521	-0.521252	7.83926	-6.46235	6.18e-06	0.000249268	3.88801
PDE7A	3450397	0.469938	8.05493	6.46055	6.2e-06	0.000249434	3.88456
ARID5B	1410408	-0.515643	9.63655	-6.46033	6.2e-06	0.000249434	3.88413
FAM89A	6280048	0.594608	10.3267	6.45088	6.31e-06	0.000253537	3.86601
BTG2	1010487	-0.539902	10.1325	-6.44524	6.38e-06	0.000255629	3.85518
AVPI1	990500	0.450197	11.3487	6.44488	6.38e-06	0.000255629	3.8545
PIR	1770402	0.541836	10.1509	6.44186	6.42e-06	0.000256696	3.84869
CD79A	3940504	-0.478772	8.45757	-6.43238	6.54e-06	0.000260944	3.83048
TNC	1470669	-0.441588	8.46608	-6.43118	6.55e-06	0.000261129	3.82818
SIGLEC16	2450707	-0.830776	8.41037	-6.43005	6.57e-06	0.00026128	3.82601
LOC286444	630128	-0.663493	11.433	-6.42754	6.6e-06	0.000262119	3.82118
ACADVL	610093	0.673368	9.56632	6.42367	6.65e-06	0.000263642	3.81374
TMTC1	5310280	0.457903	8.32767	6.41698	6.73e-06	0.000266598	3.80087
LOC649362	1230148	-0.559474	9.56382	-6.41248	6.79e-06	0.000268382	3.7922
CDA	5090372	-0.47816	9.42838	-6.41184	6.8e-06	0.000268382	3.79097
PTMS	7330379	-0.450974	9.71465	-6.40377	6.9e-06	0.000272104	3.77545
ICA1	4050121	-0.511395	9.09757	-6.40064	6.94e-06	0.000273086	3.76941
PDE3B	5130471	0.540281	9.53776	6.40026	6.95e-06	0.000273086	3.76868
C9ORF72	3780370	0.472202	8.48418	6.39801	6.98e-06	0.00027364	3.76436
TNFRSF4	650328	-0.539813	7.79365	-6.39757	6.98e-06	0.00027364	3.76351
TOM1L2	2480687	0.425837	7.67923	6.39264	7.05e-06	0.000275797	3.754
PRNP	2710341	0.451503	12.4523	6.38896	7.1e-06	0.000277308	3.74691
C11ORF17	3180288	-0.43081	9.5982	-6.38626	7.14e-06	0.00027831	3.74171
RCSD1	1170703	-0.485879	8.43815	-6.374	7.31e-06	0.00028445	3.71805
BAALC	270431	0.472923	8.31704	6.36609	7.42e-06	0.000288228	3.70279
GPR84	2070646	-0.575111	9.20192	-6.36548	7.42e-06	0.000288228	3.7016
CD14	7000369	-0.751184	12.6123	-6.35215	7.62e-06	0.000295194	3.67587
SLC24A3	150309	0.416464	7.86988	6.34872	7.67e-06	0.000296684	3.66923
PCID2	730541	0.451793	11.0331	6.34084	7.78e-06	0.000300727	3.65399
CSF2RA	4010719	0.46459	10.0335	6.33797	7.82e-06	0.000301918	3.64845
MAPKAP1	7210020	0.446497	11.0036	6.33706	7.84e-06	0.000301991	3.64667
DTWD1	4060296	0.445095	9.3644	6.33466	7.87e-06	0.000302917	3.64204
SLC27A1	6180608	0.447567	10.5448	6.33052	7.94e-06	0.000304865	3.63402
DUSP1	6860377	0.478089	10.4481	6.32775	7.98e-06	0.000305858	3.62867
HLA-DOA	4200452	-0.655631	7.8731	-6.32724	7.99e-06	0.000305858	3.62768
GNE	6060209	-0.442809	8.97522	-6.31935	8.11e-06	0.000310045	3.61239
UBE2C	5310471	-0.569786	8.81907	-6.31551	8.17e-06	0.000311863	3.60495
MVK	6620768	-0.551362	7.84417	-6.31318	8.2e-06	0.000312786	3.60045
RGS16	1030102	-0.427812	8.2459	-6.31	8.25e-06	0.000313944	3.59428
MAGED4B	1820180	0.435836	8.3495	6.30969	8.26e-06	0.000313944	3.59368
SCCPDH	4490220	0.452354	9.04845	6.29719	8.46e-06	0.000321067	3.56945
NUPR1	4040181	0.919841	9.39498	6.29406	8.51e-06	0.000322522	3.56336
ALDH1A2	510687	-0.491876	9.07517	-6.2919	8.55e-06	0.000323379	3.55917
CTSC	5270367	-0.464504	11.5625	-6.29014	8.57e-06	0.000323987	3.55577
FLJ10489	4540685	0.485332	8.85851	6.28463	8.67e-06	0.000326943	3.54507
FNDC5	3390739	0.582471	7.94197	6.27632	8.81e-06	0.000331709	3.52891
FABP5L2	4540475	0.531649	13.27	6.27462	8.83e-06	0.000332301	3.52561
CD320	2340327	-0.429089	7.86715	-6.26995	8.91e-06	0.000334627	3.51655
SLC40A1	730164	-0.713985	8.84265	-6.26945	8.92e-06	0.000334627	3.51557
FAM72D	1090725	-0.449608	7.74957	-6.26514	9e-06	0.000336911	3.50719
ME2	6200408	0.441654	11.9522	6.26327	9.03e-06	0.000337624	3.50356
HK2	6060730	0.445064	11.0706	6.25902	9.1e-06	0.000339893	3.49529
CD200R1	4280523	-0.506921	7.59333	-6.25038	9.25e-06	0.000344783	3.47848
C20ORF26	160681	-0.454164	8.83286	-6.25006	9.26e-06	0.000344783	3.47786
TMEM180	3870193	0.535415	9.01244	6.24795	9.3e-06	0.000345682	3.47375
PTPN4	3390075	0.439779	8.60662	6.24465	9.36e-06	0.000347377	3.46732
PEX19	2750025	0.484394	10.2376	6.24222	9.4e-06	0.000348497	3.46259
C9ORF72	3990411	0.459623	8.69518	6.23869	9.47e-06	0.000349859	3.45571
P2RX4	2060605	0.556317	9.91122	6.23868	9.47e-06	0.000349859	3.4557
RHOU	1230470	-0.504919	10.5101	-6.23241	9.58e-06	0.000353595	3.44347
PFKFB4	7400653	-0.414886	9.76693	-6.23086	9.61e-06	0.000354139	3.44045
GPR177	6130136	-0.466266	8.66191	-6.22897	9.64e-06	0.00035441	3.43678
CIDEB	5810719	-0.444531	7.94605	-6.22896	9.64e-06	0.00035441	3.43675
ADD3	1990468	0.428337	10.3568	6.22809	9.66e-06	0.000354489	3.43507
ARL4C	1300192	0.589411	9.40616	6.22381	9.74e-06	0.000356911	3.42672
PPFIBP1	2680131	-0.416527	8.56	-6.22211	9.77e-06	0.00035757	3.42339
GLCCI1	5290079	-0.418211	7.61062	-6.21767	9.86e-06	0.000360119	3.41475
LOC100128288	2630246	-0.471926	10.3058	-6.21452	9.92e-06	0.000361794	3.4086
LOC728820	4560669	-0.444779	11.2281	-6.21222	9.96e-06	0.000362883	3.40411
BTBD7	3440259	0.433253	8.84266	6.20934	1e-05	0.00036438	3.39849
TTC39B	2340477	0.413848	11.1879	6.20454	1.01e-05	0.000367244	3.38912
WASL	6380138	0.442034	9.82338	6.20367	1.01e-05	0.000367337	3.38742
PDGFB	4040397	-0.509074	8.42389	-6.20143	1.02e-05	0.000368402	3.38305
ANG	3930392	0.477995	9.46554	6.19909	1.02e-05	0.000369208	3.37847
PTRF	4850301	-0.549646	10.2425	-6.19883	1.02e-05	0.000369208	3.37797
FTHL16	1660669	0.499572	11.4662	6.19114	1.04e-05	0.00037376	3.36294
IFIT3	1500280	0.481985	9.43696	6.19101	1.04e-05	0.00037376	3.36269
NDFIP2	1030364	-0.424003	10.2343	-6.18984	1.04e-05	0.000374076	3.36041
OKL38	4010086	0.559786	10.9161	6.18881	1.04e-05	0.000374295	3.35838
DYRK2	6560523	0.438376	9.3605	6.18082	1.06e-05	0.000379325	3.34276
C5	1340241	-0.457767	8.37597	-6.18044	1.06e-05	0.000379325	3.34202
DNASE2B	3870154	-0.571412	10.1	-6.17943	1.06e-05	0.000379534	3.34004
EEPD1	50286	0.410118	9.60542	6.17564	1.07e-05	0.000381786	3.33263
LOC728643	5390500	-0.49634	10.6668	-6.17271	1.07e-05	0.000383414	3.3269
CYB5R4	4010129	0.43682	11.421	6.16683	1.09e-05	0.000387256	3.31539
RNF128	5090445	-0.527357	9.29671	-6.16472	1.09e-05	0.000388297	3.31126
FCGR1B	6620209	-0.40689	9.74836	-6.16109	1.1e-05	0.000390489	3.30415
SCN9A	2350168	-0.454459	8.13272	-6.15669	1.11e-05	0.000393273	3.29554
GIMAP2	6110747	-0.463228	9.65224	-6.15234	1.12e-05	0.00039605	3.28701
CCND1	5820601	-0.533547	12.559	-6.15035	1.12e-05	0.000397026	3.28312
DNAJC5B	6980280	0.414799	7.73477	6.14825	1.13e-05	0.000397982	3.279
FBXW5	290465	0.562138	9.72547	6.14768	1.13e-05	0.000397982	3.27788
IFFO1	6620050	-0.452386	11.3803	-6.14186	1.14e-05	0.000401936	3.26647
B4GALT5	2060047	0.51193	11.4965	6.13814	1.15e-05	0.000404281	3.25918
IGSF3	2900674	-0.478188	8.05625	-6.13728	1.15e-05	0.000404398	3.25749
SNORD13	7210035	-0.493913	10.6454	-6.13199	1.16e-05	0.000408004	3.2471
SELL	6940358	-0.450429	7.60595	-6.13096	1.17e-05	0.000408253	3.2451
RDH10	7050433	0.448538	9.4586	6.12991	1.17e-05	0.000408523	3.24304
HES2	5080037	0.444626	8.17915	6.12092	1.19e-05	0.000415136	3.22539
SCCPDH	5820187	0.461849	8.07263	6.11462	1.2e-05	0.000419666	3.21301
VASH1	580465	-0.546011	9.90528	-6.1089	1.22e-05	0.000423707	3.20177
OGFRL1	2680079	0.443877	9.77302	6.10827	1.22e-05	0.000423707	3.20054
FAM119B	870056	0.420911	10.3281	6.10753	1.22e-05	0.000423737	3.19909
FCGR2B	7550215	-0.498882	8.78246	-6.10436	1.23e-05	0.000425776	3.19285
BTBD7	1780403	0.429096	8.28619	6.10301	1.23e-05	0.000426317	3.19019
TLK1	6770647	0.474791	9.02635	6.10088	1.24e-05	0.000427498	3.18601
S100A9	5390220	-0.627249	13.154	-6.09189	1.26e-05	0.000434443	3.16832
DHRS9	630315	0.468561	11.2718	6.08775	1.27e-05	0.000437355	3.16019
FAIM	150747	0.462573	10.0271	6.08465	1.27e-05	0.000439407	3.15408
LYRM1	6550315	0.453949	10.1071	6.08384	1.28e-05	0.00043951	3.15248
IL27RA	4250735	0.456843	10.4176	6.07606	1.3e-05	0.000445606	3.13716
MGC42630	2190133	0.421123	7.9013	6.07232	1.31e-05	0.000448254	3.1298
CYBRD1	2370300	-0.524722	10.0649	-6.07113	1.31e-05	0.000448692	3.12745
SLC6A6	2810280	0.577816	9.25361	6.06594	1.32e-05	0.000452642	3.11722
CCL5	7570408	-0.539257	11.1818	-6.06258	1.33e-05	0.000454996	3.11061
OXR1	730291	-0.468237	11.6413	-6.06145	1.33e-05	0.000455389	3.10838
MFHAS1	4260243	0.410807	9.08205	6.05425	1.35e-05	0.000461203	3.09418
ATP2A2	770079	0.449136	11.4416	6.05299	1.36e-05	0.000461721	3.09169
HS.19339	4780187	0.433634	9.30094	6.04794	1.37e-05	0.000465662	3.08174
EML4	110139	0.403343	10.8516	6.04287	1.38e-05	0.000469395	3.07172
KIAA1370	4850142	0.463147	9.99227	6.04248	1.38e-05	0.000469395	3.07096
GPR175	2360626	0.593765	10.2653	6.04085	1.39e-05	0.000470264	3.06774
CFDP1	6200494	0.528968	9.92065	6.03739	1.4e-05	0.00047282	3.06091
LOC654053	780079	0.436351	8.13487	6.02911	1.42e-05	0.000479256	3.04455
TNFRSF21	3780092	0.644391	12.4945	6.02889	1.42e-05	0.000479256	3.04411
C20ORF191	7000376	0.421404	9.67862	6.02825	1.42e-05	0.000479256	3.04286
CCRL1	1470128	-0.418189	7.48567	-6.0274	1.43e-05	0.000479256	3.04117
PKIA	510435	-0.631534	9.09456	-6.02707	1.43e-05	0.000479256	3.04053
SOD2	3890326	0.558144	12.6722	6.02425	1.43e-05	0.000481274	3.03494
TM7SF2	5570653	-0.627857	8.33103	-6.02039	1.45e-05	0.000484277	3.02731
DENND2D	1500703	0.394583	11.3167	6.01066	1.47e-05	0.000492918	3.00808
VWA5A	1260451	0.533344	10.7579	6.00811	1.48e-05	0.000494457	3.00304
SH3TC1	2490309	-0.430591	9.41404	-6.00772	1.48e-05	0.000494457	3.00227
PIK3IP1	5390730	-0.461392	10.5976	-6.00531	1.49e-05	0.00049615	2.99749
LOC283267	6760386	-0.484051	9.86371	-6.00111	1.5e-05	0.000499582	2.98919
BCAR1	2710746	0.456928	8.14544	5.99824	1.51e-05	0.000501523	2.9835
PIGH	3520523	0.440228	9.38632	5.99779	1.51e-05	0.000501523	2.98262
SDC4	2650193	0.48552	9.12458	5.99712	1.51e-05	0.000501533	2.98129
APEX1	6510053	-0.399035	11.4229	-5.99548	1.52e-05	0.000502489	2.97804
PPARG	830019	0.452887	11.3852	5.98906	1.54e-05	0.000507804	2.96534
OPN3	4390615	0.493177	8.41275	5.98878	1.54e-05	0.000507804	2.96477
RAB11FIP1	6130156	0.408684	11.4658	5.98757	1.54e-05	0.000508342	2.96238
SLC45A3	1340746	0.500232	10.4881	5.98675	1.54e-05	0.000508423	2.96075
GSN	2370482	-0.460383	11.3745	-5.98617	1.54e-05	0.000508423	2.95961
TMEM26	4890600	0.526284	8.19	5.98388	1.55e-05	0.000509519	2.95507
PKIA	5910463	-0.489699	8.12293	-5.98376	1.55e-05	0.000509519	2.95482
CDH23	6510274	0.479542	8.92022	5.97881	1.57e-05	0.000513819	2.94501
EYA2	4290706	-0.590303	7.95636	-5.97533	1.58e-05	0.000516667	2.93812
BASP1	2140121	0.426722	13.0015	5.96089	1.62e-05	0.000530813	2.90948
ELMO1	2750154	-0.485952	10.2197	-5.95773	1.63e-05	0.000532919	2.90321
GALNT12	4880544	-0.523307	9.78215	-5.95756	1.63e-05	0.000532919	2.90288
CYB5A	2140154	0.441683	11.5663	5.95653	1.64e-05	0.000533015	2.90083
ZBTB46	7040521	-0.489144	8.67734	-5.95617	1.64e-05	0.000533015	2.90011
LYST	610601	0.473879	9.17425	5.95244	1.65e-05	0.000535987	2.8927
TGM2	2940446	0.453915	8.53873	5.95204	1.65e-05	0.000535987	2.8919
LOC285016	130128	0.553098	7.94778	5.95009	1.66e-05	0.000536719	2.88804
C9ORF30	5260538	0.415854	11.1315	5.95005	1.66e-05	0.000536719	2.88795
TIMM8A	3360156	0.587038	9.42949	5.94714	1.67e-05	0.000538006	2.88218
PKD2L1	2760463	0.394256	10.4769	5.94703	1.67e-05	0.000538006	2.88196
EPDR1	6400044	0.411414	11.8223	5.94689	1.67e-05	0.000538006	2.88168
RNF145	2260603	-0.41362	10.8099	-5.94276	1.68e-05	0.000541696	2.87348
NCF2	70008	0.399827	11.5044	5.93993	1.69e-05	0.000544024	2.86786
ACAA2	1450093	0.521728	11.3723	5.93378	1.71e-05	0.000549947	2.85563
CUL4A	2640487	0.437802	10.4108	5.93277	1.72e-05	0.000550349	2.85362
MGST1	3890647	0.541236	8.73249	5.92861	1.73e-05	0.00055416	2.84536
SP140	870193	0.480473	8.24467	5.92739	1.73e-05	0.000554775	2.84293
MIF4GD	1110243	-0.461761	9.45899	-5.92677	1.74e-05	0.000554775	2.8417
CCNF	3130541	-0.558815	9.34049	-5.92113	1.76e-05	0.000560265	2.83046
NOV	4290037	0.456537	9.13807	5.91671	1.77e-05	0.000564447	2.82167
CWF19L1	240097	0.446118	10.366	5.91199	1.79e-05	0.000568998	2.81228
PMAIP1	2750367	0.477955	8.47871	5.90828	1.8e-05	0.000572453	2.80489
PIM3	2190452	0.430194	9.21569	5.89958	1.83e-05	0.000581615	2.78756
LYL1	3190288	-0.408056	10.8718	-5.89404	1.85e-05	0.000587256	2.77653
ADCY1	580561	0.522609	7.64146	5.89254	1.86e-05	0.00058826	2.77355
DKK2	4900050	-0.455505	7.77028	-5.88193	1.9e-05	0.000599539	2.75239
DHDH	6770630	0.41089	8.14468	5.88128	1.9e-05	0.000599539	2.75108
HEBP1	360689	0.461386	12.8346	5.88095	1.9e-05	0.000599539	2.75043
C9ORF72	7570022	0.409885	9.69948	5.8798	1.9e-05	0.000599539	2.74813
GOLPH4	6100168	-0.558583	9.07081	-5.87976	1.9e-05	0.000599539	2.74806
SAMD4A	2680523	0.454182	8.5918	5.87429	1.92e-05	0.000605294	2.73715
PGAM1	3940592	-0.410324	12.3453	-5.86594	1.96e-05	0.000614591	2.72048
DYNC1H1	3450600	0.464549	10.4902	5.86163	1.97e-05	0.000619077	2.71187
DPP4	4830255	-0.454633	10.2055	-5.86081	1.98e-05	0.000619321	2.71023
POLR1D	1090687	-0.392497	9.44512	-5.85663	1.99e-05	0.000623685	2.70188
SV2B	4540102	-0.583291	8.17723	-5.8522	2.01e-05	0.000628395	2.69303
ST14	4260278	0.646773	10.1995	5.8513	2.01e-05	0.000628743	2.69123
SLC3A2	4880161	0.437279	9.95368	5.85002	2.02e-05	0.000629557	2.68868
SDSL	3390021	-0.518928	10.144	-5.8461	2.03e-05	0.000632982	2.68085
LAMC1	4120086	0.423999	10.8039	5.84604	2.04e-05	0.000632982	2.68072
MAFB	2060440	-0.430984	13.1854	-5.84323	2.05e-05	0.000635736	2.6751
ARHGEF6	770703	-0.538455	10.7399	-5.84231	2.05e-05	0.000636109	2.67327
SOX4	3370736	0.420847	9.40393	5.84122	2.05e-05	0.000636711	2.67108
GOLPH3L	7050192	-0.435347	8.1685	-5.8362	2.08e-05	0.000642288	2.66103
GPR34	2510270	-0.694787	11.5008	-5.83334	2.09e-05	0.000645144	2.65531
NFATC1	5700026	-0.468135	8.1001	-5.83074	2.1e-05	0.00064651	2.65011
FEM1C	2000228	0.420364	10.3089	5.83022	2.1e-05	0.00064651	2.64908
ABP1	5420440	-0.442477	7.76116	-5.82982	2.1e-05	0.00064651	2.64829
RHBDD2	6650746	-0.417593	9.53994	-5.82982	2.1e-05	0.00064651	2.64828
RPS29	2760452	-0.563183	9.50506	-5.82862	2.11e-05	0.000647264	2.64588
DEGS1	5220632	0.396464	12.0338	5.82224	2.13e-05	0.000654708	2.63309
PPAP2B	3710678	0.395946	7.76276	5.82135	2.14e-05	0.00065507	2.63132
KIAA1468	5270491	-0.423773	9.32057	-5.81999	2.14e-05	0.000656038	2.62861
PI4K2A	4180376	-0.392352	9.49052	-5.81844	2.15e-05	0.000657275	2.62549
CD74	1240070	-0.414706	13.7391	-5.81445	2.17e-05	0.000661136	2.61751
CTNNBIP1	430259	-0.441591	8.71509	-5.81361	2.17e-05	0.000661136	2.61582
ZSWIM6	770152	-0.391855	10.4967	-5.81356	2.17e-05	0.000661136	2.61572
ZNF462	1820646	-0.477548	8.22351	-5.81306	2.17e-05	0.000661136	2.61472
DYSF	4220187	0.404146	8.30496	5.7994	2.23e-05	0.000677721	2.58735
H2AFY	3930154	0.412482	12.0631	5.79935	2.23e-05	0.000677721	2.58725
SLC30A5	1230730	0.492486	10.5839	5.79855	2.24e-05	0.000677986	2.58565
C6ORF97	4640398	-0.491409	8.24057	-5.79671	2.24e-05	0.000679659	2.58195
CD74	4560047	-0.656032	10.0743	-5.79161	2.27e-05	0.000685753	2.57172
CNRIP1	3940167	-0.421545	11.4022	-5.78848	2.28e-05	0.000689198	2.56545
MME	5670674	0.505679	9.60771	5.78723	2.29e-05	0.000690101	2.56293
PEX14	1170482	0.470358	9.10982	5.78429	2.3e-05	0.000693049	2.55704
PPDPF	4590403	0.560214	8.91191	5.78389	2.3e-05	0.000693049	2.55623
SULF2	6330487	-0.442829	8.00361	-5.78217	2.31e-05	0.000694594	2.55278
MTSS1	1510121	-0.423831	10.1798	-5.78149	2.31e-05	0.00069471	2.55142
PIGH	1580544	0.43177	9.74776	5.77654	2.34e-05	0.000700405	2.54147
GALNT1	4920201	-0.40228	10.4114	-5.77619	2.34e-05	0.000700405	2.54078
CTSC	2640768	-0.521006	11.0578	-5.77333	2.35e-05	0.000703574	2.53502
SLC27A3	1440300	0.471109	10.6495	5.772	2.36e-05	0.000703838	2.53235
SLC1A5	7610433	0.430486	9.80109	5.77196	2.36e-05	0.000703838	2.53227
SERPINI1	3440156	-0.447565	8.27546	-5.77106	2.36e-05	0.000704261	2.53048
DNAJC12	5720465	-0.515803	8.49738	-5.76591	2.39e-05	0.000710671	2.52013
C2ORF7	1170524	-0.421275	9.84911	-5.76325	2.4e-05	0.000713613	2.51477
VGLL4	5220491	-0.434461	10.1419	-5.76012	2.41e-05	0.000717226	2.50848
CICE	240437	0.386209	11.4757	5.75917	2.42e-05	0.000717739	2.50658
WWP1	1980201	-0.515362	10.9948	-5.75803	2.42e-05	0.000718525	2.5043
KLK4	5290707	0.509834	9.2761	5.75628	2.43e-05	0.000720194	2.50078
CABC1	6220180	-0.463075	10.0048	-5.74929	2.47e-05	0.000729422	2.48673
C11ORF82	2570019	-0.456304	8.36967	-5.74736	2.47e-05	0.00073138	2.48284
JUN	6510367	0.507014	12.0708	5.74587	2.48e-05	0.000732705	2.47984
THBS2	2600164	-0.536117	7.61148	-5.74475	2.49e-05	0.000733486	2.47759
PTPN7	3610082	-0.439444	9.00847	-5.73972	2.51e-05	0.000740011	2.46746
LOC650321	4010167	0.434342	9.15655	5.73533	2.53e-05	0.000745638	2.45864
CISD2	4260156	0.385776	10.5101	5.73364	2.54e-05	0.000747298	2.45522
DACT3	1990196	-0.415466	8.26257	-5.73224	2.55e-05	0.000748521	2.4524
ITGA3	2000368	0.547437	10.8447	5.72808	2.57e-05	0.000753325	2.44403
C16ORF63	6520497	0.469655	10.8876	5.72787	2.57e-05	0.000753325	2.44361
EAF2	6770600	-0.395091	8.87193	-5.72559	2.58e-05	0.000755876	2.43903
SLC26A6	150692	-0.383566	8.95626	-5.71709	2.63e-05	0.000767914	2.42189
LOC729255	6060438	-0.411161	8.77594	-5.71469	2.64e-05	0.000770703	2.41706
HS.413494	4760504	-0.42492	10.0304	-5.71239	2.65e-05	0.000773359	2.41243
ATP6V0D2	1980706	0.410289	10.4083	5.71106	2.66e-05	0.000774371	2.40974
ACAT2	7330753	-0.710609	12.2553	-5.71059	2.66e-05	0.000774371	2.40879
GSTP1	830047	0.438817	12.9837	5.70823	2.68e-05	0.00077588	2.40403
C12ORF24	780240	-0.418887	8.58913	-5.708	2.68e-05	0.00077588	2.40356
PBX3	2470634	0.419249	11.2429	5.7079	2.68e-05	0.00077588	2.40337
AGAP3	3890431	0.40123	9.54543	5.70521	2.69e-05	0.000779163	2.39795
37681	4670255	-0.437622	8.78875	-5.70313	2.7e-05	0.000781527	2.39374
ACVR1B	4570240	0.39266	9.61703	5.6974	2.73e-05	0.00078961	2.38219
AK5	2680220	-0.533122	8.48949	-5.69581	2.74e-05	0.000791217	2.37899
ZFYVE16	1400603	0.498029	10.0119	5.69382	2.75e-05	0.000793465	2.37498
ANGPTL6	5050707	-0.426468	8.57239	-5.69293	2.76e-05	0.000793981	2.37318
APOBEC3G	1190026	-0.403927	8.73886	-5.68901	2.78e-05	0.000799317	2.36526
FTH1	5220240	0.425393	13.1377	5.68342	2.81e-05	0.000807377	2.35398
STX11	60470	0.467117	10.4906	5.68154	2.82e-05	0.000808895	2.35017
HS.415576	2680670	0.37349	11.8213	5.68135	2.82e-05	0.000808895	2.3498
FICD	3850687	0.394984	8.4743	5.67984	2.83e-05	0.000810435	2.34675
HS3ST1	4560632	0.52233	9.02682	5.67865	2.84e-05	0.000811457	2.34434
HCLS1	1300408	-0.373738	12.7334	-5.67346	2.87e-05	0.000818997	2.33385
THBS1	5810685	-0.513906	7.43315	-5.67114	2.88e-05	0.000821872	2.32918
OSGIN2	2070309	0.39473	10.0777	5.66603	2.91e-05	0.00082939	2.31884
LOC642357	1170309	-0.380597	12.7655	-5.65426	2.98e-05	0.000848199	2.29504
LRRK2	3520291	-0.410531	8.58921	-5.64945	3.01e-05	0.000855433	2.28532
IFIT2	2600747	0.513987	9.57524	5.64863	3.01e-05	0.000855899	2.28364
OSBPL7	1440575	-0.379413	8.30414	-5.64725	3.02e-05	0.000857299	2.28087
SRD5A1	1050278	-0.417633	8.51617	-5.64588	3.03e-05	0.000858698	2.27809
LRFN4	4490044	0.397034	8.47884	5.64416	3.04e-05	0.000860712	2.2746
MGC16121	4250678	-0.48551	8.73269	-5.64273	3.05e-05	0.000862217	2.27171
ME2	7550521	0.427654	12.4644	5.63852	3.08e-05	0.00086855	2.26319
KITLG	5090500	0.411251	9.35711	5.63778	3.08e-05	0.000868885	2.26169
MGC18216	6400639	0.37407	8.59407	5.63669	3.09e-05	0.00086981	2.25949
TGIF1	4260189	0.468102	10.3263	5.6349	3.1e-05	0.00087198	2.25586
RPL35A	6370504	-0.372378	13.2485	-5.63385	3.1e-05	0.000872857	2.25372
UTRN	840240	0.447469	8.16792	5.63217	3.11e-05	0.000874823	2.25034
FAM129A	4230735	0.41342	9.73822	5.62845	3.14e-05	0.000880401	2.2428
MAGED1	3800600	-0.382428	9.23748	-5.62745	3.14e-05	0.0008812	2.24077
LOC100132439	240386	0.412672	7.68432	5.62647	3.15e-05	0.000881814	2.23877
TGFBR2	5490070	-0.438964	12.0303	-5.62601	3.15e-05	0.000881814	2.23785
SLC39A11	2470609	0.388448	11.1219	5.62333	3.17e-05	0.000885595	2.23241
RFTN2	1090722	-0.475655	7.87732	-5.62184	3.18e-05	0.000886192	2.22941
C14ORF147	1410050	-0.39408	9.12907	-5.62179	3.18e-05	0.000886192	2.2293
CDCA7L	3800753	0.400603	9.20209	5.62135	3.18e-05	0.000886192	2.22841
SNORA61	3990497	0.406039	11.1791	5.6192	3.2e-05	0.000889062	2.22404
ZCCHC14	2710402	0.387928	8.66234	5.61825	3.2e-05	0.000889777	2.22213
TMEM38B	610315	0.449931	8.28901	5.61446	3.23e-05	0.000894105	2.21444
LOC100133583	3450736	-0.579892	11.0615	-5.61435	3.23e-05	0.000894105	2.21421
GPR177	1570441	-0.490188	8.75352	-5.61421	3.23e-05	0.000894105	2.21392
RASSF1	2940739	-0.421734	9.45352	-5.60864	3.27e-05	0.000903156	2.20264
SNX11	130446	-0.452066	10.4789	-5.60806	3.27e-05	0.00090323	2.20147
HLA-DRA	270168	-0.492607	13.6928	-5.60707	3.28e-05	0.000904053	2.19945
CTSL2	1430477	0.452081	9.07068	5.60556	3.29e-05	0.000905816	2.19639
DUSP22	5080709	-0.370672	11.0193	-5.60488	3.29e-05	0.000906071	2.19501
AHCTF1	6040747	0.383838	8.568	5.60235	3.31e-05	0.000909104	2.18988
LILRB5	4610010	-0.570945	10.354	-5.60214	3.31e-05	0.000909104	2.18945
SUSD3	1770168	-0.38298	8.36167	-5.59847	3.33e-05	0.000914849	2.182
TM7SF4	6100577	-0.424507	12.5242	-5.59721	3.34e-05	0.000916177	2.17944
GAS7	1070435	-0.446353	11.0557	-5.59616	3.35e-05	0.000916799	2.17731
APOBEC3B	3170068	-0.427051	7.94853	-5.59542	3.35e-05	0.000916799	2.17582
NRBP1	430239	0.379852	9.41383	5.59515	3.35e-05	0.000916799	2.17527
DAGLB	2680020	-0.418863	9.80104	-5.59473	3.36e-05	0.000916799	2.17442
CCND3	6380370	0.377903	12.3257	5.5936	3.37e-05	0.000917898	2.17212
FCGR1A	520086	-0.462419	9.94915	-5.58744	3.41e-05	0.000928329	2.15962
ORM1	2850315	0.807503	7.67959	5.58346	3.43e-05	0.0009348	2.15152
ALAS1	5860278	0.381563	9.1385	5.5768	3.48e-05	0.000946381	2.138
NBL1	7100010	-0.641018	9.80607	-5.56682	3.55e-05	0.000964532	2.11772
CABLES1	4050411	0.393456	8.22964	5.56324	3.58e-05	0.000970466	2.11044
CD38	2760500	-0.487564	7.58174	-5.55906	3.61e-05	0.00097764	2.10192
ALDH7A1	70102	-0.424899	9.76129	-5.55624	3.63e-05	0.000982053	2.09619
RASSF1	270026	-0.363424	8.52796	-5.55576	3.63e-05	0.000982053	2.09523
SLC3A2	2450725	0.494953	9.72483	5.5534	3.65e-05	0.000985697	2.09041
GOLM1	4180364	-0.453496	8.54704	-5.55194	3.66e-05	0.000987556	2.08744
SMAP2	5550136	-0.39814	11.5786	-5.54585	3.7e-05	0.000998672	2.07506
CT45A1	5860674	-0.584695	7.83091	-5.54283	3.73e-05	0.00100372	2.0689
38231	4670458	0.366674	7.79993	5.53989	3.75e-05	0.00100782	2.06291
NDUFA6	6580132	-0.383909	10.5372	-5.53976	3.75e-05	0.00100782	2.06265
TCF4	2510672	-0.391499	9.11451	-5.53882	3.76e-05	0.00100866	2.06074
TLN2	1770026	-0.36191	7.60158	-5.53543	3.78e-05	0.0010145	2.05384
BSCL2	6900224	0.416871	10.9615	5.53388	3.79e-05	0.0010162	2.05067
FGR	360619	0.441869	13.1282	5.53356	3.8e-05	0.0010162	2.05002
CCNYL1	1410398	0.401151	9.88581	5.5326	3.8e-05	0.00101665	2.04807
CYBRD1	2450465	-0.464621	10.3036	-5.5323	3.81e-05	0.00101665	2.04746
PAPLN	5310364	0.416616	8.69909	5.5285	3.84e-05	0.0010234	2.03971
PRR11	2370072	-0.412813	8.09992	-5.52219	3.89e-05	0.00103542	2.02686
SERPINB8	3400672	-0.427748	9.65977	-5.52062	3.9e-05	0.00103763	2.02365
HS.31961	2490564	-0.490416	8.07661	-5.51363	3.95e-05	0.00105127	2.0094
ST8SIA4	4230017	-0.507304	8.49845	-5.51089	3.97e-05	0.001056	2.00381
HECTD1	7320066	0.395869	11.8335	5.50381	4.03e-05	0.00107008	1.98937
TNS1	6250110	0.378147	9.1897	5.50283	4.04e-05	0.0010711	1.98736
FOS	4280017	-0.554413	9.48369	-5.49985	4.06e-05	0.00107442	1.98129
SMN1	2690703	0.429253	8.6269	5.49984	4.06e-05	0.00107442	1.98127
CTSS	6330484	0.438529	11.566	5.49975	4.07e-05	0.00107442	1.98109
TCP11L1	1070753	-0.35827	8.7848	-5.49723	4.09e-05	0.00107879	1.97593
TRAF3IP2	7510719	0.394603	9.5302	5.49552	4.1e-05	0.0010814	1.97245
GSTM4	6900592	0.394401	8.98063	5.49491	4.11e-05	0.00108162	1.9712
DPEP2	1820681	0.380084	10.0084	5.49047	4.14e-05	0.00109024	1.96214
HS.296031	4150102	-0.393712	10.9785	-5.48942	4.15e-05	0.00109143	1.95999
MADD	6650575	0.379349	8.88582	5.48875	4.16e-05	0.00109177	1.95863
CUL4A	7200021	0.414479	10.6326	5.48723	4.17e-05	0.00109403	1.95551
TGFBR1	1410379	-0.420753	7.80537	-5.48553	4.18e-05	0.00109566	1.95206
TRIM22	5960747	-0.376475	9.88844	-5.48543	4.18e-05	0.00109566	1.95185
SLC22A15	4480017	0.401188	9.27982	5.48497	4.19e-05	0.00109566	1.9509
B3GNT2	380056	0.435027	11.3402	5.48406	4.2e-05	0.00109653	1.94905
KIAA0513	5870301	0.423753	9.19863	5.48215	4.21e-05	0.00109966	1.94514
TNK2	1850482	-0.391182	9.50285	-5.48095	4.22e-05	0.00110121	1.94268
AGPAT2	3850370	0.393103	9.37675	5.47681	4.26e-05	0.00110932	1.93423
HIST1H4C	3890349	-0.458214	12.4132	-5.47464	4.28e-05	0.00111196	1.9298
UBQLN4	3610487	0.414093	10.3615	5.4745	4.28e-05	0.00111196	1.92951
MIR155HG	5860722	0.47228	9.97412	5.47413	4.28e-05	0.00111196	1.92875
LOC100134291	1660209	-0.358124	8.96493	-5.47186	4.3e-05	0.00111594	1.92411
EEF1A1	3360504	-0.397899	9.25158	-5.46936	4.32e-05	0.00112046	1.919
FAM109A	5890605	-0.445223	9.09042	-5.46538	4.36e-05	0.00112837	1.91086
RNF128	630296	-0.422044	7.93175	-5.46371	4.37e-05	0.00113104	1.90745
CD86	4570368	0.472515	7.91798	5.46216	4.39e-05	0.00113344	1.90429
ZBTB9	5050500	0.359437	8.7885	5.46075	4.4e-05	0.00113554	1.90139
CKB	4150066	-0.639163	12.3488	-5.45873	4.42e-05	0.00113904	1.89726
EVI2A	2680162	-0.53887	10.2631	-5.4558	4.44e-05	0.00114465	1.89127
SOD2	5960731	0.3821	7.70915	5.45519	4.45e-05	0.00114492	1.89002
NCRNA00219	4070376	-0.41594	10.2473	-5.44821	4.51e-05	0.00116004	1.87574
SOS1	2140519	0.412819	8.39255	5.44656	4.53e-05	0.00116276	1.87236
CDK5R1	2750280	0.373221	7.84803	5.44558	4.54e-05	0.00116314	1.87034
TTC27	3290044	0.402443	9.13701	5.4451	4.54e-05	0.00116314	1.86937
NBL1	5090156	-0.560321	10.4315	-5.44491	4.54e-05	0.00116314	1.86899
ACLY	4200259	-0.369785	10.7673	-5.44373	4.55e-05	0.00116439	1.86657
C14ORF109	4210553	0.376695	12.6576	5.44339	4.56e-05	0.00116439	1.86588
SERPINA1	6380484	-0.45376	9.11604	-5.43989	4.59e-05	0.00117152	1.85869
CYBB	840168	-0.429423	11.8039	-5.43748	4.61e-05	0.00117608	1.85376
ICA1	1710019	-0.477323	8.58506	-5.43634	4.62e-05	0.00117659	1.85144
WDR54	2030148	-0.364173	7.55939	-5.43628	4.62e-05	0.00117659	1.85131
ETS1	6370435	-0.475949	7.82041	-5.43363	4.65e-05	0.00118124	1.84587
ANG	3890484	0.432824	8.63685	5.43335	4.65e-05	0.00118124	1.84531
FAM134B	6420309	0.38266	10.6336	5.43206	4.66e-05	0.00118251	1.84266
HS.561747	3370037	-0.406749	10.4107	-5.43184	4.66e-05	0.00118251	1.84221
TOP2A	3990619	-0.584742	9.2927	-5.43104	4.67e-05	0.00118326	1.84057
UHRF1	2940110	-0.46468	8.74622	-5.42473	4.73e-05	0.00119732	1.82764
PIR	2120037	0.500368	10.6156	5.41867	4.79e-05	0.00121021	1.81523
LARP1B	5910164	0.38739	9.034	5.41847	4.79e-05	0.00121021	1.81482
KIAA1671	3120474	0.363573	9.22981	5.41346	4.84e-05	0.00122139	1.80453
NCF4	1940041	-0.554929	10.3361	-5.40834	4.89e-05	0.00123293	1.79404
CD163	7560487	-0.407252	12.0174	-5.40686	4.91e-05	0.00123541	1.79101
CD68	6220382	0.398997	12.0845	5.40597	4.92e-05	0.00123643	1.78918
C16ORF93	4070424	-0.418929	7.9212	-5.39596	5.02e-05	0.00126061	1.76863
ASPH	2370450	0.370261	8.61117	5.39525	5.02e-05	0.00126118	1.76718
CLMN	1940315	0.396028	8.12554	5.39464	5.03e-05	0.0012615	1.76592
LOC388275	2940066	-0.445616	9.7148	-5.39023	5.08e-05	0.00127162	1.75686
ADIPOR2	6960685	-0.393434	10.5191	-5.38491	5.13e-05	0.00128418	1.74595
RMND1	3360220	-0.401074	9.29817	-5.38162	5.17e-05	0.00129062	1.73919
LOC728069	5560279	0.441042	10.7639	5.38149	5.17e-05	0.00129062	1.73891
FAM19A3	2100093	-0.421226	7.87936	-5.37756	5.21e-05	0.00129972	1.73083
TRIP10	430431	0.388822	8.11505	5.37573	5.23e-05	0.00130329	1.72708
LOC653879	5560195	0.46762	8.23737	5.3752	5.23e-05	0.00130342	1.72599
MS4A4A	5890193	-0.399002	10.9413	-5.37356	5.25e-05	0.00130587	1.72263
HIST1H1C	5570279	-0.455674	10.4185	-5.37332	5.25e-05	0.00130587	1.72212
PGA5	1580437	-0.419019	7.44219	-5.37059	5.28e-05	0.00131187	1.71651
LOC728835	6560201	-0.783784	10.4913	-5.36895	5.3e-05	0.00131498	1.71314
FCGR2B	6650341	-0.587803	10.6397	-5.36555	5.34e-05	0.00132174	1.70616
BANP	380373	0.568165	11.0076	5.36547	5.34e-05	0.00132174	1.706
DNAJC12	2450411	-0.37015	8.35232	-5.36235	5.37e-05	0.00132878	1.69957
DNAJC25	4040719	0.407102	9.40039	5.36191	5.38e-05	0.00132878	1.69868
FAM102B	5490184	0.384345	9.35283	5.36058	5.39e-05	0.00133083	1.69594
BCL2L1	4290411	0.557401	9.75156	5.3602	5.4e-05	0.00133083	1.69517
TLR4	1500180	0.360948	10.492	5.35935	5.4e-05	0.00133187	1.6934
RTN4	6770189	-0.376866	8.62332	-5.35621	5.44e-05	0.00133817	1.68694
TSC22D2	7100215	0.372037	9.20646	5.35579	5.44e-05	0.00133817	1.68608
PPM1E	6280059	-0.35263	8.69117	-5.35517	5.45e-05	0.00133817	1.68481
DNAJC12	6420736	-0.38162	8.43294	-5.35514	5.45e-05	0.00133817	1.68474
HHEX	5130750	-0.360261	9.34794	-5.35357	5.47e-05	0.00134096	1.68151
ITSN1	4850470	-0.355491	8.22003	-5.35317	5.47e-05	0.00134096	1.6807
LONRF1	5050768	0.38108	8.49515	5.3516	5.49e-05	0.00134191	1.67746
LGALS3	5420377	0.404817	12.7044	5.35155	5.49e-05	0.00134191	1.67736
SCARB2	4810435	0.384977	13.4635	5.35116	5.5e-05	0.00134191	1.67655
CA11	5220482	-0.378927	8.29715	-5.35094	5.5e-05	0.00134191	1.67611
HNMT	3870102	-0.392316	12.6586	-5.34794	5.53e-05	0.00134681	1.66993
SHANK3	1170301	0.350399	7.80407	5.3478	5.53e-05	0.00134681	1.66965
FAR2	2000768	0.436657	8.61202	5.34775	5.53e-05	0.00134681	1.66953
RP5-1022P6.2	3360553	0.36852	8.97302	5.34415	5.57e-05	0.00135491	1.66213
ABCC1	1500187	0.537508	8.90115	5.34387	5.58e-05	0.00135491	1.66156
LOC390251	4900315	0.490633	8.58983	5.34243	5.59e-05	0.0013576	1.6586
SNTB1	3420739	0.400016	11.6427	5.34112	5.61e-05	0.00135994	1.6559
RILPL2	1660286	0.390919	10.9102	5.33776	5.65e-05	0.001368	1.64897
GALNS	2850136	0.41931	9.99997	5.33467	5.68e-05	0.00137534	1.64261
ACP2	2480025	0.417289	11.9539	5.33372	5.69e-05	0.00137669	1.64067
TNFSF13B	4900435	-0.358027	10.8328	-5.3325	5.71e-05	0.00137884	1.63813
TPM4	6860441	0.433135	10.8685	5.33095	5.73e-05	0.00138105	1.63494
CCPG1	6220674	0.399937	10.5968	5.33075	5.73e-05	0.00138105	1.63453
CAMP	5860075	0.394876	7.5617	5.33032	5.73e-05	0.00138105	1.63365
THADA	4480259	0.373442	8.0677	5.32774	5.76e-05	0.00138704	1.62833
DPH3	6250397	0.390645	10.3784	5.31629	5.9e-05	0.00141851	1.60473
LOC147645	5220133	0.36137	7.82223	5.31571	5.91e-05	0.00141885	1.60354
FHL2	990288	-0.508046	8.78826	-5.31309	5.94e-05	0.00142512	1.59814
SGK3	6510500	0.387389	9.87927	5.31149	5.96e-05	0.00142729	1.59484
KIAA1370	4180142	0.381793	9.85824	5.31142	5.96e-05	0.00142729	1.59471
FAM117B	3140632	-0.395637	7.78701	-5.30182	6.08e-05	0.00145422	1.57489
ARHGAP22	510520	-0.361315	9.77583	-5.29969	6.1e-05	0.00145889	1.5705
SLC25A1	6900440	-0.398398	9.27178	-5.29933	6.11e-05	0.00145889	1.56976
CCNB1IP1	6450397	-0.378436	8.68086	-5.29181	6.2e-05	0.00148012	1.55424
SERPINB8	1770376	-0.389944	9.5014	-5.29033	6.22e-05	0.00148321	1.55119
SNX30	1070373	0.369406	9.88308	5.28715	6.26e-05	0.00149045	1.54462
ZNF703	6380379	0.388151	8.08153	5.28704	6.26e-05	0.00149045	1.54439
ANXA1	6520215	0.350987	13.3526	5.28356	6.31e-05	0.00149969	1.53722
JAKMIP2	2100253	0.580437	9.96977	5.28184	6.33e-05	0.00150357	1.53366
CPT1A	5290358	0.448521	8.09678	5.28123	6.34e-05	0.00150357	1.53241
ACSL1	1030431	0.382956	11.9839	5.28094	6.34e-05	0.00150357	1.53179
FDX1	7100180	0.387669	9.22115	5.27684	6.4e-05	0.00151363	1.52334
LOC100133875	6330612	-0.376576	9.56457	-5.27677	6.4e-05	0.00151363	1.52319
C1ORF112	940240	-0.366357	7.9251	-5.27623	6.4e-05	0.0015139	1.52207
BEST1	5420600	-0.398387	8.25225	-5.27252	6.45e-05	0.00152404	1.5144
EBI3	2810767	-0.364565	7.46009	-5.27143	6.47e-05	0.00152603	1.51215
BRSK1	4890598	0.379383	11.5745	5.26627	6.54e-05	0.00154082	1.50148
IRS2	6110736	0.399733	9.45326	5.26185	6.6e-05	0.00155339	1.49235
LOC284821	7050661	-0.3599	13.1766	-5.25952	6.63e-05	0.00155937	1.48754
HLA-DRB6	4200725	-0.519322	11.6638	-5.2549	6.69e-05	0.00157275	1.47799
INA	1230538	-0.362805	7.39682	-5.25326	6.71e-05	0.00157662	1.47458
LRRC8C	50201	-0.425193	7.90021	-5.24932	6.77e-05	0.00158793	1.46645
SLC30A5	4810451	0.375813	10.6302	5.24289	6.86e-05	0.00160753	1.45314
HSDL2	1340128	0.409809	9.47555	5.24187	6.87e-05	0.00160942	1.45103
NINJ2	6860278	-0.351011	9.4128	-5.23606	6.95e-05	0.0016272	1.43902
LOC642236	780255	0.411869	11.4079	5.23474	6.97e-05	0.00163013	1.43628
SLC39A6	7650431	0.401362	9.5275	5.23348	6.99e-05	0.00163288	1.43365
RFTN1	1260497	-0.402156	11.6735	-5.233	7e-05	0.00163299	1.43266
TPK1	1050079	-0.362829	10.5108	-5.22819	7.07e-05	0.00164768	1.42271
C3ORF54	4200367	-0.341037	7.70614	-5.22721	7.08e-05	0.00164823	1.42068
TUBB3	4050040	0.399001	10.2161	5.22714	7.08e-05	0.00164823	1.42053
LGR4	4560609	0.345322	7.6701	5.22506	7.11e-05	0.00165374	1.41624
VCAM1	2900390	-0.456556	7.91638	-5.22291	7.14e-05	0.0016582	1.41178
MCART1	2480767	0.379764	8.62031	5.22271	7.15e-05	0.0016582	1.41137
LOC255326	1990750	0.422054	7.5958	5.22242	7.15e-05	0.0016582	1.41076
RPL10A	4040100	-0.411804	11.5309	-5.2199	7.19e-05	0.00166529	1.40555
LOC100129882	1170575	-0.709411	9.6803	-5.21828	7.21e-05	0.00166932	1.40219
TBC1D14	7160707	-0.423646	10.857	-5.21706	7.23e-05	0.001672	1.39966
HMOX1	6660601	0.482258	12.465	5.21598	7.25e-05	0.00167418	1.39743
CUGBP2	7400133	-0.362863	9.05573	-5.21088	7.32e-05	0.00169031	1.38684
CPEB1	4900592	-0.363946	7.82093	-5.2091	7.35e-05	0.00169496	1.38316
LILRA3	6110037	-0.426442	10.7137	-5.20742	7.38e-05	0.00169928	1.37969
LOC100134073	3170338	-0.372035	7.98277	-5.20618	7.39e-05	0.00170079	1.37711
C22ORF9	2510102	0.362706	10.3424	5.20611	7.4e-05	0.00170079	1.37697
CDCA4	290333	0.409074	8.94701	5.20488	7.41e-05	0.00170355	1.37442
MCOLN1	6450056	0.438172	10.7468	5.20393	7.43e-05	0.00170537	1.37244
PPP1R15A	1340600	0.387043	11.8515	5.19784	7.52e-05	0.00172529	1.35981
CNOT8	4640484	-0.37272	10.149	-5.19713	7.53e-05	0.00172627	1.35833
GBP2	1940162	-0.39864	11.9543	-5.19092	7.63e-05	0.00174689	1.34546
LOC100132528	4760754	-0.413666	11.1874	-5.18936	7.65e-05	0.00175091	1.34223
C1QC	1440341	-0.359748	12.6996	-5.18875	7.66e-05	0.00175154	1.34096
TBC1D4	7650669	-0.422755	8.59551	-5.18802	7.68e-05	0.0017526	1.33945
SQSTM1	4260044	0.363856	13.7685	5.18728	7.69e-05	0.00175373	1.3379
AGPAT4	3440025	0.422151	9.45542	5.18484	7.73e-05	0.00176095	1.33285
CD300C	3120091	-0.441241	10.4146	-5.17937	7.81e-05	0.00177929	1.3215
GK	4150369	0.41036	10.1887	5.17697	7.85e-05	0.00178654	1.3165
TP53INP1	5420538	-0.389869	9.92604	-5.17629	7.86e-05	0.00178745	1.31509
CCNYL1	2060112	0.362121	9.79815	5.17407	7.9e-05	0.00179404	1.31048
PLXNA2	5890204	-0.347592	7.93261	-5.17003	7.97e-05	0.00180741	1.30209
FCER1A	3360615	-1.15191	7.84902	-5.16955	7.97e-05	0.00180758	1.3011
RAPGEF1	6270037	0.391326	11.8309	5.16832	7.99e-05	0.00181055	1.29855
TRIM16	1740193	0.347141	7.3935	5.16372	8.07e-05	0.00182616	1.289
FAM177A1	4260561	0.35525	8.53939	5.16067	8.12e-05	0.00183604	1.28266
CDC42EP3	2070669	0.375058	8.06153	5.15973	8.14e-05	0.00183798	1.28071
ZCCHC24	6110195	-0.377799	8.32963	-5.15339	8.24e-05	0.00186051	1.26753
RHOB	3400332	-0.443113	8.70023	-5.15179	8.27e-05	0.00186404	1.2642
GLS	5570427	-0.417516	10.3487	-5.15161	8.27e-05	0.00186404	1.26383
CD97	6960630	-0.360667	11.7444	-5.15011	8.3e-05	0.00186808	1.26071
DKK2	2140441	-0.365108	7.5403	-5.14971	8.31e-05	0.00186808	1.25987
PNMA1	6350608	0.356068	9.69332	5.13816	8.51e-05	0.00191139	1.23588
PRDM1	6220288	-0.378809	10.0403	-5.13727	8.52e-05	0.00191275	1.23402
TP53INP2	5360392	-0.3657	9.24399	-5.13697	8.53e-05	0.00191275	1.23338
SCD5	3610671	-0.396473	7.79738	-5.13273	8.6e-05	0.00192787	1.22456
LOC644937	5360307	-0.36901	9.63309	-5.13196	8.62e-05	0.00192922	1.22297
MYO7A	6860736	-0.342244	8.49453	-5.12753	8.69e-05	0.00194523	1.21376
TP53BP2	150095	0.386266	9.85594	5.1264	8.72e-05	0.00194808	1.2114
LOC728537	160504	-0.487684	8.09893	-5.12548	8.73e-05	0.00195007	1.20948
CAB39	7000017	-0.362832	12.6635	-5.12021	8.83e-05	0.00196967	1.19852
GPR141	5050647	-0.391265	7.70307	-5.11708	8.88e-05	0.0019807	1.19201
TIMP1	7650433	-0.446875	12.4085	-5.11459	8.93e-05	0.0019892	1.18681
SEL1L2	5340524	-0.55357	8.85953	-5.114	8.94e-05	0.00198989	1.18558
HRK	2260747	-0.486667	8.52297	-5.11278	8.96e-05	0.00199314	1.18306
PSTPIP1	7320747	-0.37051	9.71319	-5.1098	9.02e-05	0.00200373	1.17684
TACC3	4390484	-0.48787	8.76473	-5.10904	9.03e-05	0.00200512	1.17526
GLO1	6770619	-0.425845	11.3913	-5.10644	9.08e-05	0.00201417	1.16985
SLC12A9	110450	-0.383369	10.1018	-5.10365	9.13e-05	0.00202407	1.16403
HECTD3	150280	0.354798	9.47426	5.09909	9.22e-05	0.00204146	1.15453
TSC22D3	6350632	-0.375673	10.125	-5.09809	9.24e-05	0.00204391	1.15245
KCNMB4	870468	-0.388582	7.66412	-5.09404	9.32e-05	0.00205931	1.144
MGLL	3400546	0.370055	8.53889	5.08952	9.41e-05	0.00207686	1.13458
LOC644511	1440398	-0.3587	11.7867	-5.08847	9.43e-05	0.00207959	1.13239
APEX2	1430047	0.356763	9.88749	5.08423	9.51e-05	0.00209605	1.12357
ALDH3A2	3120196	0.670855	10.864	5.07959	9.6e-05	0.0021121	1.11387
LOC642546	1740152	0.346445	8.02318	5.07935	9.61e-05	0.0021121	1.11338
LOC344887	4060010	0.417048	8.4423	5.0793	9.61e-05	0.0021121	1.11327
ACVR2A	4590349	-0.357557	8.67864	-5.07884	9.62e-05	0.00211227	1.11232
CDC14B	6040037	-0.373924	8.12518	-5.06989	9.8e-05	0.00214994	1.09364
LOC729500	4040307	-0.349299	10.7201	-5.06946	9.8e-05	0.00215002	1.09274
REM1	4200142	-0.352104	7.48761	-5.06677	9.86e-05	0.00216014	1.08714
RPN2	3370112	0.355742	11.0704	5.06517	9.89e-05	0.00216544	1.0838
MAF	3610440	-0.441394	10.0313	-5.06451	9.91e-05	0.00216657	1.08242
CDH23	360014	0.40532	8.7182	5.06383	9.92e-05	0.00216776	1.081
HMGB2	5900482	-0.391591	10.6457	-5.06248	9.95e-05	0.00217195	1.07819
IKBIP	3170605	0.368082	8.51881	5.06049	9.99e-05	0.00217905	1.07404
CD28	4890722	-0.378407	7.59428	-5.05998	0.0001	0.00217952	1.07296
HLA-DRB1	5260484	-0.367653	10.7255	-5.05774	0.000100449	0.00218755	1.0683
HOMER2	3850630	0.349056	8.11748	5.05738	0.000100526	0.00218755	1.06753
EXTL2	2630215	-0.396986	9.67224	-5.05681	0.000100644	0.00218826	1.06635
TST	2230288	-0.336393	10.7445	-5.05243	0.000101563	0.00220582	1.0572
LOC100133609	780672	-0.356418	8.60606	-5.05203	0.000101645	0.00220582	1.05638
AFAP1	2690187	-0.365145	7.84429	-5.05172	0.000101711	0.00220582	1.05572
FNDC3B	6060440	0.448497	11.5511	5.04796	0.000102508	0.0022207	1.04786
RNF24	2640471	0.443514	8.61559	5.04766	0.000102571	0.0022207	1.04724
MPZL1	2490470	0.358813	8.67262	5.04443	0.00010326	0.0022337	1.0405
NUDT16	6620402	-0.368689	8.17602	-5.04319	0.000103526	0.00223757	1.0379
PMFBP1	7100484	-0.400288	8.68554	-5.04247	0.000103681	0.00223902	1.0364
HS.444785	160152	-0.420901	7.62922	-5.04169	0.000103848	0.00224072	1.03478
APEX1	3120309	-0.37108	10.8327	-5.04104	0.000103988	0.00224185	1.03342
ASF1B	2630673	-0.341238	8.19383	-5.03746	0.000104763	0.00225665	1.02594
ADM	5670465	0.437036	12.258	5.03652	0.000104967	0.00225914	1.02398
LOC728448	7330291	0.368188	7.85329	5.03447	0.000105416	0.00226688	1.01968
TBC1D7	2940367	0.459401	10.0542	5.03283	0.000105774	0.00227267	1.01626
NLRP3	4540390	-0.392809	7.85287	-5.02965	0.000106474	0.00228579	1.00962
SLC33A1	4490470	0.380679	10.0949	5.0282	0.000106796	0.00229076	1.00658
HIST1H2BD	6200669	-0.381476	8.94887	-5.02728	0.000107	0.00229321	1.00466
ACVRL1	5910451	0.378346	8.68594	5.02543	0.000107411	0.00230009	1.00079
LOC651621	630095	-0.386079	7.96068	-5.02398	0.000107735	0.00230509	0.997761
HEBP2	3940026	0.406517	11.3591	5.02279	0.000108003	0.00230852	0.995258
C17ORF49	2570035	-0.357833	9.76423	-5.02246	0.000108076	0.00230852	0.994573
SLC16A6	5900564	0.461183	9.58607	5.02065	0.000108482	0.00231375	0.990795
ANKRD57	2510224	0.391343	10.1005	5.02056	0.000108502	0.00231375	0.990611
LOC644761	4490753	0.368437	9.41444	5.01848	0.000108972	0.00232182	0.986261
HS.171481	7320678	0.366443	9.1575	5.01664	0.00010939	0.00232878	0.982403
MMP19	7150551	0.423493	8.82807	5.01326	0.00011016	0.00234322	0.975339
ETV2	7040528	-0.430163	8.55985	-5.01054	0.000110784	0.00235274	0.969653
VAT1	2600746	0.393953	11.9167	5.01051	0.000110792	0.00235274	0.969577
LOC402112	6520035	-0.418579	10.924	-5.00837	0.000111286	0.00236126	0.965099
CCL23	6110343	-0.42455	8.43908	-5.0061	0.000111811	0.00236971	0.960359
TRPM4	870437	-0.332711	8.91829	-5.00585	0.00011187	0.00236971	0.959827
PIGB	2030739	-0.32887	9.43839	-4.99942	0.000113373	0.00239955	0.946384
TNNT1	2350379	-0.43803	8.14406	-4.99685	0.00011398	0.00241041	0.941002
CSF2RA	1980689	0.398093	10.015	4.99316	0.000114857	0.00242549	0.933284
TSC22D2	2450082	0.495172	9.66994	4.99305	0.000114884	0.00242549	0.933054
F5	7610767	-0.560231	8.16332	-4.99243	0.000115033	0.00242663	0.931747
PNLIPRP3	1740112	0.409128	7.744	4.98836	0.000116011	0.00244525	0.923218
CTSC	3450138	-0.421348	11.6181	-4.98164	0.000117643	0.0024776	0.909152
LOC100132795	2600373	-0.342621	13.204	-4.98082	0.000117845	0.00247979	0.90743
CHN2	830687	-0.336625	8.59439	-4.97958	0.000118148	0.00248414	0.904837
PCYOX1L	4560435	-0.414226	7.92277	-4.97861	0.000118388	0.00248713	0.902796
CXORF57	6580626	-0.349031	8.71598	-4.97771	0.000118608	0.0024897	0.900927
HS.224794	4830709	0.36387	10.6932	4.97557	0.000119138	0.00249827	0.896436
C1ORF21	2070470	-0.343535	7.7989	-4.97527	0.000119212	0.00249827	0.895811
ZSWIM4	1170072	-0.357367	10.3229	-4.9734	0.000119676	0.00250593	0.891898
SEMA4D	4880408	-0.371764	9.12087	-4.96992	0.000120547	0.00252092	0.884598
LOC440055	3460553	-0.483056	12.0363	-4.96975	0.00012059	0.00252092	0.884245
NTHL1	2070184	-0.334301	7.90029	-4.96825	0.000120966	0.00252672	0.881104
ADCK2	1780647	0.355284	10.9073	4.96657	0.000121392	0.00253354	0.877566
ANXA5	1070451	0.326289	13.3423	4.96443	0.000121934	0.00254276	0.873084
OGG1	2760129	0.393133	8.45945	4.95984	0.000123105	0.00256509	0.863459
CTSH	4670162	0.440166	11.3954	4.95919	0.000123272	0.00256647	0.862096
PRPSAP2	5890669	-0.357999	10.1061	-4.95841	0.000123472	0.00256854	0.860464
ST3GAL1	1300601	0.421515	11.0804	4.95711	0.000123807	0.00257341	0.857736
ETFDH	580609	0.414621	10.2827	4.9555	0.000124221	0.00257991	0.854375
PTPN22	3400440	-0.346245	9.72384	-4.95308	0.00012485	0.00259086	0.849292
METTL1	650348	0.408939	10.7838	4.94805	0.000126166	0.00261605	0.838733
ASPH	5890619	0.408393	9.82912	4.94544	0.000126854	0.00262818	0.833258
ERCC1	3840056	-0.339982	9.87485	-4.94269	0.000127584	0.00264115	0.827488
TMEM154	1110300	-0.400087	7.74751	-4.94208	0.000127745	0.00264234	0.826216
CCDC34	7040184	-0.423057	8.91891	-4.94167	0.000127854	0.00264245	0.825357
COL7A1	2490593	-0.323701	7.76194	-4.94055	0.000128152	0.00264647	0.823015
SUOX	630110	-0.411603	9.42408	-4.93882	0.000128615	0.00265389	0.81938
SLC11A1	780465	0.458515	11.6964	4.93671	0.000129183	0.00266344	0.814949
HDAC9	2480605	-0.396416	7.95072	-4.93358	0.000130028	0.00267871	0.808383
C1ORF57	3460056	0.351802	10.1897	4.93121	0.000130673	0.00268983	0.803401
LYSMD2	770538	-0.397682	10.6216	-4.92884	0.000131319	0.00270094	0.798441
C3AR1	840068	-0.401444	10.6469	-4.92177	0.000133272	0.00273889	0.783585
C9ORF164	6280082	-0.395699	7.60633	-4.91971	0.000133846	0.00274848	0.779257
LRP5	630066	0.378439	7.60634	4.91887	0.000134082	0.0027511	0.777489
PSAT1	4850674	0.560037	8.55394	4.91816	0.000134279	0.00275294	0.776007
GK	940274	0.384646	9.82822	4.91701	0.000134602	0.00275735	0.773589
C20ORF123	5290196	-0.483363	9.30932	-4.91421	0.000135391	0.00277127	0.767711
LOC643433	5390685	-0.425361	11.771	-4.91175	0.000136088	0.0027833	0.762543
APOA1BP	1570725	0.347208	11.1693	4.90893	0.000136892	0.0027975	0.756617
DEPDC6	3800095	-0.53656	9.05624	-4.90726	0.00013737	0.00280503	0.753106
ENSA	2000440	-0.360634	10.5958	-4.90681	0.000137498	0.00280541	0.752166
RPS15	20021	-0.419074	12.7761	-4.90413	0.000138269	0.0028178	0.746539
FTHL8	2000592	0.341583	7.86281	4.90393	0.000138327	0.0028178	0.746122
CCDC28A	2000504	-0.350445	11.0558	-4.90203	0.000138877	0.00282675	0.742126
KCNK13	990112	0.370973	9.7134	4.90058	0.000139299	0.00283285	0.739071
LOC646766	2340326	-0.359477	13.0844	-4.90024	0.000139399	0.00283285	0.738352
FMNL2	2710605	0.395662	10.1624	4.89609	0.000140613	0.00285524	0.72963
PKNOX2	870575	-0.320786	7.67167	-4.89333	0.000141424	0.00286944	0.72384
LOC648210	4760243	-0.356962	11.7381	-4.89177	0.000141886	0.00287476	0.720556
37681	6760167	-0.406822	8.79707	-4.89169	0.000141912	0.00287476	0.720374
ERGIC1	830039	0.348941	9.51409	4.88798	0.000143016	0.00289483	0.712575
CLEC7A	6590451	-0.360561	9.28478	-4.88515	0.000143862	0.00290888	0.706642
TRAF3IP3	3450154	-0.364491	7.75777	-4.8849	0.000143939	0.00290888	0.706108
C6ORF211	2750129	-0.492129	9.36506	-4.88361	0.000144327	0.00291279	0.703398
LETMD1	4150575	-0.331966	9.71319	-4.8835	0.00014436	0.00291279	0.703167
CTSZ	4220259	0.434059	12.8715	4.88262	0.000144628	0.00291588	0.701303
CES4	270575	0.374244	7.52924	4.87935	0.000145618	0.00293351	0.694442
HS.571151	7210333	-0.324321	8.3887	-4.87812	0.000145993	0.00293876	0.691849
SLC4A7	940035	-0.397433	10.0141	-4.87544	0.000146815	0.00295297	0.686205
DICER1	5130091	0.350613	10.4804	4.87357	0.00014739	0.0029622	0.68227
GAS6	4280632	-0.504505	8.66352	-4.87269	0.000147662	0.00296533	0.680418
SGMS1	290358	-0.409064	8.66174	-4.87209	0.000147846	0.0029667	0.679161
C10ORF54	6620292	-0.402764	9.68507	-4.8694	0.000148681	0.0029811	0.673498
RHBDD2	510373	-0.43002	9.42146	-4.86472	0.000150145	0.00300809	0.663643
CYP26B1	6280224	0.356933	7.58126	4.86429	0.000150278	0.00300839	0.662752
CDR2L	3940482	-0.352626	7.85768	-4.86336	0.000150573	0.00300995	0.660781
TRAPPC2	6060148	-0.343996	9.41959	-4.86329	0.000150592	0.00300995	0.660651
RDH11	6840368	-0.417394	12.0938	-4.86246	0.000150854	0.00301283	0.658902
SOD2	3420373	0.545952	10.2723	4.86108	0.000151292	0.00301922	0.655984
SPINK6	2630240	-0.39639	8.55175	-4.85952	0.000151786	0.00302563	0.65271
PRNP	3170162	0.366697	13.3537	4.85932	0.000151851	0.00302563	0.652279
CLIP1	2260066	0.347458	11.4026	4.85808	0.000152244	0.0030311	0.649675
ADAM19	6900209	-0.509174	7.51402	-4.85692	0.000152616	0.00303446	0.647225
SERPINA1	730047	-0.389436	9.12866	-4.85681	0.000152651	0.00303446	0.646992
SMAP2	3930390	-0.38975	9.70966	-4.85266	0.000153981	0.00305851	0.638266
NCOA3	2760390	0.351845	10.4578	4.852	0.000154193	0.00305942	0.636884
WARS	3710068	-0.362116	11.7981	-4.85178	0.000154267	0.00305942	0.636403
PLEKHB2	7040301	0.376818	10.2446	4.85017	0.000154785	0.00306733	0.633026
RHOF	2260148	0.332285	8.73178	4.84964	0.000154957	0.00306834	0.631911
MICALL1	670296	0.330435	8.5393	4.84904	0.000155154	0.00306986	0.630635
KMO	2470743	0.431669	9.46414	4.84782	0.00015555	0.00307531	0.628071
LOC647691	4920768	0.32555	8.64773	4.84686	0.000155861	0.00307907	0.62606
GOLGA7B	1710333	0.388417	8.48498	4.83973	0.000158207	0.00312299	0.611038
ANKS1A	5390064	-0.324693	9.78045	-4.83928	0.000158356	0.00312352	0.610091
FRAT2	7330026	-0.396724	10.2898	-4.83846	0.000158631	0.00312652	0.608349
CXADR	870161	-0.36878	8.47766	-4.83744	0.00015897	0.00313079	0.606199
ITPR1	3990646	0.347356	11.0571	4.83531	0.000159681	0.00314236	0.601711
TIFAB	7550035	-0.337357	7.55131	-4.83304	0.00016044	0.00315486	0.596944
MGAT1	5900592	0.355251	12.2514	4.83146	0.000160974	0.00316109	0.593601
H3F3B	1440296	-0.358108	9.76299	-4.83137	0.000161004	0.00316109	0.593411
MYOZ1	5290240	-0.370984	8.48292	-4.82943	0.000161658	0.00317148	0.589337
SDS	10068	-0.605538	9.86618	-4.82564	0.000162948	0.00319433	0.581345
MAST2	5290008	0.345339	8.35792	4.825	0.000163166	0.00319616	0.579999
ACOT7	2320553	-0.393077	8.44317	-4.82186	0.000164246	0.00321483	0.573368
KIAA1244	1470053	-0.329348	8.08441	-4.81971	0.000164989	0.0032269	0.568832
TMEM62	5050735	0.358485	10.1275	4.81912	0.000165192	0.00322839	0.567595
C20ORF100	1400601	-0.395048	8.1549	-4.81713	0.000165883	0.00323942	0.563397
SLC46A1	4070348	-0.319933	7.80069	-4.81521	0.000166552	0.00324999	0.55935
ARRDC2	7000609	-0.381078	9.17922	-4.81153	0.000167842	0.00327265	0.551596
HS.402146	2510445	-0.437188	8.06415	-4.80952	0.000168552	0.00328252	0.54735
GALM	2480450	-0.34014	12.0135	-4.80937	0.000168605	0.00328252	0.547033
CRYBB1	3310653	-0.362064	7.7756	-4.80692	0.000169475	0.00329693	0.541861
PCSK6	3940196	0.337639	9.81909	4.8036	0.000170657	0.0033174	0.534872
IFI44L	3870338	-0.459243	8.03683	-4.80305	0.000170856	0.00331808	0.5337
KANK4	3060364	-0.48437	7.55388	-4.80278	0.000170952	0.00331808	0.533136
LOC730092	4200719	0.375185	9.64384	4.80178	0.000171312	0.00332047	0.531023
DYRK2	2100743	0.447791	10.0919	4.80171	0.000171335	0.00332047	0.530884
TESC	5050681	-0.368793	8.53655	-4.8007	0.000171699	0.003325	0.528749
TCEB1	2340092	0.329466	13.358	4.79984	0.000172009	0.00332846	0.52694
KITLG	3990670	0.534315	9.02242	4.79803	0.000172664	0.00333861	0.523119
NLN	430209	0.362609	9.80579	4.79693	0.000173064	0.00334186	0.520793
SLC3A2	5420575	0.354541	11.3881	4.79685	0.000173094	0.00334186	0.520616
FGR	6660475	0.361606	13.3632	4.79553	0.000173573	0.00334843	0.517842
CAB39L	780500	-0.379359	9.20397	-4.79519	0.000173697	0.00334843	0.517122
CLCF1	5290397	0.449347	7.81108	4.79353	0.000174303	0.00335757	0.513622
AKAP6	1510224	-0.332834	8.05246	-4.79142	0.000175078	0.00336995	0.509163
U2AF1L2	5260692	-0.333984	8.31134	-4.79076	0.000175319	0.00337204	0.507781
ZFYVE26	5890241	0.412203	11.4608	4.78886	0.000176022	0.00338301	0.503759
IMPAD1	1110367	0.370068	9.36542	4.78668	0.000176828	0.00339595	0.499164
H2AFY	2360471	0.341465	12.6763	4.78372	0.000177932	0.00341458	0.492907
SNAP23	5810435	-0.335187	10.4014	-4.77911	0.000179662	0.00344518	0.483186
CT45A4	7510128	-0.470815	7.86751	-4.77811	0.000180042	0.00344753	0.481063
SHISA2	7650523	-0.361652	7.94827	-4.77784	0.000180144	0.00344753	0.48049
KYNU	7040142	0.416049	11.6056	4.77771	0.00018019	0.00344753	0.480236
SSBP2	6480349	-0.353503	8.06874	-4.77677	0.000180547	0.00344981	0.478244
ACAT2	6420056	-0.454565	8.28474	-4.77669	0.000180579	0.00344981	0.478066
CEBPB	20446	0.359828	13.6975	4.77602	0.000180833	0.00344987	0.476655
INF2	2140360	0.336523	8.88828	4.77597	0.000180853	0.00344987	0.476544
TBC1D2	2680021	0.342368	11.484	4.77307	0.000181956	0.00346831	0.470435
METTL1	1990358	0.371296	10.1317	4.76904	0.000183505	0.00349522	0.461915
ENSA	4200437	-0.317973	10.412	-4.76433	0.00018533	0.00352726	0.451967
MBD2	1440100	0.313978	9.00549	4.76399	0.000185463	0.00352726	0.451247
RUFY4	4830228	-0.3122	7.46608	-4.76187	0.000186293	0.00354039	0.446763
LOC728492	2570463	0.356274	10.8444	4.76092	0.000186665	0.00354483	0.444755
PPME1	830411	0.318641	9.09478	4.76024	0.00018693	0.00354722	0.443331
OSBPL8	3170274	0.387271	10.0726	4.75785	0.000187871	0.00356243	0.438283
CAPZB	4670167	-0.418527	11.3973	-4.75692	0.000188241	0.0035668	0.436306
ERRFI1	7100639	0.383703	8.29928	4.75513	0.00018895	0.00357757	0.43253
METTL6	1980470	0.362416	8.33158	4.751	0.000190599	0.0036058	0.423798
PTPLAD1	6420349	0.345079	10.1176	4.75069	0.000190724	0.0036058	0.423141
SNAP23	4230717	-0.354062	10.2707	-4.74944	0.000191225	0.0036126	0.420504
CYP2U1	1470224	-0.349133	7.96788	-4.74799	0.000191811	0.00362098	0.417431
ETFB	6770343	0.356087	10.8464	4.74733	0.000192075	0.00362329	0.416047
FAM107B	6040603	0.39946	10.9033	4.74683	0.000192276	0.0036244	0.414996
SLC2A6	6180465	-0.375648	9.53955	-4.74543	0.000192843	0.0036324	0.412038
LOC100129960	2750767	0.324825	10.8689	4.74422	0.000193335	0.00363898	0.409478
HS.374257	5960079	0.362369	9.54466	4.74109	0.000194616	0.00366039	0.402844
C17ORF59	6400114	-0.314748	8.15941	-4.74022	0.00019497	0.00366434	0.40102
PPFIA1	130608	0.32344	10.654	4.73876	0.000195572	0.00367295	0.397922
ZNF124	6280066	0.39906	8.03087	4.73723	0.000196201	0.00368205	0.394697
ACAA1	3520753	-0.312191	10.5526	-4.735	0.000197124	0.00369546	0.38998
ARHGAP15	3310463	-0.424402	10.8826	-4.73481	0.000197205	0.00369546	0.389567
MESDC1	1070156	0.418072	8.56461	4.73436	0.00019739	0.00369621	0.388625
OPLAH	5050537	-0.39374	9.04442	-4.73298	0.000197966	0.00370303	0.385701
CLDN12	1070133	0.331606	10.006	4.73279	0.000198045	0.00370303	0.385299
DPYSL2	3290685	-0.379518	12.7142	-4.72901	0.000199626	0.00372729	0.377311
IFI16	3870594	-0.354498	10.889	-4.72899	0.000199634	0.00372729	0.377269
HS.538962	4180450	-0.322099	9.15787	-4.72829	0.000199931	0.0037301	0.375777
LOC730525	730709	0.321184	7.96813	4.72759	0.000200225	0.00373285	0.374301
MAP3K3	2970189	-0.337845	8.52218	-4.72651	0.000200682	0.00373863	0.372012
LOC389049	4390367	0.318197	8.78792	4.72421	0.000201654	0.003754	0.367159
TK1	4730196	-0.365034	8.48282	-4.72364	0.000201899	0.00375582	0.365939
HCK	6270022	-0.390539	10.7989	-4.72098	0.00020303	0.00377411	0.360326
BIN1	5130440	-0.415457	9.77885	-4.72046	0.000203254	0.00377417	0.359218
FTHL11	460164	0.359848	13.8358	4.72028	0.000203329	0.00377417	0.358848
LOC339843	5670168	-0.398385	8.93168	-4.71905	0.000203859	0.00378126	0.356233
PCSK6	3180703	0.326704	8.16452	4.71637	0.000205012	0.00379988	0.350567
ACSL5	7040286	0.326914	10.1726	4.71253	0.000206676	0.00382793	0.342451
ERCC1	1450356	-0.345523	9.98376	-4.71045	0.000207585	0.00384134	0.33804
GPBAR1	5560079	-0.327345	7.63731	-4.71019	0.000207701	0.00384134	0.337482
LZTR1	290086	0.381335	9.76489	4.70526	0.000209868	0.00387861	0.327055
ECM1	3450521	-0.323204	12.0962	-4.70444	0.000210231	0.00388249	0.325324
HLTF	4250041	0.329676	8.32423	4.70376	0.000210533	0.00388527	0.323879
HSD17B7P2	7610142	-0.31451	7.73864	-4.70276	0.000210976	0.00388786	0.32177
ERAP2	2260731	-0.338812	10.7593	-4.70276	0.000210979	0.00388786	0.321756
SGMS2	4640470	0.373464	7.90102	4.7002	0.000212121	0.00390608	0.316336
LITAF	3180672	0.311034	13.5974	4.69645	0.000213804	0.00393424	0.308399
LOC650737	6250114	0.337106	9.48079	4.69288	0.000215418	0.00396108	0.300846
ATP5D	3190671	-0.331672	11.7979	-4.69101	0.000216271	0.0039739	0.296879
HIST1H4K	610014	-0.373353	8.84099	-4.68658	0.000218298	0.00400826	0.28751
CCDC23	630086	0.378501	10.47	4.68486	0.000219092	0.00401994	0.283866
AMFR	4610594	0.362116	8.58192	4.68341	0.000219763	0.00402935	0.280796
VNN1	5310754	-0.356147	8.59946	-4.68291	0.000219996	0.00403073	0.279731
SF3A3	1230747	-0.307281	9.65985	-4.68202	0.000220411	0.00403544	0.277837
ACOT1	4900438	0.367527	10.5685	4.68062	0.000221062	0.00404446	0.274876
SGPL1	3370273	-0.321097	9.69848	-4.67948	0.000221593	0.00405126	0.27247
SETDB2	5390646	0.349513	11.0832	4.67843	0.000222086	0.00405497	0.270236
LOC100133312	6620373	0.361968	7.52123	4.67837	0.000222114	0.00405497	0.270112
LARP6	5810687	-0.401805	8.0496	-4.67362	0.00022435	0.00409287	0.260054
ANKRD38	7610128	-0.511908	7.9203	-4.67263	0.00022482	0.0040985	0.257956
CORO2A	240768	0.306571	7.75554	4.67153	0.000225345	0.00410514	0.255615
LOC100133627	2570494	0.363016	8.71695	4.66993	0.000226108	0.00411511	0.252218
BRPF3	4480280	0.330902	9.64938	4.6697	0.000226215	0.00411511	0.251744
BTF3L4	1170717	-0.313616	10.1009	-4.66917	0.000226468	0.00411678	0.250623
GFPT1	2350053	0.358837	9.96242	4.66641	0.000227795	0.00413508	0.244758
HCP5	780600	-0.37167	9.9461	-4.6664	0.000227799	0.00413508	0.244739
LOC729926	870019	-0.366355	11.8943	-4.6645	0.000228715	0.0041484	0.240713
ACVRL1	4610746	0.320422	7.62068	4.6642	0.000228858	0.0041484	0.240083
C11ORF75	4900747	0.318528	11.3876	4.65899	0.000231392	0.00419135	0.229031
LOC728802	2640131	0.338467	8.24616	4.65759	0.000232076	0.0041979	0.226067
NINJ1	7380706	0.342656	12.4129	4.65757	0.000232083	0.0041979	0.226039
CCND2	1570348	-0.343594	9.5603	-4.65637	0.000232674	0.00420562	0.223484
SERPINI1	520240	-0.324485	7.54709	-4.65496	0.000233367	0.00421515	0.2205
BCL2L1	670673	0.342077	11.988	4.65298	0.000234346	0.00422862	0.216297
SLC38A2	1740136	0.359077	11.6439	4.65278	0.000234444	0.00422862	0.215877
C2ORF32	2350142	-0.321785	9.97461	-4.65077	0.00023544	0.00424157	0.211622
EIF2AK3	840709	0.343061	8.44897	4.65067	0.000235495	0.00424157	0.21139
ADD3	3420747	0.378253	8.8478	4.64942	0.000236116	0.00424976	0.208745
KLHL5	1570349	0.346726	9.57521	4.64877	0.000236438	0.0042516	0.207379
C5ORF41	6840491	-0.361028	9.3333	-4.64854	0.000236554	0.0042516	0.206885
PKD2	70161	0.326157	9.52361	4.64821	0.000236719	0.0042516	0.206187
C9ORF21	1740075	0.332884	9.90179	4.64592	0.000237867	0.00426921	0.201332
GPBAR1	2940068	-0.312135	7.73704	-4.64304	0.000239318	0.00429199	0.195229
FUT11	70553	0.327756	8.24407	4.64274	0.000239472	0.00429199	0.19458
APM-1	6270703	0.350613	8.11541	4.63662	0.000242591	0.00434484	0.181595
MBOAT7	3800470	-0.320087	10.1167	-4.63551	0.000243162	0.00435006	0.179237
GPR172A	2140528	0.359916	9.99232	4.63538	0.000243224	0.00435006	0.178979
C1ORF24	3370768	0.348981	10.7025	4.63498	0.000243434	0.00435077	0.178113
LOC729679	4890433	-0.331164	12.7088	-4.63298	0.000244466	0.00436615	0.173868
CCNB1IP1	510114	-0.330572	9.41544	-4.63104	0.000245466	0.00437895	0.169771
RNF130	1510722	0.344523	12.3504	4.63093	0.000245526	0.00437895	0.169527
MAK16	3060397	0.338245	9.15061	4.62878	0.000246644	0.00439581	0.16497
CD2	4210619	0.493274	8.14971	4.62497	0.000248641	0.00442705	0.156877
LOC100130562	7150296	-0.386823	10.3341	-4.62477	0.000248744	0.00442705	0.156461
MAN1A1	630014	0.398824	9.56521	4.62372	0.000249297	0.0044338	0.154233
RBM43	7560296	-0.316583	8.93676	-4.61983	0.000251359	0.00446737	0.145967
SIGLEC7	7320364	0.335703	8.63226	4.61927	0.000251657	0.00446954	0.144781
ANAPC7	160220	0.370644	9.23481	4.61611	0.000253345	0.00449638	0.138074
BANP	3780450	0.348501	8.51624	4.61436	0.000254283	0.0045099	0.134366
NCOR1	270646	0.327826	8.64321	4.61389	0.000254538	0.00451016	0.133358
PCSK6	4570184	0.384489	8.32969	4.61368	0.000254651	0.00451016	0.132913
SIGLEC7	3800386	0.331222	8.02116	4.61302	0.000255005	0.00451328	0.131522
DNASE2B	6580228	-0.531465	11.5258	-4.61134	0.000255912	0.00452557	0.12796
NCAPG	1450280	-0.369337	8.65185	-4.61098	0.000256111	0.00452557	0.12718
TSPAN4	540619	0.430304	10.7205	4.61075	0.000256231	0.00452557	0.126707
RPL13A	6060356	-0.371318	12.6553	-4.60712	0.000258209	0.00455684	0.118996
HIST2H2BE	4230678	-0.343341	8.70938	-4.60685	0.000258359	0.00455684	0.11841
CPEB3	3610386	-0.324957	8.57001	-4.59836	0.000263045	0.00463561	0.100382
TRPT1	940669	-0.302843	9.53779	-4.5981	0.000263188	0.00463561	0.0998339
TREML3	2470131	0.44229	7.5943	4.59717	0.000263705	0.00464149	0.0978682
MAOA	6550528	0.354666	10.1844	4.59623	0.000264234	0.0046476	0.0958584
ACO1	2450608	0.318615	12.6318	4.59536	0.000264717	0.0046529	0.0940239
PHLDA3	3520743	0.427438	10.2221	4.59295	0.000266071	0.00467348	0.0889063
CYTH4	1010037	-0.382751	11.5422	-4.59101	0.00026717	0.00468954	0.084775
ANKDD1A	5890564	-0.337228	8.96464	-4.58828	0.000268719	0.00471348	0.0789772
SMARCA2	5290474	-0.39542	11.2194	-4.58463	0.000270801	0.00474675	0.0712335
FCGR1B	2710709	-0.408147	11.0908	-4.58402	0.000271154	0.00474966	0.0699302
LOC729680	2850347	0.350876	7.89315	4.58297	0.000271758	0.00475697	0.0676983
LOC728441	4230075	0.338428	7.92532	4.57879	0.000274177	0.00479603	0.0588107
IDH2	4880433	-0.398545	10.3292	-4.5762	0.000275682	0.00481905	0.0533198
PAG1	3610709	0.32488	9.07665	4.57494	0.000276419	0.00482862	0.050644
LAT2	3290692	-0.346931	7.91993	-4.57394	0.000277007	0.00483559	0.0485117
SHMT1	2690528	-0.420025	8.8795	-4.57149	0.000278451	0.00485747	0.0432972
LTBP4	4290315	-0.339741	7.9257	-4.57013	0.00027925	0.00486808	0.0404248
DPH3	7380465	0.335065	9.42763	4.56558	0.000281962	0.00491199	0.0307357
MTCP1	990615	0.317834	11.3024	4.56262	0.000283732	0.00493945	0.0244606
RAP1GAP	4890181	-0.330245	8.67429	-4.55951	0.000285615	0.00496884	0.0178287
FGD5	3710554	-0.301864	8.47844	-4.55684	0.000287231	0.00499355	0.0121723
RRBP1	1230307	0.350034	8.57479	4.55578	0.00028788	0.00500142	0.00990932
ELOVL6	5670040	0.348329	9.58761	4.55482	0.000288465	0.00500817	0.00787417
AP2A2	6270041	-0.341411	8.19146	-4.54925	0.000291894	0.00506426	-0.00397201
ACOT7	4290050	-0.313417	10.8518	-4.54805	0.000292638	0.00507222	-0.00652317
AHNAK2	5260594	0.320563	9.22045	4.54787	0.00029275	0.00507222	-0.00690903
TRIM13	1410600	-0.321159	8.81877	-4.54646	0.00029363	0.005084	-0.00991564
GOSR2	2600288	0.320517	9.30056	4.54561	0.000294156	0.00508965	-0.0117104
C14ORF4	5290626	-0.351864	10.727	-4.54364	0.000295391	0.00510755	-0.0159094
CLEC4E	5690753	0.33785	7.98702	4.54328	0.000295617	0.00510801	-0.0166784
SLC24A6	2360376	0.36703	11.3696	4.54015	0.000297587	0.00513857	-0.0233363
ALG9	450204	0.368759	10.2095	4.53879	0.000298446	0.0051499	-0.026223
RIT1	2260010	0.395247	11.0501	4.53518	0.000300743	0.00518603	-0.0339083
MAFF	5690411	0.307377	8.2873	4.53342	0.000301867	0.00520191	-0.0376489
TICAM2	6550026	-0.311273	9.88401	-4.5304	0.000303811	0.00523187	-0.0440826
RAPGEF3	4050300	0.303546	7.81706	4.52966	0.000304289	0.00523244	-0.0456589
EFCAB4A	10592	-0.298709	7.99575	-4.52927	0.00030454	0.00523244	-0.0464827
SPAST	4480010	0.3515	9.47347	4.5292	0.000304586	0.00523244	-0.0466361
LOC642367	270398	0.36457	9.66256	4.52907	0.000304665	0.00523244	-0.0468944
TMEM135	270328	0.342092	9.33093	4.52714	0.000305915	0.00525038	-0.051
KYNU	3460685	0.372275	12.5769	4.52646	0.00030636	0.00525447	-0.0524552
SLC39A6	3060291	0.383593	9.08634	4.52393	0.000308011	0.00527924	-0.0578418
HLA-DQB1	7160474	-0.433285	8.30246	-4.52125	0.000309769	0.0053056	-0.0635452
OCRL	60324	0.310513	9.93815	4.52095	0.000309965	0.0053056	-0.0641791
GLT25D2	6840600	-0.358361	7.62908	-4.51979	0.000310728	0.0053151	-0.0666444
SNX22	5360338	0.316101	8.72134	4.51842	0.000311639	0.00532711	-0.0695779
TACC2	3140743	-0.346408	8.56739	-4.51744	0.000312285	0.00533458	-0.0716532
LOC100133511	4180041	0.345644	7.54606	4.51679	0.000312715	0.00533834	-0.0730295
ASNS	5960181	0.442286	8.86421	4.51464	0.000314147	0.0053592	-0.0776081
C2ORF55	4220528	-0.398016	7.74638	-4.51262	0.000315498	0.00537038	-0.0819099
STK38	830424	-0.317224	9.96384	-4.51253	0.000315559	0.00537038	-0.0821015
RAB38	2600070	-0.45818	11.3593	-4.51248	0.000315596	0.00537038	-0.0822193
C12ORF35	7510424	-0.347678	9.97954	-4.5124	0.000315645	0.00537038	-0.0823745
ALDH7A1	4150544	-0.394033	10.0191	-4.51142	0.000316305	0.00537802	-0.0844678
FAM125B	650619	-0.390639	8.29571	-4.51091	0.000316647	0.00537855	-0.0855511
GTPBP3	2710431	-0.334441	8.54658	-4.51075	0.000316757	0.00537855	-0.0859
RANGAP1	2900292	-0.305501	10.336	-4.51038	0.000317002	0.00537912	-0.0866745
DNMT1	1260162	-0.330478	11.6898	-4.50891	0.000317994	0.00539236	-0.0898041
HS.20255	7610309	-0.362074	9.10512	-4.50807	0.000318565	0.00539846	-0.0916021
ZSCAN5A	1410735	0.291179	8.77056	4.50373	0.000321514	0.00544482	-0.100836
TOM1	2360706	0.304001	11.2247	4.50332	0.000321799	0.00544602	-0.101721
CCL4L1	3520102	-0.634275	10.1442	-4.50288	0.000322094	0.0054474	-0.102639
FLJ35258	840040	-0.321998	7.7194	-4.50236	0.000322455	0.00544989	-0.103761
GPX1	5720600	-0.299061	7.80509	-4.50189	0.000322772	0.00545164	-0.104747
TMEM184B	7610369	0.32783	9.03428	4.50125	0.000323215	0.00545255	-0.106121
PIGK	6180300	-0.298762	10.6637	-4.50119	0.000323254	0.00545255	-0.106241
ITM2C	1110669	-0.346511	8.03918	-4.49791	0.000325518	0.00548371	-0.113233
HMMR	4060064	-0.385012	8.51949	-4.49789	0.000325531	0.00548371	-0.113274
SMAGP	4610139	-0.362347	7.89283	-4.496	0.000326843	0.00550129	-0.117304
LEP	3840458	0.732125	7.88413	4.49576	0.000327006	0.00550129	-0.117802
PTPRE	2490240	0.329172	12.329	4.49416	0.00032812	0.00551538	-0.121209
RAB42	1820520	0.362276	8.04215	4.49394	0.000328276	0.00551538	-0.121685
C3ORF64	7550546	0.333793	11.3302	4.49226	0.000329453	0.00552752	-0.12527
GADD45A	4880673	-0.409283	9.19301	-4.49222	0.000329477	0.00552752	-0.125346
FGFRL1	5860112	0.319674	7.65606	4.49198	0.000329649	0.00552752	-0.125866
MRPL11	1050187	-0.328187	8.5777	-4.48991	0.000331099	0.0055482	-0.130265
ZBTB7C	3060097	0.320419	7.82815	4.48396	0.000335316	0.005612	-0.142942
LOC100133866	3520044	0.351885	10.7966	4.48392	0.000335347	0.005612	-0.143033
KCNJ5	2900181	0.297433	8.0627	4.48056	0.00033775	0.00564851	-0.150185
LYAR	6220148	0.357188	9.11766	4.47971	0.000338363	0.00565505	-0.152001
C2ORF18	830176	0.372301	9.48305	4.47706	0.00034027	0.00568321	-0.157631
ZNF470	4920520	0.310701	7.84914	4.47587	0.000341135	0.00569125	-0.160172
DFFA	50224	0.303402	8.74926	4.47578	0.000341198	0.00569125	-0.160358
DEDD2	3890521	0.329052	11.1095	4.47467	0.000342011	0.00570108	-0.162742
ERI1	5360398	0.333511	8.93981	4.47281	0.000343361	0.00571985	-0.166689
MS4A4A	4010750	-0.414385	8.61733	-4.47138	0.000344409	0.00573356	-0.16974
DHRS11	3450747	0.399587	9.37909	4.46933	0.000345919	0.00575494	-0.17412
MMS19L	2230528	-0.291662	10.8847	-4.46637	0.000348099	0.00578743	-0.180412
PAK1IP1	4280253	0.353114	10.2256	4.4659	0.000348448	0.00578945	-0.181414
SPNS2	5910201	-0.390639	7.74492	-4.4655	0.000348748	0.00579068	-0.182278
CASC4	3400138	0.316343	10.1338	4.46098	0.000352118	0.00584282	-0.191907
ZKSCAN4	3390053	-0.326006	8.46105	-4.45717	0.00035498	0.0058827	-0.200014
INPPL1	2470367	-0.304924	10.2432	-4.45695	0.000355151	0.0058827	-0.200496
SNRPN	1740273	-0.327904	10.2739	-4.45687	0.000355213	0.0058827	-0.20067
LOC646294	4590670	-0.298988	12.7348	-4.45483	0.000356755	0.00590441	-0.205008
LOC650339	2120215	0.290292	7.79406	4.45271	0.000358373	0.00592733	-0.209538
TOMM40L	4260152	-0.334577	9.57991	-4.45127	0.000359471	0.00594163	-0.212599
LOC644029	160575	-0.357626	10.032	-4.45086	0.000359786	0.005943	-0.213478
LOC728519	6280470	-0.364312	9.44299	-4.4504	0.000360135	0.00594491	-0.214448
CEBPA	1430280	0.316556	12.3592	4.44966	0.000360707	0.00595049	-0.216036
FLJ20699	1450309	0.389897	9.49178	4.44841	0.000361665	0.00595864	-0.218691
USP30	4830010	0.305086	8.1045	4.44841	0.000361668	0.00595864	-0.2187
AURKA	4730605	-0.291871	9.28169	-4.44806	0.000361938	0.00595924	-0.219448
HIST1H2BD	290730	-0.387289	9.84094	-4.44413	0.000364981	0.00600546	-0.227829
CPM	4590603	0.347106	8.16646	4.44243	0.000366301	0.00602329	-0.231443
PHTF2	940066	-0.318611	9.04991	-4.4398	0.000368358	0.00605323	-0.237051
UBR7	6100576	-0.3391	10.4044	-4.43949	0.000368605	0.00605338	-0.237721
C3ORF21	3180408	-0.338977	8.84215	-4.43744	0.000370216	0.00607592	-0.242086
PDE4A	1430753	0.313394	8.61488	4.43297	0.000373756	0.00612744	-0.251613
POR	1230754	0.447346	9.30109	4.43287	0.000373835	0.00612744	-0.251825
BRI3	6270095	0.297813	13.3575	4.42884	0.000377063	0.00617638	-0.260431
NQO2	2710682	0.330072	9.81441	4.42826	0.00037753	0.00618005	-0.261668
GIMAP2	5890661	-0.388976	9.13538	-4.42747	0.000378165	0.00618288	-0.263351
TSPAN4	110661	0.34619	12.4386	4.42744	0.000378187	0.00618288	-0.26341
RAB11FIP1	4050102	0.354451	9.2964	4.42626	0.000379143	0.00619453	-0.265935
FOXRED2	160181	-0.305912	8.70866	-4.42548	0.000379772	0.00620084	-0.267596
RAP2A	780050	0.399257	11.9573	4.42473	0.000380381	0.00620681	-0.269199
CHD1L	5870148	0.352978	9.98232	4.42305	0.000381745	0.00622433	-0.272781
ZDHHC18	540274	0.351282	8.32938	4.4228	0.000381943	0.00622433	-0.273301
LOC100131686	4590747	-0.316886	7.34779	-4.41671	0.00038694	0.00630173	-0.286308
TMEM45A	4610341	-0.34702	8.3726	-4.41381	0.000389335	0.00633393	-0.292483
LOC730288	2640358	-0.408421	10.3342	-4.41372	0.000389413	0.00633393	-0.292685
OR7E156P	3120332	0.328564	7.93187	4.4122	0.000390672	0.00634468	-0.295914
HS.551143	6960075	0.315443	8.04598	4.41174	0.000391058	0.00634468	-0.296901
LOC646900	3460162	0.310657	10.5034	4.41173	0.000391063	0.00634468	-0.296914
LOC729102	6280273	-0.339505	10.754	-4.41173	0.000391069	0.00634468	-0.296931
CLN8	290661	0.404501	9.10744	4.40849	0.000393773	0.00638448	-0.303826
SGK1	2030324	0.303944	13.4637	4.40703	0.000395002	0.00640033	-0.306943
DNAJC4	3440288	-0.374218	9.68035	-4.40538	0.000396396	0.00641602	-0.310469
IFNAR2	6550056	0.354899	10.3738	4.40529	0.000396473	0.00641602	-0.310662
IL1R2	1740451	-0.572354	10.8167	-4.404	0.000397568	0.00642966	-0.313423
NUPL2	5340209	-0.345557	9.49753	-4.40353	0.000397964	0.00643198	-0.314418
PTGER2	5900471	0.309982	9.08308	4.40278	0.000398599	0.00643817	-0.316014
PSMG1	1010168	0.329887	10.8039	4.40169	0.000399533	0.00644917	-0.318356
FIG4	1990494	0.468129	9.93143	4.40105	0.000400074	0.00645382	-0.31971
LEPROT	6980255	0.33441	12.0577	4.40062	0.000400439	0.00645562	-0.320621
HRASLS3	2510593	-0.38591	8.10236	-4.39752	0.000403097	0.00649437	-0.327242
ZNF789	1570468	-0.297863	8.273	-4.39624	0.000404198	0.006508	-0.329971
FAM179A	6580403	-0.371085	8.40947	-4.39485	0.000405402	0.00652326	-0.332945
ALDH2	840253	0.34054	10.7072	4.39362	0.000406471	0.00653633	-0.335579
TUBA1C	6100673	-0.317519	12.9662	-4.39328	0.000406758	0.00653683	-0.336286
SPTBN4	540022	0.301393	7.4565	4.39145	0.000408352	0.00655832	-0.340199
CNRIP1	290615	-0.322383	9.63953	-4.38917	0.000410341	0.00658611	-0.34506
TMEM156	2000364	0.398067	8.98567	4.3834	0.000415424	0.0066635	-0.357374
OCRL	6560576	0.297013	9.20016	4.38204	0.000416632	0.00667868	-0.360279
DHRS9	7160468	0.341955	11.1811	4.38041	0.000418088	0.00669781	-0.363768
TMEM33	6650382	0.314687	9.79963	4.37924	0.00041913	0.00671029	-0.366258
RECK	3390487	-0.374802	7.97803	-4.37857	0.000419736	0.00671578	-0.367704
CDCA4	7610494	0.307598	8.1885	4.37784	0.000420386	0.00672195	-0.369251
GDI2	6180538	-0.327833	12.8608	-4.3775	0.000420688	0.00672257	-0.369969
RAB20	1240358	0.303038	9.11782	4.37529	0.000422677	0.00675013	-0.374687
CRTC3	5900019	0.309594	9.20708	4.37229	0.000425393	0.00678689	-0.381093
ALAS1	5220097	0.390215	8.50859	4.37216	0.000425511	0.00678689	-0.381372
ZFHX3	4050746	-0.311399	9.67734	-4.37061	0.000426923	0.00680516	-0.384685
LOC642546	580372	0.416965	8.53723	4.36998	0.000427501	0.00681011	-0.386036
C1ORF93	4210133	0.322906	10.6432	4.36857	0.000428792	0.00682614	-0.389052
BTG1	4730369	-0.335897	12.0944	-4.36827	0.000429067	0.00682614	-0.389694
DEPDC6	870390	-0.38611	8.34274	-4.368	0.000429311	0.00682614	-0.390261
CT45A4	1230603	-0.465951	8.00049	-4.36702	0.00043021	0.00683619	-0.392355
LOC729779	7560364	0.480895	7.74494	4.36492	0.000432146	0.00686267	-0.396845
RARA	7050600	0.381831	10.1869	4.36435	0.000432671	0.00686673	-0.398058
LOC441087	7100307	-0.312287	11.9439	-4.36356	0.000433402	0.00687405	-0.399746
FNIP2	3850519	0.456489	9.44008	4.36299	0.000433927	0.00687536	-0.400958
ODC1	4070017	0.286006	10.3928	4.36289	0.000434023	0.00687536	-0.401179
ATP9A	6480630	0.397135	10.421	4.36171	0.000435113	0.00688834	-0.403686
HINT3	20692	0.303602	9.30771	4.35991	0.000436794	0.00691067	-0.407543
GARS	5700278	0.283415	12.5486	4.35873	0.000437892	0.00692374	-0.410053
LOC387841	1940296	-0.381436	8.98509	-4.35753	0.000439014	0.00693708	-0.412611
TOR3A	430411	0.299759	9.30835	4.35724	0.000439288	0.00693708	-0.413235
AHSA1	4880561	0.328194	10.1744	4.35696	0.000439552	0.00693708	-0.413835
RDX	6110291	0.3446	11.0344	4.35544	0.000440978	0.0069553	-0.417076
DNPEP	5570754	0.335368	8.89948	4.35107	0.000445116	0.00701621	-0.426412
LOC728188	1980241	-0.308648	11.286	-4.34755	0.000448479	0.0070618	-0.433938
PLEKHM2	3390092	0.304037	12.0356	4.34746	0.000448562	0.0070618	-0.434123
BCL3	6330725	-0.296613	9.72096	-4.34669	0.000449305	0.00706914	-0.435779
HPRT1	7610286	0.317177	10.6977	4.34444	0.000451467	0.00709877	-0.440577
HS.400131	6900056	-0.287832	7.46852	-4.34377	0.000452114	0.00710457	-0.44201
ARHGAP21	1260543	0.346813	10.8384	4.34087	0.000454921	0.00714351	-0.448197
AIG1	3940056	-0.324105	8.97256	-4.34064	0.000455152	0.00714351	-0.448704
CHUK	3520541	0.298694	9.65191	4.33997	0.000455797	0.00714922	-0.450119
LOC643680	520288	-0.327239	9.20424	-4.33942	0.000456339	0.00715333	-0.451307
DAP	2710491	-0.313877	10.2404	-4.33742	0.000458292	0.00717953	-0.455576
STOM	6290519	0.417658	10.7287	4.33634	0.000459346	0.00719163	-0.457874
SNX6	2120500	-0.324446	10.3695	-4.33604	0.000459641	0.00719184	-0.458516
LCMT1	6550082	0.313152	9.86381	4.33528	0.000460395	0.00719922	-0.460154
NCF4	6180168	-0.307136	8.221	-4.33383	0.000461824	0.0072153	-0.463252
CKLF	5080367	-0.342692	12.4713	-4.33366	0.000461989	0.0072153	-0.463609
EMB	6400373	-0.298906	7.67796	-4.32971	0.000465909	0.00727206	-0.472053
WARS	4860224	-0.37631	12.0942	-4.32898	0.000466635	0.00727894	-0.47361
ZDHHC17	5890047	0.301751	9.27994	4.32669	0.000468928	0.00731023	-0.478509
RPL23A	4920408	-0.321563	9.95856	-4.32504	0.000470582	0.00733153	-0.482027
GADD45A	670255	-0.344878	9.061	-4.3237	0.000471934	0.00734591	-0.484895
RFX7	2190131	-0.298778	9.40706	-4.32355	0.00047208	0.00734591	-0.485205
PLEKHF1	2470161	-0.331165	9.48513	-4.32119	0.000474475	0.00737867	-0.490262
RERE	10008	-0.282516	9.96584	-4.31675	0.000478999	0.00744447	-0.499744
GRPEL1	1510468	0.28932	10.0369	4.31564	0.000480134	0.00745758	-0.502111
LOC391019	2190630	-0.333175	10.1834	-4.31439	0.000481418	0.00747296	-0.504778
BDH1	5490593	-0.295491	8.00755	-4.31246	0.000483413	0.00749937	-0.508911
PPIL1	4200612	0.32953	9.32828	4.31181	0.000484088	0.00750527	-0.510305
OCIAD2	3310025	-0.298283	8.60005	-4.31114	0.000484777	0.00750642	-0.511727
TMEM50B	3460307	-0.348516	9.85852	-4.31106	0.000484867	0.00750642	-0.511911
SGK	4390450	0.31853	13.6214	4.31089	0.000485045	0.00750642	-0.512278
ALKBH1	7160167	0.291941	9.07669	4.3103	0.000485651	0.00751124	-0.513526
CYBASC3	6940152	0.360445	12.348	4.30839	0.000487644	0.00753749	-0.517618
HLA-DRB3	1770504	-0.420917	11.6953	-4.30675	0.000489359	0.00755942	-0.521126
CD55	830274	0.310737	8.90058	4.30634	0.000489784	0.00756141	-0.521994
DCK	5290703	-0.294811	10.2574	-4.30591	0.000490235	0.00756379	-0.522912
BCCIP	2940040	0.324239	9.471	4.30509	0.000491092	0.00757243	-0.524658
PPM1F	240348	-0.315565	9.88439	-4.30312	0.000493174	0.00759994	-0.528885
RN5S9	2570220	0.36443	8.51116	4.30127	0.000495129	0.00762547	-0.532839
PROS1	6420008	-0.336416	9.429	-4.30027	0.00049619	0.00763719	-0.534976
TUBB4	3140328	0.332196	7.83426	4.29998	0.000496496	0.00763729	-0.535592
HSD17B14	2230133	0.365288	10.1989	4.29956	0.000496937	0.00763948	-0.53648
SLC5A6	5050040	0.305756	9.43531	4.29925	0.000497269	0.00763997	-0.537147
LOC100134648	7570228	-0.35197	9.69063	-4.29818	0.000498408	0.00765287	-0.539433
FNDC3B	4250736	0.36598	11.5959	4.29489	0.000501934	0.00770237	-0.546476
PYGB	4540326	0.407052	8.99196	4.29424	0.000502634	0.00770846	-0.547867
NUPL2	1580735	-0.329624	9.5302	-4.29287	0.000504108	0.00772642	-0.550792
LOC648196	450575	0.305951	7.56898	4.29234	0.000504676	0.00773048	-0.551917
LOC648984	6100379	-0.37568	9.42938	-4.29124	0.000505871	0.0077432	-0.554279
SNX4	7330014	0.34566	9.85054	4.29101	0.000506113	0.0077432	-0.554758
LOC100134304	870209	-0.306024	9.1401	-4.28981	0.000507419	0.00775853	-0.557333
HS.128393	510706	0.283482	8.10615	4.28812	0.000509262	0.00778016	-0.560953
LOC654201	6580722	0.376272	8.8364	4.28795	0.000509445	0.00778016	-0.561311
ZNF124	2970750	0.358939	8.64832	4.28622	0.000511326	0.00780423	-0.564995
DHRS4	5560307	-0.3234	9.03271	-4.2842	0.000513547	0.00783344	-0.569323
LILRB4	1820114	0.317261	12.0113	4.28323	0.00051462	0.00784511	-0.571408
LOC642956	630682	0.367936	8.58711	4.2796	0.000518631	0.00790153	-0.579162
SNCA	5960564	-0.333096	9.36075	-4.27927	0.000518997	0.00790238	-0.579866
GRAMD3	4890451	-0.34439	8.11185	-4.27824	0.000520147	0.00791518	-0.582078
RECQL	1110112	-0.295744	9.36319	-4.27482	0.000523961	0.00796846	-0.589374
SLC39A1	5670368	-0.318747	11.7467	-4.27397	0.000524919	0.00797827	-0.591198
RNASE4	5910382	0.366149	8.6726	4.27126	0.00052798	0.00802001	-0.597004
PHCA	1230017	0.365152	10.9099	4.26668	0.000533177	0.00808966	-0.606785
AURKA	5420309	-0.337664	9.09022	-4.26666	0.000533199	0.00808966	-0.606827
SOD1	5420367	0.320109	13.365	4.26565	0.000534356	0.00810239	-0.608991
OSM	7560593	-0.304091	7.83474	-4.26528	0.000534778	0.00810397	-0.60978
TMEM181	5670181	0.291088	11.1404	4.26313	0.000537249	0.00813658	-0.614383
40057	4590110	0.286373	13.4875	4.26222	0.000538297	0.00814761	-0.616328
ACYP1	5910148	0.278535	9.14921	4.26141	0.000539237	0.00815344	-0.61807
KIAA0194	4860291	0.332677	10.1457	4.26133	0.000539322	0.00815344	-0.618227
DUSP6	6250468	-0.316013	9.91328	-4.25643	0.000545021	0.00823472	-0.628722
BCAR3	4070053	0.301471	10.1291	4.25508	0.000546596	0.00825363	-0.631603
FAR2	6560291	0.337813	9.75903	4.25275	0.000549325	0.00828993	-0.636576
LOC100131609	4280044	-0.291451	11.6092	-4.25145	0.000550857	0.00830814	-0.639356
VPS36	1510091	-0.31193	9.70289	-4.25082	0.000551608	0.00831067	-0.640715
ATP2A2	5810189	0.326432	11.3185	4.25076	0.000551677	0.00831067	-0.64084
PCYT2	4070379	-0.310725	8.0886	-4.24935	0.000553347	0.00833091	-0.643858
ACVR2A	4260681	-0.296374	7.92369	-4.24883	0.000553965	0.00833529	-0.644971
SLC48A1	2470021	0.345548	9.71074	4.24755	0.000555479	0.00834954	-0.647697
CACNB3	1980328	-0.326126	7.7108	-4.24727	0.00055582	0.00834954	-0.648309
LOC389300	6860431	0.349681	7.61095	4.247	0.000556136	0.00834954	-0.648876
CYCS	6200554	-0.291696	8.58307	-4.24693	0.000556221	0.00834954	-0.64903
TSPAN13	3420452	0.368187	9.29489	4.24574	0.000557637	0.00836587	-0.651567
ABCC3	270615	0.326191	10.7791	4.24498	0.000558556	0.00837091	-0.65321
C1ORF63	2320408	-0.329255	9.86189	-4.24492	0.00055863	0.00837091	-0.653343
PEA15	3610228	-0.285504	12.8763	-4.2429	0.000561041	0.00840211	-0.657643
CYP2U1	4390541	-0.326954	7.64591	-4.24231	0.000561762	0.00840796	-0.658923
LOC153561	3060524	-0.323342	8.03174	-4.2391	0.000565637	0.008461	-0.665786
PRKACB	3830025	-0.320147	9.92173	-4.23579	0.000569666	0.00851627	-0.67287
SERF1B	6580253	0.342567	9.7024	4.23385	0.000572032	0.0085464	-0.677006
SNRNP70	1430670	-0.33402	9.53543	-4.23359	0.000572351	0.0085464	-0.677563
ATPIF1	1070025	-0.339801	10.3679	-4.23307	0.000572989	0.00855092	-0.678675
CFLAR	1240593	0.309917	10.9993	4.232	0.000574314	0.00856567	-0.680979
NECAP1	2640114	0.321608	10.6002	4.22993	0.000576861	0.00859863	-0.685395
FN1	6180528	-0.289792	7.92656	-4.22963	0.000577231	0.00859913	-0.686036
BOLA2	6370468	0.332503	11.8027	4.22826	0.000578933	0.00861945	-0.688975
LOC100127975	3310349	-0.300278	9.33622	-4.22645	0.000581184	0.00864792	-0.692847
HS.576106	3990553	-0.337044	9.00632	-4.22614	0.000581565	0.00864854	-0.693501
TSC22D1	2450639	-0.477856	11.0217	-4.22447	0.000583661	0.00867076	-0.69709
FBXO30	5290307	0.303377	9.28464	4.22426	0.000583919	0.00867076	-0.697531
HNRPLL	6560451	0.300486	10.7532	4.22413	0.00058408	0.00867076	-0.697806
C15ORF48	6860397	0.296888	8.16327	4.22131	0.000587626	0.00871833	-0.703846
KIAA0101	5090754	-0.483697	9.23324	-4.22056	0.000588576	0.00872735	-0.705458
IL1B	840685	-0.721119	8.75889	-4.21782	0.000592041	0.00877363	-0.711315
C7ORF59	4590615	-0.339771	10.7205	-4.2154	0.000595124	0.0088142	-0.716498
SNX16	940324	0.331342	8.69212	4.21414	0.000596735	0.00883292	-0.719194
HIST1H2AC	6590594	-0.310122	10.1271	-4.21365	0.000597361	0.00883706	-0.72024
MOSPD1	2680433	0.332103	9.61234	4.21253	0.000598801	0.00885323	-0.722643
MED12	620504	0.317244	8.37095	4.21139	0.000600268	0.00886914	-0.725084
CCL23	5360048	-0.306202	7.59599	-4.21115	0.000600573	0.00886914	-0.72559
STS-1	1940524	0.309372	10.992	4.21041	0.000601531	0.00887573	-0.727181
COL22A1	840288	-0.299687	7.6863	-4.21026	0.000601715	0.00887573	-0.727486
PGAM1	2680706	-0.290116	11.6773	-4.20844	0.000604069	0.0089053	-0.731381
TGIF1	3140369	0.300489	9.61385	4.20677	0.000606246	0.00893224	-0.73497
PGM3	2480224	0.29177	9.66047	4.20564	0.000607715	0.00894871	-0.737385
SAT1	5490431	0.27796	13.9237	4.20152	0.000613109	0.00902293	-0.7462
IRAK3	2360719	0.338485	9.19667	4.20095	0.000613852	0.00902865	-0.747408
APOBEC3G	4120369	-0.30037	8.89056	-4.19543	0.000621168	0.00913099	-0.759225
LPXN	2350091	0.308234	13.6031	4.195	0.000621739	0.00913413	-0.760142
SLC25A24	7510681	0.30147	10.063	4.19429	0.000622697	0.00914293	-0.761677
HS.197143	1440064	-0.467396	9.95976	-4.19375	0.000623416	0.00914822	-0.762828
TULP4	4200440	0.308031	9.66322	4.19315	0.000624218	0.00915472	-0.76411
TIGA1	150441	-0.33826	10.397	-4.19071	0.00062749	0.00919742	-0.769325
LOC286367	7040349	-0.27898	7.56506	-4.19034	0.000627992	0.00919949	-0.770122
UBTD2	4760458	0.321123	8.96308	4.1896	0.000628989	0.0092088	-0.771703
FKBP2	7160491	0.278933	7.59705	4.18913	0.000629621	0.00920892	-0.772705
TCEAL8	160474	-0.276693	10.7341	-4.18906	0.000629719	0.00920892	-0.772862
CLTA	6380128	-0.299979	11.6819	-4.18655	0.000633125	0.00925343	-0.778241
KRT24	2850372	0.284475	7.59853	4.18551	0.000634533	0.00926868	-0.780455
ANPEP	5810612	-0.321423	10.9977	-4.18355	0.000637208	0.00930243	-0.78465
C14ORF78	3390551	0.372758	9.38814	4.17903	0.000643428	0.00938787	-0.794337
PGK1	360735	-0.336322	11.7247	-4.17778	0.000645161	0.00940776	-0.797019
LOC729839	1430088	-0.278973	7.48828	-4.1772	0.000645957	0.009414	-0.798249
LOC648210	6510246	-0.412152	11.8265	-4.17661	0.000646783	0.00942064	-0.799523
ELF3	1510300	-0.303851	7.71673	-4.17417	0.000650179	0.00946471	-0.804745
ZNF561	2230300	-0.311036	8.02423	-4.17312	0.000651635	0.0094805	-0.806976
CNIH3	2030598	0.31776	10.2445	4.16863	0.000657957	0.00956446	-0.816601
CD163	20593	-0.379464	13.3531	-4.16849	0.000658157	0.00956446	-0.816904
C14ORF169	6510634	0.348007	10.1642	4.16691	0.000660388	0.00959143	-0.820278
DTNBP1	6590731	0.295929	8.20792	4.15993	0.000670365	0.00973078	-0.835225
SLC35B2	1580402	0.293865	9.59338	4.15928	0.000671301	0.00973883	-0.836617
PNKD	6400128	-0.288492	8.30843	-4.15793	0.000673248	0.00976152	-0.839503
TCTEX1D1	7560300	-0.388477	7.91192	-4.15739	0.000674025	0.00976594	-0.840652
GIMAP7	3420687	-0.320008	7.44555	-4.15719	0.000674319	0.00976594	-0.841087
NANP	6980097	0.288564	8.62726	4.15685	0.000674817	0.00976762	-0.841824
KIAA1737	380379	0.329129	10.9077	4.1559	0.000676185	0.00978186	-0.843842
SMARCA1	6200576	0.329683	7.60064	4.15546	0.000676828	0.00978561	-0.844789
LOC283953	5290136	-0.351421	11.5167	-4.15424	0.000678612	0.00980584	-0.847413
NBN	6110753	0.308603	8.06549	4.15373	0.000679346	0.0098109	-0.848491
PRKCZ	2750324	-0.294857	7.45266	-4.15336	0.000679888	0.00981317	-0.849286
DCAF16	5890707	0.29276	8.07167	4.15277	0.000680749	0.00982004	-0.850548
ADSS	5960097	-0.349915	11.1722	-4.15013	0.000684628	0.00987041	-0.85621
STIM1	1260524	0.269653	9.44114	4.14903	0.000686241	0.00988807	-0.858555
QSOX1	2850021	-0.283094	11.0909	-4.14673	0.00068965	0.00993159	-0.863494
CD44	4560193	0.293211	11.7384	4.14549	0.00069149	0.00994627	-0.866149
BOLA2	1740717	0.313756	10.0179	4.14534	0.000691701	0.00994627	-0.866454
UBASH3B	6840678	0.354831	9.3314	4.14511	0.000692043	0.00994627	-0.866945
MNS1	1090338	-0.302821	7.89541	-4.14499	0.00069223	0.00994627	-0.867215
CSNK1G3	5310630	-0.2937	8.71949	-4.14408	0.000693587	0.00995764	-0.869166
DEXI	2470386	0.322813	11.9296	4.14393	0.000693802	0.00995764	-0.869475
APOO	2690132	0.314425	11.003	4.14229	0.000696258	0.00998727	-0.872997
C20ORF72	5960736	-0.273316	10.6841	-4.14141	0.000697568	0.0100004	-0.87487
SMPD2	2190437	0.330466	8.08122	4.13982	0.000699964	0.0100292	-0.878288
LHX2	5550142	-0.327882	7.84712	-4.13874	0.000701588	0.0100468	-0.880596
ASNS	1510296	0.449664	8.47784	4.13821	0.000702386	0.0100526	-0.881729
MYEOV	6100360	-0.319238	7.52649	-4.13759	0.000703322	0.0100603	-0.883056
SPCS3	7050026	0.324358	9.64464	4.13478	0.000707575	0.0101155	-0.889063
NICN1	3390722	-0.272547	9.57884	-4.13115	0.000713129	0.0101892	-0.896854
GALE	6980162	0.309522	9.20927	4.1299	0.000715041	0.0102108	-0.899521
RPL7	2680082	-0.304918	11.8116	-4.12963	0.000715457	0.010211	-0.900101
HDHD3	3190338	0.294129	8.65187	4.12916	0.000716183	0.0102156	-0.901111
STK38L	2760653	-0.299513	7.63131	-4.12706	0.000719417	0.010256	-0.9056
TMEM176A	5720682	-0.308457	8.63272	-4.12614	0.000720845	0.0102706	-0.907575
ARHGAP27	1260239	-0.277226	7.90141	-4.11705	0.00073507	0.0104675	-0.927041
RHPN2	5960475	-0.272272	7.44712	-4.11554	0.000737453	0.0104914	-0.930266
C6ORF105	2650192	0.290592	8.18836	4.11547	0.000737573	0.0104914	-0.930427
SYP	6040433	-0.282487	7.57354	-4.11495	0.000738386	0.0104964	-0.931525
UBR5	1850437	0.337876	9.48903	4.11463	0.000738899	0.0104964	-0.932216
C12ORF44	1780367	0.286248	9.48773	4.11447	0.000739161	0.0104964	-0.93257
TYMS	5910364	-0.446932	9.79364	-4.11388	0.000740098	0.0104995	-0.933832
LOC653930	6350520	0.275239	7.98992	4.11381	0.000740202	0.0104995	-0.933972
RRBP1	4540327	0.309583	8.6627	4.11297	0.000741547	0.0105067	-0.935779
APPL2	4180100	-0.431797	10.591	-4.11261	0.000742111	0.0105067	-0.936537
MBP	4830204	0.274765	8.77013	4.11258	0.000742158	0.0105067	-0.9366
VHL	2490176	-0.272424	10.8846	-4.11246	0.000742356	0.0105067	-0.936866
NUDT18	3170451	-0.291058	9.34042	-4.11161	0.000743712	0.01052	-0.938683
FOLR3	4010181	-0.26926	10.1303	-4.11092	0.000744821	0.0105299	-0.940167
PLEKHB2	3800537	0.381702	11.6715	4.11035	0.000745731	0.0105369	-0.941384
KIAA0194	2850743	0.343491	9.97798	4.10895	0.000747978	0.0105628	-0.944379
LOC644000	6860414	0.305587	7.44852	4.1082	0.000749182	0.010574	-0.945982
ABCB9	5290598	-0.282085	8.09825	-4.10686	0.000751343	0.0105956	-0.94885
MAPK8IP3	5270575	-0.285226	8.51616	-4.10674	0.000751546	0.0105956	-0.949119
DUSP22	3710626	-0.285126	9.68559	-4.106	0.000752746	0.0106059	-0.950708
ANKRD33	4860707	0.367136	12.9636	4.10577	0.000753107	0.0106059	-0.951185
MED27	5360446	0.285622	9.28683	4.10401	0.000755964	0.0106402	-0.954956
ANKRD9	7050370	-0.296055	10.4359	-4.10328	0.000757152	0.0106511	-0.95652
RHOG	4010753	-0.330337	12.2087	-4.10267	0.000758146	0.0106569	-0.957827
PSME4	20671	-0.311567	10.5307	-4.10252	0.000758399	0.0106569	-0.958158
SRC	5420592	0.355677	11.3073	4.09955	0.000763262	0.0107193	-0.964524
SCAMP5	7510164	-0.319647	7.54005	-4.09902	0.000764128	0.0107256	-0.965653
SLC47A1	2970209	0.312452	9.44753	4.09686	0.000767681	0.0107683	-0.970272
KCNMA1	5550452	0.358627	9.72723	4.09666	0.00076802	0.0107683	-0.970711
TMEM175	1090564	-0.285434	9.32496	-4.0961	0.000768939	0.0107753	-0.971903
LOC286444	4590576	-0.277975	13.0907	-4.09505	0.000770682	0.0107938	-0.974157
FGD1	6580048	-0.271811	7.41217	-4.09471	0.000771237	0.0107956	-0.974874
LOC648024	2000025	0.293873	13.0945	4.09281	0.000774396	0.0108339	-0.978943
IFFO1	1190136	-0.32215	7.75423	-4.09231	0.000775235	0.0108397	-0.980021
RCN1	1500168	0.322971	10.4611	4.08861	0.000781425	0.0109202	-0.987939
CAT	1240446	0.330386	11.4002	4.08779	0.000782809	0.0109336	-0.989702
C3ORF58	4060131	-0.328308	8.87434	-4.07985	0.000796289	0.0111158	-1.0067
CABYR	6250131	-0.276748	7.57831	-4.07941	0.000797045	0.0111203	-1.00764
TMEM127	7330347	0.284298	9.14129	4.07904	0.000797681	0.0111231	-1.00844
RPS6KA2	5360424	0.299424	11.3277	4.07803	0.000799412	0.0111411	-1.01059
C3ORF59	2030687	-0.309726	8.8607	-4.07717	0.0008009	0.0111557	-1.01244
VMO1	1660484	-0.34315	8.63383	-4.07431	0.000805846	0.0112139	-1.01857
RGS19	730685	-0.276026	11.1805	-4.07425	0.000805953	0.0112139	-1.0187
B4GALT4	2000646	0.326363	8.9271	4.073	0.000808122	0.0112379	-1.02138
CAMK2G	1170176	-0.276754	8.0125	-4.07266	0.000808705	0.0112399	-1.0221
SLC36A4	380484	0.287428	9.11325	4.07109	0.000811449	0.0112685	-1.02547
MED27	5220392	0.300062	9.48794	4.07097	0.000811649	0.0112685	-1.02571
GEMIN4	6450300	0.313594	9.12623	4.06789	0.000817062	0.0113375	-1.03233
KDELR3	3360053	-0.282218	7.34079	-4.06574	0.000820838	0.0113779	-1.03692
FGD4	1430403	-0.281618	7.7589	-4.06573	0.000820862	0.0113779	-1.03695
LOC653820	3440424	-0.299891	7.96341	-4.06361	0.000824623	0.0114238	-1.0415
WDR40A	3290091	-0.263331	10.9039	-4.06314	0.000825445	0.0114289	-1.04249
TPSB2	1300520	0.405494	10.2053	4.06289	0.000825892	0.0114289	-1.04303
FUT7	5340324	-0.307249	7.67986	-4.05555	0.000839043	0.0116046	-1.05875
UTP23	4850673	0.302508	8.56295	4.05461	0.000840744	0.0116219	-1.06076
SIGLEC5	6650064	-0.294435	8.11527	-4.05407	0.000841719	0.011629	-1.06191
MAP4K5	2350451	0.375595	8.53169	4.05217	0.000845179	0.0116705	-1.066
PPP2R2B	620369	0.359244	11.0997	4.05012	0.000848915	0.0117158	-1.07038
ZNF827	1300500	-0.279318	7.46675	-4.04984	0.000849422	0.0117164	-1.07098
MYO1E	650379	-0.327084	8.15617	-4.04579	0.000856865	0.0118127	-1.07966
FLNA	6250242	0.444717	9.296	4.04369	0.000860738	0.0118597	-1.08414
ZNF174	5910563	0.293828	7.83726	4.04303	0.000861978	0.0118703	-1.08557
PHLDA1	5900725	0.32324	10.3305	4.0424	0.00086313	0.0118798	-1.0869
PDGFD	5690139	-0.307772	7.67275	-4.0419	0.000864065	0.0118863	-1.08798
PRC1	2070494	-0.437676	9.49223	-4.04021	0.000867217	0.0119232	-1.0916
WDR4	3930703	0.307582	9.38507	4.03798	0.000871396	0.0119742	-1.09638
GPD1	6590612	0.376687	8.10273	4.03745	0.000872382	0.0119762	-1.09751
NDUFB9	6660193	0.271903	12.5977	4.0374	0.000872479	0.0119762	-1.09762
SCRN1	1030239	-0.274308	8.7468	-4.03432	0.000878297	0.012047	-1.10423
C9ORF72	510347	0.271206	7.85012	4.03416	0.000878585	0.012047	-1.10456
RAD23A	3520095	0.289612	10.8593	4.03381	0.000879248	0.0120496	-1.10531
LOC651894	2710451	-0.347298	11.7512	-4.03258	0.00088159	0.0120752	-1.10795
RBM5	3060450	-0.271748	10.6724	-4.03116	0.000884293	0.0121058	-1.111
ADORA3	870138	-0.270659	9.81541	-4.03074	0.000885093	0.0121102	-1.1119
LOC100129034	6590349	-0.295444	10.1108	-4.03024	0.000886038	0.0121166	-1.11296
SMEK2	2230411	0.288842	10.7173	4.02993	0.000886639	0.0121184	-1.11363
C21ORF33	10196	-0.376369	9.50875	-4.02836	0.000889625	0.0121526	-1.11697
IL32	3440754	-0.278265	7.48354	-4.02789	0.000890528	0.0121585	-1.11798
STX4	7380164	0.323591	10.4282	4.02756	0.000891163	0.0121606	-1.11869
PPIF	2900072	0.268968	8.0188	4.02598	0.000894201	0.0121956	-1.12208
C6ORF173	540215	0.323477	10.0885	4.02517	0.000895764	0.0122103	-1.12381
APBB3	4120279	-0.339181	9.14197	-4.02366	0.000898681	0.0122432	-1.12705
BAZ2B	450075	-0.29859	9.42976	-4.02343	0.000899133	0.0122432	-1.12755
CCDC34	3450408	-0.308529	8.29774	-4.02118	0.000903494	0.012296	-1.13236
PTPRE	2650482	-0.324781	8.10065	-4.02012	0.000905569	0.0123177	-1.13464
DUSP2	6960687	-0.403466	9.76339	-4.01946	0.000906845	0.0123285	-1.13604
GRINA	70070	0.366508	10.267	4.01914	0.000907472	0.0123304	-1.13673
WRN	5720433	0.28143	9.09389	4.0185	0.000908724	0.0123408	-1.1381
ZNF585A	1230497	0.259234	9.29495	4.01729	0.000911108	0.0123666	-1.1407
GTPBP2	650441	0.275718	7.83493	4.01654	0.000912566	0.0123798	-1.14229
KIAA1210	870025	-0.311075	8.34721	-4.01546	0.000914694	0.0124021	-1.14461
PPPDE2	380541	0.276044	11.0047	4.01241	0.000920723	0.0124772	-1.15114
HS.88156	1430682	-0.392721	8.22218	-4.01109	0.000923357	0.0125006	-1.15398
NUDT22	1660674	-0.266734	9.11028	-4.01105	0.000923427	0.0125006	-1.15405
TMEM55A	5960653	-0.307242	9.10803	-4.00782	0.000929888	0.0125814	-1.16099
DAGLA	5090736	0.263158	9.5225	4.0056	0.000934335	0.0126348	-1.16573
GBP1	6840035	0.266906	9.45891	4.0043	0.000936965	0.0126637	-1.16852
CDKN2AIPNL	7400224	-0.290466	12.5429	-4.00364	0.000938285	0.0126748	-1.16992
FAM104A	830309	0.335118	10.4131	3.99892	0.000947884	0.0127977	-1.18004
ERCC5	5820343	-0.262119	9.97135	-3.99833	0.000949095	0.0128073	-1.18131
MSRB2	2710646	-0.341337	10.7409	-3.99771	0.000950367	0.0128176	-1.18264
LOC100132394	4670634	0.352123	11.6631	3.99589	0.000954083	0.012861	-1.18652
STOM	2060291	0.339348	11.8899	3.99465	0.00095664	0.0128886	-1.18918
CALM1	1660477	-0.264164	12.5162	-3.99316	0.000959716	0.0129232	-1.19237
EDEM2	4480519	0.321321	10.5911	3.99291	0.000960242	0.0129235	-1.19291
DUSP10	4830315	0.280932	9.4502	3.99265	0.000960771	0.0129238	-1.19346
TRPV4	5340615	0.358734	7.9999	3.99154	0.000963075	0.012948	-1.19584
CARD16	2030170	-0.368011	8.78844	-3.9909	0.000964407	0.0129575	-1.19721
WDR12	5270315	0.310249	10.0471	3.99071	0.000964804	0.0129575	-1.19762
TP53I3	1260020	-0.287431	9.70179	-3.99015	0.000965968	0.0129663	-1.19882
CTSA	6840246	0.368896	11.074	3.98861	0.000969178	0.0130026	-1.20212
HIST1H2BK	6110630	-0.301077	12.5593	-3.98762	0.000971243	0.0130234	-1.20423
DOCK11	7610730	0.298988	11.5079	3.9862	0.000974232	0.013056	-1.20728
LAMB3	730040	-0.286019	7.9373	-3.98598	0.000974695	0.013056	-1.20776
MTA3	2710471	0.31025	8.37734	3.98539	0.000975931	0.0130657	-1.20902
SNORD99	1850273	0.262641	8.21651	3.98424	0.000978359	0.0130889	-1.21148
CLPTM1	770168	0.33533	10.9031	3.98408	0.000978688	0.0130889	-1.21182
LETMD1	1850379	-0.298242	9.77991	-3.98357	0.000979773	0.0130965	-1.21292
INPP4B	4860762	-0.269376	7.92269	-3.98191	0.000983276	0.0131364	-1.21647
SPATS1	990468	-0.340613	8.64312	-3.98051	0.000986239	0.0131691	-1.21946
C19ORF43	6580202	-0.279311	10.4359	-3.98	0.000987327	0.0131768	-1.22055
F11R	50307	0.324674	8.30873	3.9791	0.000989254	0.0131906	-1.22249
ITM2C	2650762	-0.317267	8.24454	-3.97903	0.000989399	0.0131906	-1.22263
SENP5	290315	0.299716	8.37108	3.97851	0.000990503	0.0131984	-1.22374
IFITM3	6650242	-0.385544	10.8579	-3.97758	0.0009925	0.0132181	-1.22574
MAP4K1	4590477	-0.294132	7.59841	-3.97729	0.000993113	0.0132194	-1.22636
LOC100131866	4890358	-0.370022	9.58602	-3.97653	0.000994741	0.0132342	-1.22798
ABI3	3840717	-0.32976	9.0958	-3.9751	0.000997812	0.0132681	-1.23105
CHCHD7	5220504	-0.272001	8.89599	-3.97422	0.000999712	0.0132829	-1.23294
EVI2B	7050152	-0.335105	11.9382	-3.97397	0.00100025	0.0132829	-1.23347
TUBA1C	3830131	-0.28827	14.0613	-3.97386	0.00100049	0.0132829	-1.23371
LOC730246	1580746	-0.298603	12.5284	-3.97184	0.00100485	0.0133339	-1.23803
GAMT	6980593	-0.29271	8.09102	-3.97031	0.00100818	0.0133711	-1.24131
TMEM14A	3780619	-0.339147	8.73884	-3.97004	0.00100876	0.0133718	-1.24188
HNRNPA3P1	3830709	-0.277896	8.72068	-3.96769	0.00101388	0.0134327	-1.24691
TSNAX	4250280	-0.288004	9.05631	-3.96739	0.00101454	0.0134344	-1.24756
SLC35E3	7380152	0.265376	10.7797	3.96706	0.00101526	0.0134371	-1.24827
GTDC1	1820170	0.27306	8.24652	3.96659	0.00101628	0.0134379	-1.24926
APOC2	3800403	0.285149	12.2107	3.96655	0.00101638	0.0134379	-1.24936
C1ORF163	2810022	0.278441	8.31289	3.96612	0.00101732	0.0134434	-1.25028
NHS	2970020	-0.297059	7.60567	-3.96128	0.00102799	0.0135773	-1.26064
CCDC88A	4490537	0.37537	9.55069	3.96085	0.00102895	0.0135829	-1.26156
PHYH	5860187	0.279814	10.647	3.96016	0.00103047	0.013596	-1.26303
NAT13	6620368	0.283739	9.89713	3.95854	0.00103408	0.0136343	-1.26651
KIRREL2	2320201	-0.274125	7.5737	-3.95822	0.00103479	0.0136343	-1.26719
LOC647121	6350445	-0.276874	7.73041	-3.95814	0.00103498	0.0136343	-1.26737
LOC100131017	6840239	0.282208	8.28783	3.9573	0.00103685	0.013652	-1.26917
EMR3	1030209	0.391235	8.1511	3.95675	0.00103807	0.0136581	-1.27033
HIST3H2A	1500192	-0.352066	8.07977	-3.95661	0.00103839	0.0136581	-1.27063
UPF3A	2070026	0.363978	9.27368	3.9555	0.00104087	0.0136837	-1.27301
RAB33A	6270301	-0.285622	7.98734	-3.95505	0.00104188	0.0136896	-1.27398
PFTK1	6400553	0.405621	8.68352	3.95483	0.00104239	0.0136896	-1.27446
TMEM43	2510392	0.309981	11.1062	3.95454	0.00104305	0.0136911	-1.27508
SYNM	2760735	-0.274921	7.79112	-3.95383	0.00104463	0.0137048	-1.27659
AMMECR1L	4900605	0.277313	8.62312	3.95343	0.00104553	0.0137097	-1.27745
C14ORF153	7160747	-0.304809	10.217	-3.95287	0.00104681	0.0137193	-1.27866
PCNA	6900079	-0.264009	11.1669	-3.94747	0.00105905	0.0138726	-1.2902
ECE2	4230368	0.297432	8.158	3.94591	0.00106263	0.0139088	-1.29355
TMEM170A	6370019	0.292543	9.22502	3.94579	0.0010629	0.0139088	-1.29381
IL1R2	240441	-0.35237	8.34004	-3.938	0.0010809	0.0141344	-1.31048
CAMK2N1	4060008	-0.31731	7.54314	-3.93786	0.00108125	0.0141344	-1.3108
TXNDC3	6480403	-0.368169	7.6944	-3.93591	0.0010858	0.0141867	-1.31497
CDK4	7380110	0.357372	11.5267	3.93521	0.00108744	0.0142007	-1.31646
STRBP	5340692	0.288712	8.82945	3.93464	0.00108879	0.014211	-1.31769
S100A11	110682	0.258438	13.3235	3.93245	0.00109393	0.0142666	-1.32237
UBE2C	4260368	-0.475335	8.99521	-3.93235	0.00109416	0.0142666	-1.32258
RPL5	830609	-0.309339	12.8506	-3.93166	0.0010958	0.0142807	-1.32407
SRA1	4290075	-0.274978	8.71939	-3.931	0.00109736	0.0142937	-1.32548
CENPM	1450192	-0.325398	8.27879	-3.9295	0.00110092	0.0143328	-1.3287
CSRP2	1990152	-0.419183	10.3738	-3.92891	0.00110232	0.0143437	-1.32995
MMAB	2140291	-0.289556	7.61161	-3.92735	0.00110604	0.0143847	-1.33329
LRRC6	2350477	0.260513	8.54946	3.92691	0.00110708	0.0143909	-1.33423
CNBP	5900600	0.274973	12.4288	3.92528	0.00111098	0.0144343	-1.33772
FAM129B	4070711	-0.29385	10.2895	-3.92282	0.0011169	0.0145038	-1.34299
FKBP5	2640341	-0.31039	10.2261	-3.92239	0.00111793	0.0145097	-1.34391
SAMD9L	3170136	-0.303983	9.70953	-3.92119	0.00112083	0.0145328	-1.34648
ZNRD1	4050673	0.31151	8.42725	3.92118	0.00112085	0.0145328	-1.34649
NAT14	60537	-0.312622	8.38648	-3.92093	0.00112146	0.0145334	-1.34704
ASB9	4480091	-0.317096	7.46868	-3.92063	0.00112219	0.0145355	-1.34769
SRGAP3	1230487	-0.276127	7.96908	-3.9191	0.00112589	0.014576	-1.35095
HYOU1	5700041	0.281418	9.65534	3.91854	0.00112724	0.0145861	-1.35214
LOC389641	670494	-0.289276	8.68568	-3.91807	0.00112839	0.0145936	-1.35316
PAK1IP1	1990575	0.273036	8.58444	3.91618	0.00113301	0.0146458	-1.3572
LTBP3	3520093	0.298754	9.25509	3.91347	0.00113965	0.0147243	-1.36301
NKX2-1	4060497	0.263599	7.34693	3.91311	0.00114053	0.0147282	-1.36377
CHP	6760192	-0.272698	11.3138	-3.91285	0.00114117	0.014729	-1.36433
LINS1	5890220	0.272492	7.78044	3.91156	0.00114435	0.0147625	-1.36709
STX8	3130379	0.259838	10.469	3.91125	0.00114511	0.0147649	-1.36775
CLECL1	6370414	-0.295571	10.6443	-3.90895	0.00115081	0.0148295	-1.37267
SIGLEC7	1770601	0.271603	8.81286	3.90872	0.00115138	0.0148295	-1.37316
BAK1	1850019	-0.259127	8.6996	-3.90853	0.00115187	0.0148295	-1.37358
LANCL1	4150138	-0.277963	9.51441	-3.90749	0.00115445	0.0148539	-1.37581
CMC1	4810543	0.259208	10.2134	3.9073	0.00115493	0.0148539	-1.37622
UBXN2A	7160382	0.313942	8.98515	3.90666	0.00115653	0.0148604	-1.37759
XLKD1	3830750	-0.398148	7.26761	-3.90663	0.0011566	0.0148604	-1.37765
USP12	2360521	0.271554	9.00092	3.90517	0.00116023	0.0148996	-1.38076
UBE1DC1	110059	-0.282405	9.54851	-3.90455	0.00116179	0.014912	-1.38209
GHRL	7320193	-0.472669	7.41736	-3.90381	0.00116366	0.0149225	-1.38369
PHF1	7610273	0.297575	8.66158	3.90364	0.00116407	0.0149225	-1.38404
CBARA1	1010465	0.341137	10.1269	3.90353	0.00116436	0.0149225	-1.38428
ARL4A	1410113	0.299997	8.7638	3.90302	0.00116564	0.0149314	-1.38537
TNFSF8	1240209	-0.284329	8.5576	-3.90262	0.00116664	0.0149357	-1.38623
SPATA18	2490215	-0.315302	8.36236	-3.90242	0.00116715	0.0149357	-1.38665
RCE1	3520288	0.311552	9.03754	3.90041	0.00117222	0.0149931	-1.39095
FPR1	1030270	-0.32834	7.97045	-3.89842	0.00117727	0.0150502	-1.39522
DHDDS	3440403	-0.308928	8.86184	-3.89766	0.00117921	0.0150674	-1.39685
ITPRIP	2690324	-0.287834	10.5935	-3.89649	0.00118218	0.0150978	-1.39935
MTHFS	6560066	0.263195	10.1969	3.89431	0.00118774	0.0151613	-1.40401
NAB1	6250040	-0.337499	9.08247	-3.89281	0.00119161	0.015203	-1.40723
[truncated: 1,058 more rows]

## Sheet: SUPP_TABLE_1B_unpaired
Gene symbol	Probe ID	logFC	AveExpr	t	P.Value	adj.P.Val	B
PLIN2	1400446	2.69701	11.037	18.9106	7.05e-11	3e-07	14.3363
AKR1C4	3120598	2.50466	10.984	15.1525	1.13e-09	2.22e-06	12.1602
AKR1C3	7210632	2.4492	10.1607	17.0585	2.58e-10	7.32e-07	13.3496
ABCG1	5860377	2.43929	10.0407	12.7877	9.13e-09	1.17e-05	10.3783
ABCG1	6060377	2.26672	10.7573	15.2084	1.08e-09	2.22e-06	12.1979
PDK4	3310504	1.95366	9.5281	7.96861	2.25e-06	0.000568168	5.24791
PLIN2	460204	1.79361	13.214	17.6817	1.65e-10	6e-07	13.6986
PPAP2B	7050575	1.64661	11.2319	13.0115	7.39e-09	1.17e-05	10.5638
PPAP2B	6220097	1.62682	9.69697	10.8794	6.37e-08	5.24e-05	8.62856
LOC644496	290414	1.54134	11.2105	7.59252	3.82e-06	0.000824915	4.7349
TMEM158	3130220	1.5118	10.1852	8.41908	1.23e-06	0.000393746	5.83739
FABP4	150373	1.49533	12.9337	11.8652	2.26e-08	2.28e-05	9.57184
SLC7A11	2750128	1.45011	8.79424	8.62979	9.29e-07	0.000348403	6.10409
AKR1C2	5340129	1.39179	8.60168	5.56767	8.93e-05	0.00649494	1.62293
SMPDL3A	6020044	1.35716	9.61652	8.59897	9.67e-07	0.000357426	6.06544
PTGR1	6450440	1.34078	11.7065	14.0405	2.91e-09	4.95e-06	11.3693
NOTCH3	2340692	1.32969	9.11632	9.40613	3.49e-07	0.00018149	7.03952
PTGR1	2570332	1.28085	11.0861	12.1622	1.68e-08	1.78e-05	9.83908
ADORA2B	2060040	1.25638	8.87783	7.7345	3.12e-06	0.000704608	4.93085
CTSL1	840717	1.25053	10.8872	6.99478	9.14e-06	0.00137174	3.8788
KLHDC8B	7560114	1.22028	11.3239	6.06502	3.91e-05	0.00392485	2.44346
FAM69A	2970433	1.21022	10.1095	7.93444	2.36e-06	0.000573785	5.2021
S100P	1510424	1.1924	8.25053	4.19521	0.00103704	0.0324922	-0.816463
SMPDL3A	4230669	1.18605	12.0036	6.3067	2.65e-05	0.00300355	2.82892
PIM1	3130301	1.161	10.3324	5.8647	5.43e-05	0.00482461	2.11737
CLDN23	1850156	1.15293	10.8862	8.75059	7.94e-07	0.000308274	6.25447
IMPA2	2340241	1.12242	9.42311	10.4521	1.02e-07	7.05e-05	8.19099
CDK5RAP2	4260017	1.10158	8.76966	12.4831	1.22e-08	1.44e-05	10.1197
ITLN1	7610170	1.0954	7.82993	12.3989	1.33e-08	1.47e-05	10.0468
CD82	2340768	1.09033	11.1893	6.79388	1.24e-05	0.00176565	3.57949
C9ORF98	6330358	1.0798	8.99894	8.2574	1.52e-06	0.000445833	5.62888
TXNRD1	2320133	1.06166	11.9732	7.65294	3.5e-06	0.000770134	4.81863
TXNRD1	730286	0.999439	12.2848	7.23994	6.35e-06	0.00111674	4.2361
G6PD	430465	0.997098	10.8208	7.14551	7.3e-06	0.00119693	4.0995
NQO1	5360347	0.988858	11.9655	8.18992	1.67e-06	0.000477336	5.54086
P2RY13	520392	0.983055	8.4483	5.88695	5.23e-05	0.00473294	2.15388
HS.564874	3140273	0.972563	9.73993	7.04064	8.54e-06	0.00130372	3.9463
NMT2	5860066	0.96169	8.40695	8.38942	1.27e-06	0.00039646	5.7994
DLL1	4050687	0.957672	8.65078	4.6141	0.000478425	0.019461	-0.0478457
TFPI	1340039	0.953691	10.2317	7.90777	2.45e-06	0.000589743	5.16624
PLAUR	730528	0.950088	11.5781	6.487	1.99e-05	0.00256002	3.11081
SLC12A8	3710075	0.949978	9.70824	7.58223	3.87e-06	0.000830059	4.72059
PHACTR1	3170139	0.948614	8.74007	6.98038	9.34e-06	0.00139351	3.85754
SLAMF9	3940307	0.946527	9.25887	8.51086	1.09e-06	0.000378023	5.95425
HPSE	630619	0.935935	9.45864	5.92313	4.93e-05	0.0045724	2.2131
PCSK5	1740343	0.925114	8.79854	5.53217	9.48e-05	0.00679407	1.56297
MSC	7510377	0.909221	9.7834	6.32363	2.58e-05	0.00299729	2.8556
TSKU	830201	0.895334	8.77596	7.55435	4.03e-06	0.000840376	4.68175
LOC644496	7650612	0.894942	8.75163	5.12397	0.000192059	0.0110707	0.860649
TTRAP	3190189	0.888402	10.7894	6.60297	1.66e-05	0.00224356	3.28956
MADD	4830484	0.881787	8.83819	8.34582	1.35e-06	0.000410169	5.74333
TFPI	4850731	0.874198	10.472	6.34997	2.47e-05	0.00293366	2.89702
SEMA3C	5670246	0.871536	9.10853	6.18061	3.24e-05	0.00347619	2.62891
PAQR5	1410255	0.868426	8.62531	9.61882	2.69e-07	0.000146219	7.28339
OPN3	780021	0.857173	10.5398	6.97044	9.48e-06	0.00140627	3.84284
GLUL	7550392	0.85713	8.76214	3.97725	0.00156244	0.0432196	-1.22256
NMT2	3930382	0.857124	9.52735	7.68358	3.35e-06	0.000743873	4.8609
ZFYVE16	1230112	0.855817	10.4488	9.30128	3.97e-07	0.000194796	6.91737
TMEM140	4670414	0.851336	10.4227	7.20639	6.68e-06	0.0011276	4.18771
SEL1L3	1470551	0.851221	9.94414	6.31801	2.6e-05	0.00299729	2.84676
ABCA1	4060358	0.844603	13.1241	7.23118	6.44e-06	0.00111674	4.22348
TMEM38B	7550243	0.82665	11.1812	8.83099	7.16e-07	0.000294632	6.35354
P8	4290189	0.825806	8.68886	4.79619	0.000344018	0.0161879	0.280341
BMF	7650209	0.825213	8.6144	4.51618	0.000572224	0.0219789	-0.2259
SDC2	2690026	0.821157	10.2544	6.56891	1.75e-05	0.00234078	3.23727
PLAUR	6220671	0.820701	12.357	7.36337	5.31e-06	0.00100997	4.41272
SRXN1	3780717	0.8114	11.7727	4.63002	0.000464748	0.019182	-0.0189935
KCNJ5	1260484	0.807609	9.11239	4.41256	0.00069245	0.0249758	-0.41546
SPOCD1	2120537	0.807108	11.0926	10.5717	8.94e-08	6.52e-05	8.31535
LOC642413	270349	0.803728	8.24088	4.7594	0.0003676	0.0168342	0.21435
CD82	5130136	0.796462	9.70684	7.35332	5.38e-06	0.00101725	4.39842
DFNA5	580403	0.793513	12.2613	12.4707	1.24e-08	1.44e-05	10.1089
NR1H3	3710450	0.792227	12.1888	8.51065	1.09e-06	0.000378023	5.95399
MGST1	3180731	0.791116	10.9706	4.47395	0.000618379	0.023227	-0.303019
SRPX	4900133	0.784214	8.27392	4.74523	0.000377128	0.0169723	0.188883
TFPI	4280674	0.781865	8.38225	7.2266	6.48e-06	0.00111674	4.21687
DENND4C	4590427	0.780007	10.686	7.55041	4.05e-06	0.000840376	4.67625
CD300LF	4540228	0.770997	10.0729	5.80321	6.01e-05	0.00508398	2.01607
VLDLR	5390661	0.77036	7.93742	10.3839	1.1e-07	7.41e-05	8.11954
SLC29A1	6180687	0.769818	9.083	3.89601	0.00182235	0.0482039	-1.37473
CD36	3310538	0.769125	13.4408	7.3395	5.49e-06	0.00102618	4.37873
GADD45B	4920110	0.765995	8.78126	6.64022	1.57e-05	0.00213727	3.34656
UGCG	3800647	0.765499	9.83315	7.55942	4e-06	0.000840376	4.68882
NQO1	780452	0.764359	8.35847	8.34706	1.35e-06	0.000410169	5.74493
EPAS1	7610131	0.762973	12.0793	5.47773	0.000104057	0.00723122	1.47066
SRPX2	940474	0.758315	8.19448	7.02946	8.68e-06	0.00131096	3.92987
LOC642567	5090382	0.757055	12.3353	5.57746	8.78e-05	0.00648832	1.63942
C5ORF62	130364	0.754893	9.38475	7.31257	5.71e-06	0.00103351	4.34029
GCLM	1990577	0.753839	10.3836	6.10715	3.65e-05	0.0037541	2.51128
TTRAP	3310161	0.750046	10.1953	5.17554	0.000175456	0.0103682	0.950666
HSD11B1	5810132	0.731772	7.92529	4.70463	0.000405858	0.017694	0.115818
FARP1	7210196	0.729504	9.71242	4.24334	0.000947896	0.0306402	-0.727289
SLC29A3	3800463	0.722782	11.9475	7.95549	2.29e-06	0.000568168	5.23034
LOC728323	7400593	0.722474	8.6036	8.42118	1.22e-06	0.000393746	5.84008
CDS2	510673	0.718451	10.3861	8.10995	1.86e-06	0.000497436	5.43575
PTPLA	730221	0.714046	9.65446	5.27103	0.000148554	0.00933182	1.11636
LOC100132510	5570553	0.713133	10.1826	6.35153	2.47e-05	0.00293366	2.89947
SLC22A5	7050180	0.71026	8.26334	6.64817	1.55e-05	0.00212557	3.35869
ALDH3A2	460746	0.704903	8.93904	7.88035	2.55e-06	0.000598972	5.12926
FOXO1	6770719	0.695186	8.33247	4.61408	0.000478438	0.019461	-0.0478723
AKR1B1	4260139	0.68941	12.1476	4.75098	0.000373228	0.0168773	0.199227
LRPAP1	2650521	0.687275	10.861	5.61152	8.29e-05	0.0062739	1.69674
MGST1	5080131	0.687203	12.7064	4.76616	0.000363143	0.0167177	0.226491
CD36	1010592	0.687008	13.6299	5.46499	0.000106347	0.0073503	1.449
FAM89A	7400747	0.685265	9.98781	5.05508	0.000216831	0.0121008	0.739863
SLC26A11	7040647	0.684925	11.8478	5.67355	7.47e-05	0.00577111	1.80066
CORO2A	1410609	0.680461	9.54767	7.49531	4.39e-06	0.000881501	4.59913
HS.79881	7050553	0.679236	8.09188	4.92271	0.000274249	0.0139396	0.505975
CMTM8	2480037	0.678984	9.54345	5.29157	0.000143353	0.00907214	1.15183
G6PD	4200450	0.677141	12.7225	6.29384	2.7e-05	0.00304343	2.80864
ACADVL	610093	0.673368	9.56632	4.97719	0.000248904	0.013143	0.602515
CCDC109A	4050382	0.668857	9.63841	6.36701	2.41e-05	0.00292947	2.92375
HSD11B1	50746	0.664808	7.75395	4.22478	0.000981297	0.0313621	-0.761652
PLAUR	360475	0.661293	11.9014	8.10377	1.87e-06	0.000497436	5.42759
FLJ20489	2900139	0.65915	11.0282	5.22003	0.00016234	0.00981845	1.02802
PGM2L1	7210093	0.650947	9.10875	5.87953	5.3e-05	0.00474679	2.14171
OPN3	3140500	0.649998	8.65479	5.88937	5.21e-05	0.00473081	2.15785
RAPGEF2	4120615	0.648519	9.8619	5.72898	6.8e-05	0.00546853	1.89305
BOK	2600072	0.647003	10.8975	4.47126	0.000621448	0.0232964	-0.307941
TNFRSF21	3780092	0.644391	12.4945	5.175	0.000175622	0.0103682	0.949725
ACADVL	1240551	0.641196	9.84498	5.79416	6.1e-05	0.00511125	2.00112
MYLIP	4830424	0.639855	10.4017	4.37774	0.000738471	0.0260858	-0.479392
GSR	5220762	0.63974	10.5437	7.48926	4.42e-06	0.000881501	4.59063
SLC16A5	6860082	0.638741	9.16396	4.02889	0.00141727	0.0401968	-1.12604
HSD11B1	6220133	0.636429	7.71385	4.53627	0.000551539	0.0215055	-0.18929
P2RY13	2650300	0.632559	7.8672	4.29925	0.000854184	0.0286065	-0.62396
SIPA1L2	3460053	0.63123	9.58002	6.29274	2.71e-05	0.00304343	2.80689
CYB5A	5810414	0.628047	10.7182	8.90901	6.48e-07	0.000280245	6.44892
SPSB1	7100382	0.627659	9.30947	4.98003	0.00024765	0.0131297	0.607546
KCNE1	2470554	0.627373	8.11334	6.4672	2.06e-05	0.0026078	3.08009
EPPB9	6040465	0.624434	7.87375	7.23182	6.43e-06	0.00111674	4.22439
CXXC5	1010048	0.621683	11.9356	7.2948	5.86e-06	0.00103931	4.31487
LOC642956	990717	0.620749	13.1461	5.04018	0.000222616	0.0122626	0.71365
CD300A	4780196	0.617141	10.2485	5.35171	0.00012919	0.00840526	1.25537
MICAL1	3800551	0.616976	9.97479	4.88575	0.00029296	0.0144241	0.440267
GCHFR	5670475	0.615942	10.9508	5.00303	0.000237751	0.0126854	0.648161
FAM82A2	4730184	0.612019	11.8018	7.31509	5.69e-06	0.00103351	4.34389
MEGF9	1260136	0.611858	8.83241	5.97029	4.56e-05	0.00437467	2.29001
NPC1	7570358	0.611672	11.8734	5.81813	5.86e-05	0.00505334	2.0407
RBBP8	6580672	0.610653	10.056	5.1345	0.000188539	0.0109592	0.879068
NMB	5670594	0.608449	10.4026	4.53373	0.000554112	0.0215055	-0.193917
ALDH3A2	1690608	0.608275	11.8936	4.60917	0.00048274	0.0196048	-0.0567777
FTHL2	4060561	0.607992	11.2658	7.32784	5.59e-06	0.00102618	4.36209
CYP27A1	7040735	0.599779	13.415	6.52653	1.87e-05	0.00247484	3.17196
HS.390407	5310327	0.597646	8.04786	5.80778	5.97e-05	0.00508398	2.02362
FAM89A	6280048	0.594608	10.3267	5.36767	0.000125683	0.00819803	1.28276
ABCB6	2810367	0.594381	8.59033	4.63458	0.000460905	0.0191519	-0.0107312
EPB41L1	3400563	0.593993	8.4055	4.41186	0.000693337	0.0249758	-0.416733
GPR175	2360626	0.593765	10.2653	4.45412	0.000641367	0.0236721	-0.3393
LOC727866	7550767	0.593757	9.54559	8.78543	7.59e-07	0.000307311	6.2975
PANX2	4070300	0.591499	8.12919	4.42463	0.000677189	0.0246026	-0.393315
RNF113A	6940196	0.590517	9.97037	4.58709	0.000502588	0.0201858	-0.096856
EAF1	3840437	0.590329	10.3906	7.12359	7.55e-06	0.00120878	4.0676
OSGIN1	620202	0.587286	8.77178	6.32124	2.59e-05	0.00299729	2.85183
TBC1D8	620619	0.585915	10.365	6.48535	2e-05	0.00256002	3.10826
FAH	4060471	0.585599	10.7534	5.78151	6.23e-05	0.00517629	1.98019
HPS3	2190403	0.585299	9.82719	5.94041	4.79e-05	0.00450988	2.24131
FNDC5	3390739	0.582471	7.94197	3.89814	0.001815	0.0481618	-1.37074
HS.145049	5870605	0.581152	10.798	6.45556	2.09e-05	0.00263055	3.06201
SVIL	3140603	0.578954	8.69742	6.5558	1.79e-05	0.00237662	3.2171
SLC6A6	2810280	0.577816	9.25361	5.75901	6.47e-05	0.00528145	1.94293
CENPV	10722	0.573736	7.7178	7.1286	7.49e-06	0.00120878	4.0749
EDNRB	2970164	0.572272	8.2459	6.46784	2.05e-05	0.0026078	3.08109
FABP5	5260047	0.570072	12.7545	5.44519	0.000110011	0.00747289	1.4153
GLRX	4590228	0.568766	13.4102	5.50099	0.000100007	0.00708497	1.51015
BANP	380373	0.568165	11.0076	4.31563	0.000828582	0.0280614	-0.593745
IL1R1	240274	0.567006	8.01406	5.80338	6.01e-05	0.00508398	2.01636
PLA2G7	3390438	0.565058	13.4057	5.37007	0.000125164	0.00818509	1.28688
ABHD5	5860215	0.564854	9.66037	4.58527	0.00050426	0.0201894	-0.10016
FBXW5	290465	0.562138	9.72547	5.59188	8.57e-05	0.00639093	1.66371
PPDPF	4590403	0.560214	8.91191	4.48893	0.000601586	0.0227977	-0.275649
OKL38	4010086	0.559786	10.9161	5.29442	0.000142645	0.00904982	1.15676
B3GNT8	1470132	0.558988	8.77622	5.09561	0.000201877	0.0115204	0.811012
SOD2	3890326	0.558144	12.6722	4.04659	0.00137077	0.0393695	-1.093
P2RX4	2060605	0.556317	9.91122	3.99809	0.0015021	0.0419123	-1.18358
OGFRL1	6840347	0.554349	9.97185	6.03554	4.1e-05	0.00405398	2.39585
KRT75	6370309	0.553235	9.53714	5.80845	5.96e-05	0.00508398	2.02473
FAM70A	5220048	0.551982	8.22515	4.73141	0.000386662	0.0171982	0.164035
RNF13	20487	0.551601	11.7426	6.36269	2.42e-05	0.00292958	2.91698
SPRY1	6760669	0.551254	8.88121	4.89319	0.000289087	0.0143441	0.453517
ACADVL	1170647	0.550961	12.5144	5.50286	9.97e-05	0.00708205	1.51332
LPCAT3	2370291	0.550345	10.3858	6.6377	1.58e-05	0.00213727	3.34271
FAM89A	4040242	0.548846	8.61567	5.50833	9.88e-05	0.00703592	1.5226
FABP5	2060601	0.547927	8.21271	4.56877	0.000519695	0.0206776	-0.130148
DENND4C	2640240	0.541804	10.7067	5.02977	0.000226754	0.0124024	0.695313
PDE3B	5130471	0.540281	9.53776	4.01262	0.00146145	0.0411401	-1.15643
COQ2	5720128	0.539149	11.1658	4.60131	0.000489714	0.0198249	-0.0710459
C7ORF50	5810671	0.533634	11.67	4.26617	0.000908416	0.0299719	-0.685067
SERINC2	3390484	0.53298	8.33047	5.68054	7.38e-05	0.00573854	1.81233
ZZEF1	4760356	0.532689	9.88794	5.72256	6.88e-05	0.00548176	1.88238
FABP5L2	4540475	0.531649	13.27	4.20878	0.00101107	0.0319928	-0.791301
TMEM111	4210220	0.531144	12.446	5.42726	0.000113444	0.00763396	1.38472
CFDP1	6200494	0.528968	9.92065	5.44453	0.000110135	0.00747289	1.41417
MGLL	3830327	0.527313	10.8885	4.23293	0.000966487	0.0310444	-0.746563
TPST1	4760747	0.524595	8.87604	4.38195	0.000732749	0.0259196	-0.471665
AGPAT9	2060477	0.524177	11.59	4.63259	0.000462578	0.0191519	-0.0143359
KLHL6	2470338	0.522442	10.0155	4.94034	0.000265763	0.0136105	0.537268
ACAA2	1450093	0.521728	11.3723	4.47754	0.000614304	0.0231232	-0.296447
C1ORF128	270133	0.521349	12.7665	4.39599	0.000713963	0.0255384	-0.44586
AADACL1	7210327	0.51874	12.6477	5.72542	6.85e-05	0.00547271	1.88713
CTSD	1110092	0.517134	13.7065	6.82003	1.19e-05	0.0017158	3.61879
SGK1	1410209	0.516878	13.4401	5.05081	0.000218472	0.0121657	0.732359
FLVCR2	1510026	0.515877	10.4236	5.46019	0.000107223	0.00739082	1.44084
DEGS1	5560398	0.5157	11.4846	5.33912	0.000132028	0.00850316	1.23374
B4GALT5	2060047	0.51193	11.4965	4.75629	0.00036967	0.0168342	0.208761
DAG1	2060091	0.511007	9.504	5.83196	5.73e-05	0.00498922	2.0635
COL4A1	5910431	0.510396	7.92417	5.12326	0.000192296	0.0110707	0.859421
SLC25A20	1430286	0.509674	9.63816	4.70017	0.000409155	0.0177878	0.107767
RNASE4	7040333	0.50841	8.26791	4.39216	0.000719044	0.0256842	-0.452907
JUN	6510367	0.507014	12.0708	4.60615	0.000485409	0.0196818	-0.0622629
TOM1L2	7380059	0.506102	8.41943	4.12844	0.00117521	0.0355545	-0.940487
AADACL1	7650020	0.504535	12.4111	7.43912	4.76e-06	0.000925796	4.52004
SSR2	4280041	0.503432	12.5018	4.63769	0.000458307	0.0191304	-0.00510739
HS.397465	6840475	0.501949	8.60727	5.15952	0.000180446	0.0106039	0.922748
FARP1	3780110	0.500905	7.7926	6.38018	2.36e-05	0.00291871	2.94439
PIR	2120037	0.500368	10.6156	5.02927	0.000226955	0.0124024	0.694429
FTHL16	1660669	0.499572	11.4662	6.13715	3.48e-05	0.00363482	2.55941
TSPAN10	3310097	0.498074	8.98663	4.11788	0.00119873	0.0360523	-0.960128
ZFYVE16	1400603	0.498029	10.0119	4.43823	0.000660421	0.0243007	-0.368398
TSC22D2	2450082	0.495172	9.66994	4.85419	0.000309986	0.0150302	0.38403
SLC3A2	2450725	0.494953	9.72483	4.63553	0.000460112	0.0191519	-0.00901936
MGC4677	6350189	0.494886	11.745	4.18646	0.00105415	0.0329071	-0.832699
HK2	7150661	0.493536	12.165	4.21462	0.0010001	0.0317737	-0.780478
IQSEC1	4890743	0.493452	10.1726	4.315	0.000829552	0.0280614	-0.594906
OPN3	4390615	0.493177	8.41275	5.22665	0.000160477	0.00979137	1.03951
SLC30A5	1230730	0.492486	10.5839	3.95497	0.00162968	0.044596	-1.26424
FABP5	4150048	0.490606	13.5695	5.34879	0.000129843	0.00842627	1.25035
PGD	2900594	0.489075	13.1178	5.22494	0.000160955	0.0097971	1.03655
BLOC1S2	2630743	0.488122	8.66744	5.99867	4.36e-05	0.00420771	2.33611
LAMP1	6270100	0.487545	13.5398	5.94665	4.74e-05	0.00448037	2.2515
RNF13	7330441	0.486865	9.52676	5.08598	0.000205331	0.0115858	0.794121
SDC4	2650193	0.48552	9.12458	5.274	0.00014779	0.00930676	1.12149
PEX19	2750025	0.484394	10.2376	5.04452	0.000220917	0.0121954	0.721277
DUSP1	6860377	0.478089	10.4481	5.28544	0.000144885	0.00914641	1.14125
ANG	3930392	0.477995	9.46554	3.87827	0.00188475	0.0491587	-1.408
FKBP15	3180382	0.475829	11.1726	4.46553	0.000628028	0.023417	-0.31841
SLC25A20	6220161	0.473934	10.3901	7.44802	4.69e-06	0.000921019	4.53259
LYST	610601	0.473879	9.17425	3.93635	0.00168819	0.0458525	-1.29913
CXXC5	1050279	0.473358	12.5769	7.14481	7.31e-06	0.00119693	4.09848
MIR155HG	5860722	0.47228	9.97412	4.00276	0.00148891	0.041683	-1.17485
C9ORF72	3780370	0.472202	8.48418	4.85744	0.000308185	0.0149713	0.389833
THEM2	1580427	0.471703	12.2937	6.49302	1.97e-05	0.0025551	3.12014
SLC27A3	1440300	0.471109	10.6495	4.33746	0.000795689	0.0272393	-0.553519
TMEM156	3390253	0.470811	7.67481	6.84091	1.15e-05	0.00168114	3.65009
PEX14	1170482	0.470358	9.10982	4.41388	0.000690764	0.0249536	-0.413038
PDE7A	3450397	0.469938	8.05493	4.91611	0.000277495	0.0139866	0.494258
PPP2R1B	5080685	0.469887	8.67064	6.36571	2.41e-05	0.00292947	2.92172
C16ORF63	6520497	0.469655	10.8876	5.85365	5.53e-05	0.00486288	2.0992
TGIF1	4260189	0.468102	10.3263	4.53363	0.000554211	0.0215055	-0.194096
STX11	60470	0.467117	10.4906	4.48444	0.000606561	0.0229521	-0.283838
SCCPDH	5820187	0.461849	8.07263	4.27485	0.000893857	0.0296064	-0.66903
HEBP1	360689	0.461386	12.8346	4.80139	0.000340817	0.0160967	0.289645
C9ORF72	3990411	0.459623	8.69518	4.63291	0.000462313	0.0191519	-0.0137671
TBC1D7	2940367	0.459401	10.0542	3.86408	0.00193624	0.0498304	-1.43463
ATP11B	6650594	0.45912	9.27097	5.04575	0.000220436	0.0121954	0.723447
GTDC1	3180037	0.457631	9.04381	5.7148	6.97e-05	0.00553618	1.86946
BCAR1	2710746	0.456928	8.14544	4.89341	0.000288974	0.0143441	0.453907
GLA	60630	0.456923	13.2081	5.8105	5.94e-05	0.00508398	2.02811
IL27RA	4250735	0.456843	10.4176	4.37366	0.000744064	0.026247	-0.486888
NOV	4290037	0.456537	9.13807	4.39731	0.000712226	0.0255121	-0.44344
TMEM138	6290598	0.454616	11.0918	7.32725	5.59e-06	0.00102618	4.36126
SAMD4A	2680523	0.454182	8.5918	4.34628	0.000782778	0.026919	-0.537271
LYRM1	6550315	0.453949	10.1071	5.02461	0.000228833	0.0124024	0.686226
TGM2	2940446	0.453915	8.53873	5.0256	0.000228434	0.0124024	0.687963
PPARG	830019	0.452887	11.3852	4.89344	0.000288959	0.0143441	0.453959
BLVRB	6620521	0.45277	11.0209	5.58197	8.72e-05	0.00648013	1.64702
PCID2	730541	0.451793	11.0331	4.46599	0.000627504	0.023417	-0.31758
PRNP	2710341	0.451503	12.4523	5.19066	0.000170877	0.0102392	0.976991
TMEM38B	610315	0.449931	8.28901	5.81942	5.85e-05	0.00505334	2.04283
CPT1A	5290358	0.448521	8.09678	4.47719	0.000614708	0.0231232	-0.2971
FNDC3B	6060440	0.448497	11.5511	4.00438	0.00148435	0.041601	-1.17182
SLC27A1	6180608	0.447567	10.5448	3.92282	0.00173202	0.0467485	-1.32447
UTRN	840240	0.447469	8.16792	5.20045	0.000167982	0.0101282	0.994004
MAPKAP1	7210020	0.446497	11.0036	5.14532	0.000184994	0.0108462	0.897967
DTWD1	4060296	0.445095	9.3644	4.89481	0.000288251	0.0143441	0.456399
HK2	6060730	0.445064	11.0706	4.63978	0.000456565	0.0191304	-0.00131924
OGFRL1	2680079	0.443877	9.77302	5.55186	9.17e-05	0.00660768	1.59624
RNF24	2640471	0.443514	8.61559	4.5358	0.000552014	0.0215055	-0.190146
WASL	6380138	0.442034	9.82338	5.34404	0.000130912	0.0084526	1.2422
FGR	360619	0.441869	13.1282	3.88407	0.00186412	0.049013	-1.39713
CYB5A	2140154	0.441683	11.5663	5.08087	0.000207187	0.0116647	0.785163
ME2	6200408	0.441654	11.9522	4.83856	0.000318799	0.0153408	0.356126
B9D1	6060594	0.440825	7.85822	7.49092	4.41e-06	0.000881501	4.59296
PIGH	3520523	0.440228	9.38632	4.04701	0.00136968	0.0393695	-1.09221
PTPN4	3390075	0.439779	8.60662	6.15641	3.37e-05	0.00358223	2.59024
CTSS	6330484	0.438529	11.566	4.09111	0.00126058	0.03734	-1.00998
DYRK2	6560523	0.438376	9.3605	4.87105	0.000300763	0.0147229	0.414101
MCOLN1	6450056	0.438172	10.7468	4.73074	0.000387133	0.0171982	0.162824
SLC3A2	4880161	0.437279	9.95368	5.08677	0.000205047	0.0115858	0.795499
CYB5R4	4010129	0.43682	11.421	4.63866	0.000457498	0.0191304	-0.00335163
LOC654053	780079	0.436351	8.13487	4.61997	0.000473333	0.0194082	-0.0372005
MAGED4B	1820180	0.435836	8.3495	4.09846	0.00124326	0.0369129	-0.996281
BTBD7	3440259	0.433253	8.84266	5.09551	0.000201914	0.0115204	0.810828
PIGH	1580544	0.43177	9.74776	5.68544	7.32e-05	0.00570891	1.82051
PIM3	2190452	0.430194	9.21569	4.20467	0.00101886	0.0321597	-0.798923
SMN1	2690703	0.429253	8.6269	4.25723	0.000923664	0.0301556	-0.701589
BTBD7	1780403	0.429096	8.28619	4.38583	0.000727503	0.0257945	-0.464527
ME2	7550521	0.427654	12.4644	4.52035	0.000567869	0.0218445	-0.218303
BASP1	2140121	0.426722	13.0015	4.82749	0.000325197	0.0155025	0.336344
TOM1L2	2480687	0.425837	7.67923	4.25808	0.000922201	0.0301556	-0.700016
FTH1	5220240	0.425393	13.1377	5.29647	0.000142139	0.00904016	1.1603
LAMC1	4120086	0.423999	10.8039	4.80179	0.000340568	0.0160967	0.290373
LOC255326	1990750	0.422054	7.5958	5.23518	0.000158109	0.00971666	1.05431
ST3GAL1	1300601	0.421515	11.0804	4.30069	0.000851896	0.0285879	-0.621297
C20ORF191	7000376	0.421404	9.67862	4.74494	0.000377325	0.0169723	0.188363
MGC42630	2190133	0.421123	7.9013	6.40008	2.28e-05	0.00285602	2.97552
FEM1C	2000228	0.420364	10.3089	4.0851	0.00127491	0.0375898	-1.02118
GALNS	2850136	0.41931	9.99997	4.45575	0.000639435	0.0236635	-0.336302
PBX3	2470634	0.419249	11.2429	4.36313	0.000758716	0.0265801	-0.506259
MESDC1	1070156	0.418072	8.56461	4.63805	0.00045801	0.0191304	-0.00446419
BSCL2	6900224	0.416871	10.9615	5.25675	0.000152284	0.00946228	1.09167
C9ORF30	5260538	0.415854	11.1315	5.59482	8.53e-05	0.00639093	1.66866
DNAJC5B	6980280	0.414799	7.73477	5.70953	7.03e-05	0.00555068	1.86068
CUL4A	7200021	0.414479	10.6326	5.38054	0.000122927	0.00810114	1.30483
UBQLN4	3610487	0.414093	10.3615	5.43559	0.000111836	0.00754567	1.39893
FAM129A	4230735	0.41342	9.73822	4.92271	0.000274249	0.0139396	0.505975
SOS1	2140519	0.412819	8.39255	4.9522	0.000260211	0.0134613	0.558285
LOC100132439	240386	0.412672	7.68432	4.68138	0.000423331	0.0181858	0.0738748
MFHAS1	4260243	0.410807	9.08205	5.84006	5.66e-05	0.00494265	2.07685
EEPD1	50286	0.410118	9.60542	5.62729	8.07e-05	0.00614561	1.7232
C9ORF72	7570022	0.409885	9.69948	4.2312	0.000969604	0.0311054	-0.749758
CDCA4	290333	0.409074	8.94701	4.91015	0.00028046	0.0140701	0.48368
RAB11FIP1	6130156	0.408684	11.4658	3.99022	0.0015246	0.0424029	-1.1983
DNAJC25	4040719	0.407102	9.40039	4.83663	0.000319901	0.0153649	0.352688
LGALS3	5420377	0.404817	12.7044	4.15139	0.00112569	0.0345069	-0.897815
EML4	110139	0.403343	10.8516	5.72775	6.82e-05	0.00546853	1.89101
CCNYL1	1410398	0.401151	9.88581	4.35061	0.000776514	0.0268459	-0.52929
CDCA7L	3800753	0.400603	9.20209	4.24963	0.000936845	0.0303986	-0.715651
NCF2	70008	0.399827	11.5044	4.26266	0.000914375	0.0300131	-0.691556
LRFN4	4490044	0.397034	8.47884	5.19016	0.000171028	0.0102392	0.976113
PPAP2B	3710678	0.395946	7.76276	4.94346	0.000264291	0.0135802	0.542796
FMNL2	2710605	0.395662	10.1624	4.30751	0.000841172	0.0283398	-0.608718
FICD	3850687	0.394984	8.4743	5.14081	0.000186464	0.0108823	0.890087
CAMP	5860075	0.394876	7.5617	4.1402	0.00114957	0.0349863	-0.91862
TRAF3IP2	7510719	0.394603	9.5302	4.61678	0.000476096	0.0194278	-0.0429923
DENND2D	1500703	0.394583	11.3167	5.57967	8.75e-05	0.00648654	1.64314
OGG1	2760129	0.393133	8.45945	4.9193	0.000275921	0.0139702	0.499923
AGPAT2	3850370	0.393103	9.37675	4.10042	0.0012387	0.036836	-0.992638
ACVR1B	4570240	0.39266	9.61703	5.39229	0.000120467	0.00798024	1.32495
RAPGEF1	6270037	0.391326	11.8309	3.86602	0.00192914	0.0496977	-1.431
RILPL2	1660286	0.390919	10.9102	4.50603	0.000582979	0.0222913	-0.244414
ALAS1	5220097	0.390215	8.50859	4.2119	0.00100519	0.0318861	-0.785524
TRIP10	430431	0.388822	8.11505	4.26852	0.000904444	0.0299182	-0.680718
GOLGA7B	1710333	0.388417	8.48498	4.15823	0.00111137	0.034191	-0.885116
ZNF703	6380379	0.388151	8.08153	4.02843	0.00141849	0.0401968	-1.12688
LARP1B	5910164	0.38739	9.034	4.69335	0.00041424	0.0179368	0.0954771
SGK3	6510500	0.387389	9.87927	4.90946	0.000280806	0.0140701	0.48245
OSBPL8	3170274	0.387271	10.0726	4.55837	0.000529665	0.0208788	-0.149046
PPP1R15A	1340600	0.387043	11.8515	4.38864	0.000723737	0.0257587	-0.45937
CISD2	4260156	0.385776	10.5101	4.14147	0.00114682	0.0349445	-0.91625
SCARB2	4810435	0.384977	13.4635	4.46253	0.000631512	0.0234849	-0.323909
AHCTF1	6040747	0.383838	8.568	4.65437	0.000444613	0.018978	0.0250717
ACSL1	1030431	0.382956	11.9839	5.48176	0.000103343	0.00720127	1.47751
SOD2	5960731	0.3821	7.70915	4.73693	0.000382823	0.017118	0.173966
RARA	7050600	0.381831	10.1869	4.07787	0.00129236	0.0378854	-1.03465
ALAS1	5860278	0.381563	9.1385	4.51491	0.00057356	0.0219971	-0.228219
NRBP1	430239	0.379852	9.41383	6.07397	3.85e-05	0.00389887	2.45789
MCART1	2480767	0.379764	8.62031	3.91684	0.00175176	0.0470777	-1.33568
MADD	6650575	0.379349	8.88582	4.77988	0.00035427	0.0164577	0.251113
LRP5	630066	0.378439	7.60634	3.90877	0.00177878	0.0476034	-1.35081
CCND3	6380370	0.377903	12.3257	4.68109	0.000423555	0.0181858	0.0733498
C14ORF109	4210553	0.376695	12.6576	6.23342	2.98e-05	0.00328824	2.71297
CDC42EP3	2070669	0.375058	8.06153	4.69983	0.000409404	0.0177878	0.107161
MGC18216	6400639	0.37407	8.59407	4.29445	0.000861848	0.0287704	-0.632828
HS.415576	2680670	0.37349	11.8213	5.79786	6.07e-05	0.00510573	2.00723
SGMS2	4640470	0.373464	7.90102	3.8964	0.00182101	0.0482039	-1.37401
THADA	4480259	0.373442	8.0677	5.56738	8.93e-05	0.00649494	1.62243
CDK5R1	2750280	0.373221	7.84803	4.72987	0.000387741	0.0171982	0.161261
C2ORF18	830176	0.372301	9.48305	4.435	0.000664366	0.0243343	-0.374317
TSC22D2	7100215	0.372037	9.20646	4.48943	0.000601024	0.0227977	-0.274721
ANAPC7	160220	0.370644	9.23481	3.96133	0.0016102	0.0442051	-1.25235
SNX30	1070373	0.369406	9.88308	5.22847	0.000159968	0.00978374	1.04267
RP5-1022P6.2	3360553	0.36852	8.97302	5.23653	0.000157737	0.00971666	1.05665
LOC644761	4490753	0.368437	9.41444	4.33635	0.000797329	0.0272588	-0.555563
PRNP	3170162	0.366697	13.3537	4.35198	0.000774547	0.0268397	-0.526772
38231	4670458	0.366674	7.79993	4.2984	0.000855536	0.0286065	-0.62553
RN5S9	2570220	0.36443	8.51116	3.98839	0.00152987	0.0425031	-1.20171
HS.224794	4830709	0.36387	10.6932	4.48929	0.00060118	0.0227977	-0.274979
SQSTM1	4260044	0.363856	13.7685	4.46671	0.000626671	0.023417	-0.31626
METTL6	1980470	0.362416	8.33158	4.14711	0.00113476	0.0346597	-0.905764
RAB42	1820520	0.362276	8.04215	4.50019	0.000589266	0.022498	-0.255079
CCNYL1	2060112	0.362121	9.79815	4.56022	0.000527878	0.0208406	-0.145685
LOC147645	5220133	0.36137	7.82223	4.19239	0.00104253	0.032624	-0.821697
TLR4	1500180	0.360948	10.492	3.96262	0.00160628	0.0441449	-1.24993
FTHL11	460164	0.359848	13.8358	4.56448	0.000523784	0.020711	-0.137942
CEBPB	20446	0.359828	13.6975	3.87748	0.0018876	0.0491587	-1.4095
ZBTB9	5050500	0.359437	8.7885	4.23863	0.000956261	0.0307547	-0.736008
ZNF124	2970750	0.358939	8.64832	3.92229	0.00173376	0.0467485	-1.32547
TMEM62	5050735	0.358485	10.1275	4.13537	0.00116002	0.0352624	-0.927594
LYAR	6220148	0.357188	9.11766	3.97275	0.0015758	0.0435419	-1.23098
APEX2	1430047	0.356763	9.88749	5.32819	0.000134546	0.00860017	1.21494
LOC728492	2570463	0.356274	10.8444	4.32613	0.000812588	0.0276668	-0.57439
PNMA1	6350608	0.356068	9.69332	4.64039	0.000456062	0.0191304	-0.000223876
ADCK2	1780647	0.355284	10.9073	3.96747	0.0015916	0.043836	-1.24085
MGAT1	5900592	0.355251	12.2514	4.28018	0.000885023	0.0294285	-0.659171
HECTD3	150280	0.354798	9.47426	4.69727	0.000411309	0.0178402	0.102542
RAB11FIP1	4050102	0.354451	9.2964	3.96042	0.00161297	0.0442334	-1.25404
SPAST	4480010	0.3515	9.47347	4.52433	0.000563734	0.021784	-0.211036
ZDHHC18	540274	0.351282	8.32938	4.4899	0.000600506	0.0227977	-0.273863
ANXA1	6520215	0.350987	13.3526	3.98695	0.00153405	0.0425728	-1.20441
DICER1	5130091	0.350613	10.4804	4.77694	0.000356156	0.0164853	0.245827
RRBP1	1230307	0.350034	8.57479	4.00035	0.00149569	0.0418269	-1.17935
CLIP1	2260066	0.347458	11.4026	4.9563	0.000258321	0.0133907	0.565543
APOA1BP	1570725	0.347208	11.1693	5.25492	0.00015277	0.00946228	1.0885
TRIM16	1740193	0.347141	7.3935	5.68675	7.3e-05	0.00570891	1.8227
KLHL5	1570349	0.346726	9.57521	4.53965	0.000548131	0.0214739	-0.183126
SNX4	7330014	0.34566	9.85054	4.20763	0.00101325	0.0320221	-0.793441
MAST2	5290008	0.345339	8.35792	4.26518	0.000910085	0.0299881	-0.686889
PTPLAD1	6420349	0.345079	10.1176	5.07829	0.000208134	0.0116922	0.780622
TMEM135	270328	0.342092	9.33093	4.21446	0.0010004	0.0317737	-0.780783
FTHL8	2000592	0.341583	7.86281	4.98972	0.000243428	0.0129611	0.624666
CLEC4E	5690753	0.33785	7.98702	4.64263	0.000454203	0.0191155	0.00383975
INF2	2140360	0.336523	8.88828	4.71191	0.000400547	0.0175827	0.128926
SIGLEC7	7320364	0.335703	8.63226	4.38832	0.000724161	0.0257587	-0.459952
RHOF	2260148	0.332285	8.73178	5.1931	0.000170151	0.0102348	0.981231
CLDN12	1070133	0.331606	10.006	4.72399	0.000391883	0.0173216	0.150689
BRPF3	4480280	0.330902	9.64938	4.35716	0.000767158	0.0266731	-0.51725
KIAA1737	380379	0.329129	10.9077	3.94704	0.00165434	0.0451737	-1.2791
OR7E156P	3120332	0.328564	7.93187	3.93726	0.00168528	0.0458223	-1.29742
FUT11	70553	0.327756	8.24407	4.75666	0.000369419	0.0168342	0.209437
ACSL5	7040286	0.326914	10.1726	4.71219	0.000400346	0.0175827	0.129426
PCSK6	3180703	0.326704	8.16452	4.06565	0.00132242	0.0383827	-1.05744
ANXA5	1070451	0.326289	13.3423	4.87958	0.000296207	0.0145558	0.429294
PKD2	70161	0.326157	9.52361	4.04093	0.00138545	0.0396127	-1.10355
LOC647691	4920768	0.32555	8.64773	5.02027	0.000230596	0.0124116	0.678583
F11R	50307	0.324674	8.30873	4.00594	0.00148001	0.041525	-1.16892
RCN1	1500168	0.322971	10.4611	4.11975	0.00119454	0.0359688	-0.956661
EDEM2	4480519	0.321321	10.5911	4.08209	0.00128214	0.0377596	-1.02679
ACVRL1	4610746	0.320422	7.62068	4.41792	0.000685629	0.0248385	-0.405623
SOD1	5420367	0.320109	13.365	4.20288	0.00102227	0.0322172	-0.802232
MTCP1	990615	0.317834	11.3024	4.28294	0.000880489	0.0293159	-0.654072
MED12	620504	0.317244	8.37095	4.30474	0.00084551	0.0284484	-0.613826
SNX22	5360338	0.316101	8.72134	4.6917	0.000415485	0.0179602	0.0924903
APOO	2690132	0.314425	11.003	3.88239	0.00187008	0.0490684	-1.40028
MBD2	1440100	0.313978	9.00549	4.98805	0.000244149	0.0129724	0.621722
LCMT1	6550082	0.313152	9.86381	4.32474	0.000814688	0.0276668	-0.576952
OCRL	60324	0.310513	9.93815	4.64564	0.000451724	0.0190741	0.00928523
STS-1	1940524	0.309372	10.992	4.64577	0.000451621	0.0190741	0.00951177
CORO2A	240768	0.306571	7.75554	4.47073	0.000622052	0.0232964	-0.308906
LOC648196	450575	0.305951	7.56898	3.87693	0.00188955	0.0491587	-1.41051
LOC644000	6860414	0.305587	7.44852	4.41643	0.000687518	0.0248716	-0.408358
PLEKHM2	3390092	0.304037	12.0356	4.22707	0.000977106	0.0312674	-0.757406
TOM1	2360706	0.304001	11.2247	4.64415	0.000452954	0.0190944	0.00657974
HINT3	20692	0.303602	9.30771	4.15541	0.00111724	0.0343303	-0.890341
RAPGEF3	4050300	0.303546	7.81706	4.84741	0.000313776	0.0151431	0.371934
FBXO30	5290307	0.303377	9.28464	4.00639	0.00147874	0.041525	-1.16807
SPTBN4	540022	0.301393	7.4565	4.42483	0.000676945	0.0246026	-0.392957
SENP5	290315	0.299716	8.37108	4.09639	0.00124811	0.0370138	-1.00014
BRI3	6270095	0.297813	13.3575	3.89801	0.00181545	0.0481618	-1.37098
OCRL	6560576	0.297013	9.20016	4.2754	0.000892939	0.0296064	-0.668009
ZNF174	5910563	0.293828	7.83726	4.05993	0.00133674	0.038741	-1.0681
BRUNOL6	7040296	0.291587	8.15956	3.86162	0.00194533	0.049981	-1.43926
LOC650339	2120215	0.290292	7.79406	4.72866	0.000388591	0.017206	0.159082
LOC440993	3060341	0.289929	8.05319	3.87859	0.00188362	0.0491587	-1.40741
RAD23A	3520095	0.289612	10.8593	4.53417	0.000553666	0.0215055	-0.193116
GRPEL1	1510468	0.28932	10.0369	4.1051	0.00122785	0.0367116	-0.983917
ZNF668	5820647	0.28916	9.04484	3.93519	0.00169189	0.0459043	-1.3013
40057	4590110	0.286373	13.4875	4.30388	0.000846872	0.0284567	-0.615425
MED27	5360446	0.285622	9.28683	4.06547	0.00132287	0.0383827	-1.05777
TMEM127	7330347	0.284298	9.14129	3.8754	0.00189507	0.0491587	-1.4134
KIAA0319L	630397	0.283139	8.16204	4.14557	0.00113806	0.0347189	-0.908644
LOC653930	6350520	0.275239	7.98992	4.08109	0.00128454	0.0377865	-1.02864
CNBP	5900600	0.274973	12.4288	4.34127	0.000790077	0.02712	-0.546489
LOC441714	5670402	0.268403	8.63956	3.87854	0.0018838	0.0491587	-1.40751
EPN1	6370025	0.268315	12.163	4.00647	0.00147851	0.041525	-1.16792
ZBTB43	2060037	0.264891	9.37882	4.04697	0.00136979	0.0393695	-1.09229
TMCC3	3440400	0.263639	7.50696	4.10426	0.0012298	0.036727	-0.985492
NKX2-1	4060497	0.263599	7.34693	4.36961	0.00074967	0.0263355	-0.494345
ALG14	2340524	0.263434	8.84326	3.87315	0.00190317	0.0492277	-1.41762
LRRC6	2350477	0.260513	8.54946	4.44345	0.000654091	0.0241068	-0.358825
TOM1L2	3520730	0.260486	7.83162	3.87217	0.00190672	0.0492696	-1.41946
ZNF585A	1230497	0.259234	9.29495	4.42719	0.000673996	0.0245911	-0.388619
TALDO1	6040754	0.256859	13.8648	4.04005	0.00138777	0.0396345	-1.1052
PHYH	7550670	0.255369	8.17561	3.90408	0.00179466	0.0479781	-1.3596
ZBED4	5490014	0.253728	9.09033	3.94909	0.00164792	0.0450467	-1.27525
CYTH2	6560133	-0.229685	7.81174	-3.95669	0.00162438	0.0444987	-1.26102
SCLT1	4070050	-0.232535	7.71935	-3.86143	0.00194601	0.049981	-1.43961
RPS3	6180039	-0.238432	12.8303	-3.92177	0.00173548	0.0467485	-1.32645
SPIN3	1510554	-0.239185	7.73374	-4.03873	0.00139123	0.0396445	-1.10767
SIX5	5810672	-0.23989	7.43162	-4.0428	0.0013806	0.0395182	-1.10007
ADRA2B	3390286	-0.243052	8.18585	-3.99659	0.00150636	0.0419413	-1.18638
C16ORF7	4760433	-0.251135	8.72981	-3.93326	0.00169809	0.0460236	-1.30491
LOC439953	3890360	-0.253869	12.4494	-3.87442	0.00189858	0.0491587	-1.41523
PTGIR	1990008	-0.259326	7.34025	-3.87572	0.0018939	0.0491587	-1.41279
LOC642741	2340471	-0.25978	13.3344	-4.01782	0.00144718	0.0407832	-1.14671
PPAPDC3	5260278	-0.263678	7.53389	-3.92404	0.00172799	0.0467346	-1.32217
SLC25A12	460180	-0.271584	8.30379	-4.02854	0.0014182	0.0401968	-1.12668
RBM5	3060450	-0.271748	10.6724	-4.71405	0.000398999	0.0175753	0.132779
CHCHD7	5220504	-0.272001	8.89599	-3.89502	0.00182579	0.0482039	-1.3766
RGS19	730685	-0.276026	11.1805	-3.96621	0.00159541	0.0438935	-1.24322
HS.561679	4480270	-0.276123	7.40207	-4.29823	0.000855816	0.0286065	-0.625855
CABYR	6250131	-0.276748	7.57831	-4.08739	0.00126942	0.0375193	-1.01691
LOC729839	1430088	-0.278973	7.48828	-4.67295	0.000429855	0.0184253	0.0586579
LOC286367	7040349	-0.27898	7.56506	-4.35586	0.000769007	0.026684	-0.519641
C19ORF43	6580202	-0.279311	10.4359	-4.03937	0.00138955	0.0396409	-1.10647
ENPP2	2490152	-0.281235	7.44474	-4.05338	0.00135333	0.0390887	-1.08032
KDELR3	3360053	-0.282218	7.34079	-4.07836	0.00129117	0.0378854	-1.03374
DUSP22	3710626	-0.285126	9.68559	-3.89238	0.00183495	0.0483956	-1.38154
LOC728672	7330689	-0.286245	13.6295	-3.96859	0.00158822	0.0437902	-1.23875
MMAB	2140291	-0.289556	7.61161	-3.9812	0.0015508	0.0429442	-1.21516
NUDT18	3170451	-0.291058	9.34042	-4.35901	0.00076453	0.0266731	-0.513843
LOC100131609	4280044	-0.291451	11.6092	-3.9113	0.00177026	0.047513	-1.34607
CYCS	6200554	-0.291696	8.58307	-4.38601	0.00072726	0.0257945	-0.464194
CSNK1G3	5310630	-0.2937	8.71949	-4.43446	0.00066502	0.0243343	-0.375294
RFX7	2190131	-0.298778	9.40706	-4.14988	0.00112889	0.0345634	-0.900627
EMB	6400373	-0.298906	7.67796	-4.42643	0.000674944	0.0245911	-0.390015
GPX1	5720600	-0.299061	7.80509	-4.15946	0.00110881	0.0341536	-0.882831
STK38L	2760653	-0.299513	7.63131	-4.57115	0.000517435	0.0206521	-0.125814
LOC653820	3440424	-0.299891	7.96341	-4.08733	0.00126957	0.0375193	-1.01703
RANGAP1	2900292	-0.305501	10.336	-4.06565	0.00132242	0.0383827	-1.05743
NCF4	6180168	-0.307136	8.221	-4.35791	0.000766087	0.0266731	-0.515863
FUT7	5340324	-0.307249	7.67986	-4.2454	0.000944265	0.0305616	-0.723481
VPS36	1510091	-0.31193	9.70289	-3.90102	0.00180512	0.0481618	-1.36534
ACAA1	3520753	-0.312191	10.5526	-4.86535	0.000303851	0.0148256	0.403931
LOC441087	7100307	-0.312287	11.9439	-4.05587	0.001347	0.03895	-1.07568
BTF3L4	1170717	-0.313616	10.1009	-4.54468	0.000543102	0.0213425	-0.173961
HSD17B7P2	7610142	-0.31451	7.73864	-5.02423	0.000228988	0.0124024	0.685551
C17ORF59	6400114	-0.314748	8.15941	-4.97473	0.000249993	0.0131732	0.59817
LOC100131686	4590747	-0.316886	7.34779	-4.0243	0.00142958	0.0404214	-1.1346
STK38	830424	-0.317224	9.96384	-5.10186	0.000199671	0.0114436	0.82195
ENSA	4200437	-0.317973	10.412	-4.32501	0.000814279	0.0276668	-0.576453
SLC46A1	4070348	-0.319933	7.80069	-4.77547	0.000357099	0.016499	0.243197
RPL23A	4920408	-0.321563	9.95856	-4.25202	0.000932676	0.0303019	-0.711225
COL7A1	2490593	-0.323701	7.76194	-4.84684	0.000314096	0.0151431	0.37092
HS.571151	7210333	-0.324321	8.3887	-3.8693	0.00191716	0.049439	-1.42485
ANKS1A	5390064	-0.324693	9.78045	-4.46161	0.000632578	0.0234849	-0.325585
CPEB3	3610386	-0.324957	8.57001	-4.06701	0.00131905	0.0383827	-1.0549
CYP2U1	4390541	-0.326954	7.64591	-4.11288	0.00121005	0.0363071	-0.969445
ATP5D	3190671	-0.331672	11.7979	-4.73964	0.000380954	0.0171054	0.178837
U2AF1L2	5260692	-0.333984	8.31134	-4.95808	0.000257506	0.0133907	0.568691
SNRNP70	1430670	-0.33402	9.53543	-4.04539	0.00137387	0.0393834	-1.09524
NTHL1	2070184	-0.334301	7.90029	-4.12118	0.00119133	0.0359572	-0.953998
GTPBP3	2710431	-0.334441	8.54658	-4.07796	0.00129214	0.0378854	-1.03449
CHN2	830687	-0.336625	8.59439	-3.88449	0.00186263	0.049013	-1.39634
MAP3K3	2970189	-0.337845	8.52218	-4.35006	0.000777312	0.0268459	-0.530311
GALM	2480450	-0.34014	12.0135	-4.18231	0.00106236	0.0330824	-0.840394
C3ORF54	4200367	-0.341037	7.70614	-5.49591	0.000100877	0.00712681	1.50153
ASF1B	2630673	-0.341238	8.19383	-3.8746	0.00189796	0.0491587	-1.4149
AP2A2	6270041	-0.341411	8.19146	-3.90918	0.00177737	0.0476034	-1.35003
MYO7A	6860736	-0.342244	8.49453	-5.02762	0.000227617	0.0124024	0.691529
TRAPPC2	6060148	-0.343996	9.41959	-4.07457	0.00130042	0.0379472	-1.04081
GRAMD3	4890451	-0.34439	8.11185	-4.35681	0.000767647	0.0266731	-0.517883
LAT2	3290692	-0.346931	7.91993	-4.56533	0.000522967	0.0207108	-0.13639
CCDC28A	2000504	-0.350445	11.0558	-4.07505	0.00129923	0.0379472	-1.03991
NINJ2	6860278	-0.351011	9.4128	-4.05142	0.00135834	0.0391891	-1.08398
LOC100134648	7570228	-0.35197	9.69063	-4.0452	0.00137434	0.0393834	-1.09558
SSBP2	6480349	-0.353503	8.06874	-4.34759	0.000780879	0.0269129	-0.534859
ITSN1	4850470	-0.355491	8.22003	-4.10019	0.00123923	0.036836	-0.993062
LOC644029	160575	-0.357626	10.032	-4.15446	0.00111925	0.0343506	-0.892121
LOC100134291	1660209	-0.358124	8.96493	-5.44279	0.000110464	0.00747289	1.41121
TCP11L1	1070753	-0.35827	8.7848	-5.31598	0.000137417	0.0087617	1.19393
LOC646766	2340326	-0.359477	13.0844	-4.68255	0.000422434	0.0181858	0.0759865
LOC284821	7050661	-0.3599	13.1766	-4.75429	0.000371006	0.0168342	0.20517
HHEX	5130750	-0.360261	9.34794	-4.75848	0.000368211	0.0168342	0.212698
CD97	6960630	-0.360667	11.7444	-4.12051	0.00119283	0.0359598	-0.955242
ARHGAP22	510520	-0.361315	9.77583	-5.64707	7.81e-05	0.00597971	1.75636
TLN2	1770026	-0.36191	7.60158	-4.95705	0.000257976	0.0133907	0.566875
HS.20255	7610309	-0.362074	9.10512	-4.20239	0.00102321	0.0322172	-0.803146
TPK1	1050079	-0.362829	10.5108	-4.33831	0.000794428	0.0272326	-0.551943
CAB39	7000017	-0.362832	12.6635	-4.54172	0.000546054	0.0214255	-0.179352
CUGBP2	7400133	-0.362863	9.05573	-5.0932	0.000202737	0.0115415	0.806781
RASSF1	270026	-0.363424	8.52796	-4.79435	0.000345159	0.0161925	0.277046
CPEB1	4900592	-0.363946	7.82093	-3.88284	0.00186846	0.0490684	-1.39943
DKK2	2140441	-0.365108	7.5403	-4.96142	0.000255979	0.013378	0.574612
LOC729926	870019	-0.366355	11.8943	-4.1962	0.00103513	0.0324722	-0.814632
C1ORF112	940240	-0.366357	7.9251	-4.25735	0.000923462	0.0301556	-0.701372
NUDT16	6620402	-0.368689	8.17602	-3.99767	0.0015033	0.0419123	-1.18437
TESC	5050681	-0.368793	8.53655	-4.24769	0.00094024	0.03047	-0.719241
DUSP22	5080709	-0.370672	11.0193	-4.74771	0.00037544	0.0169473	0.193348
RPL13A	6060356	-0.371318	12.6553	-3.98288	0.00154591	0.0428553	-1.21203
RPL35A	6370504	-0.372378	13.2485	-5.82195	5.83e-05	0.00505334	2.047
CNOT8	4640484	-0.37272	10.149	-4.71574	0.000397781	0.0175519	0.135821
HCLS1	1300408	-0.373738	12.7334	-5.66896	7.53e-05	0.0057897	1.79299
SLC2A6	6180465	-0.375648	9.53955	-4.53761	0.00055018	0.0215055	-0.186836
TRIM22	5960747	-0.376475	9.88844	-5.71119	7.01e-05	0.00555068	1.86344
ZCCHC24	6110195	-0.377799	8.32963	-3.96915	0.00158656	0.0437902	-1.23772
PRDM1	6220288	-0.378809	10.0403	-4.65391	0.000444982	0.018978	0.0242467
LOC642357	1170309	-0.380597	12.7655	-4.62364	0.000470183	0.0193412	-0.0305583
LOC387841	1940296	-0.381436	8.98509	-3.92166	0.00173584	0.0467485	-1.32665
MAGED1	3800600	-0.382428	9.23748	-4.31073	0.000836166	0.0282458	-0.602792
SLC26A6	150692	-0.383566	8.95626	-5.87877	5.3e-05	0.00474679	2.14047
NDUFA6	6580132	-0.383909	10.5372	-5.22926	0.000159749	0.00978374	1.04403
DEPDC6	870390	-0.38611	8.34274	-3.91839	0.00174663	0.0469895	-1.33278
KCNMB4	870468	-0.388582	7.66412	-4.55314	0.000534758	0.021047	-0.158563
SMAP2	3930390	-0.38975	9.70966	-4.14891	0.00113094	0.0345845	-0.902423
SERPINB8	1770376	-0.389944	9.5014	-4.35708	0.000767264	0.0266731	-0.517388
HCK	6270022	-0.390539	10.7989	-4.15997	0.00110774	0.0341536	-0.881875
FAM125B	650619	-0.390639	8.29571	-3.89942	0.00181058	0.0481618	-1.36833
TNK2	1850482	-0.391182	9.50285	-4.02754	0.00142087	0.0402196	-1.12855
GPR141	5050647	-0.391265	7.70307	-4.82362	0.000327463	0.0155523	0.329434
TCF4	2510672	-0.391499	9.11451	-4.58164	0.000507614	0.0202918	-0.106754
HMGB2	5900482	-0.391591	10.6457	-4.31497	0.000829606	0.0280614	-0.594971
ZSWIM6	770152	-0.391855	10.4967	-4.75338	0.000371614	0.0168342	0.203541
HNMT	3870102	-0.392316	12.6586	-5.00324	0.000237662	0.0126854	0.648535
PI4K2A	4180376	-0.392352	9.49052	-4.46158	0.000632613	0.0234849	-0.32564
NLRP3	4540390	-0.392809	7.85287	-4.79399	0.000345385	0.0161925	0.276394
ADIPOR2	6960685	-0.393434	10.5191	-4.73632	0.000383248	0.017118	0.172861
C14ORF147	1410050	-0.39408	9.12907	-4.56618	0.000522153	0.0207107	-0.134841
EAF2	6770600	-0.395091	8.87193	-4.65613	0.000443195	0.0189652	0.0282511
SMARCA2	5290474	-0.39542	11.2194	-4.62995	0.000464809	0.019182	-0.0191224
FAM117B	3140632	-0.395637	7.78701	-4.59905	0.000491737	0.0198648	-0.075146
HDAC9	2480605	-0.396416	7.95072	-4.75556	0.000370155	0.0168342	0.207457
LYSMD2	770538	-0.397682	10.6216	-4.05025	0.00136133	0.039231	-1.08616
C2ORF55	4220528	-0.398016	7.74638	-4.02035	0.00144029	0.040679	-1.14199
SMAP2	5550136	-0.39814	11.5786	-5.0237	0.000229203	0.0124024	0.684616
BEST1	5420600	-0.398387	8.25225	-4.73047	0.000387322	0.0171982	0.162339
APEX1	6510053	-0.399035	11.4229	-5.92905	4.88e-05	0.00456121	2.22278
GALNT1	4920201	-0.40228	10.4114	-4.86503	0.000304023	0.0148256	0.403368
APOBEC3G	1190026	-0.403927	8.73886	-4.95906	0.000257054	0.0133907	0.570438
HS.561747	3370037	-0.406749	10.4107	-4.96801	0.000252997	0.013304	0.58628
LYL1	3190288	-0.408056	10.8718	-4.52861	0.000559334	0.0216468	-0.203245
SGMS1	290358	-0.409064	8.66174	-4.05723	0.00134355	0.0388944	-1.07314
PGAM1	3940592	-0.410324	12.3453	-4.80663	0.000337619	0.0160049	0.299029
LRRK2	3520291	-0.410531	8.58921	-4.18846	0.00105022	0.0328244	-0.828987
LOC729255	6060438	-0.411161	8.77594	-4.37057	0.000748336	0.0263355	-0.492576
SUOX	630110	-0.411603	9.42408	-4.21109	0.00100672	0.0318947	-0.787024
PRR11	2370072	-0.412813	8.09992	-3.94156	0.00167159	0.0455473	-1.28936
RNF145	2260603	-0.41362	10.8099	-4.91082	0.000280128	0.0140701	0.484859
LOC100132528	4760754	-0.413666	11.1874	-4.75421	0.000371061	0.0168342	0.205023
PFKFB4	7400653	-0.414886	9.76693	-5.44399	0.000110239	0.00747289	1.41324
PPFIBP1	2680131	-0.416527	8.56	-4.24187	0.000950507	0.0306448	-0.730019
RDH11	6840368	-0.417394	12.0938	-4.86298	0.000305142	0.0148518	0.399711
RHBDD2	6650746	-0.417593	9.53994	-4.1597	0.00110831	0.0341536	-0.882387
SRD5A1	1050278	-0.417633	8.51617	-4.01789	0.00144698	0.0407832	-1.14657
CCRL1	1470128	-0.418189	7.48567	-4.10748	0.00122238	0.0365911	-0.979496
GLCCI1	5290079	-0.418211	7.61062	-5.85489	5.52e-05	0.00486288	2.10125
CAPZB	4670167	-0.418527	11.3973	-4.34601	0.000783168	0.026919	-0.537765
C12ORF24	780240	-0.418887	8.58913	-5.56367	8.99e-05	0.00649494	1.61617
PGA5	1580437	-0.419019	7.44219	-3.89867	0.00181318	0.0481618	-1.36975
TGFBR1	1410379	-0.420753	7.80537	-5.59927	8.46e-05	0.00636745	1.67613
HS.444785	160152	-0.420901	7.62922	-4.13082	0.00116997	0.0354803	-0.936061
FAM19A3	2100093	-0.421226	7.87936	-4.25308	0.000930838	0.0302807	-0.709267
RASSF1	2940739	-0.421734	9.45352	-5.47019	0.000105406	0.00730507	1.45785
TBC1D4	7650669	-0.422755	8.59551	-5.18063	0.000173901	0.0103384	0.959532
TBC1D14	7160707	-0.423646	10.857	-3.99754	0.00150368	0.0419123	-1.18462
KIAA1468	5270491	-0.423773	9.32057	-5.44349	0.000110333	0.00747289	1.41239
MTSS1	1510121	-0.423831	10.1798	-5.48617	0.000102567	0.00718647	1.485
FCRLA	3780193	-0.424842	7.94238	-6.08083	3.81e-05	0.00387097	2.46895
ALDH7A1	70102	-0.424899	9.76129	-3.87985	0.00187911	0.0491587	-1.40504
LRRC8C	50201	-0.425193	7.90021	-4.42222	0.000680213	0.0246773	-0.397743
LOC643433	5390685	-0.425361	11.771	-4.21471	0.000999934	0.0317737	-0.780319
GLO1	6770619	-0.425845	11.3913	-5.08626	0.000205232	0.0115858	0.794604
ANGPTL6	5050707	-0.426468	8.57239	-4.40375	0.000703809	0.02525	-0.431628
SERPINB8	3400672	-0.427748	9.65977	-5.25459	0.000152857	0.00946228	1.08794
CD320	2340327	-0.429089	7.86715	-5.38185	0.00012265	0.00810114	1.30707
CYBB	840168	-0.429423	11.8039	-4.17133	0.00108442	0.033646	-0.860773
RHBDD2	510373	-0.43002	9.42146	-3.89844	0.00181397	0.0481618	-1.37018
ETV2	7040528	-0.430163	8.55985	-4.48021	0.000611299	0.0230972	-0.291573
SH3TC1	2490309	-0.430591	9.41404	-5.07324	0.000209993	0.0117707	0.771769
C11ORF17	3180288	-0.43081	9.5982	-4.27897	0.000887022	0.0294565	-0.66141
VGLL4	5220491	-0.434461	10.1419	-3.87142	0.00190944	0.0492899	-1.42086
GOLPH3L	7050192	-0.435347	8.1685	-4.5217	0.000566458	0.0218232	-0.215831
HS.402146	2510445	-0.437188	8.06415	-3.88175	0.00187235	0.0490775	-1.40148
TGFBR2	5490070	-0.438964	12.0303	-4.26068	0.000917745	0.030085	-0.695208
PTPN7	3610082	-0.439444	9.00847	-4.89057	0.000290442	0.0143834	0.448862
RHOB	3400332	-0.443113	8.70023	-4.61805	0.00047499	0.0194278	-0.0406779
LOC729222	5900132	-0.444395	8.25173	-5.33015	0.00013409	0.00859252	1.21833
CIDEB	5810719	-0.444531	7.94605	-5.59285	8.56e-05	0.00639093	1.66534
LOC728820	4560669	-0.444779	11.2281	-4.62232	0.000471312	0.0193564	-0.0329445
LOC388275	2940066	-0.445616	9.7148	-3.89817	0.00181488	0.0481618	-1.37067
FAM72D	1090725	-0.449608	7.74957	-6.8002	1.23e-05	0.00175853	3.589
SELL	6940358	-0.450429	7.60595	-5.39323	0.000120273	0.00798024	1.32655
SNX11	130446	-0.452066	10.4789	-5.40199	0.000118474	0.00789368	1.34155
IFFO1	6620050	-0.452386	11.3803	-4.68901	0.000417516	0.0180175	0.0876387
C20ORF26	160681	-0.454164	8.83286	-4.11724	0.00120018	0.0360536	-0.961333
RASAL1	3930446	-0.454718	8.10844	-4.24123	0.000951642	0.0306448	-0.731203
DKK2	4900050	-0.455505	7.77028	-5.34619	0.000130426	0.00844262	1.2459
C11ORF82	2570019	-0.456304	8.36967	-4.64981	0.000448315	0.0190247	0.0168223
CHN2	3190246	-0.456875	8.9386	-7.13583	7.41e-06	0.00120364	4.08542
HIST1H4C	3890349	-0.458214	12.4132	-4.10287	0.00123302	0.0367801	-0.988086
MIF4GD	1110243	-0.461761	9.45899	-5.91684	4.98e-05	0.00460326	2.20282
ERP27	940639	-0.46246	7.91432	-6.35471	2.45e-05	0.00293366	2.90446
CABC1	6220180	-0.463075	10.0048	-4.88608	0.000292783	0.0144241	0.440869
GIMAP2	6110747	-0.463228	9.65224	-5.37543	0.000124014	0.00814197	1.29607
STK32B	840670	-0.463415	7.66867	-6.05462	3.98e-05	0.00397613	2.42669
TSHZ3	5870424	-0.464185	9.39534	-4.6505	0.000447748	0.0190247	0.0180816
CTSC	5270367	-0.464504	11.5625	-4.83252	0.000322274	0.0153919	0.345333
CLEC1A	7320348	-0.464719	7.7861	-6.16382	3.33e-05	0.00355444	2.6021
GPR177	6130136	-0.466266	8.66191	-4.25667	0.000924628	0.0301556	-0.702624
NFATC1	5700026	-0.468135	8.1001	-4.56949	0.000519005	0.0206776	-0.128826
PRPS1	4780521	-0.470166	10.6203	-4.16058	0.00110648	0.0341536	-0.880741
LOC100128288	2630246	-0.471926	10.3058	-4.39051	0.000721231	0.0257263	-0.455925
SFRS2B	4490133	-0.47462	9.88891	-4.47818	0.000613589	0.0231232	-0.295289
BRP44L	4890093	-0.475715	12.6182	-6.23959	2.95e-05	0.00327006	2.72276
SNCA	5360273	-0.475826	10.8998	-5.89444	5.17e-05	0.00472504	2.16616
ICA1	1710019	-0.477323	8.58506	-5.0677	0.000212057	0.0118603	0.76203
CALML4	4610209	-0.483132	9.6124	-5.09125	0.000203433	0.0115554	0.803368
LOC283267	6760386	-0.484051	9.86371	-5.37463	0.000124185	0.00814197	1.29469
CYP19A1	3120348	-0.485581	7.61413	-4.96443	0.00025461	0.0133339	0.579949
RCSD1	1170703	-0.485879	8.43815	-5.49023	0.00010186	0.00715656	1.49189
ELMO1	2750154	-0.485952	10.2197	-5.2572	0.000152166	0.00946228	1.09245
CD38	2760500	-0.487564	7.58174	-4.94491	0.000263612	0.0135802	0.545359
LOC387825	2230767	-0.487695	9.73812	-5.56553	8.96e-05	0.00649494	1.61931
TACC3	4390484	-0.48787	8.76473	-4.7926	0.00034625	0.0162032	0.273904
ZBTB46	7040521	-0.489144	8.67734	-4.79667	0.000343724	0.0161879	0.281192
GPR177	1570441	-0.490188	8.75352	-4.70463	0.000405858	0.017694	0.115819
HS.31961	2490564	-0.490416	8.07661	-4.0726	0.00130525	0.0380445	-1.04448
CSNK1G2	1240192	-0.490774	11.425	-5.24937	0.000154253	0.00952557	1.07889
C6ORF97	4640398	-0.491409	8.24057	-4.36547	0.000755438	0.0265016	-0.501958
RFX5	2650370	-0.495592	10.2964	-5.64054	7.89e-05	0.00602772	1.74543
LOC728643	5390500	-0.49634	10.6668	-5.45189	0.000108757	0.00746924	1.42671
TGFBR2	6560091	-0.503511	11.8421	-5.33262	0.00013352	0.00857754	1.22257
C5ORF4	1690240	-0.504048	7.92365	-4.26307	0.000913673	0.0300131	-0.690794
C17ORF44	5810167	-0.504154	8.17678	-5.75596	6.5e-05	0.00528145	1.93786
LIPG	7210681	-0.505665	7.49959	-4.42999	0.000670531	0.0245003	-0.383497
CD200R1	4280523	-0.506921	7.59333	-4.70548	0.000405237	0.017694	0.117342
DHTKD1	6250075	-0.507023	8.58838	-5.01889	0.00023116	0.0124116	0.676152
GNA15	5670424	-0.507805	11.031	-3.94178	0.00167089	0.0455473	-1.28895
ICA1	4050121	-0.511395	9.09757	-6.31118	2.63e-05	0.00300355	2.83599
IER3	1190367	-0.511868	11.128	-4.4551	0.000640207	0.0236635	-0.337501
IGF1	4060332	-0.511999	7.67572	-6.35577	2.45e-05	0.00293366	2.90613
FZD1	3520066	-0.514135	8.13704	-5.78977	6.15e-05	0.00512419	1.99386
WWP1	1980201	-0.515362	10.9948	-4.32476	0.000814658	0.0276668	-0.576916
ARID5B	1410408	-0.515643	9.63655	-5.5652	8.97e-05	0.00649494	1.61876
ITGA2	3890541	-0.516608	7.96774	-4.76092	0.000366591	0.0168342	0.217086
MTSS1	3170300	-0.519064	11.6852	-4.93295	0.000269284	0.0137632	0.524162
CTSC	2640768	-0.521006	11.0578	-4.43445	0.000665033	0.0243343	-0.375315
CA5A	840521	-0.521252	7.83926	-4.18082	0.00106532	0.0331342	-0.843154
MCM7	1470195	-0.523124	9.48644	-4.40366	0.000703918	0.02525	-0.431782
FAM117B	3120292	-0.52328	8.46154	-6.02999	4.14e-05	0.00407077	2.38687
CD302	4640630	-0.525263	9.75039	-4.21899	0.000991971	0.031624	-0.772387
GAMT	5290593	-0.525478	8.27023	-6.04075	4.07e-05	0.00403534	2.40428
HSPC047	1780372	-0.527626	8.21388	-6.82739	1.18e-05	0.00170632	3.62983
DBN1	6760008	-0.530227	7.94057	-6.11575	3.6e-05	0.0037171	2.5251
LOC643668	6520161	-0.532983	9.55679	-5.13389	0.000188741	0.0109592	0.878002
FAM108C1	4150519	-0.533378	8.44482	-4.91693	0.000277088	0.0139866	0.49572
CCND1	5820601	-0.533547	12.559	-5.1329	0.00018907	0.0109592	0.876269
MEF2D	3940484	-0.533798	9.61777	-7.04941	8.43e-06	0.00129451	3.95917
PDGFC	4850327	-0.534653	9.26783	-5.14364	0.000185541	0.0108533	0.895027
KCNJ2	60719	-0.53544	8.4086	-4.12982	0.00117218	0.035505	-0.93793
THBS2	2600164	-0.536117	7.61148	-4.13376	0.00116353	0.0353271	-0.930591
DEPDC6	3800095	-0.53656	9.05624	-4.12267	0.00118799	0.0358988	-0.951215
ARHGEF6	770703	-0.538455	10.7399	-5.04958	0.000218947	0.0121657	0.730193
TNFRSF4	650328	-0.539813	7.79365	-5.12043	0.000193257	0.011101	0.854459
BTG2	1010487	-0.539902	10.1325	-4.03277	0.00140694	0.040003	-1.11879
SLC39A8	3120543	-0.541052	12.116	-4.53301	0.000554839	0.0215055	-0.195222
FBN2	3440204	-0.54173	8.87674	-4.58756	0.000502155	0.0201858	-0.0959994
PTPN22	6560220	-0.54191	10.1876	-5.26843	0.000149226	0.00935101	1.11187
EMR2	2140136	-0.547217	11.3493	-4.52348	0.000564615	0.0217851	-0.212589
CD33	7050050	-0.549834	11.0552	-6.5982	1.67e-05	0.00224832	3.28226
SESN3	2480192	-0.551086	7.69786	-5.57608	8.8e-05	0.00648832	1.63711
FLJ42986	5090553	-0.551093	7.79721	-5.89778	5.14e-05	0.00472333	2.17163
MVK	6620768	-0.551362	7.84417	-5.87386	5.35e-05	0.00476874	2.13241
BRP44L	1990563	-0.552693	11.2303	-6.86557	1.11e-05	0.00162865	3.68697
MGC42367	1780224	-0.553044	8.03008	-4.94716	0.000262555	0.0135551	0.549357
CCNF	3130541	-0.558815	9.34049	-4.24211	0.000950085	0.0306448	-0.729578
LOC649362	1230148	-0.559474	9.56382	-5.01971	0.000230825	0.0124116	0.677595
YPEL2	1110465	-0.560953	9.21146	-6.12434	3.55e-05	0.00368068	2.53889
PSTPIP2	4290368	-0.562411	9.19191	-3.91088	0.00177168	0.047513	-1.34686
LOC652616	2060411	-0.562851	8.41458	-6.02352	4.18e-05	0.00408674	2.3764
OLFM1	2680072	-0.565242	7.62763	-9.70468	2.43e-07	0.000140927	7.38039
SH3PXD2A	3460451	-0.567218	10.2187	-3.87717	0.00188871	0.0491587	-1.41008
LRCH4	3170431	-0.567688	8.44535	-7.50216	4.34e-06	0.000881501	4.60874
PRKCDBP	7550307	-0.57055	10.1312	-4.59262	0.000497539	0.0200462	-0.0868127
LILRB5	4610010	-0.570945	10.354	-4.61697	0.000475929	0.0194278	-0.0426429
TPM2	3390128	-0.572974	8.62065	-6.02827	4.15e-05	0.00407077	2.38409
SPINT2	1240730	-0.57591	8.31001	-4.38531	0.000728201	0.0257945	-0.465479
SPRY4	730576	-0.576384	7.70464	-6.1818	3.24e-05	0.00347619	2.63081
CD74	7040008	-0.577479	13.006	-4.78601	0.000350381	0.0163665	0.2621
ANKH	5130274	-0.577822	8.12139	-4.83367	0.000321607	0.0153919	0.347395
ACACA	2190414	-0.579339	9.22969	-9.63271	2.65e-07	0.000146219	7.29914
OLFML3	3180070	-0.581643	7.9386	-4.26335	0.000913197	0.0300131	-0.690277
NEDD9	6180048	-0.581809	7.9642	-6.1804	3.24e-05	0.00347619	2.62857
LPIN1	6200670	-0.584318	11.1847	-5.79325	6.11e-05	0.00511125	1.99962
SLA	1400373	-0.589628	8.44399	-3.88748	0.00185211	0.0487977	-1.39074
PPFIBP1	4010414	-0.589773	8.9963	-5.67623	7.43e-05	0.00576263	1.80514
NIPSNAP1	5490131	-0.593304	8.71733	-4.62598	0.000468181	0.01929	-0.0263136
CADM1	1170445	-0.595006	9.69286	-5.18798	0.000171679	0.0102541	0.972329
VWF	5870138	-0.596701	8.84264	-4.18261	0.00106176	0.0330824	-0.839832
AIF1	1940047	-0.601147	12.6567	-4.34966	0.000777883	0.0268459	-0.53104
TNFSF10	870202	-0.602487	8.17618	-4.46004	0.000634413	0.0235175	-0.328465
SDS	10068	-0.605538	9.86618	-3.89766	0.00181664	0.0481618	-1.37163
HNMT	6840286	-0.606214	9.38346	-4.30796	0.000840478	0.0283398	-0.6079
N4BP2	2650408	-0.606954	9.33536	-5.66804	7.54e-05	0.0057897	1.79145
C10ORF33	1030278	-0.60893	7.57295	-5.85792	5.49e-05	0.0048621	2.10623
SKP2	1710286	-0.610771	9.75848	-5.80241	6.02e-05	0.00508398	2.01476
ABCB9	6900241	-0.610911	8.82715	-4.40657	0.000700148	0.0251856	-0.426446
CAMK2B	5130593	-0.613415	8.11735	-4.25391	0.000929401	0.0302726	-0.707734
RARRES3	2650564	-0.615431	8.00158	-6.39695	2.3e-05	0.00285619	2.97063
GNG11	1580025	-0.617159	8.13798	-4.0765	0.00129568	0.0379392	-1.0372
CD200R1	4050348	-0.619315	7.66173	-7.02898	8.69e-06	0.00131096	3.92916
HS.524129	4880538	-0.622182	7.89077	-4.88698	0.000292316	0.0144241	0.44246
GIMAP5	5360079	-0.622871	8.73521	-4.0756	0.00129788	0.0379472	-1.03888
C17ORF60	4290056	-0.625028	10.3314	-4.78232	0.000352721	0.0164457	0.255474
TM7SF2	5570653	-0.627857	8.33103	-5.22091	0.000162091	0.00981845	1.02954
RASL10A	3930026	-0.627939	7.92908	-5.48176	0.000103343	0.00720127	1.47751
CCM2	4860634	-0.631036	7.66049	-4.16101	0.0011056	0.0341536	-0.879952
TMEM2	3360112	-0.632237	10.025	-4.08579	0.00127325	0.0375843	-1.01989
ARHGAP9	110180	-0.635529	10.6656	-7.18496	6.89e-06	0.00114857	4.15672
RGS10	3830092	-0.637332	13.1956	-4.0369	0.00139602	0.0397367	-1.11108
ANTXR1	20647	-0.637988	7.84382	-5.89683	5.15e-05	0.00472333	2.17008
NBL1	7100010	-0.641018	9.80607	-4.10179	0.00123551	0.0368114	-0.990085
INO80C	3990382	-0.642823	9.36643	-5.83968	5.66e-05	0.00494265	2.07621
OPRL1	1440754	-0.643	9.03817	-5.16934	0.000177372	0.0104473	0.939855
ACACA	2630692	-0.644776	8.77797	-9.33614	3.8e-07	0.000193795	6.95812
FZD1	4230674	-0.64996	8.60704	-6.49464	1.97e-05	0.0025551	3.12265
TUBA1A	4490577	-0.651561	13.3753	-6.31631	2.61e-05	0.00299729	2.84407
OLFM1	3800204	-0.652649	7.64605	-8.01245	2.12e-06	0.000546542	5.30646
NSDHL	4260392	-0.654151	9.62629	-8.2095	1.62e-06	0.000470153	5.56646
FAM116B	6520241	-0.654213	8.6551	-5.75537	6.51e-05	0.00528145	1.93688
HLA-DOA	4200452	-0.655631	7.8731	-3.93127	0.00170449	0.046148	-1.30863
SPRED1	5700707	-0.655684	11.8345	-5.7416	6.66e-05	0.00537712	1.91403
TRMT1	7650278	-0.656661	9.81762	-5.89151	5.19e-05	0.00473081	2.16136
JDP2	1410543	-0.656756	9.18063	-4.26676	0.000907419	0.0299719	-0.683977
INPP5D	3130609	-0.660608	9.59835	-6.14619	3.43e-05	0.00359764	2.5739
GPR177	6940280	-0.661293	9.12727	-5.96581	4.6e-05	0.00439047	2.28271
LAT2	2810162	-0.661397	10.6162	-5.69228	7.24e-05	0.00567847	1.83192
TPM2	160370	-0.663501	9.17107	-6.22733	3.01e-05	0.00330618	2.7033
NTSR1	2750706	-0.663978	7.88522	-4.22198	0.000986441	0.0314871	-0.76684
TSPAN7	460010	-0.665794	7.92271	-6.05105	4e-05	0.00398373	2.42091
PTPN22	6580044	-0.667295	10.4428	-6.33712	2.52e-05	0.00296655	2.87682
JUP	4880370	-0.66891	7.69868	-6.67453	1.49e-05	0.00207768	3.39887
C5ORF20	2000162	-0.669478	8.17388	-4.58616	0.000503442	0.0201883	-0.0985448
NFKBIZ	2470348	-0.670087	9.0189	-5.94892	4.73e-05	0.00448033	2.25519
COQ10A	2630008	-0.671633	8.94214	-5.04509	0.000220694	0.0121954	0.722284
GPR177	4250711	-0.672593	9.84429	-5.02289	0.000229529	0.0124024	0.683199
NCF4	6480692	-0.673066	10.4137	-8.13807	1.79e-06	0.000484856	5.4728
ETV5	1450519	-0.674515	8.95052	-6.18024	3.24e-05	0.00347619	2.62832
CLEC4A	2570022	-0.6787	11.6643	-6.13249	3.5e-05	0.00364735	2.55195
ARHGAP9	2650594	-0.680088	8.98986	-7.87647	2.56e-06	0.000598972	5.12401
SYT11	5910500	-0.686908	10.454	-4.85059	0.000311995	0.0150989	0.377601
LRMP	7150324	-0.688308	9.27823	-6.67345	1.49e-05	0.00207768	3.39722
SERPINF1	6290356	-0.691125	8.01732	-6.09238	3.74e-05	0.0038143	2.48754
FSCN1	4560328	-0.691889	12.6636	-7.53249	4.16e-06	0.000855232	4.65122
P2RY5	2760112	-0.692299	10.988	-6.01053	4.27e-05	0.00415839	2.35536
ARHGAP4	7200240	-0.692605	10.1924	-6.26867	2.81e-05	0.00314877	2.76885
KCNMB1	2480544	-0.692916	8.76023	-5.92357	4.93e-05	0.0045724	2.21383
GPR34	2510270	-0.694787	11.5008	-5.01256	0.000233767	0.0125252	0.664987
LOC391811	6020669	-0.695837	10.8408	-5.62394	8.12e-05	0.00616202	1.71758
SLA	1990753	-0.701735	10.8496	-5.18505	0.000172561	0.0102827	0.967232
FAM124B	290189	-0.702238	7.74084	-5.77502	6.3e-05	0.00517629	1.96944
GPR141	1440360	-0.702281	7.8291	-9.08202	5.21e-07	0.000237254	6.6578
PAK1	6250685	-0.703114	9.7042	-8.47297	1.14e-06	0.000382926	5.90614
P2RY6	4390059	-0.704864	8.85466	-4.11037	0.00121576	0.0364358	-0.974116
C13ORF31	1050209	-0.704996	9.97499	-4.64819	0.000449636	0.019049	0.0138951
LOC644150	3830112	-0.705705	8.15261	-4.22916	0.000973313	0.0311851	-0.753546
ST6GAL1	1710630	-0.710838	10.4019	-3.87555	0.00189453	0.0491587	-1.41312
RGS2	3400019	-0.711054	10.3345	-4.20076	0.00102634	0.0322361	-0.806174
DBI	2480338	-0.716593	12.5412	-4.94272	0.00026464	0.0135802	0.541484
CACNA2D4	5810221	-0.716617	9.55756	-5.17518	0.000175568	0.0103682	0.950032
CCBP2	460504	-0.718393	7.89806	-5.40166	0.000118541	0.00789368	1.34098
LOC158160	2030672	-0.719883	8.86943	-5.98761	4.44e-05	0.0042684	2.31815
FAM105A	5130661	-0.721852	9.19739	-6.71661	1.39e-05	0.00196555	3.46279
GIMAP1	6420671	-0.723103	8.67909	-6.10263	3.68e-05	0.00376646	2.50403
STARD4	6580382	-0.723325	7.82795	-7.7192	3.19e-06	0.000713624	4.90988
NDP	2320598	-0.723341	7.92965	-9.68485	2.49e-07	0.000141097	7.35807
SLC25A23	6280092	-0.730112	8.64382	-5.41273	0.000116309	0.0077857	1.3599
KLF2	3850692	-0.732602	8.6374	-4.51101	0.000577679	0.0221218	-0.235334
FAM23B	6220307	-0.745518	8.33372	-4.43754	0.000661257	0.0243007	-0.369656
MVD	1440020	-0.745863	8.2843	-8.14208	1.78e-06	0.000484856	5.47807
CD1A	870156	-0.749149	8.62061	-5.26436	0.000150283	0.00939419	1.10484
RNASE2	2640068	-0.749308	8.49547	-4.20132	0.00102526	0.0322361	-0.805133
NFATC1	940725	-0.749468	9.62241	-7.21038	6.64e-06	0.0011276	4.19348
LOC606724	5670372	-0.750209	9.04512	-4.97893	0.000248138	0.0131297	0.605587
DDIT4	3190148	-0.750486	9.49538	-5.70413	7.09e-05	0.00558388	1.85168
CD14	7000369	-0.751184	12.6123	-4.35981	0.000763389	0.0266731	-0.512359
LTC4S	1230286	-0.751666	8.26331	-6.22091	3.04e-05	0.00332609	2.69309
ACAD11	3370136	-0.752641	9.17715	-6.14964	3.41e-05	0.00359764	2.57942
ATP2B4	6900630	-0.762402	8.95649	-8.0128	2.12e-06	0.000546542	5.30693
NCF1C	3180681	-0.762797	9.69583	-7.78135	2.92e-06	0.000673846	4.9949
TLR8	3390612	-0.771321	9.10463	-5.49388	0.000101226	0.00713171	1.4981
CLEC4A	4050202	-0.779954	11.728	-8.1508	1.76e-06	0.000484856	5.48955
STAMBPL1	7150059	-0.780411	8.85936	-6.65844	1.53e-05	0.00210339	3.37436
ARHGAP23	4210630	-0.78297	8.33075	-7.39069	5.1e-06	0.00097802	4.45152
LOC642073	3060520	-0.785094	9.79079	-5.57256	8.86e-05	0.00649494	1.63117
HNMT	7100121	-0.791209	10.3032	-5.88228	5.27e-05	0.00474679	2.14622
FDPS	6900398	-0.791452	8.78565	-7.40314	5.01e-06	0.000967821	4.46917
MAP1LC3A	5490240	-0.798631	9.55542	-5.51191	9.82e-05	0.00701275	1.52867
HLA-DPA1	1190039	-0.798683	12.9024	-4.78116	0.000353455	0.0164498	0.253405
ITSN1	4610070	-0.800406	9.77845	-7.99427	2.18e-06	0.000554763	5.28222
RCAN1	2850551	-0.802226	11.631	-7.07558	8.1e-06	0.00125252	3.99751
NFATC1	3800253	-0.802781	8.79959	-7.19855	6.75e-06	0.00113318	4.17638
NCF1	3940438	-0.805451	10.2679	-8.47444	1.14e-06	0.000382926	5.90801
TLR8	6480360	-0.807577	10.1977	-5.12774	0.000190789	0.0110337	0.867258
TXNIP	1240440	-0.811786	12.333	-5.96011	4.64e-05	0.00441519	2.27342
LST1	1470593	-0.81454	10.6535	-4.96465	0.000254513	0.0133339	0.580332
SLA	5870164	-0.81455	10.9593	-4.63342	0.00046188	0.0191519	-0.0128338
CARD9	3710685	-0.815078	9.49389	-4.77162	0.000359584	0.0165838	0.236294
LAT2	3060092	-0.822621	10.8962	-7.55903	4e-06	0.000840376	4.68827
EXT1	4220431	-0.822636	8.97502	-4.37	0.000749123	0.0263355	-0.49362
SEPP1	4280678	-0.823082	13.4108	-4.83263	0.000322207	0.0153919	0.345538
ADRB2	7570326	-0.823323	8.60958	-8.77347	7.71e-07	0.000307311	6.28274
LST1	650112	-0.828187	9.4877	-3.94018	0.00167596	0.0456175	-1.29194
DEF6	1570255	-0.828559	9.44845	-4.91899	0.000276074	0.0139702	0.49937
SAMSN1	4390079	-0.829768	9.12508	-4.16081	0.001106	0.0341536	-0.880315
CD209	2640037	-0.831662	9.21716	-6.33306	2.54e-05	0.00297204	2.87044
DOCK10	1710736	-0.834878	11.6256	-6.87955	1.09e-05	0.0016037	3.70785
ATP2B4	6100482	-0.838914	9.14607	-9.10635	5.05e-07	0.000234311	6.68688
CSF1R	1070014	-0.847355	12.9932	-5.54631	9.26e-05	0.00665147	1.58687
C1QA	2940685	-0.85947	9.9828	-7.29745	5.84e-06	0.00103931	4.31866
THOP1	770672	-0.864157	9.44799	-4.49674	0.000593009	0.022607	-0.261374
FANCE	5720192	-0.864714	9.11994	-6.20722	3.11e-05	0.00338545	2.67132
FILIP1L	4490709	-0.868544	8.66658	-10.1301	1.48e-07	9.18e-05	7.84905
LOC649143	1010546	-0.875682	11.6181	-4.17446	0.00107809	0.0334905	-0.85497
STAB1	6040053	-0.882271	11.3563	-5.9309	4.87e-05	0.00456121	2.2258
P2RY8	7100431	-0.88496	8.63822	-6.37083	2.39e-05	0.00292947	2.92975
ZNF467	2490333	-0.885193	8.69143	-4.87796	0.000297068	0.0145701	0.426405
RAB40B	510484	-0.888699	8.58032	-11.4094	3.62e-08	3.18e-05	9.14672
CORO1A	5390113	-0.892007	9.78491	-6.72189	1.38e-05	0.0019605	3.4708
NISCH	5960678	-0.892155	10.5271	-5.4204	0.000114787	0.007704	1.37301
AIF1	3800047	-0.894716	12.9269	-4.3308	0.000805573	0.0275038	-0.565779
IGFBP4	7510414	-0.898382	9.18876	-4.7783	0.000355283	0.0164748	0.248271
NLRP3	3420154	-0.901957	8.90523	-8.50297	1.1e-06	0.000378023	5.94424
SEPP1	4540079	-0.902017	8.32549	-7.14391	7.32e-06	0.00119693	4.09718
MXD4	3710647	-0.908699	10.2186	-7.11225	7.67e-06	0.00120878	4.05108
SESN1	1240553	-0.916954	9.66334	-8.27663	1.48e-06	0.000439511	5.65386
FILIP1L	650458	-0.917134	9.04054	-9.88607	1.96e-07	0.000119085	7.58264
LILRA5	2470162	-0.918539	8.99703	-6.37482	2.38e-05	0.00292936	2.936
LST1	4280435	-0.921601	10.4172	-7.47325	4.53e-06	0.000895029	4.56814
SC5DL	6220397	-0.929308	10.6359	-8.40161	1.25e-06	0.000394904	5.81503
TMEM119	3830762	-0.933758	10.8225	-5.6091	8.32e-05	0.00628101	1.69266
TSC22D1	5260754	-0.933993	9.98415	-4.92245	0.000274376	0.0139396	0.505514
NLRP3	1010035	-0.934744	8.84035	-8.055	2e-06	0.000526204	5.36304
LOC387882	5810743	-0.948671	9.01141	-4.28708	0.000873733	0.029129	-0.646425
IL21R	10630	-0.952469	8.44585	-9.82717	2.1e-07	0.000124681	7.51736
LEPREL1	4280524	-0.95406	8.31948	-7.21753	6.57e-06	0.00112414	4.20379
PKIB	3610615	-0.958909	8.61969	-9.58704	2.8e-07	0.000148753	7.24728
HYAL1	1980300	-0.96234	8.40313	-5.2196	0.00016246	0.00981845	1.02728
ETV5	770746	-0.963254	10.6765	-6.66641	1.51e-05	0.00208897	3.3865
NDST2	110561	-0.977145	9.15975	-6.45537	2.09e-05	0.00263055	3.06172
MAMDC2	1300470	-0.982846	7.62141	-4.7081	0.00040332	0.017674	0.12206
QPRT	2940291	-0.983368	10.6018	-7.08157	8.03e-06	0.00125252	4.00627
RGS18	6100397	-0.984809	9.41441	-6.30657	2.65e-05	0.00300355	2.82872
ATP8B4	1820270	-0.997567	10.6157	-6.34625	2.49e-05	0.00293739	2.89117
SLC9A9	510128	-1.00495	10.2636	-7.93496	2.36e-06	0.000573785	5.2028
FILIP1L	110307	-1.01157	9.21077	-8.41318	1.24e-06	0.000393746	5.82984
RCAN1	620239	-1.01437	10.4801	-4.82448	0.000326957	0.0155523	0.330973
GATM	3940292	-1.01442	9.68111	-8.87291	6.79e-07	0.000283823	6.40489
VNN2	2690239	-1.017	10.7699	-5.02517	0.000228605	0.0124024	0.687217
TNFRSF11A	1510240	-1.01825	8.53861	-10.5995	8.67e-08	6.5e-05	8.34398
FASN	5310634	-1.02669	10.8067	-8.88607	6.68e-07	0.000283747	6.42096
CACNA2D3	4220592	-1.0446	8.36538	-4.89657	0.000287347	0.0143441	0.459526
LOC651872	1260138	-1.04499	8.54133	-7.77902	2.93e-06	0.000673846	4.99172
CYP51A1	6200068	-1.05101	9.33162	-11.3492	3.85e-08	3.27e-05	9.08916
MS4A6A	520360	-1.05268	11.5582	-5.77743	6.28e-05	0.00517629	1.97344
EBP	4250156	-1.05447	9.73949	-8.29883	1.44e-06	0.000431636	5.68263
FLJ21986	7510551	-1.05607	8.80157	-6.50712	1.93e-05	0.00253797	3.14196
RGS10	1440209	-1.05702	11.4958	-6.06535	3.91e-05	0.00392485	2.44399
MS4A6A	1770152	-1.07228	11.6354	-6.24335	2.93e-05	0.00326462	2.72873
VNN2	7100161	-1.07249	10.1569	-4.59847	0.000492259	0.0198648	-0.0762012
ALDOC	7330544	-1.0888	8.72249	-11.8288	2.34e-08	2.28e-05	9.53851
FADS2	380224	-1.0922	7.82772	-8.14059	1.78e-06	0.000484856	5.47612
MEF2C	4040162	-1.09591	8.62489	-7.33025	5.57e-06	0.00102618	4.36554
RTN1	6860193	-1.11166	10.2757	-7.11182	7.68e-06	0.00120878	4.05045
FOLR2	4480364	-1.11495	8.91226	-8.74717	7.98e-07	0.000308274	6.25023
SAMSN1	1410181	-1.12036	10.3031	-7.29432	5.87e-06	0.00103931	4.31418
TLR7	7200753	-1.13388	8.35974	-7.96118	2.28e-06	0.000568168	5.23797
RGS10	2710039	-1.13497	8.03169	-10.3502	1.15e-07	7.5e-05	8.08399
CYSLTR1	2070402	-1.14081	9.23356	-9.2638	4.15e-07	0.000199883	6.8734
NRGN	6290747	-1.1412	8.53519	-10.2046	1.35e-07	8.64e-05	7.92917
CCRL1	5860630	-1.15153	8.59172	-7.62433	3.65e-06	0.000795162	4.77905
CD163L1	580100	-1.15362	9.61797	-5.77397	6.31e-05	0.00517629	1.96771
GIMAP8	1190040	-1.15666	9.42721	-4.73724	0.000382608	0.017118	0.174525
FCN1	6660398	-1.16913	11.5387	-5.45087	0.000108946	0.00746924	1.42498
GIMAP6	6330615	-1.17804	9.089	-5.56469	8.97e-05	0.00649494	1.61789
RB1	6280474	-1.18225	10.5743	-8.43009	1.21e-06	0.000393746	5.85147
C21ORF7	150315	-1.18956	9.5817	-9.01883	5.64e-07	0.000252386	6.58192
TMEM97	3420541	-1.22377	8.90719	-9.3001	3.97e-07	0.000194796	6.91599
HYAL1	1070400	-1.2405	9.41615	-4.65278	0.000445901	0.0189854	0.0221927
DHCR7	6550048	-1.2506	8.46055	-8.588	9.81e-07	0.000357426	6.05164
GAPT	7570541	-1.25473	8.03664	-6.14605	3.43e-05	0.00359764	2.57368
TMEM173	3460008	-1.29505	8.85335	-10.8438	6.62e-08	5.28e-05	8.59276
FDFT1	2360630	-1.31645	10.0846	-10.4662	1.01e-07	7.05e-05	8.20572
FGL2	1430170	-1.31986	10.7365	-7.76382	3e-06	0.00068221	4.97097
ADORA3	6580482	-1.3273	9.47759	-5.75425	6.52e-05	0.00528145	1.93502
GNG2	2190020	-1.34767	9.45335	-7.11786	7.61e-06	0.00120878	4.05926
HTR2B	6940037	-1.36635	8.92166	-6.49341	1.97e-05	0.0025551	3.12075
M160	240220	-1.38226	10.4343	-6.00118	4.34e-05	0.00420639	2.34019
IGF1	3310400	-1.39477	8.0865	-8.17752	1.69e-06	0.000480022	5.52461
FDFT1	5700142	-1.4164	11.1736	-8.98351	5.9e-07	0.000259355	6.53931
IDI1	2640670	-1.43625	10.2955	-14.6849	1.67e-09	3.05e-06	11.8371
MS4A6A	2260129	-1.44079	10.776	-7.88167	2.54e-06	0.000598972	5.13104
HMGCR	6550603	-1.47148	10.1883	-10.6738	7.98e-08	6.17e-05	8.4203
FCGBP	130463	-1.48104	8.98509	-4.56736	0.000521032	0.0206984	-0.132702
VSIG4	1410730	-1.49993	10.258	-11.7266	2.6e-08	2.37e-05	9.44447
DHCR24	4480341	-1.5021	10.1789	-11.7998	2.42e-08	2.28e-05	9.51195
GIMAP7	3170091	-1.51628	9.05705	-5.77603	6.29e-05	0.00517629	1.97112
GAPT	6480079	-1.55894	8.08514	-7.07814	8.07e-06	0.00125252	4.00126
INSIG1	1820332	-1.5996	8.91398	-15.8765	6.34e-10	1.47e-06	12.6351
HMGCS1	5270112	-1.60825	10.1929	-12.781	9.19e-09	1.17e-05	10.3727
OLR1	7510132	-1.6356	9.04519	-12.9494	7.84e-09	1.17e-05	10.5127
FADS1	2360020	-1.80582	10.0997	-12.7925	9.09e-09	1.17e-05	10.3824
DHCR7	5360678	-1.83358	8.63686	-15.9696	5.9e-10	1.47e-06	12.694
ALOX5AP	3930343	-1.90504	10.9069	-8.65069	9.04e-07	0.000344108	6.13024
CD93	6100615	-1.99647	10.8021	-9.15676	4.74e-07	0.000224075	6.74692
FCGBP	130609	-2.00653	11.0383	-3.89522	0.00182508	0.0482039	-1.37621
INSIG1	360192	-2.14912	11.3715	-19.2574	5.61e-11	3e-07	14.5049
SQLE	7050068	-2.18876	9.22407	-25.2968	1.73e-12	2.67e-08	16.8163
SC4MOL	4200037	-2.44877	9.91775	-17.4195	1.99e-10	6.33e-07	13.554
SQLE	3120367	-2.45943	10.4596	-24.1487	3.14e-12	2.67e-08	16.4541
SC4MOL	5860348	-2.56938	10.6658	-18.9467	6.89e-11	3e-07	14.354
F13A1	2230241	-2.81281	10.4029	-8.56685	1.01e-06	0.00036228	6.02502
LDLR	1440736	-3.08994	9.77833	-24.438	2.7e-12	2.67e-08	16.5482
