# Supplementary material for: Lipid-Induced Epigenomic Changes in Human Macrophages Identify a Coronary Artery Disease-Associated Variant that Regulates PPAP2B Expression through Altered C/EBP-Beta Binding
Source: PLoS Genet. 2015 Apr 2;11(4):e1005061. doi: 10.1371/journal.pgen.1005061 (PMC4383549; doi:10.1371/journal.pgen.1005061)
Supplement: S2 Table — (XLSX) [file pgen.1005061.s008.xlsx]

## Sheet: Sheet1
Chr	position	PROXY	LOCUS
chr2	44072576	rs4299376	rs6544713
chr2	44073881	rs6544713	rs6544713
chr2	44074431	rs4245791	rs6544713
chr2	44092066	rs4603816	rs6544713
chr2	44096139	rs6740545	rs6544713
chr2	44096259	rs6544716	rs6544713
chr2	44096336	rs6755809	rs6544713
chr2	44096402	rs6544717	rs6544713
chr2	44096770	rs4952688	rs6544713
chr2	44097367	rs4953026	rs6544713
chr9	136141870	rs2519093	rs579459
chr9	136149399	rs507666	rs579459
chr9	136149830	rs532436	rs579459
chr9	136151806	rs600038	rs579459
chr9	136153875	rs651007	rs579459
chr9	136154168	rs579459	rs579459
chr9	136154304	rs649129	rs579459
chr9	136154867	rs495828	rs579459
chr9	136155000	rs635634	rs579459
chr15	79075746	rs12050525	rs3825807
chr15	79076704	rs2904220	rs3825807
chr15	79077114	rs1825087	rs3825807
chr15	79077878	rs11072803	rs3825807
chr15	79078358	rs11858210	rs3825807
chr15	79078486	rs11072804	rs3825807
chr15	79078518	rs11072805	rs3825807
chr15	79079074	rs11072806	rs3825807
chr15	79079512	rs12899147	rs3825807
chr15	79080234	rs1994016	rs3825807
chr15	79082547	rs4886592	rs3825807
chr15	79083376	rs2277546	rs3825807
chr15	79083591	rs2277545	rs3825807
chr15	79083814	rs11639044	rs3825807
chr15	79084933	rs12903203	rs3825807
chr15	79085915	rs11631955	rs3825807
chr15	79086057	rs11632102	rs3825807
chr15	79089111	rs3825807	rs3825807
chr15	79089734	rs7177699	rs3825807
chr15	79090606	rs28610385	rs3825807
chr15	79092182	rs202148592	rs3825807
chr15	79092183	rs11638321	rs3825807
chr15	79092750	rs7173267	rs3825807
chr15	79093201	rs11634450	rs3825807
chr15	79094325	rs11856536	rs3825807
chr15	79095287	rs4887113	rs3825807
chr15	79099145	rs12592721	rs3825807
chr15	79105350	rs11634042	rs3825807
chr6	35003153	rs62402708	rs17609940
chr6	35006409	rs2091074	rs17609940
chr6	35007636	rs12202483	rs17609940
chr6	35008247	rs12204265	rs17609940
chr6	35008678	rs7742443	rs17609940
chr6	35009411	rs12206298	rs17609940
chr6	35012302	rs10456428	rs17609940
chr6	35029419	rs12197124	rs17609940
chr6	35031441	rs820082	rs17609940
chr6	35034800	rs17609940	rs17609940
chr6	35047117	rs12154140	rs17609940
chr6	35049078	rs12154189	rs17609940
chr6	35054672	rs4276486	rs17609940
chr6	35089811	rs2077750	rs17609940
chr6	35105942	rs10456429	rs17609940
chr2	21286057	rs515135	rs515135
chr2	21288226	rs563290	rs515135
chr2	21288321	rs562338	rs515135
chr2	21289432	rs581411	rs515135
chr2	21290067	rs580889	rs515135
chr2	21291312	rs548145	rs515135
chr2	21291529	rs668948	rs515135
chr2	21293334	rs201027918	rs515135
chr2	21294975	rs541041	rs515135
chr2	21297149	rs478588	rs515135
chr2	21299867	rs577584	rs515135
chr2	21303616	rs568938	rs515135
chr2	21313577	rs614303	rs515135
chr2	21315664	rs503105	rs515135
chr7	107243559	rs10953540	rs10953541
chr7	107243995	rs7785962	rs10953541
chr7	107244545	rs10953541	rs10953541
chr7	107245468	rs35024078	rs10953541
chr7	107249020	rs34273277	rs10953541
chr7	107249844	rs35061190	rs10953541
chr7	107249855	rs35531458	rs10953541
chr7	107259721	rs68170813	rs10953541
chr7	107288677	rs138371893	rs10953541
chr13	110960685	rs4773143	rs4773144
chr13	110960712	rs4773144	rs4773144
chr13	110960789	rs7986871	rs4773144
chr13	110960943	rs3809346	rs4773144
chr10	44740776	rs498810	rs1746048
chr10	44745808	rs587375	rs1746048
chr10	44745847	rs684666	rs1746048
chr10	44745950	rs684196	rs1746048
chr10	44746140	rs683297	rs1746048
chr10	44746395	rs541483	rs1746048
chr10	44747059	rs535176	rs1746048
chr10	44747289	rs5784626	rs1746048
chr10	44748512	rs635612	rs1746048
chr10	44749120	rs474281	rs1746048
chr10	44749171	rs473501	rs1746048
chr10	44749211	rs622472	rs1746048
chr10	44749708	rs513391	rs1746048
chr10	44749990	rs510785	rs1746048
chr10	44750209	rs607609	rs1746048
chr10	44750215	rs607592	rs1746048
chr10	44750362	rs2576355	rs1746048
chr10	44750393	rs2576354	rs1746048
chr10	44750411	rs200695234	rs1746048
chr10	44750412	rs606700	rs1746048
chr10	44750414	rs202115864	rs1746048
chr10	44750414	rs485838	rs1746048
chr10	44750669	rs605425	rs1746048
chr10	44751910	rs687175	rs1746048
chr10	44752078	rs559580	rs1746048
chr10	44752118	rs559469	rs1746048
chr10	44752330	rs535949	rs1746048
chr10	44752523	rs684521	rs1746048
chr10	44752558	rs534079	rs1746048
chr10	44752976	rs671765	rs1746048
chr10	44753375	rs670056	rs1746048
chr10	44753456	rs504799	rs1746048
chr10	44753560	rs503859	rs1746048
chr10	44753867	rs501120	rs1746048
chr10	44755104	rs579058	rs1746048
chr10	44755183	rs622956	rs1746048
chr10	44755406	rs915083	rs1746048
chr10	44755446	rs554568	rs1746048
chr10	44755448	rs554565	rs1746048
chr10	44756236	rs607760	rs1746048
chr10	44756703	rs522293	rs1746048
chr10	44756779	rs605445	rs1746048
chr10	44756894	rs604674	rs1746048
chr10	44757107	rs518594	rs1746048
chr10	44757677	rs492152	rs1746048
chr10	44757751	rs665855	rs1746048
chr10	44758197	rs487465	rs1746048
chr10	44758587	rs573141	rs1746048
chr10	44760033	rs634963	rs1746048
chr10	44760473	rs479596	rs1746048
chr10	44760958	rs620828	rs1746048
chr10	44761073	rs620356	rs1746048
chr10	44761623	rs607363	rs1746048
chr10	44761804	rs694425	rs1746048
chr10	44762584	rs528668	rs1746048
chr10	44762686	rs527785	rs1746048
chr10	44762791	rs620205	rs1746048
chr10	44763914	rs495627	rs1746048
chr10	44764077	rs493874	rs1746048
chr10	44764219	rs640577	rs1746048
chr10	44765095	rs11238961	rs1746048
chr10	44765126	rs11238962	rs1746048
chr10	44765751	rs11517224	rs1746048
chr10	44766354	rs145647795	rs1746048
chr10	44767325	rs145086163	rs1746048
chr10	44770473	rs642222	rs1746048
chr10	44771666	rs552794	rs1746048
chr10	44772894	rs2437936	rs1746048
chr10	44773121	rs3123689	rs1746048
chr10	44773446	rs494192	rs1746048
chr10	44773498	rs494045	rs1746048
chr10	44773984	rs1632484	rs1746048
chr10	44774086	rs1746047	rs1746048
chr10	44774291	rs144488119	rs1746048
chr10	44774558	rs200293428	rs1746048
chr10	44774561	rs201028701	rs1746048
chr10	44775824	rs1746048	rs1746048
chr10	44776310	rs1746049	rs1746048
chr10	44777188	rs1746050	rs1746048
chr10	44778546	rs1746052	rs1746048
chr10	44779078	rs1657345	rs1746048
chr10	44781234	rs1657344	rs1746048
chr4	148364920	rs77028772	rs1878406
chr4	148365339	rs17612693	rs1878406
chr4	148370548	rs80157433	rs1878406
chr4	148374767	rs61075980	rs1878406
chr4	148375242	rs75697049	rs1878406
chr4	148378225	rs59415853	rs1878406
chr4	148378442	rs55965782	rs1878406
chr4	148378604	rs56024659	rs1878406
chr4	148380348	rs73855809	rs1878406
chr4	148383424	rs73855810	rs1878406
chr4	148387701	rs144959191	rs1878406
chr4	148389885	rs146510206	rs1878406
chr4	148391703	rs6816685	rs1878406
chr4	148392728	rs6823438	rs1878406
chr4	148393664	rs1878406	rs1878406
chr4	148397751	rs73855814	rs1878406
chr4	148400011	rs72957606	rs1878406
chr4	148400256	rs10305838	rs1878406
chr4	148400413	rs10305839	rs1878406
chr4	148400819	rs6842241	rs1878406
chr4	148401190	rs6841581	rs1878406
chr4	148407652	rs6841473	rs1878406
chr4	148414651	rs17612742	rs1878406
chr13	28962686	rs17086617	rs9319428
chr13	28963676	rs2296284	rs9319428
chr13	28964325	rs7983774	rs9319428
chr13	28967660	rs9513095	rs9319428
chr13	28967817	rs9551466	rs9319428
chr13	28968468	rs1555641	rs9319428
chr13	28973621	rs9319428	rs9319428
chr13	28973703	rs9319429	rs9319428
chr13	28976389	rs9513097	rs9319428
chr13	28976716	rs9508023	rs9319428
chr13	28982144	rs7992068	rs9319428
chr13	28984063	rs9508025	rs9319428
chr13	28984400	rs9508026	rs9319428
chr13	28988795	rs9513105	rs9319428
chr13	28991988	rs9508029	rs9319428
chr13	28993669	rs9513106	rs9319428
chr13	28993835	rs9513107	rs9319428
chr15	91416550	rs17514846	rs17514846
chr15	91422543	rs8039305	rs17514846
chr15	91423543	rs6224	rs17514846
chr15	91428197	rs2071382	rs17514846
chr15	91428290	rs11539637	rs17514846
chr15	91428589	rs7183988	rs17514846
chr15	91428636	rs7177338	rs17514846
chr15	91429042	rs1894401	rs17514846
chr4	156626078	rs34914832	rs34914832
chr4	156628921	rs72687508	rs34914832
chr4	156631345	rs3796592	rs34914832
chr4	156633444	rs56329057	rs34914832
chr4	156635309	rs7692387	rs34914832
chr4	156638073	rs3796587	rs34914832
chr4	156638573	rs2306556	rs34914832
chr4	156639888	rs72689147	rs34914832
chr4	156642884	rs3796581	rs34914832
chr4	156645298	rs10029150	rs34914832
chr4	156646340	rs11724647	rs34914832
chr4	156661063	rs56256623	rs34914832
chr4	156663104	rs11721947	rs34914832
chr7	19031935	rs11984041	rs2023938
chr7	19036775	rs2023938	rs2023938
chr7	19037051	rs2023937	rs2023938
chr7	19040331	rs7792656	rs2023938
chr7	19042114	rs10241964	rs2023938
chr7	19042484	rs28727433	rs2023938
chr7	19042749	rs10245779	rs2023938
chr7	19046946	rs2526619	rs2023938
chr7	19055703	rs10255384	rs2023938
chr7	19057996	rs2717334	rs2023938
chr14	100111955	rs10149871	rs2895811
chr14	100112819	rs12431602	rs2895811
chr14	100113288	rs7146731	rs2895811
chr14	100115527	rs10139462	rs2895811
chr14	100115608	rs4905878	rs2895811
chr14	100116252	rs28391527	rs2895811
chr14	100116586	rs4990377	rs2895811
chr14	100116842	rs2400762	rs2895811
chr14	100117639	rs10145905	rs2895811
chr14	100125721	rs7145262	rs2895811
chr14	100127440	rs4624107	rs2895811
chr14	100130946	rs34668196	rs2895811
chr14	100131282	rs12432679	rs2895811
chr14	100133250	rs17562391	rs2895811
chr14	100133942	rs2895811	rs2895811
chr14	100135306	rs12436072	rs2895811
chr1	154395946	rs6689306	rs4845625
chr1	154397589	rs12118770	rs4845625
chr1	154397984	rs10908838	rs4845625
chr1	154400799	rs6427658	rs4845625
chr1	154401972	rs6694817	rs4845625
chr1	154404336	rs7549250	rs4845625
chr1	154404380	rs7549338	rs4845625
chr1	154404406	rs7553796	rs4845625
chr1	154405058	rs4845619	rs4845625
chr1	154406540	rs59632925	rs4845625
chr1	154408340	rs4845371	rs4845625
chr1	154409100	rs6667434	rs4845625
chr1	154410955	rs4553185	rs4845625
chr1	154417044	rs11265612	rs4845625
chr1	154418088	rs6683206	rs4845625
chr1	154419843	rs6686750	rs4845625
chr1	154422067	rs4845625	rs4845625
chr1	154423764	rs12129500	rs4845625
chr1	154423909	rs7536152	rs4845625
chr1	154425135	rs7526131	rs4845625
chr1	154426097	rs6689393	rs4845625
chr1	154428505	rs6694258	rs4845625
chr21	35593827	rs28451064	rs9982601
chr21	35599128	rs9982601	rs9982601
chr21	35600505	rs9980618	rs9982601
chr21	35602268	rs60687229	rs9982601
chr21	35606199	rs9977419	rs9982601
chr21	35606344	rs9977093	rs9982601
chr6	39166496	rs12207689	rs10947789
chr6	39172529	rs4711585	rs10947789
chr6	39173118	rs55818834	rs10947789
chr6	39174525	rs10947787	rs10947789
chr6	39174612	rs10947788	rs10947789
chr6	39174922	rs10947789	rs10947789
chr6	39178783	rs12200013	rs10947789
chr6	39180487	rs12190363	rs10947789
chr6	39182401	rs2033226	rs10947789
chr6	39184039	rs10807202	rs10947789
chr6	39185243	rs12202900	rs10947789
chr6	39186329	rs4714223	rs10947789
chr6	39186743	rs4714224	rs10947789
chr6	39188691	rs6918122	rs10947789
chr6	39189361	rs72851851	rs10947789
chr10	30300787	rs2487926	rs3739998
chr10	30300996	rs2505132	rs3739998
chr10	30306804	rs2478839	rs3739998
chr10	30311366	rs2487927	rs3739998
chr10	30316072	rs3739998	rs3739998
chr10	30317949	rs2478835	rs3739998
chr10	30321598	rs1887318	rs3739998
chr10	30323892	rs2487928	rs3739998
chr19	11159096	rs12052201	rs1122608
chr19	11159525	rs12052058	rs1122608
chr19	11159889	rs55948246	rs1122608
chr19	11161537	rs3786722	rs1122608
chr19	11163601	rs1122608	rs1122608
chr19	11164460	rs112369586	rs1122608
chr19	11166431	rs3837950	rs1122608
chr19	11167219	rs12609863	rs1122608
chr19	11168038	rs3786728	rs1122608
chr19	11168261	rs112186070	rs1122608
chr19	11173928	rs12609500	rs1122608
chr19	11174742	rs73013198	rs1122608
chr19	11178728	rs148673297	rs1122608
chr19	11179709	rs73013202	rs1122608
chr19	11183577	rs113113862	rs1122608
chr19	11183837	rs73015007	rs1122608
chr10	91002804	rs1412445	rs1412444
chr10	91002927	rs1412444	rs1412444
chr10	91003419	rs1332329	rs1412444
chr10	91004886	rs2246942	rs1412444
chr10	91004916	rs2246941	rs1412444
chr10	91005854	rs2246833	rs1412444
chr10	91005952	rs2246828	rs1412444
chr10	91007360	rs1051338	rs1412444
chr10	91008873	rs2250645	rs1412444
chr10	91008879	rs2250644	rs1412444
chr10	91010479	rs2243547	rs1412444
chr10	91011458	rs1332328	rs1412444
chr10	91011681	rs1332327	rs1412444
chr6	160848743	rs9457925	rs3798220
chr6	160853746	rs4709431	rs3798220
chr6	160894878	rs1510224	rs3798220
chr6	160910282	rs9457927	rs3798220
chr6	160916058	rs117791490	rs3798220
chr6	160941641	rs7452960	rs3798220
chr6	160961137	rs3798220	rs3798220
chr6	161013013	rs140570886	rs3798220
chr8	19803093	rs3779788	rs264
chr8	19808030	rs74304285	rs264
chr8	19811897	rs254	rs264
chr8	19811901	rs255	rs264
chr8	19811967	rs256	rs264
chr8	19813180	rs264	rs264
chr8	19813702	rs271	rs264
chr8	19813969	rs147728402	rs264
chr1	222793632	rs2378584	rs17465637
chr1	222793770	rs34767248	rs17465637
chr1	222794091	rs17163301	rs17465637
chr1	222795243	rs4846769	rs17465637
chr1	222795569	rs4846770	rs17465637
chr1	222797614	rs4846384	rs17465637
chr1	222799625	rs17163313	rs17465637
chr1	222802803	rs3748626	rs17465637
chr1	222806218	rs17163345	rs17465637
chr1	222811024	rs71175178	rs17465637
chr1	222811407	rs35700460	rs17465637
chr1	222813725	rs2133187	rs17465637
chr1	222814442	rs2133189	rs17465637
chr1	222816356	rs35626308	rs17465637
chr1	222820639	rs17163358	rs17465637
chr1	222820790	rs17163360	rs17465637
chr1	222822999	rs28709375	rs17465637
chr1	222823529	rs17465637	rs17465637
chr1	222823743	rs67180937	rs17465637
chr1	222825088	rs17011681	rs17465637
chr1	222825717	rs10495198	rs17465637
chr1	222826481	rs2291832	rs17465637
chr1	222828704	rs17163363	rs17465637
chr1	222829550	rs35158675	rs17465637
chr1	222832295	rs2291834	rs17465637
chr1	222834503	rs4575092	rs17465637
chr1	222834803	rs1133220	rs17465637
chr1	222836996	rs17465940	rs17465637
chr1	222837939	rs17465982	rs17465637
chr1	222846882	rs12138316	rs17465637
chr1	222859490	rs34032254	rs17465637
chr1	222859498	rs35175385	rs17465637
chr1	222862992	rs71524942	rs17465637
chr3	138052754	rs6807945	rs2306374
chr3	138070901	rs13324341	rs2306374
chr3	138087467	rs1199338	rs2306374
chr3	138088064	rs1199337	rs2306374
chr3	138092889	rs185244	rs2306374
chr3	138095525	rs2347252	rs2306374
chr3	138096097	rs12695685	rs2306374
chr3	138099155	rs201399015	rs2306374
chr3	138099161	rs201477372	rs2306374
chr3	138104635	rs34905952	rs2306374
chr3	138108352	rs9848655	rs2306374
chr3	138111751	rs9864898	rs2306374
chr3	138114291	rs13096934	rs2306374
chr3	138117564	rs13083299	rs2306374
chr3	138117985	rs9872754	rs2306374
chr3	138119952	rs2306374	rs2306374
chr3	138121198	rs2279241	rs2306374
chr3	138121509	rs9851766	rs2306374
chr3	138121920	rs3732837	rs2306374
chr3	138122122	rs9818870	rs2306374
chr3	138122477	rs2291127	rs2306374
chr3	138124114	rs2293251	rs2306374
chr10	104638480	rs3740390	rs12413409
chr10	104648482	rs144662567	rs12413409
chr10	104652323	rs11191447	rs12413409
chr10	104653242	rs202147296	rs12413409
chr10	104655350	rs74233296	rs12413409
chr10	104656039	rs35125602	rs12413409
chr10	104657248	rs113282265	rs12413409
chr10	104657469	rs12218148	rs12413409
chr10	104659852	rs11191453	rs12413409
chr10	104660004	rs11191454	rs12413409
chr10	104660688	rs10883798	rs12413409
chr10	104661245	rs17884001	rs12413409
chr10	104661881	rs4568943	rs12413409
chr10	104662215	rs17879819	rs12413409
chr10	104665267	rs12221193	rs12413409
chr10	104665997	rs185575325	rs12413409
chr10	104666757	rs77180047	rs12413409
chr10	104673097	rs7475853	rs12413409
chr10	104677126	rs12221064	rs12413409
chr10	104680136	rs201216801	rs12413409
chr10	104680137	rs2297787	rs12413409
chr10	104681143	rs17115213	rs12413409
chr10	104682602	rs77602510	rs12413409
chr10	104684544	rs78821730	rs12413409
chr10	104685299	rs12411886	rs12413409
chr10	104689665	rs10509759	rs12413409
chr10	104692633	rs112699822	rs12413409
chr10	104694654	rs112314091	rs12413409
chr10	104696990	rs145535890	rs12413409
chr10	104697516	rs5011520	rs12413409
chr10	104707016	rs11191472	rs12413409
chr10	104713076	rs10883806	rs12413409
chr10	104713113	rs11191474	rs12413409
chr10	104713162	rs11191475	rs12413409
chr10	104719096	rs12413409	rs12413409
chr10	104721126	rs10883808	rs12413409
chr10	104721670	rs201214266	rs12413409
chr10	104721671	rs143242701	rs12413409
chr10	104721962	rs78260931	rs12413409
chr10	104723620	rs11191479	rs12413409
chr10	104729249	rs11191484	rs12413409
chr10	104737697	rs145010450	rs12413409
chr10	104739179	rs10883815	rs12413409
chr10	104741031	rs112390216	rs12413409
chr10	104748009	rs77860422	rs12413409
chr10	104764271	rs11191499	rs12413409
chr10	104765494	rs11191502	rs12413409
chr10	104766120	rs113554404	rs12413409
chr10	104766891	rs11191505	rs12413409
chr10	104769275	rs74444347	rs12413409
chr10	104769392	rs12221335	rs12413409
chr10	104769709	rs79059851	rs12413409
chr10	104773364	rs11191514	rs12413409
chr10	104776205	rs77787671	rs12413409
chr10	104776527	rs11191515	rs12413409
chr10	104778812	rs113970872	rs12413409
chr10	104780038	rs11191517	rs12413409
chr10	104784918	rs11191519	rs12413409
chr10	104789475	rs11191521	rs12413409
chr10	104789580	rs11191522	rs12413409
chr10	104792250	rs146748241	rs12413409
chr10	104793648	rs75970938	rs12413409
chr10	104793904	rs79668541	rs12413409
chr10	104806898	rs11191531	rs12413409
chr10	104811203	rs12219027	rs12413409
chr10	104815827	rs11191534	rs12413409
chr10	104815871	rs144441152	rs12413409
chr10	104824387	rs11191543	rs12413409
chr10	104825665	rs3781285	rs12413409
chr10	104828026	rs147687891	rs12413409
chr10	104835919	rs943037	rs12413409
chr10	104840967	rs12219901	rs12413409
chr10	104841479	rs10458729	rs12413409
chr10	104846178	rs11191548	rs12413409
chr10	104848430	rs10430665	rs12413409
chr10	104850835	rs11191551	rs12413409
chr10	104851301	rs17094683	rs12413409
chr10	104851889	rs12217501	rs12413409
chr10	104851912	rs12220743	rs12413409
chr10	104856162	rs12412038	rs12413409
chr10	104856764	rs140857253	rs12413409
chr10	104857523	rs11191555	rs12413409
chr10	104864614	rs11191557	rs12413409
chr10	104864678	rs11191558	rs12413409
chr10	104867686	rs11191559	rs12413409
chr10	104869038	rs11191560	rs12413409
chr10	104871204	rs12413046	rs12413409
chr10	104871279	rs10883832	rs12413409
chr10	104873250	rs201120882	rs12413409
chr10	104873252	rs201946787	rs12413409
chr10	104873761	rs9633712	rs12413409
chr10	104877302	rs79082900	rs12413409
chr10	104878543	rs11191564	rs12413409
chr10	104883337	rs1060240	rs12413409
chr10	104884208	rs10883835	rs12413409
chr10	104886374	rs11191568	rs12413409
chr10	104897901	rs732998	rs12413409
chr10	104898126	rs11191574	rs12413409
chr10	104898337	rs11191575	rs12413409
chr10	104901031	rs79993475	rs12413409
chr10	104901491	rs12220375	rs12413409
chr10	104906211	rs11191580	rs12413409
chr10	104910959	rs79680647	rs12413409
chr10	104913653	rs11191582	rs12413409
chr10	104913940	rs74233809	rs12413409
chr10	104928914	rs12416331	rs12413409
chr10	104929716	rs11191587	rs12413409
chr10	104931584	rs12219304	rs12413409
chr10	104939215	rs11191593	rs12413409
chr10	104940946	rs79237883	rs12413409
chr10	104942244	rs34747231	rs12413409
chr10	104945823	rs77420391	rs12413409
chr10	104952499	rs79780963	rs12413409
chr10	104958900	rs112913898	rs12413409
chr1	55496039	rs11206510	rs11206510
chr11	103660567	rs974819	rs974819
chr11	103668962	rs2019090	rs974819
chr11	103673277	rs2128739	rs974819
chr11	103673294	rs2839812	rs974819
chr11	103693627	rs11226029	rs974819
chr11	103696851	rs1384705	rs974819
chr6	12911965	rs12530250	rs12526453
chr6	12915417	rs4711863	rs12526453
chr6	12919989	rs8180558	rs12526453
chr6	12921714	rs111395058	rs12526453
chr6	12922535	rs9381500	rs12526453
chr6	12922652	rs9369650	rs12526453
chr6	12922689	rs2327621	rs12526453
chr6	12922721	rs34228161	rs12526453
chr6	12922734	rs34343839	rs12526453
chr6	12923157	rs1014342	rs12526453
chr6	12923767	rs62386818	rs12526453
chr6	12924744	rs9369652	rs12526453
chr6	12925936	rs1953088	rs12526453
chr6	12927544	rs12526453	rs12526453
chr6	12927845	rs4714990	rs12526453
chr6	12934302	rs6458545	rs12526453
chr6	12934687	rs7739181	rs12526453
chr6	161127125	rs4252066	rs4252120
chr6	161128264	rs4252072	rs4252120
chr6	161128922	rs4252076	rs4252120
chr6	161129013	rs59614420	rs4252120
chr6	161130930	rs9458012	rs4252120
chr6	161131818	rs4252078	rs4252120
chr6	161132146	rs4757	rs4252120
chr6	161132417	rs4252082	rs4252120
chr6	161132725	rs4252086	rs4252120
chr6	161132804	rs1853018	rs4252120
chr6	161133046	rs1853017	rs4252120
chr6	161133125	rs1853016	rs4252120
chr6	161133244	rs4252087	rs4252120
chr6	161133544	rs4252090	rs4252120
chr6	161133685	rs4252093	rs4252120
chr6	161134273	rs4252096	rs4252120
chr6	161134732	rs35513104	rs4252120
chr6	161134805	rs62439804	rs4252120
chr6	161134940	rs62439805	rs4252120
chr6	161135506	rs4252099	rs4252120
chr6	161135667	rs147901890	rs4252120
chr6	161137518	rs4252107	rs4252120
chr6	161137663	rs4252109	rs4252120
chr6	161139857	rs13231	rs4252120
chr6	161143190	rs4252114	rs4252120
chr6	161143376	rs4252117	rs4252120
chr6	161143608	rs4252120	rs4252120
chr6	161144800	rs9458016	rs4252120
chr6	161145176	rs1321197	rs4252120
chr6	161146704	rs1897108	rs4252120
chr6	161147368	rs9456578	rs4252120
chr6	161150251	rs9458017	rs4252120
chr6	161152240	rs4252125	rs4252120
chr6	161152294	rs4252126	rs4252120
chr6	161153080	rs4252130	rs4252120
chr6	161153527	rs4252134	rs4252120
chr6	161153561	rs9458019	rs4252120
chr6	161154232	rs4252135	rs4252120
chr6	161154575	rs3057040	rs4252120
chr6	161154717	rs1972748	rs4252120
chr6	161156296	rs9458020	rs4252120
chr6	161156667	rs56093624	rs4252120
chr6	161159016	rs4252151	rs4252120
chr6	161161559	rs4252165	rs4252120
chr6	161168949	rs28402939	rs4252120
chr6	161171682	rs9458022	rs4252120
chr6	161175004	rs4252181	rs4252120
chr6	161185380	rs9456580	rs4252120
chr6	161187571	rs10549944	rs4252120
chr1	56945666	rs72664303	rs17114036
chr1	56948290	rs72664304	rs17114036
chr1	56952750	rs55694910	rs17114036
chr1	56962821	rs17114036	rs17114036
chr1	56963627	rs72664318	rs17114036
chr1	56965664	rs9970807	rs17114036
chr1	56966350	rs17114046	rs17114036
chr1	56970418	rs56186267	rs17114036
chr1	56972353	rs72664324	rs17114036
chr1	56980222	rs72664332	rs17114036
chr1	56986633	rs55869368	rs17114036
chr1	56986978	rs72664335	rs17114036
chr1	56988551	rs56348932	rs17114036
chr1	56990753	rs72664341	rs17114036
chr1	56991890	rs56322312	rs17114036
chr1	56996191	rs4634932	rs17114036
chr1	57001898	rs72664353	rs17114036
chr1	57004417	rs72664354	rs17114036
chr1	57007791	rs72664355	rs17114036
chr1	57008778	rs2404715	rs17114036
chr1	57016131	rs56170783	rs17114036
chr17	17531709	rs62066213	rs12936587
chr17	17531791	rs9630706	rs12936587
chr17	17543722	rs12936587	rs12936587
chr17	17544704	rs12449964	rs12936587
chr5	131667353	rs273909	rs273909
chr17	2095954	rs1563966	rs216172
chr17	2096441	rs2169357	rs216172
chr17	2096580	rs6503321	rs216172
chr17	2097483	rs1532292	rs216172
chr17	2097583	rs1002135	rs216172
chr17	2098272	rs7217687	rs216172
chr17	2098417	rs11651451	rs216172
chr17	2099931	rs8076939	rs216172
chr17	2100512	rs6503324	rs216172
chr17	2101134	rs9900379	rs216172
chr17	2102453	rs9908888	rs216172
chr17	2103810	rs9908972	rs216172
chr17	2105299	rs4790884	rs216172
chr17	2108578	rs4790885	rs216172
chr17	2109109	rs11078865	rs216172
chr17	2112431	rs12601834	rs216172
chr17	2112567	rs12603057	rs216172
chr17	2112720	rs62069332	rs216172
chr17	2115922	rs9895551	rs216172
chr17	2117652	rs137997753	rs216172
chr17	2117658	rs201202353	rs216172
chr17	2117945	rs2281727	rs216172
chr17	2119101	rs11655813	rs216172
chr17	2119818	rs12603592	rs216172
chr17	2121566	rs9897160	rs216172
chr17	2121745	rs9897624	rs216172
chr17	2123200	rs12602764	rs216172
chr17	2124972	rs1231209	rs216172
chr17	2125444	rs28524880	rs216172
chr17	2125605	rs1231206	rs216172
chr17	2126003	rs9893573	rs216172
chr17	2126504	rs216172	rs216172
chr17	2129210	rs9906500	rs216172
chr17	2130592	rs4790887	rs216172
chr17	2131773	rs7219004	rs216172
chr17	2132324	rs143499	rs216172
chr17	2133205	rs9896535	rs216172
chr17	2133250	rs9914266	rs216172
chr17	2134214	rs216212	rs216172
chr17	2134225	rs216213	rs216172
chr17	2135980	rs7212249	rs216172
chr17	2136065	rs7217226	rs216172
chr17	2138016	rs2169356	rs216172
chr17	2138828	rs11078883	rs216172
chr17	2143460	rs10852932	rs216172
chr17	2145090	rs216217	rs216172
chr17	2145329	rs216218	rs216172
chr17	2147291	rs216219	rs216172
chr17	2148821	rs216220	rs216172
chr17	2155343	rs8082546	rs216172
chr17	2155430	rs216221	rs216172
chr17	2155701	rs216222	rs216172
chr17	2155948	rs216223	rs216172
chr17	2156910	rs12950555	rs216172
chr17	2156917	rs9899193	rs216172
chr17	2157774	rs12943566	rs216172
chr17	2157925	rs7406247	rs216172
chr17	2159982	rs12450354	rs216172
chr17	2160082	rs67992834	rs216172
chr17	2160214	rs12453323	rs216172
chr17	2160581	rs35691028	rs216172
chr17	2160854	rs12938295	rs216172
chr17	2161633	rs9909895	rs216172
chr17	2161908	rs139504533	rs216172
chr17	2162049	rs422632	rs216172
chr17	2162119	rs11078018	rs216172
chr17	2162121	rs11078019	rs216172
chr17	2164210	rs9893527	rs216172
chr17	2165340	rs7213232	rs216172
chr17	2168509	rs216176	rs216172
chr17	2168772	rs9897772	rs216172
chr17	2168840	rs216178	rs216172
chr17	2168878	rs216179	rs216172
chr17	2170858	rs1122645	rs216172
chr17	2171197	rs1984664	rs216172
chr17	2172416	rs216180	rs216172
chr17	2173184	rs4790071	rs216172
chr17	2173497	rs4790072	rs216172
chr17	2173499	rs4790321	rs216172
chr17	2173923	rs216183	rs216172
chr17	2175210	rs11657644	rs216172
chr17	2176209	rs7223296	rs216172
chr17	2176528	rs11872068	rs216172
chr17	2176532	rs11869805	rs216172
chr17	2176705	rs6502154	rs216172
chr17	2176964	rs6502155	rs216172
chr17	2177732	rs9905529	rs216172
chr17	2180823	rs8065650	rs216172
chr17	2180968	rs8066372	rs216172
chr17	2181591	rs4790322	rs216172
chr17	2184555	rs8077545	rs216172
chr17	2186100	rs749240	rs216172
chr17	2187401	rs216189	rs216172
chr17	2187457	rs216190	rs216172
chr17	2187931	rs8074850	rs216172
chr17	2188639	rs216191	rs216172
chr17	2189324	rs11078024	rs216172
chr17	2190767	rs441750	rs216172
chr17	2191000	rs404392	rs216172
chr17	2191260	rs403553	rs216172
chr17	2191960	rs432200	rs216172
chr17	2192085	rs4790325	rs216172
chr17	2194028	rs452363	rs216172
chr17	2196088	rs216206	rs216172
chr17	2196659	rs216204	rs216172
chr17	2196905	rs170045	rs216172
chr17	2197387	rs216202	rs216172
chr17	2197502	rs170044	rs216172
chr17	2197637	rs177567	rs216172
chr1	109817192	rs7528419	rs599839
chr1	109817590	rs12740374	rs599839
chr1	109817838	rs660240	rs599839
chr1	109818158	rs3832016	rs599839
chr1	109818306	rs629301	rs599839
chr1	109818530	rs646776	rs599839
chr1	109821307	rs583104	rs599839
chr1	109821511	rs602633	rs599839
chr1	109821797	rs4970836	rs599839
chr1	109822143	rs1277930	rs599839
chr1	109822166	rs599839	rs599839
chr6	134214525	rs12190287	rs12190287
chr6	134226147	rs162185	rs12190287
chr8	126475770	rs6999569	rs2954029
chr8	126476379	rs2980856	rs2954029
chr8	126477476	rs2980855	rs2954029
chr8	126477497	rs2980854	rs2954029
chr8	126477759	rs2954019	rs2954029
chr8	126478350	rs2980853	rs2954029
chr8	126478745	rs2001844	rs2954029
chr8	126479315	rs6982636	rs2954029
chr8	126480088	rs2980886	rs2954029
chr8	126480700	rs2980882	rs2954029
chr8	126481747	rs2980875	rs2954029
chr8	126482077	rs2954021	rs2954029
chr8	126482621	rs2954022	rs2954029
chr8	126485294	rs2954027	rs2954029
chr8	126485337	rs2980860	rs2954029
chr8	126486409	rs17321515	rs2954029
chr8	126488235	rs2980868	rs2954029
chr8	126488250	rs2980869	rs2954029
chr8	126488930	rs2980871	rs2954029
chr8	126490972	rs2954029	rs2954029
chr8	126491733	rs2954031	rs2954029
chr8	126495818	rs10808546	rs2954029
chr17	46967061	rs12950328	rs46522
chr17	46967124	rs12948439	rs46522
chr17	46968008	rs1008834	rs46522
chr17	46969665	rs9904645	rs46522
chr17	46970081	rs200168742	rs46522
chr17	46970083	rs35130875	rs46522
chr17	46971140	rs519537	rs46522
chr17	46972865	rs832410	rs46522
chr17	46974734	rs318095	rs46522
chr17	46975150	rs77877201	rs46522
chr17	46975370	rs318096	rs46522
chr17	46976756	rs28517720	rs46522
chr17	46976781	rs28694768	rs46522
chr17	46977125	rs2112617	rs46522
chr17	46977462	rs2643361	rs46522
chr17	46977916	rs2546491	rs46522
chr17	46978283	rs962272	rs46522
chr17	46980318	rs903567	rs46522
chr17	46981419	rs12940898	rs46522
chr17	46982327	rs62075818	rs46522
chr17	46982749	rs9912829	rs46522
chr17	46983171	rs62075820	rs46522
chr17	46983391	rs4294857	rs46522
chr17	46984042	rs9902131	rs46522
chr17	46984425	rs34899772	rs46522
chr17	46984832	rs56236620	rs46522
chr17	46984859	rs55819356	rs46522
chr17	46985593	rs61576918	rs46522
chr17	46985634	rs11657238	rs46522
chr17	46986616	rs28528789	rs46522
chr17	46986679	rs62075824	rs46522
chr17	46987665	rs999474	rs46522
chr17	46988529	rs46521	rs46522
chr17	46988597	rs46522	rs46522
chr17	46989154	rs9894220	rs46522
chr17	46989354	rs318093	rs46522
chr17	46990801	rs318092	rs46522
chr17	46991531	rs170319	rs46522
chr17	46991556	rs318091	rs46522
chr17	46991752	rs318090	rs46522
chr17	46993233	rs3744608	rs46522
chr17	46993370	rs4378658	rs46522
chr17	46993667	rs4597361	rs46522
chr17	46994396	rs12603261	rs46522
chr17	46994846	rs12453374	rs46522
chr17	46994970	rs12453394	rs46522
chr17	46995735	rs12451879	rs46522
chr17	46996432	rs62075838	rs46522
chr17	46996434	rs62075839	rs46522
chr17	46996583	rs4255820	rs46522
chr17	46997959	rs9894239	rs46522
chr17	46997998	rs12601072	rs46522
chr17	46998118	rs28409394	rs46522
chr17	46998902	rs58838744	rs46522
chr17	46999373	rs60708039	rs46522
chr17	46999673	rs60540186	rs46522
chr17	46999937	rs55771415	rs46522
chr17	47000110	rs2088139	rs46522
chr17	47000251	rs1058018	rs46522
chr17	47000660	rs8070060	rs46522
chr17	47001801	rs4793991	rs46522
chr17	47002389	rs62075844	rs46522
chr17	47002439	rs62075845	rs46522
chr17	47002524	rs62075846	rs46522
chr17	47003221	rs957557	rs46522
chr17	47005193	rs15563	rs46522
chr17	47005509	rs1057897	rs46522
chr17	47005588	rs1057902	rs46522
chr17	47006493	rs12601672	rs46522
chr17	47006950	rs17635252	rs46522
chr17	47008207	rs4793992	rs46522
chr17	47008757	rs56046215	rs46522
chr17	47009835	rs4399576	rs46522
chr17	47010034	rs12602179	rs46522
chr17	47011620	rs17708633	rs46522
chr17	47011897	rs57901004	rs46522
chr17	47012504	rs62075850	rs46522
chr17	47013717	rs3215074	rs46522
chr17	47014127	rs1994970	rs46522
chr17	47014829	rs75245975	rs46522
chr17	47014983	rs200877777	rs46522
chr17	47014991	rs79049364	rs46522
chr17	47016882	rs9747646	rs46522
chr17	47017176	rs62075852	rs46522
chr17	47017477	rs12601858	rs46522
chr17	47017879	rs55724082	rs46522
chr17	47018025	rs8182364	rs46522
chr17	47019049	rs56080003	rs46522
chr17	47019399	rs4793995	rs46522
chr17	47019597	rs4793996	rs46522
chr17	47019672	rs4793997	rs46522
chr17	47019899	rs4793998	rs46522
chr17	47022270	rs2270574	rs46522
chr17	47022755	rs4794000	rs46522
chr17	47022861	rs2898705	rs46522
chr17	47022998	rs2411374	rs46522
chr17	47026076	rs58591767	rs46522
chr17	47026185	rs59270107	rs46522
chr17	47026431	rs62078369	rs46522
chr17	47026836	rs62078370	rs46522
chr17	47026988	rs139445805	rs46522
chr17	47028334	rs11079844	rs46522
chr17	47028989	rs62078372	rs46522
chr17	47029280	rs12602933	rs46522
chr17	47029904	rs4794003	rs46522
chr17	47031741	rs12602746	rs46522
chr17	47032411	rs60350258	rs46522
chr17	47032620	rs62078374	rs46522
chr17	47034419	rs12603969	rs46522
chr17	47034420	rs12601955	rs46522
chr17	47034974	rs62078375	rs46522
chr17	47035869	rs4793605	rs46522
chr17	47036293	rs61018047	rs46522
chr17	47038471	rs4794004	rs46522
chr17	47039132	rs2291725	rs46522
chr17	47039254	rs2291726	rs46522
chr17	47040333	rs1965983	rs46522
chr17	47040691	rs4416061	rs46522
chr17	47040891	rs6504588	rs46522
chr2	85760395	rs6731005	rs1561198
chr2	85761417	rs6705971	rs1561198
chr2	85761654	rs10175792	rs1561198
chr2	85762048	rs10176176	rs1561198
chr2	85762761	rs10179195	rs1561198
chr2	85763274	rs6714157	rs1561198
chr2	85763520	rs6743030	rs1561198
chr2	85764006	rs3755014	rs1561198
chr2	85764041	rs3755015	rs1561198
chr2	85764960	rs1446668	rs1561198
chr2	85769711	rs1078004	rs1561198
chr2	85772548	rs7605975	rs1561198
chr2	85773061	rs12473819	rs1561198
chr2	85774676	rs6547621	rs1561198
chr2	85776490	rs5832649	rs1561198
chr2	85783128	rs6738645	rs1561198
chr2	85788175	rs7568458	rs1561198
chr2	85792384	rs35215812	rs1561198
chr2	85794297	rs10187424	rs1561198
chr2	85794415	rs10198569	rs1561198
chr2	85796101	rs11891260	rs1561198
chr2	85802134	rs6547624	rs1561198
chr2	85803542	rs6757263	rs1561198
chr2	85805367	rs3770098	rs1561198
chr2	85806068	rs3731827	rs1561198
chr2	85808573	rs1972297	rs1561198
chr2	85808737	rs1009	rs1561198
chr2	85808871	rs1058588	rs1561198
chr2	85808982	rs1010	rs1561198
chr2	85809711	rs1562323	rs1561198
chr2	85809955	rs2366639	rs1561198
chr2	85809989	rs1561198	rs1561198
chr2	85812746	rs55971080	rs1561198
chr2	203639395	rs72932707	rs6725887
chr2	203639501	rs72932709	rs6725887
chr2	203639846	rs72932711	rs6725887
chr2	203642244	rs72932716	rs6725887
chr2	203646934	rs72932720	rs6725887
chr2	203647598	rs72932722	rs6725887
chr2	203647646	rs72932723	rs6725887
chr2	203649341	rs72932725	rs6725887
chr2	203649501	rs72932727	rs6725887
chr2	203650410	rs72932731	rs6725887
chr2	203650998	rs143911965	rs6725887
chr2	203654540	rs72932737	rs6725887
chr2	203655123	rs139738276	rs6725887
chr2	203656554	rs6732078	rs6725887
chr2	203656846	rs6435168	rs6725887
chr2	203661048	rs72932741	rs6725887
chr2	203662197	rs6705330	rs6725887
chr2	203662888	rs72932745	rs6725887
chr2	203663498	rs72932746	rs6725887
chr2	203663975	rs78128841	rs6725887
chr2	203664929	rs76122535	rs6725887
chr2	203667526	rs72932752	rs6725887
chr2	203670122	rs72932753	rs6725887
chr2	203672406	rs144505847	rs6725887
chr2	203673070	rs202136018	rs6725887
chr2	203673072	rs80087860	rs6725887
chr2	203673073	rs74675536	rs6725887
chr2	203673563	rs72932755	rs6725887
chr2	203674288	rs72932759	rs6725887
chr2	203676105	rs115400054	rs6725887
chr2	203678658	rs72932763	rs6725887
chr2	203679183	rs72932765	rs6725887
chr2	203679306	rs72932767	rs6725887
chr2	203680954	rs72932770	rs6725887
chr2	203682304	rs72932772	rs6725887
chr2	203683990	rs79633844	rs6725887
chr2	203685119	rs75141346	rs6725887
chr2	203685728	rs72932774	rs6725887
chr2	203686234	rs151143195	rs6725887
chr2	203688300	rs72932776	rs6725887
chr2	203689914	rs72932777	rs6725887
chr2	203690047	rs115628302	rs6725887
chr2	203692760	rs75166090	rs6725887
chr2	203693914	rs143805266	rs6725887
chr2	203695826	rs72932780	rs6725887
chr2	203697092	rs114520702	rs6725887
chr2	203697278	rs72932781	rs6725887
chr2	203698300	rs75324925	rs6725887
chr2	203698470	rs72932784	rs6725887
chr2	203698737	rs72932786	rs6725887
chr2	203699379	rs72932789	rs6725887
chr2	203699987	rs144630409	rs6725887
chr2	203700870	rs72932791	rs6725887
chr2	203701004	rs72932793	rs6725887
chr2	203706433	rs72934704	rs6725887
chr2	203707752	rs72934706	rs6725887
chr2	203707878	rs72934707	rs6725887
chr2	203709776	rs72934710	rs6725887
chr2	203709997	rs72934711	rs6725887
chr2	203711581	rs72934714	rs6725887
chr2	203713280	rs72934715	rs6725887
chr2	203715419	rs140154196	rs6725887
chr2	203715514	rs114372659	rs6725887
chr2	203715914	rs146900385	rs6725887
chr2	203716804	rs150622102	rs6725887
chr2	203718682	rs114155121	rs6725887
chr2	203718869	rs143385727	rs6725887
chr2	203719028	rs148442156	rs6725887
chr2	203720774	rs147100405	rs6725887
chr2	203721314	rs115396314	rs6725887
chr2	203721733	rs114139737	rs6725887
chr2	203724495	rs7605484	rs6725887
chr2	203725677	rs115130739	rs6725887
chr2	203725678	rs115827549	rs6725887
chr2	203725835	rs145643482	rs6725887
chr2	203725983	rs72934725	rs6725887
chr2	203726501	rs140606214	rs6725887
chr2	203726502	rs145664840	rs6725887
chr2	203728447	rs150559122	rs6725887
chr2	203728984	rs186399184	rs6725887
chr2	203729177	rs147361301	rs6725887
chr2	203729763	rs144997119	rs6725887
chr2	203733989	rs7608755	rs6725887
chr2	203734365	rs3845800	rs6725887
chr2	203734866	rs4510208	rs6725887
chr2	203736202	rs145741252	rs6725887
chr2	203736251	rs149846585	rs6725887
chr2	203737770	rs72934729	rs6725887
chr2	203738664	rs6723704	rs6725887
chr2	203739856	rs72934732	rs6725887
chr2	203739970	rs72934734	rs6725887
chr2	203740010	rs72934735	rs6725887
chr2	203740270	rs146973310	rs6725887
chr2	203740798	rs72934737	rs6725887
chr2	203740861	rs72934738	rs6725887
chr2	203740938	rs79539678	rs6725887
chr2	203741362	rs72934740	rs6725887
chr2	203743439	rs139643391	rs6725887
chr2	203744445	rs115953525	rs6725887
chr2	203744454	rs72934745	rs6725887
chr2	203744610	rs148513392	rs6725887
chr2	203745327	rs6722332	rs6725887
chr2	203745885	rs6725887	rs6725887
chr2	203746816	rs72934749	rs6725887
chr2	203747522	rs72934751	rs6725887
chr2	203748776	rs143035655	rs6725887
chr2	203749439	rs6738618	rs6725887
chr2	203750272	rs72934753	rs6725887
chr2	203751932	rs116382857	rs6725887
chr2	203751981	rs77268589	rs6725887
chr2	203753016	rs6435169	rs6725887
chr2	203753072	rs7582720	rs6725887
chr2	203756677	rs72934762	rs6725887
chr2	203757916	rs7560547	rs6725887
chr2	203758396	rs72934763	rs6725887
chr2	203758521	rs72934764	rs6725887
chr2	203758551	rs72934765	rs6725887
chr2	203761156	rs147330550	rs6725887
chr2	203761677	rs150788469	rs6725887
chr2	203763076	rs77931721	rs6725887
chr2	203764809	rs149016309	rs6725887
chr2	203765756	rs35212307	rs6725887
chr2	203766563	rs72934767	rs6725887
chr2	203768786	rs142603618	rs6725887
chr2	203769112	rs114395475	rs6725887
chr2	203769803	rs72936830	rs6725887
chr2	203771260	rs72936834	rs6725887
chr2	203771652	rs114899426	rs6725887
chr2	203772984	rs72936838	rs6725887
chr2	203773237	rs72936839	rs6725887
chr2	203773686	rs72936842	rs6725887
chr2	203774734	rs72936846	rs6725887
chr2	203774748	rs72936847	rs6725887
chr2	203775475	rs72936852	rs6725887
chr2	203775712	rs72936856	rs6725887
chr2	203778200	rs138805020	rs6725887
chr2	203780479	rs7591653	rs6725887
chr2	203780515	rs7603972	rs6725887
chr2	203781741	rs9749722	rs6725887
chr2	203783484	rs72936860	rs6725887
chr2	203786812	rs72936862	rs6725887
chr2	203787120	rs72936866	rs6725887
chr2	203787405	rs114527590	rs6725887
chr2	203788950	rs72936869	rs6725887
chr2	203789679	rs72936870	rs6725887
chr2	203790889	rs72936872	rs6725887
chr2	203791333	rs72936873	rs6725887
chr2	203791912	rs72936875	rs6725887
chr2	203792628	rs72936879	rs6725887
chr2	203794262	rs72936881	rs6725887
chr2	203794439	rs72936882	rs6725887
chr2	203795717	rs191602009	rs6725887
chr2	203795762	rs142250318	rs6725887
chr2	203795987	rs114393235	rs6725887
chr2	203796814	rs72926767	rs6725887
chr2	203798318	rs72926769	rs6725887
chr2	203798365	rs145842986	rs6725887
chr2	203801226	rs72926771	rs6725887
chr2	203804289	rs72926772	rs6725887
chr2	203805552	rs77230711	rs6725887
chr2	203805929	rs72926779	rs6725887
chr2	203806437	rs140061969	rs6725887
chr2	203806724	rs75869289	rs6725887
chr2	203807083	rs144990234	rs6725887
chr2	203808532	rs140244541	rs6725887
chr2	203808835	rs72926781	rs6725887
chr2	203811628	rs72926782	rs6725887
chr2	203811902	rs116773016	rs6725887
chr2	203811912	rs114604411	rs6725887
chr2	203814209	rs140317123	rs6725887
chr2	203814694	rs76298043	rs6725887
chr2	203815740	rs72926783	rs6725887
chr2	203816494	rs72926786	rs6725887
chr2	203818299	rs72926787	rs6725887
chr2	203819471	rs116678869	rs6725887
chr2	203821793	rs114702158	rs6725887
chr2	203822891	rs72926791	rs6725887
chr2	203823400	rs114110842	rs6725887
chr2	203825106	rs114079739	rs6725887
chr2	203825427	rs140099257	rs6725887
chr2	203826396	rs72926793	rs6725887
chr2	203827432	rs72926794	rs6725887
chr2	203827480	rs72926796	rs6725887
chr2	203827675	rs72926798	rs6725887
chr2	203827688	rs199617101	rs6725887
chr2	203827690	rs148196090	rs6725887
chr2	203828192	rs72926799	rs6725887
chr2	203828796	rs201810558	rs6725887
chr2	203829225	rs72926800	rs6725887
chr2	203829284	rs115194657	rs6725887
chr2	203830228	rs72926802	rs6725887
chr2	203830851	rs79642273	rs6725887
chr2	203831212	rs114123510	rs6725887
chr2	203831252	rs74421437	rs6725887
chr2	203832120	rs72928605	rs6725887
chr2	203833018	rs149268645	rs6725887
chr2	203833877	rs141002954	rs6725887
chr2	203835177	rs1541853	rs6725887
chr2	203836507	rs72928608	rs6725887
chr2	203837573	rs72928609	rs6725887
chr2	203838961	rs72928610	rs6725887
chr2	203839628	rs72928613	rs6725887
chr2	203840565	rs143450835	rs6725887
chr2	203840973	rs72928620	rs6725887
chr2	203842661	rs72932553	rs6725887
chr2	203844480	rs7579667	rs6725887
chr2	203845828	rs72932554	rs6725887
chr2	203845996	rs72932556	rs6725887
chr2	203846817	rs72932557	rs6725887
chr2	203847325	rs72932558	rs6725887
chr2	203847382	rs72932559	rs6725887
chr2	203847417	rs72932560	rs6725887
chr2	203848402	rs72932561	rs6725887
chr2	203850011	rs76890136	rs6725887
chr2	203851338	rs140868713	rs6725887
chr2	203855342	rs72932566	rs6725887
chr2	203859391	rs72932572	rs6725887
chr2	203861113	rs72932573	rs6725887
chr2	203861910	rs148707292	rs6725887
chr2	203861954	rs145299755	rs6725887
chr2	203863736	rs140750546	rs6725887
chr2	203865515	rs76461893	rs6725887
chr2	203866336	rs72932574	rs6725887
chr2	203866857	rs72932575	rs6725887
chr2	203869847	rs72932583	rs6725887
chr2	203873743	rs6728861	rs6725887
chr2	203877233	rs148812085	rs6725887
chr2	203880834	rs4675310	rs6725887
chr2	203880992	rs2351524	rs6725887
chr2	203883193	rs72932588	rs6725887
chr2	203884308	rs72932590	rs6725887
chr2	203892767	rs145538381	rs6725887
chr2	203893999	rs115654617	rs6725887
chr2	203897946	rs140168762	rs6725887
chr2	203916487	rs72934505	rs6725887
chr7	129663496	rs11556924	rs11556924
chr2	145801461	rs2252641	rs2252641
chr2	145806096	rs1976974	rs2252641
chr2	145807415	rs1852687	rs2252641
chr2	145811605	rs7592365	rs2252641
chr2	145811836	rs1852685	rs2252641
chr2	145812584	rs10209654	rs2252641
chr2	145814378	rs10192407	rs2252641
chr2	145818432	rs4662414	rs2252641
chr2	145826054	rs2381686	rs2252641
chr2	145832249	rs2890769	rs2252641
chr2	145832258	rs2381687	rs2252641
chr2	145834469	rs1106909	rs2252641
chr2	145843645	rs13408842	rs2252641
chr2	145844225	rs12618916	rs2252641
chr2	145848070	rs28709970	rs2252641
chr11	116648917	rs964184	rs964184
chr9	22085598	rs1970112	rs1333049
chr9	22088090	rs10738606	rs1333049
chr9	22088094	rs10738607	rs1333049
chr9	22088260	rs10757272	rs1333049
chr9	22092924	rs141014318	rs1333049
chr9	22094330	rs4977757	rs1333049
chr9	22094796	rs10738608	rs1333049
chr9	22096055	rs10757274	rs1333049
chr9	22098574	rs4977574	rs1333049
chr9	22098619	rs2891168	rs1333049
chr9	22099568	rs1537371	rs1333049
chr9	22100176	rs1556516	rs1333049
chr9	22102165	rs7859727	rs1333049
chr9	22103341	rs1537373	rs1333049
chr9	22103813	rs1333042	rs1333049
chr9	22105927	rs7859362	rs1333049
chr9	22106225	rs10757275	rs1333049
chr9	22106271	rs6475609	rs1333049
chr9	22106731	rs1333043	rs1333049
chr9	22110131	rs1412834	rs1333049
chr9	22111585	rs148322588	rs1333049
chr9	22112241	rs7341786	rs1333049
chr9	22112427	rs7341791	rs1333049
chr9	22112599	rs10511701	rs1333049
chr9	22114469	rs10733376	rs1333049
chr9	22114495	rs10738609	rs1333049
chr9	22115026	rs2383206	rs1333049
chr9	22115286	rs944797	rs1333049
chr9	22115589	rs1004638	rs1333049
chr9	22115959	rs2383207	rs1333049
chr9	22116046	rs1537374	rs1333049
chr9	22116071	rs1537375	rs1333049
chr9	22116220	rs1537376	rs1333049
chr9	22119195	rs1333045	rs1333049
chr9	22121349	rs10217586	rs1333049
chr9	22123766	rs10738610	rs1333049
chr9	22124123	rs1333046	rs1333049
chr9	22124140	rs7857118	rs1333049
chr9	22124450	rs10757277	rs1333049
chr9	22124472	rs10811656	rs1333049
chr9	22124477	rs10757278	rs1333049
chr9	22124504	rs1333047	rs1333049
chr9	22124630	rs10757279	rs1333049
chr9	22124744	rs4977575	rs1333049
chr9	22125347	rs1333048	rs1333049
chr9	22125503	rs1333049	rs1333049
chr12	111833788	rs10774624	rs3184504
chr12	111865049	rs7310615	rs3184504
chr12	111884608	rs3184504	rs3184504
chr12	111904371	rs4766578	rs3184504
chr12	111910219	rs10774625	rs3184504
chr12	111932800	rs7137828	rs3184504
chr19	45386467	rs142042446	rs2075650
chr19	45387459	rs12972156	rs2075650
chr19	45387596	rs12972970	rs2075650
chr19	45388130	rs34342646	rs2075650
chr19	45394336	rs71352238	rs2075650
chr19	45395619	rs2075650	rs2075650
chr19	45395909	rs34404554	rs2075650
chr19	45396144	rs11556505	rs2075650
