# Supplementary material for: Lipid-Induced Epigenomic Changes in Human Macrophages Identify a Coronary Artery Disease-Associated Variant that Regulates PPAP2B Expression through Altered C/EBP-Beta Binding
Source: PLoS Genet. 2015 Apr 2;11(4):e1005061. doi: 10.1371/journal.pgen.1005061 (PMC4383549; doi:10.1371/journal.pgen.1005061)
Supplement: S3 Table — (XLSX) [file pgen.1005061.s009.xlsx]

## Sheet: SUPP_TABLE_3
ABCG5
ABCG8
ABO
ADAMTS7
AIDA
ANKS1A
APOA4
APOA5
APOB
APOC1
APOC1P1
APOC4
APOE
ARMC8
AS3MT
ATP5G1
ATXN2
BCAP29
BROX
BSND
BUD13
C10orf32
C2orf68
CALCOCO2
CARF
CCDC85C
CDKN2B
CELSR2
CH25H
CNNM2
COG5
COL4A1
COL4A2
CUX2
CYP17A1
CYP46A1
DUS4L
DYNC2LI1
EDNRA
ESYT3
EYA4
FAM109A
FAM117B
FAM177B
FES
FLT1
FURIN
GGCX
GIP
GUCY1A3
GUCY1B3
HDAC9
HDDC3
HHIPL1
ICA1L
IGF2BP1
IL6R
KCNK5
KIAA1462
KLHDC10
LDLR
LINC00310
LINC01312
LIPA
LOC100130539
LOC100630918
LOC101927839
LOC553103
LOC646938
LPA
LPAL2
LPL
LRPPRC
MAN2A2
MAT2A
MIA3
MIR3936
MIR4693
MIR5698
MIR6886
MIR8073
MRAS
MYBPHL
NBEAL1
NME9
NT5C2
PCSK9
PEMT
PHACTR1
PLG
PPAP2B
PSRC1
PVRL2
RAI1
RNF181
RPEL1
SARS
SGSM2
SH2B3
SHE
SLC22A3
SLC22A4
SLC22A5
SLC26A4
SMARCA4
SMG6
SNF8
SNORD91A
SNORD91B
SORT1
SRR
SURF6
TAF1A
TBPL1
TCF21
TCP11
TDRD10
TEX41
TMEM150A
TMEM61
TOMM40
TRIB1
TSR1
UBE2Z
UNC45A
USP24
USP39
VAMP5
VAMP8
WDR12
ZC3HC1
ZPR1
