# Supplementary material for: Lipid-Induced Epigenomic Changes in Human Macrophages Identify a Coronary Artery Disease-Associated Variant that Regulates PPAP2B Expression through Altered C/EBP-Beta Binding
Source: PLoS Genet. 2015 Apr 2;11(4):e1005061. doi: 10.1371/journal.pgen.1005061 (PMC4383549; doi:10.1371/journal.pgen.1005061)
Supplement: S4 Table — (XLSX) [file pgen.1005061.s010.xlsx]

## Sheet: Sheet1
# GREAT version 2.0.2	Species assembly: hg19	Association rule: Basal+extension: 5000 bp upstream, 1000 bp downstream, 1000000 bp max extension, curated regulatory domains included
# GO Biological Process
# Term Name	Binom Rank	Binom Raw P-Value	Binom FDR Q-Val	Binom Fold Enrichment	Binom Observed Region Hits	Binom Region Set Coverage	Hyper Rank	Hyper FDR Q-Val	Hyper Fold Enrichment	Hyper Observed Gene Hits	Hyper Total Genes	Hyper Gene Set Coverage
lipid digestion	1	7.31584e-36	6.409407424e-32	131.93	20	0.0722022	31	0.00101092	35.6843	4	13	0.0261438
intestinal cholesterol absorption	2	3.102061e-35	1.35885782105e-31	150.933	19	0.0685921	64	0.00695862	38.6579	3	9	0.0196078
nitric oxide mediated signal transduction	3	6.656573e-35	1.9439412017666663e-31	82.7042	22	0.0794224	31	0.00101092	35.6843	4	13	0.0261438
cholesterol transport	4	4.438688e-34	9.721836392000001e-31	29.6376	30	0.108303	8	8.4001e-05	18.8795	7	43	0.0457516
sterol transport	5	9.264808e-34	1.62337965776e-30	28.8978	30	0.108303	10	7.93403e-05	18.4504	7	44	0.0457516
cholesterol metabolic process	6	5.365591e-33	7.834657125166667e-30	16.7076	37	0.133574	13	0.000105004	10.7605	9	97	0.0588235
sterol metabolic process	7	2.274315e-32	2.8464676735714283e-29	16.0337	37	0.133574	4	4.83057e-05	11.1513	10	104	0.0653595
cholesterol homeostasis	8	3.152203e-31	3.452056310375e-28	25.6832	29	0.104693	3	2.48212e-05	18.9345	8	49	0.0522876
lipoprotein metabolic process	9	3.518253e-31	3.4248238369999998e-28	18.887	33	0.119134	9	8.69131e-05	11.4699	9	91	0.0588235
lipid homeostasis	10	1.59345e-30	1.3960215450000002e-27	19.266	32	0.115524	1	1.2003411056e-7	18.7605	11	68	0.0718954
lipoprotein catabolic process	11	9.081879e-30	7.233303810818182e-27	93.9432	18	0.0649819	38	0.00143112	69.5843	3	5	0.0196078
plasma lipoprotein particle clearance	12	1.288458e-28	9.406817115e-26	37.3174	23	0.0830325	53	0.00307864	24.4155	4	19	0.0261438
regulation of plasma lipoprotein particle levels	13	8.951238e-27	6.032445855230769e-24	24.9816	25	0.0902527	6	3.73665e-05	21.941	7	37	0.0457516
small molecule metabolic process	14	2.039041e-25	1.2760027286428573e-22	2.58202	121	0.436823	54	0.00306806	2.04961	36	2037	0.235294
intestinal absorption	15	1.049773e-24	6.131374168666666e-22	41.4843	19	0.0685921	105	0.0389185	19.329	3	18	0.0196078
negative regulation of multicellular organismal process	16	1.773367e-24	9.710292679375e-22	5.66528	53	0.191336	25	0.00059766	5.11071	13	295	0.0849673
cholesterol efflux	17	5.364562e-23	2.764642804823529e-20	55.5348	16	0.0577617	20	0.000273113	28.9935	5	20	0.0326797
negative regulation of cholesterol transport	18	2.503848e-22	1.2186784626666666e-19	139.457	12	0.0433213	60	0.00497987	43.4902	3	8	0.0196078
steroid metabolic process	19	6.184216e-22	2.8515745461052627e-19	7.09251	40	0.144404	35	0.0013802	5.49876	11	232	0.0718954
regulation of cholesterol transport	23	8.311822e-21	3.1660814148695656e-18	40.2766	16	0.0577617	29	0.000766467	22.3027	5	26	0.0326797
# GREAT version 2.0.2	Species assembly: hg19	Association rule: Basal+extension: 5000 bp upstream, 1000 bp downstream, 1000000 bp max extension, curated regulatory domains included
# Mouse Phenotype
# Term Name	Binom Rank	Binom Raw P-Value	Binom FDR Q-Val	Binom Fold Enrichment	Binom Observed Region Hits	Binom Region Set Coverage	Hyper Rank	Hyper FDR Q-Val	Hyper Fold Enrichment	Hyper Observed Gene Hits	Hyper Total Genes	Hyper Gene Set Coverage
artery occlusion	1	1.701019e-41	1.2405531567000001e-37	574.417	17	0.0613718	46	0.0349345	77.3159	2	3	0.0130719
increased circulating VLDL triglyceride level	4	3.368199e-34	6.14106882675e-31	76.7649	22	0.0794224	16	0.000488643	46.3895	4	10	0.0261438
increased macrophage derived foam cell number	6	1.52758e-32	1.85677349e-29	134.344	18	0.0649819	45	0.0345855	24.8515	3	14	0.0196078
decreased circulating HDL cholesterol level	8	1.851318e-31	1.68770777175e-28	16.9519	35	0.126354	1	4.5092845083000003e-7	19.9955	10	58	0.0653595
decreased circulating VLDL triglyceride level	13	6.383402e-30	3.581088522e-27	95.8191	18	0.0649819	30	0.0123576	38.6579	3	9	0.0196078
decreased circulating cholesterol level	14	6.458167e-30	3.364243709357143e-27	10.7898	42	0.151624	2	4.6592825565e-7	11.3358	13	133	0.0849673
abnormal cholesterol homeostasis	17	3.293609e-28	1.412958261e-25	6.65228	54	0.194946	3	1.2813e-06	6.82199	17	289	0.111111
decreased cholesterol level	19	4.830959e-28	1.8543254730000002e-25	9.64707	42	0.151624	5	1.16885e-06	9.79	13	154	0.0849673
increased circulating LDL cholesterol level	20	5.648565e-28	2.0597492272499998e-25	28.0069	25	0.0902527	24	0.00412184	16.1075	5	36	0.0326797
abnormal circulating cholesterol level	23	7.043573e-27	2.2334251256086957e-24	6.92546	50	0.180505	4	9.910433997750001e-7	7.39276	16	251	0.104575
abnormal spatial reference memory	24	7.845e-27	2.383899375e-24	20.9252	27	0.0974729	28	0.00678349	14.1432	5	41	0.0326797
increased circulating VLDL cholesterol level	26	3.039091e-25	8.524650255e-23	44.3421	19	0.0685921	33	0.0129029	18.5558	4	25	0.0261438
abnormal cholesterol level	27	3.869234e-25	1.0451230948888889e-22	6.31982	50	0.180505	6	3.58152e-06	6.58008	16	282	0.104575
abnormal circulating HDL cholesterol level	28	7.003171e-25	1.8240759322500001e-22	10.6755	35	0.126354	7	3.99078e-06	13.3303	10	87	0.0653595
decreased circulating LDL cholesterol level	34	5.652415e-24	1.2124430175e-21	23.109	23	0.0830325	23	0.00372949	16.5677	5	35	0.0326797
abnormal circulating LDL cholesterol level	43	1.319534e-22	2.2379910376744183e-20	15.4301	26	0.0938628	26	0.00567425	10.7053	6	65	0.0392157
abnormal circulating lipoprotein level	49	2.579731e-22	3.839587384285714e-20	8.87087	35	0.126354	8	6.44722e-06	10.6309	11	120	0.0718954
increased circulating cholesterol level	50	2.973785e-22	4.337562801e-20	8.4545	36	0.129964	13	0.000395454	7.73159	10	150	0.0653595
liver/biliary system phenotype	51	3.25833e-22	4.6594118999999997e-20	3.21394	83	0.299639	21	0.00288378	2.86034	22	892	0.143791
increased cholesterol level	53	1.578328e-21	2.17183888754717e-19	7.71089	37	0.133574	11	0.000172484	7.50419	11	170	0.0718954
