# Supplementary material for: Lipid-Induced Epigenomic Changes in Human Macrophages Identify a Coronary Artery Disease-Associated Variant that Regulates PPAP2B Expression through Altered C/EBP-Beta Binding
Source: PLoS Genet. 2015 Apr 2;11(4):e1005061. doi: 10.1371/journal.pgen.1005061 (PMC4383549; doi:10.1371/journal.pgen.1005061)
Supplement: S5 Table — (XLSX) [file pgen.1005061.s011.xlsx]

## Sheet: SUPP_TABLE_5
chr1	10000	10455
chr1	16188	16271
chr1	235621	235738
chr1	237052	237293
chr1	237702	237834
chr1	713903	714345
chr1	752613	752911
chr1	755296	755712
chr1	755917	756068
chr1	756228	758941
chr1	762608	762708
chr1	762850	763123
chr1	769193	769251
chr1	778149	778201
chr1	790434	790921
chr1	797297	797443
chr1	800825	801037
chr1	801770	801948
chr1	802358	802540
chr1	803024	803104
chr1	805246	805315
chr1	808630	808687
chr1	825850	825948
chr1	834208	834338
chr1	839967	840199
chr1	842145	842431
chr1	850837	851045
chr1	854911	855018
chr1	855648	856123
chr1	856761	857171
chr1	864917	865021
chr1	885327	886175
chr1	887846	887972
chr1	894590	894806
chr1	898670	898861
chr1	904636	905317
chr1	910285	910353
chr1	915213	915617
chr1	936204	936344
chr1	944663	944851
chr1	948618	949009
chr1	962630	962699
chr1	964931	966767
chr1	971262	971369
chr1	974148	974424
chr1	977910	978059
chr1	978402	978470
chr1	979949	980369
chr1	981394	981555
chr1	987564	988603
chr1	991643	992172
chr1	993176	993357
chr1	998928	999211
chr1	999673	999792
chr1	1002027	1002127
chr1	1005331	1005471
chr1	1010062	1010425
chr1	1022020	1022321
chr1	1024751	1024902
chr1	1029127	1029330
chr1	1029535	1029694
chr1	1039602	1039822
chr1	1043449	1044335
chr1	1047680	1047999
chr1	1051464	1051860
chr1	1053620	1053734
chr1	1057614	1057713
chr1	1058885	1059732
chr1	1092847	1093089
chr1	1107861	1107980
chr1	1112309	1112747
chr1	1116604	1117003
chr1	1131771	1131965
chr1	1158158	1158745
chr1	1161223	1161583
chr1	1162218	1162541
chr1	1163286	1163367
chr1	1165200	1165252
chr1	1167281	1167547
chr1	1169813	1169876
chr1	1177993	1178115
chr1	1186593	1186688
chr1	1188740	1188843
chr1	1194327	1194797
chr1	1195408	1195835
chr1	1200962	1201074
chr1	1205384	1205455
chr1	1207970	1208132
chr1	1209155	1209379
chr1	1217602	1217665
chr1	1217841	1218173
chr1	1218337	1218559
chr1	1220980	1221133
chr1	1225640	1225800
chr1	1227208	1227501
chr1	1231905	1232014
chr1	1232165	1232445
chr1	1240165	1240299
chr1	1241995	1242644
chr1	1243414	1243495
chr1	1243715	1243813
chr1	1246751	1246810
chr1	1251510	1251565
chr1	1254679	1254825
chr1	1255171	1255282
chr1	1259963	1260212
chr1	1264817	1265717
chr1	1276029	1277024
chr1	1296155	1296783
chr1	1301396	1303024
chr1	1306927	1307075
chr1	1310539	1311050
chr1	1317688	1317864
chr1	1319474	1319588
chr1	1330887	1331116
chr1	1334651	1335113
chr1	1335490	1335909
chr1	1337583	1337661
chr1	1339216	1339355
chr1	1342519	1342858
chr1	1343303	1343430
chr1	1362606	1362786
chr1	1376452	1376556
chr1	1384183	1384256
chr1	1388426	1388641
chr1	1399364	1399433
chr1	1406922	1407231
chr1	1414597	1415525
chr1	1419181	1419302
chr1	1440132	1440335
chr1	1443610	1443728
chr1	1447247	1447617
chr1	1453269	1453654
chr1	1456961	1457162
chr1	1457365	1457476
chr1	1472975	1473676
chr1	1474040	1474462
chr1	1477506	1477625
chr1	1481960	1482176
chr1	1490907	1491130
chr1	1499807	1500008
chr1	1502584	1502666
chr1	1503053	1503127
chr1	1510179	1510424
chr1	1530217	1530795
chr1	1531470	1532047
chr1	1537931	1538072
chr1	1543122	1543252
chr1	1545446	1545559
chr1	1550593	1550905
chr1	1558140	1558469
chr1	1560423	1560562
chr1	1560960	1561024
chr1	1590456	1590772
chr1	1602915	1602998
chr1	1611928	1612012
chr1	1617606	1617738
chr1	1624168	1624618
chr1	1628167	1628512
chr1	1647689	1647958
chr1	1650560	1650611
chr1	1655719	1656084
chr1	1667377	1667459
chr1	1672700	1672767
chr1	1677708	1677941
chr1	1680926	1681019
chr1	1690760	1690944
chr1	1695697	1696022
chr1	1710395	1710463
chr1	1711297	1712193
chr1	1714195	1714369
chr1	1718909	1718965
chr1	1721927	1722101
chr1	1725321	1725541
chr1	1728140	1728248
chr1	1747405	1747679
chr1	1764937	1765187
chr1	1788651	1788851
chr1	1790090	1790359
chr1	1802831	1802960
chr1	1807926	1808013
chr1	1812278	1812374
chr1	1821604	1821745
chr1	1822494	1822647
chr1	1823754	1823938
chr1	1827317	1827523
chr1	1829545	1830278
chr1	1837666	1838057
chr1	1840473	1840892
chr1	1846574	1846641
chr1	1847877	1847974
chr1	1849725	1849868
chr1	1850713	1851269
chr1	1851829	1852082
chr1	1856426	1856806
chr1	1857259	1857425
chr1	1865707	1866649
chr1	1866901	1867031
chr1	1869228	1870153
chr1	1870369	1870732
chr1	1873414	1873603
chr1	1875489	1875684
chr1	1875831	1875911
chr1	1877160	1877705
chr1	1885942	1886079
chr1	1887592	1887691
chr1	1889435	1889614
chr1	1902195	1903040
chr1	1910292	1910600
chr1	1910755	1911337
chr1	1915955	1916211
chr1	1926341	1926562
chr1	1933176	1933363
chr1	1957015	1957117
chr1	1959604	1959711
chr1	1960941	1961106
chr1	1967522	1967669
chr1	1968829	1968967
chr1	1969245	1969371
chr1	1973378	1973774
chr1	1975357	1975721
chr1	1976453	1976542
chr1	1976735	1976791
chr1	1976991	1977266
chr1	1986837	1987017
chr1	2004229	2004352
chr1	2006639	2006714
chr1	2013517	2013606
chr1	2021124	2021232
chr1	2023179	2023302
chr1	2025440	2025588
chr1	2028057	2028174
chr1	2029313	2029406
chr1	2030342	2030605
chr1	2033136	2033333
chr1	2036458	2036663
chr1	2038638	2038797
chr1	2039717	2039862
chr1	2040502	2040588
chr1	2044073	2044219
chr1	2046835	2046888
chr1	2050109	2050238
chr1	2052974	2053575
chr1	2055613	2055932
chr1	2062374	2062455
chr1	2064562	2065185
chr1	2067653	2068051
chr1	2071256	2071547
chr1	2076394	2076512
chr1	2077464	2077589
chr1	2078309	2079184
chr1	2079541	2079633
chr1	2079815	2080001
chr1	2080215	2080436
chr1	2082593	2083099
chr1	2083371	2083447
chr1	2086421	2087327
chr1	2091659	2091717
chr1	2102076	2102191
chr1	2103167	2103275
chr1	2103510	2103698
chr1	2104287	2104546
chr1	2105871	2105971
chr1	2107350	2107543
chr1	2109558	2109792
chr1	2111686	2112182
chr1	2114208	2114460
chr1	2120944	2121260
chr1	2122212	2122281
chr1	2126744	2126923
chr1	2130645	2131100
chr1	2136644	2136778
chr1	2139311	2139460
chr1	2144188	2144532
chr1	2147243	2147340
chr1	2155555	2155798
chr1	2159170	2159383
chr1	2160514	2160846
chr1	2162765	2162846
chr1	2163093	2163425
chr1	2165851	2166209
chr1	2170144	2170195
chr1	2173311	2173550
chr1	2174882	2175185
chr1	2177561	2178453
chr1	2187456	2187783
chr1	2199248	2199331
chr1	2205091	2205231
chr1	2209085	2209485
chr1	2217775	2217868
chr1	2221758	2221880
chr1	2222091	2222553
chr1	2227035	2227280
chr1	2230737	2230939
chr1	2232510	2232797
chr1	2233961	2234191
chr1	2248706	2248758
chr1	2258848	2259050
chr1	2271706	2271840
chr1	2272017	2272172
chr1	2276388	2276622
chr1	2277219	2277351
chr1	2280079	2280332
chr1	2289330	2289516
chr1	2303536	2303873
chr1	2307724	2307852
chr1	2308546	2308757
chr1	2313301	2313442
chr1	2314167	2314234
chr1	2315386	2315442
chr1	2322921	2323331
chr1	2325148	2325291
chr1	2329637	2329723
chr1	2340465	2340588
chr1	2343937	2344251
chr1	2356718	2356772
chr1	2362590	2362861
chr1	2367871	2368073
chr1	2369040	2369396
chr1	2381185	2381291
chr1	2393784	2394001
chr1	2400444	2400512
chr1	2400852	2400957
chr1	2412450	2412596
chr1	2418150	2418329
chr1	2418645	2418796
chr1	2420670	2420788
chr1	2440595	2440727
chr1	2442602	2442732
chr1	2454179	2454415
chr1	2457608	2457784
chr1	2457940	2458080
chr1	2463193	2463350
chr1	2466724	2466858
chr1	2467711	2467827
chr1	2468328	2468735
chr1	2470069	2470185
chr1	2477467	2477804
chr1	2478275	2478686
chr1	2479222	2479367
chr1	2479539	2479744
chr1	2479956	2480531
chr1	2482817	2482935
chr1	2486170	2486572
chr1	2486988	2487622
chr1	2487816	2488075
chr1	2492761	2492883
chr1	2493464	2493680
chr1	2507461	2507601
chr1	2509667	2510085
chr1	2513320	2513526
chr1	2515306	2515636
chr1	2516899	2517140
chr1	2517302	2517404
chr1	2517759	2518299
chr1	2535087	2535200
chr1	2539826	2540589
chr1	2541200	2541387
chr1	2552551	2552680
chr1	2556322	2556387
chr1	2561581	2562683
chr1	2563049	2563122
chr1	2569061	2569141
chr1	2574615	2574826
chr1	2582692	2582919
chr1	2688754	2689525
chr1	2703328	2703402
chr1	2704801	2705084
chr1	2722775	2722900
chr1	2729551	2729654
chr1	2735217	2735513
chr1	2735805	2736603
chr1	2740922	2741048
chr1	2741409	2741588
chr1	2754033	2754139
chr1	2754435	2754674
chr1	2757321	2757633
chr1	2761834	2762064
chr1	2762391	2762802
chr1	2764090	2764437
chr1	2765461	2766124
chr1	2768671	2768744
chr1	2787042	2787103
chr1	2787934	2788105
chr1	2793924	2794208
chr1	2797470	2797675
chr1	2800643	2800769
chr1	2801513	2801682
chr1	2802575	2802684
chr1	2809924	2810405
chr1	2812959	2813919
chr1	2821301	2821420
chr1	2828500	2828560
chr1	2829416	2829582
chr1	2830104	2830250
chr1	2832038	2833076
chr1	2839803	2839923
chr1	2844092	2844235
chr1	2846690	2846801
chr1	2849126	2849284
chr1	2854421	2855157
chr1	2860925	2862118
chr1	2881007	2882030
chr1	2891027	2891173
chr1	2899067	2899190
chr1	2902351	2902714
chr1	2904140	2904332
chr1	2905710	2906184
chr1	2915394	2915465
chr1	2921105	2921235
chr1	2927837	2927954
chr1	2936775	2936941
chr1	2942292	2943085
chr1	2947661	2947785
chr1	2956159	2956777
chr1	2967909	2968716
chr1	2988967	2989126
chr1	2992698	2992834
chr1	2996319	2996423
chr1	3000324	3000534
chr1	3030646	3031325
chr1	3034459	3034819
chr1	3045594	3046140
chr1	3053873	3054028
chr1	3063002	3063888
chr1	3068586	3068654
chr1	3073506	3073597
chr1	3077014	3077292
chr1	3081251	3081511
chr1	3087264	3087361
chr1	3087671	3088023
chr1	3089051	3089147
chr1	3089426	3089554
chr1	3091035	3091207
chr1	3091484	3091733
chr1	3092534	3093005
chr1	3093160	3093419
chr1	3097377	3098951
chr1	3101576	3101684
chr1	3104978	3105050
chr1	3111136	3111299
chr1	3123011	3123108
chr1	3128314	3128405
chr1	3133363	3133555
chr1	3138171	3138395
chr1	3142019	3142116
chr1	3172511	3172643
chr1	3177104	3177407
chr1	3179369	3179481
chr1	3184015	3184065
chr1	3186699	3187005
chr1	3187242	3187419
chr1	3189926	3190492
chr1	3194166	3194509
chr1	3196737	3196911
chr1	3200047	3200254
chr1	3214834	3214901
chr1	3215592	3215803
chr1	3223802	3223915
chr1	3227169	3227679
chr1	3229586	3229955
chr1	3233120	3233764
chr1	3237472	3238854
chr1	3239306	3239365
chr1	3241045	3241102
chr1	3251282	3251464
chr1	3252604	3253844
chr1	3254404	3254678
chr1	3258109	3258179
chr1	3278318	3278450
chr1	3278754	3278812
chr1	3282390	3282667
chr1	3287669	3288319
chr1	3297672	3297858
chr1	3300436	3300643
chr1	3317882	3318713
chr1	3324980	3325857
chr1	3326143	3326811
chr1	3327616	3327820
chr1	3338456	3339003
chr1	3343322	3343746
chr1	3347422	3347616
chr1	3356878	3356955
chr1	3361075	3361131
chr1	3366545	3366643
chr1	3369750	3369955
chr1	3382428	3382650
chr1	3386868	3387733
chr1	3388435	3388688
chr1	3390532	3390935
chr1	3407908	3408058
chr1	3408497	3408876
chr1	3417077	3417133
chr1	3418422	3418852
chr1	3419460	3419541
chr1	3420087	3420426
chr1	3420761	3421059
chr1	3427420	3427751
chr1	3428907	3429058
chr1	3436501	3436640
chr1	3441298	3441431
chr1	3446118	3446172
chr1	3448090	3448320
chr1	3455214	3455325
chr1	3468110	3468176
chr1	3482346	3482472
chr1	3495565	3495646
chr1	3498975	3499049
chr1	3501503	3503039
chr1	3519375	3519521
chr1	3521508	3522377
chr1	3535695	3535977
chr1	3537808	3537958
chr1	3541256	3541591
chr1	3546154	3546442
chr1	3557775	3558007
chr1	3566545	3566793
chr1	3582777	3582858
chr1	3583232	3583287
chr1	3584821	3584913
chr1	3585549	3585668
chr1	3587840	3587941
chr1	3588445	3588616
chr1	3592620	3592852
chr1	3594166	3594437
chr1	3595957	3596189
chr1	3596692	3596807
chr1	3608477	3608897
chr1	3611506	3611590
chr1	3612269	3612418
chr1	3612717	3612977
chr1	3614577	3614820
chr1	3627244	3627572
chr1	3628205	3628458
chr1	3632165	3632423
chr1	3641114	3641224
chr1	3643139	3643764
chr1	3648809	3648983
chr1	3659418	3659599
chr1	3662135	3662318
chr1	3662596	3662731
chr1	3663992	3664058
chr1	3685183	3685288
chr1	3692122	3692291
chr1	3695920	3696087
chr1	3696661	3696765
chr1	3698509	3698597
chr1	3703681	3703975
chr1	3712972	3713242
chr1	3716973	3717046
chr1	3739578	3739697
chr1	3741842	3742046
chr1	3744742	3744927
chr1	3748816	3749129
chr1	3755469	3755624
chr1	3770630	3770731
chr1	3773697	3774024
chr1	3783796	3783912
chr1	3784892	3785576
chr1	3791296	3791652
chr1	3796123	3796184
chr1	3797107	3797341
chr1	3798593	3798903
chr1	3802775	3802977
chr1	3808252	3808343
chr1	3815000	3815064
chr1	3816719	3817598
chr1	3817809	3818180
chr1	3825006	3825068
chr1	3826696	3826833
chr1	4000631	4000747
chr1	4017993	4018210
chr1	4019887	4019966
chr1	4034813	4035353
chr1	4037161	4037211
chr1	4052158	4052525
chr1	4057100	4057437
chr1	4061229	4061302
chr1	4078261	4078400
chr1	4078811	4079521
chr1	4080551	4080846
chr1	4082858	4082952
chr1	4124292	4125077
chr1	4126182	4126597
chr1	4127337	4127675
chr1	4138161	4138339
chr1	4138640	4138762
chr1	4144880	4145017
chr1	4148464	4148522
chr1	4202970	4203155
chr1	4204318	4205043
chr1	4210049	4210148
chr1	4214182	4214305
chr1	4226613	4226676
chr1	4231208	4231627
chr1	4231791	4231875
chr1	4267296	4267362
chr1	4275976	4276177
chr1	4278119	4278278
chr1	4322794	4323071
chr1	4328569	4328674
chr1	4356111	4356581
chr1	4363148	4363624
chr1	4384577	4384715
chr1	4391650	4392297
chr1	4396448	4396964
chr1	4405394	4405459
chr1	4410733	4410900
chr1	4413594	4413915
chr1	4427406	4427554
chr1	4428991	4429791
chr1	4432977	4433173
chr1	4437077	4437260
chr1	4448146	4448255
chr1	4449112	4449271
chr1	4458553	4458648
chr1	4469228	4469279
chr1	4471988	4472069
chr1	4487007	4487375
chr1	4487888	4488019
chr1	4503347	4503635
chr1	4530895	4531427
chr1	4547363	4547433
chr1	4556053	4557031
chr1	4574780	4574958
chr1	4580386	4581025
chr1	4619364	4619473
chr1	4674082	4674210
chr1	4686351	4686455
chr1	4692463	4692696
chr1	4693282	4693518
chr1	4707061	4707905
chr1	4742712	4743023
chr1	4747589	4747678
chr1	4756717	4757224
chr1	4770040	4770699
chr1	4776459	4776911
chr1	4782355	4782521
chr1	4785410	4785497
chr1	4787524	4787575
chr1	4794954	4795114
chr1	4796354	4796607
chr1	4803538	4803638
chr1	4804556	4804910
chr1	4807566	4807738
chr1	4808353	4808412
chr1	4809143	4809376
chr1	4809727	4810391
chr1	4812163	4812357
chr1	4820187	4820579
chr1	4827248	4827964
chr1	4860712	4860810
chr1	4883680	4883797
chr1	4886451	4886680
chr1	4897975	4898047
chr1	4931388	4931829
chr1	4952866	4952928
chr1	4975892	4976219
chr1	4988511	4988591
chr1	4999281	4999932
chr1	5006213	5006909
chr1	5068307	5069155
chr1	5077706	5077889
chr1	5087352	5087580
chr1	5141829	5141910
chr1	5171750	5171858
chr1	5172392	5172567
chr1	5180808	5180918
chr1	5220060	5220555
chr1	5244938	5244994
chr1	5309323	5309503
chr1	5349711	5350094
chr1	5390564	5390679
chr1	5402425	5402505
chr1	5407284	5407441
chr1	5408910	5409099
chr1	5434497	5434625
chr1	5446809	5447866
chr1	5451735	5452079
chr1	5459228	5459424
chr1	5469503	5469553
chr1	5539719	5539951
chr1	5545883	5546183
chr1	5557662	5557797
chr1	5557993	5558147
chr1	5560653	5560969
chr1	5567948	5568014
chr1	5571610	5571714
chr1	5574725	5574871
chr1	5641125	5641251
chr1	5654598	5654718
chr1	5661593	5661763
chr1	5693594	5693752
chr1	5694034	5694552
chr1	5695931	5696034
chr1	5710620	5710782
chr1	5725038	5725267
chr1	5738864	5739027
chr1	5739186	5739287
chr1	5744506	5744577
chr1	5748754	5749012
chr1	5751153	5751234
chr1	5785562	5785716
chr1	5796969	5797523
chr1	5801387	5801649
chr1	5804649	5805080
chr1	5805992	5806084
chr1	5817909	5818254
chr1	5831108	5831413
chr1	5855787	5856025
chr1	5862726	5863071
chr1	5868528	5869870
chr1	5876602	5876897
chr1	5882589	5882682
chr1	5889438	5890037
chr1	5895411	5895499
chr1	5899093	5899231
chr1	5901413	5901510
chr1	5905446	5905499
chr1	5909465	5909516
chr1	5909673	5909996
chr1	5917367	5917427
chr1	5927804	5928073
chr1	5928507	5929444
chr1	5931655	5931792
chr1	5933337	5933444
chr1	5933791	5934204
chr1	5939729	5940285
chr1	5941293	5941432
chr1	5943218	5943448
chr1	5950528	5950629
chr1	5958896	5959281
chr1	5967663	5967742
chr1	5980471	5980648
chr1	6005638	6005707
chr1	6009369	6009565
chr1	6017004	6017119
chr1	6019652	6019795
chr1	6026762	6026911
chr1	6029733	6029793
chr1	6035311	6035445
chr1	6035755	6035879
chr1	6037109	6037219
chr1	6037394	6037714
chr1	6039589	6039689
chr1	6040126	6040795
chr1	6052423	6052840
chr1	6054912	6055097
chr1	6058067	6058222
chr1	6059780	6059989
chr1	6060977	6061513
chr1	6062405	6062546
chr1	6062909	6063137
chr1	6064507	6064600
chr1	6069380	6069613
chr1	6071095	6071215
chr1	6072020	6072311
chr1	6072700	6073358
chr1	6074779	6075005
chr1	6077312	6077515
chr1	6082063	6082265
chr1	6085436	6085546
chr1	6086117	6086572
chr1	6087181	6087419
chr1	6087754	6087966
chr1	6088179	6088694
chr1	6090350	6091109
chr1	6093218	6093658
chr1	6095080	6095136
chr1	6096707	6096783
chr1	6100341	6100484
chr1	6104810	6105068
chr1	6111552	6111627
chr1	6116259	6117068
chr1	6118709	6118936
chr1	6119145	6119245
chr1	6119734	6120267
chr1	6123683	6124120
chr1	6131544	6131633
chr1	6138751	6138918
chr1	6163713	6163817
chr1	6167110	6167644
chr1	6167936	6168997
chr1	6170298	6170376
chr1	6175607	6175680
chr1	6183179	6183350
chr1	6187829	6187884
chr1	6189248	6189495
chr1	6191958	6192038
chr1	6196441	6196526
chr1	6197077	6197321
chr1	6202480	6202636
chr1	6204106	6204344
chr1	6208139	6208237
chr1	6209690	6210737
chr1	6211642	6211768
chr1	6217870	6218009
chr1	6227599	6227857
chr1	6229237	6229317
chr1	6234436	6236050
chr1	6259522	6259994
chr1	6269388	6269576
chr1	6272288	6272421
chr1	6272797	6272946
chr1	6273812	6273929
chr1	6284827	6284932
chr1	6299203	6299322
chr1	6305179	6305328
chr1	6306909	6307002
chr1	6308471	6308663
chr1	6320122	6320226
chr1	6323577	6323762
chr1	6324679	6324752
chr1	6329112	6329224
chr1	6330725	6330958
chr1	6332221	6332289
chr1	6334198	6334340
chr1	6339291	6339583
chr1	6341243	6341342
chr1	6346008	6346079
chr1	6348545	6348658
chr1	6353640	6353708
chr1	6354169	6354274
chr1	6354847	6355083
chr1	6356079	6356216
chr1	6359651	6359825
chr1	6360894	6360985
chr1	6368730	6368846
chr1	6374105	6374211
chr1	6385839	6386007
chr1	6399460	6399591
chr1	6403585	6403779
chr1	6403998	6404451
chr1	6405224	6405340
chr1	6408211	6408487
chr1	6408826	6408944
chr1	6409323	6409479
chr1	6412192	6412317
chr1	6412500	6412630
chr1	6418151	6418348
chr1	6427455	6427716
chr1	6430172	6430328
chr1	6434579	6434652
chr1	6454061	6454266
chr1	6458241	6458337
chr1	6459030	6459096
chr1	6485819	6485922
chr1	6493875	6493966
chr1	6497537	6497636
chr1	6498212	6498361
chr1	6498760	6498972
chr1	6504482	6504779
chr1	6505090	6505440
chr1	6513491	6513592
chr1	6519336	6519452
chr1	6529102	6529569
chr1	6542157	6542334
chr1	6546669	6546815
chr1	6561492	6561621
chr1	6565271	6565369
chr1	6567150	6567374
chr1	6568826	6568892
chr1	6570203	6570323
chr1	6583705	6583894
chr1	6603081	6603178
chr1	6614518	6614767
chr1	6631101	6631170
chr1	6639797	6640209
chr1	6640611	6640785
chr1	6641902	6642346
chr1	6648142	6648262
chr1	6649278	6649543
chr1	6651347	6651646
chr1	6659646	6660050
chr1	6661183	6661441
chr1	6664103	6664172
chr1	6672778	6673014
chr1	6673476	6673870
chr1	6685109	6685284
chr1	6696898	6697003
chr1	6697197	6697416
chr1	6705916	6706020
chr1	6710202	6710255
chr1	6746573	6746701
chr1	6761727	6762017
chr1	6776454	6776518
chr1	6784200	6784371
chr1	6786090	6786376
chr1	6788632	6788710
chr1	6799049	6799324
chr1	6803666	6804193
chr1	6844583	6844706
chr1	6844965	6845511
chr1	6850390	6850487
chr1	6950098	6950168
chr1	6957334	6957411
chr1	6965983	6966079
chr1	6970967	6971072
chr1	6975626	6975812
chr1	6977192	6977279
chr1	6997066	6997983
chr1	6999966	7000061
chr1	7001063	7001272
chr1	7011873	7012045
chr1	7021394	7021511
chr1	7025146	7025447
chr1	7075846	7075993
chr1	7078112	7078174
chr1	7103408	7103516
chr1	7135499	7135676
chr1	7148900	7149119
chr1	7157173	7157240
chr1	7161847	7162080
chr1	7163320	7164483
chr1	7167263	7167355
chr1	7180316	7180494
chr1	7182560	7182684
chr1	7202419	7202630
chr1	7206774	7207219
chr1	7207529	7208483
chr1	7210751	7210836
chr1	7235129	7235205
chr1	7237245	7237447
chr1	7237760	7238071
chr1	7240167	7240287
chr1	7255317	7255655
chr1	7281866	7282107
chr1	7283337	7283561
chr1	7291461	7291554
chr1	7317590	7317647
chr1	7344764	7344923
chr1	7377687	7377762
chr1	7408221	7408339
chr1	7411182	7411276
chr1	7424207	7424301
chr1	7428780	7429039
chr1	7439829	7439949
chr1	7443633	7443898
chr1	7466575	7466799
chr1	7470889	7471137
chr1	7489351	7489783
chr1	7490042	7490691
chr1	7499391	7499519
chr1	7504537	7504697
chr1	7505849	7505933
chr1	7507247	7507430
chr1	7512745	7512877
chr1	7531114	7531271
chr1	7536730	7536950
chr1	7539012	7539305
chr1	7539833	7540539
chr1	7540864	7541130
chr1	7545293	7545370
chr1	7548485	7548667
chr1	7548907	7549118
chr1	7552534	7553650
chr1	7556418	7556527
chr1	7558122	7560545
chr1	7566527	7566908
chr1	7567061	7567374
chr1	7586672	7586740
chr1	7611226	7611560
chr1	7616589	7616711
chr1	7620596	7620817
chr1	7624621	7624814
chr1	7627464	7627538
chr1	7628067	7629986
chr1	7652326	7652479
chr1	7656590	7656686
chr1	7667098	7667586
chr1	7670175	7670314
chr1	7678170	7678332
chr1	7685003	7685128
chr1	7706090	7706351
chr1	7706555	7706771
chr1	7707408	7707525
chr1	7714647	7715857
chr1	7722053	7722130
chr1	7723292	7723664
chr1	7727655	7727916
chr1	7728404	7728541
chr1	7729641	7729722
chr1	7734217	7734347
chr1	7735778	7735881
chr1	7737939	7738020
chr1	7742898	7742964
chr1	7745136	7745566
chr1	7747074	7747340
chr1	7750682	7751008
chr1	7752802	7752883
chr1	7778164	7778286
chr1	7831041	7831484
chr1	7843851	7844193
chr1	7870507	7870755
chr1	7911555	7911682
chr1	7916467	7916704
chr1	7919960	7920218
chr1	7924196	7924261
chr1	7926580	7926647
chr1	7931290	7931446
chr1	7944923	7945187
chr1	7945730	7945834
chr1	7962911	7963071
chr1	7982606	7982707
chr1	7992625	7992874
chr1	8001406	8001625
chr1	8001836	8001975
chr1	8002321	8002859
chr1	8005499	8005607
chr1	8014020	8014500
chr1	8021341	8021907
chr1	8035365	8035564
chr1	8038696	8038819
chr1	8042428	8042611
chr1	8044467	8044555
chr1	8046178	8046233
chr1	8047868	8047929
chr1	8050078	8050848
chr1	8056856	8056990
chr1	8064143	8064493
chr1	8064961	8065153
chr1	8086331	8086557
chr1	8086835	8087306
chr1	8128459	8128646
chr1	8132387	8132471
chr1	8153782	8153882
chr1	8164674	8165231
chr1	8172982	8173102
chr1	8181174	8181267
chr1	8198046	8198252
chr1	8200485	8200592
chr1	8204402	8204606
chr1	8205272	8205452
chr1	8208690	8208750
chr1	8221683	8221768
chr1	8234597	8234656
chr1	8259386	8259499
chr1	8267445	8267634
chr1	8271550	8271685
chr1	8272043	8272382
chr1	8273119	8273421
chr1	8278961	8279068
chr1	8285281	8285397
chr1	8336789	8337487
chr1	8342007	8342607
chr1	8343234	8343351
chr1	8366625	8366691
chr1	8367753	8368006
chr1	8373244	8373480
chr1	8373806	8374053
chr1	8374442	8374682
chr1	8381854	8381912
chr1	8392995	8393093
chr1	8403331	8403425
chr1	8404824	8405466
chr1	8410985	8411109
chr1	8432495	8432635
chr1	8444909	8445088
chr1	8460274	8460364
chr1	8484665	8484892
chr1	8488154	8488420
chr1	8488945	8489051
chr1	8492380	8492582
chr1	8499047	8499220
chr1	8510435	8510536
chr1	8511174	8511248
chr1	8523711	8523981
chr1	8553012	8553099
chr1	8567098	8567242
chr1	8585872	8586338
chr1	8612834	8613609
chr1	8624839	8624917
chr1	8658372	8658610
chr1	8661619	8661871
chr1	8693439	8693545
chr1	8720615	8720784
chr1	8728952	8729136
chr1	8761311	8761491
chr1	8763465	8763844
chr1	8780612	8780679
chr1	8819876	8819941
chr1	8876928	8877085
chr1	8877651	8877931
chr1	8885997	8886097
chr1	8893153	8893234
chr1	8903211	8903447
chr1	8908938	8909228
chr1	8914183	8914288
chr1	8922794	8922860
chr1	8933623	8933981
chr1	8936713	8936794
chr1	8937522	8938390
chr1	8938621	8938989
chr1	8944771	8944868
chr1	8948396	8948471
chr1	8950042	8950241
chr1	8984136	8984259
chr1	9002918	9003002
chr1	9003676	9003873
chr1	9005638	9005781
chr1	9009491	9009726
chr1	9012095	9012155
chr1	9013544	9013704
chr1	9017000	9017254
chr1	9023021	9023271
chr1	9024972	9025057
chr1	9027723	9027881
chr1	9048235	9048337
chr1	9051037	9051174
chr1	9065211	9065465
chr1	9066067	9066206
chr1	9066950	9067004
chr1	9067865	9068152
chr1	9071140	9071462
chr1	9071668	9071970
chr1	9078060	9078265
chr1	9102490	9102688
chr1	9109530	9109649
chr1	9118138	9118227
chr1	9119946	9120700
chr1	9124785	9124835
chr1	9127320	9127678
chr1	9129550	9129997
chr1	9161775	9161844
chr1	9165608	9165841
chr1	9170899	9171222
chr1	9171395	9171520
chr1	9172017	9172240
chr1	9173060	9173288
chr1	9189628	9189715
chr1	9202383	9202561
chr1	9202871	9203050
chr1	9203385	9203773
chr1	9205901	9205957
chr1	9216902	9216959
chr1	9217191	9217295
chr1	9222782	9223227
chr1	9223763	9223946
chr1	9234165	9234323
chr1	9235380	9235449
chr1	9239449	9239650
chr1	9240031	9240344
chr1	9241388	9241675
chr1	9242401	9242548
chr1	9244947	9245025
chr1	9254065	9254134
chr1	9256640	9256770
chr1	9257033	9257098
chr1	9259412	9259520
chr1	9261602	9261768
chr1	9285099	9285187
chr1	9289962	9290054
chr1	9293579	9293649
chr1	9298300	9298491
chr1	9299753	9300039
chr1	9302985	9303246
chr1	9307619	9307932
chr1	9309724	9309807
chr1	9310070	9310352
chr1	9318038	9319037
chr1	9319288	9319501
chr1	9319703	9320892
chr1	9324776	9324885
chr1	9327262	9327438
chr1	9331934	9332082
chr1	9335599	9335969
chr1	9339635	9339760
chr1	9340597	9340693
chr1	9346656	9346802
chr1	9350329	9350441
chr1	9353836	9354439
chr1	9355142	9355336
chr1	9356573	9356677
chr1	9357041	9357212
chr1	9360658	9360863
chr1	9362014	9362145
chr1	9369272	9369498
chr1	9375545	9375822
chr1	9378084	9378229
chr1	9381569	9381672
chr1	9384281	9384396
chr1	9385595	9385700
chr1	9386095	9386172
chr1	9386498	9386581
chr1	9400908	9401177
chr1	9405545	9405660
chr1	9408956	9409064
chr1	9409889	9410754
chr1	9415388	9415527
chr1	9417066	9417357
chr1	9422480	9422905
chr1	9442868	9442957
chr1	9445930	9446220
chr1	9452146	9452216
chr1	9470972	9471545
chr1	9477059	9477298
chr1	9488880	9489271
chr1	9499686	9500229
chr1	9513399	9513981
chr1	9514672	9514800
chr1	9515987	9516166
chr1	9517781	9517871
chr1	9537561	9538541
chr1	9551200	9551442
chr1	9553488	9553607
chr1	9561158	9561261
chr1	9566478	9566656
chr1	9585527	9585782
chr1	9588315	9588422
chr1	9599201	9599543
chr1	9637284	9637430
chr1	9651881	9652094
chr1	9653574	9653819
chr1	9662206	9662284
chr1	9664779	9664946
chr1	9668132	9668291
chr1	9670172	9670261
chr1	9673248	9673347
chr1	9675690	9675940
chr1	9686996	9687338
chr1	9688077	9688197
chr1	9688696	9688905
chr1	9689718	9690087
chr1	9691185	9691291
chr1	9695637	9695806
chr1	9704018	9704412
chr1	9704809	9705074
chr1	9714066	9714740
chr1	9747781	9747858
chr1	9754718	9754848
chr1	9764775	9765142
chr1	9770667	9770794
chr1	9773107	9773227
chr1	9777535	9777920
chr1	9779108	9779476
chr1	9785131	9785350
chr1	9790582	9791050
chr1	9791259	9791505
chr1	9793752	9793842
chr1	9796106	9796451
chr1	9797148	9797532
chr1	9804677	9804779
chr1	9813888	9813960
chr1	9820859	9821011
chr1	9836164	9836278
chr1	9883090	9883250
chr1	9885655	9885920
chr1	9894660	9894770
chr1	9895252	9895361
chr1	9896212	9896296
chr1	9900906	9901039
chr1	9905516	9905620
chr1	9906134	9906241
chr1	9908639	9908932
chr1	9918012	9918162
chr1	9918357	9918539
chr1	9921072	9921194
chr1	9922696	9922933
chr1	9927065	9927186
chr1	9927660	9927932
chr1	9935039	9935218
chr1	9936843	9937111
chr1	9951302	9951383
chr1	9952773	9952845
chr1	9953279	9953542
chr1	9954444	9954582
chr1	9960201	9961042
chr1	9961745	9962018
chr1	9969410	9969468
chr1	9970425	9970897
chr1	10003315	10003621
chr1	10007330	10007468
chr1	10010346	10010733
chr1	10011015	10011232
chr1	10018521	10018615
chr1	10038530	10038644
chr1	10042120	10042216
chr1	10045681	10045832
chr1	10051258	10051465
chr1	10053088	10053355
chr1	10087891	10088024
chr1	10092628	10093535
chr1	10113772	10113863
chr1	10117494	10117649
chr1	10124106	10124202
chr1	10134030	10134118
chr1	10134425	10134815
chr1	10170990	10171696
chr1	10173192	10173324
chr1	10202548	10202603
chr1	10246856	10247099
chr1	10269857	10270190
chr1	10270357	10270708
chr1	10271564	10271715
chr1	10278695	10278748
chr1	10312512	10312713
chr1	10349714	10349848
chr1	10386250	10386342
chr1	10426449	10426697
chr1	10435022	10435146
chr1	10437563	10437784
chr1	10438500	10438821
chr1	10444426	10444608
chr1	10458725	10459207
chr1	10459759	10460041
chr1	10460595	10460661
chr1	10470105	10470336
chr1	10471448	10471527
chr1	10475495	10475666
chr1	10479707	10479832
chr1	10488147	10488374
chr1	10490328	10490555
chr1	10490762	10490896
chr1	10506653	10506783
chr1	10508418	10508479
chr1	10518184	10518250
chr1	10532486	10532840
chr1	10534809	10535068
chr1	10544760	10545053
chr1	10554825	10554933
chr1	10556210	10556313
chr1	10567643	10567768
chr1	10570763	10571129
chr1	10571767	10571819
chr1	10574202	10574414
chr1	10575777	10575990
chr1	10595793	10596018
chr1	10601602	10601728
chr1	10615669	10615779
chr1	10645731	10645821
chr1	10673040	10673185
chr1	10678118	10678247
chr1	10683767	10683961
chr1	10689632	10689922
chr1	10706230	10706553
chr1	10707530	10707656
chr1	10712821	10712892
chr1	10714528	10714716
chr1	10715758	10715888
chr1	10719378	10719721
chr1	10721328	10722911
chr1	10731367	10731469
chr1	10737474	10737615
chr1	10747755	10747917
chr1	10752653	10752713
chr1	10760137	10760206
chr1	10783040	10783209
chr1	10796295	10796408
chr1	10802055	10802193
chr1	10808657	10808748
chr1	10814014	10814219
chr1	10816014	10816153
chr1	10826197	10826337
chr1	10836823	10836958
chr1	10837667	10838684
chr1	10847709	10847799
chr1	10863990	10864198
chr1	10883647	10883702
chr1	10887005	10887094
chr1	10898981	10899368
chr1	10900364	10900430
chr1	10913006	10914178
chr1	10915267	10915381
chr1	10920956	10921075
chr1	10921438	10921555
chr1	10923297	10923412
chr1	10939679	10939807
chr1	10940196	10940290
chr1	10950167	10950295
chr1	10957995	10958211
chr1	10964472	10964576
chr1	10966992	10967419
chr1	10970688	10970909
chr1	10971094	10971582
chr1	10995766	10995845
chr1	10999161	10999312
chr1	11017817	11017981
chr1	11021151	11021285
chr1	11025062	11025411
chr1	11025602	11026149
chr1	11026719	11026921
chr1	11027201	11027531
chr1	11029468	11029786
chr1	11034472	11034526
chr1	11035677	11035768
chr1	11039549	11039857
chr1	11041015	11041138
chr1	11052253	11052309
chr1	11072310	11072808
chr1	11091823	11091907
chr1	11093883	11094087
chr1	11097728	11098000
chr1	11099398	11099788
chr1	11101403	11101532
chr1	11101787	11102383
chr1	11102570	11102660
chr1	11129329	11129418
chr1	11131525	11131668
chr1	11140624	11140683
chr1	11159382	11159545
chr1	11159836	11160085
chr1	11188047	11188115
chr1	11236268	11236387
chr1	11241985	11242064
chr1	11249800	11250014
chr1	11322545	11323012
chr1	11323441	11323628
chr1	11333448	11333602
chr1	11345839	11346032
chr1	11352711	11352844
chr1	11359007	11359069
chr1	11360788	11360930
chr1	11378968	11379149
chr1	11391973	11392121
chr1	11398452	11398843
chr1	11410225	11410619
chr1	11433457	11434590
chr1	11459290	11459402
chr1	11473140	11473309
chr1	11488659	11488882
chr1	11501934	11501995
chr1	11505495	11505657
chr1	11523470	11523562
chr1	11540409	11540819
chr1	11548609	11548734
chr1	11577026	11577253
chr1	11577531	11577617
chr1	11584510	11584763
chr1	11585087	11585217
chr1	11587943	11588092
chr1	11591490	11591581
chr1	11593765	11593821
chr1	11594143	11594385
chr1	11601726	11601776
chr1	11603333	11603483
chr1	11605218	11605310
chr1	11637329	11637661
chr1	11663805	11663905
chr1	11664510	11664710
chr1	11678268	11678417
chr1	11702553	11702740
chr1	11706131	11706253
chr1	11710050	11710199
chr1	11710545	11710707
chr1	11731517	11731633
chr1	11741196	11741343
chr1	11748965	11749125
chr1	11755105	11755194
chr1	11761999	11762778
chr1	11763836	11763924
chr1	11764568	11764793
chr1	11768788	11768930
chr1	11772238	11772323
chr1	11773325	11773509
chr1	11779366	11779588
chr1	11779946	11780081
chr1	11787751	11787884
chr1	11789336	11789420
chr1	11790064	11790736
chr1	11791937	11792243
chr1	11796034	11796248
chr1	11808488	11808678
chr1	11809274	11809477
chr1	11811129	11811249
chr1	11813660	11813837
chr1	11817859	11818007
chr1	11823034	11823223
chr1	11845320	11845439
chr1	11845628	11845753
chr1	11850110	11850228
chr1	11850665	11851545
chr1	11852562	11852630
chr1	11861197	11861404
chr1	11862725	11862895
chr1	11863468	11863919
chr1	11865924	11866368
chr1	11869532	11869735
chr1	11874386	11874535
chr1	11874744	11874862
chr1	11894062	11894412
chr1	11896139	11896233
chr1	11898465	11899010
chr1	11902875	11903046
chr1	11903906	11903982
chr1	11931441	11931532
chr1	11934169	11934339
chr1	11940184	11940376
chr1	11945866	11945918
chr1	11950414	11950493
chr1	11954096	11954278
chr1	11967811	11968049
chr1	11968553	11969116
chr1	11970906	11970987
chr1	11976875	11977083
chr1	11983863	11983977
chr1	11986410	11986881
chr1	11989994	11990129
chr1	11994574	11994797
chr1	12002272	12002405
chr1	12020709	12021119
chr1	12023740	12023961
chr1	12026087	12026241
chr1	12038470	12038663
chr1	12039914	12040576
chr1	12070243	12070309
chr1	12072419	12072544
chr1	12074309	12074448
chr1	12079187	12079638
chr1	12080303	12080556
chr1	12098767	12099009
chr1	12099211	12099408
chr1	12106820	12107435
chr1	12112206	12112319
chr1	12113818	12114069
chr1	12114916	12115144
chr1	12136894	12136965
chr1	12150444	12150580
chr1	12164459	12164655
chr1	12165359	12165430
chr1	12165607	12165701
chr1	12166299	12166450
chr1	12170518	12170688
chr1	12173704	12173908
chr1	12175631	12175746
chr1	12178740	12178991
chr1	12184888	12185150
chr1	12185577	12186204
chr1	12188085	12188219
chr1	12188425	12188632
chr1	12190701	12190769
chr1	12192738	12192799
chr1	12193024	12193520
chr1	12194171	12194323
chr1	12198749	12198970
chr1	12201499	12201635
chr1	12202887	12203263
chr1	12203406	12204263
chr1	12205052	12205133
chr1	12206249	12206304
chr1	12206713	12207073
chr1	12208748	12208872
chr1	12210610	12210775
chr1	12211081	12211239
chr1	12213069	12213743
chr1	12221853	12222264
chr1	12223484	12223548
chr1	12224327	12224507
chr1	12226854	12227090
chr1	12228199	12228852
chr1	12230448	12230849
chr1	12232136	12232453
chr1	12233879	12234221
chr1	12235715	12235853
chr1	12236744	12237000
chr1	12237616	12237747
chr1	12238073	12238532
chr1	12239014	12239477
chr1	12239773	12240037
chr1	12240331	12240747
chr1	12244187	12244732
chr1	12246414	12246472
chr1	12249958	12250078
chr1	12252257	12252362
chr1	12254712	12255085
chr1	12256709	12257303
chr1	12258242	12258615
chr1	12269009	12269265
chr1	12270776	12270953
chr1	12273039	12273098
chr1	12335540	12335658
chr1	12368178	12368308
chr1	12395210	12395301
chr1	12404650	12405032
chr1	12436793	12437094
chr1	12473593	12473680
chr1	12474203	12474284
chr1	12477045	12477151
chr1	12516104	12516231
chr1	12535370	12535442
chr1	12540949	12541188
chr1	12570421	12570860
chr1	12572293	12572479
chr1	12579515	12579814
chr1	12587680	12587771
chr1	12602380	12602460
chr1	12606580	12606723
chr1	12613283	12613383
chr1	12618546	12618599
chr1	12626782	12626884
chr1	12627277	12627639
chr1	12638141	12638367
chr1	12639392	12639515
chr1	12642722	12643807
chr1	12644838	12645560
chr1	12651856	12651993
chr1	12655960	12656224
chr1	12657885	12658337
chr1	12662025	12662257
chr1	12664473	12664647
chr1	12669815	12669943
chr1	12675746	12676441
chr1	12678003	12678078
chr1	12678337	12678540
chr1	12679083	12679257
chr1	12679873	12680188
chr1	12680777	12680877
chr1	12682713	12682772
chr1	12685974	12686118
chr1	12691131	12691446
chr1	12719084	12719310
chr1	12820300	12820426
chr1	12944943	12945078
chr1	13183430	13183556
chr1	13204516	13204570
chr1	13218280	13218493
chr1	13802316	13802432
chr1	13807542	13807738
chr1	13832143	13832251
chr1	13832553	13832648
chr1	13843817	13843920
chr1	13856213	13856276
chr1	13868553	13868720
chr1	13870576	13870673
chr1	13886942	13887084
chr1	13905253	13905321
chr1	13910864	13911012
chr1	13916286	13916361
chr1	13917044	13917304
chr1	13920022	13920274
chr1	13925001	13925367
chr1	13927823	13927990
chr1	13947454	13947511
chr1	13949041	13949205
chr1	13969238	13969299
chr1	13992286	13992458
chr1	14018405	14018632
chr1	14026026	14026241
chr1	14027380	14027437
chr1	14039155	14039368
chr1	14049777	14050034
chr1	14050395	14050461
chr1	14057528	14057965
chr1	14075738	14075946
chr1	14094304	14094464
chr1	14107304	14107389
chr1	14135865	14136210
chr1	14137823	14137955
chr1	14138399	14138782
chr1	14150117	14150174
chr1	14159791	14160031
chr1	14286915	14287172
chr1	14289247	14289324
chr1	14376333	14376766
chr1	14602621	14602688
chr1	14606553	14606607
chr1	14696807	14696870
chr1	14745988	14746087
chr1	14767380	14767503
chr1	14808329	14808621
chr1	14819076	14819496
chr1	14887436	14887493
chr1	14890142	14890228
chr1	14902814	14902940
chr1	14912155	14912386
chr1	14930932	14931055
chr1	14961936	14962100
chr1	14964544	14964622
chr1	14965398	14965517
chr1	14993317	14993402
chr1	14999276	14999456
chr1	15028239	15028447
chr1	15058314	15058612
chr1	15063692	15063763
chr1	15069280	15069701
chr1	15082442	15082699
chr1	15102063	15102179
chr1	15118208	15118333
chr1	15119124	15119207
chr1	15122160	15122289
chr1	15122845	15122945
chr1	15123347	15123412
chr1	15129863	15129951
chr1	15138765	15138851
chr1	15157365	15157615
chr1	15171604	15172071
chr1	15177006	15177135
chr1	15190308	15190418
chr1	15192358	15192410
chr1	15194361	15194782
chr1	15197508	15197684
chr1	15198119	15198225
chr1	15199277	15199545
chr1	15212951	15213019
chr1	15235893	15236003
chr1	15253402	15253594
chr1	15262626	15262736
chr1	15266096	15266243
chr1	15287465	15287665
chr1	15295627	15295791
chr1	15303882	15303964
chr1	15321515	15321567
chr1	15335868	15335948
chr1	15342989	15343118
chr1	15347011	15347157
chr1	15349905	15349997
chr1	15351434	15351522
chr1	15352190	15352444
chr1	15356982	15357067
chr1	15357933	15358379
chr1	15363165	15363296
chr1	15373593	15373772
chr1	15374994	15375540
chr1	15379003	15379173
chr1	15384436	15384651
chr1	15390042	15390170
chr1	15399814	15399897
chr1	15400234	15400286
chr1	15402425	15402772
chr1	15408005	15408092
chr1	15410125	15410401
chr1	15417197	15417292
chr1	15420986	15421070
chr1	15426383	15426443
chr1	15426954	15427211
chr1	15428183	15428375
chr1	15429294	15429384
chr1	15433276	15433354
chr1	15436081	15437261
chr1	15438633	15439005
chr1	15442613	15442755
chr1	15453905	15454003
chr1	15455137	15455297
chr1	15457270	15457373
chr1	15464415	15464655
chr1	15468052	15468176
chr1	15472823	15472977
chr1	15473527	15473671
chr1	15478871	15479175
chr1	15480041	15480309
chr1	15481000	15481153
chr1	15495015	15495273
chr1	15498628	15498805
chr1	15499360	15499437
chr1	15500773	15500894
chr1	15503815	15504106
chr1	15504300	15504559
chr1	15505791	15505969
chr1	15513776	15513837
chr1	15514696	15514792
chr1	15515215	15515488
chr1	15522626	15522923
chr1	15539013	15539282
chr1	15540646	15540792
chr1	15541768	15542004
chr1	15545142	15545254
chr1	15550407	15550945
chr1	15572550	15572720
chr1	15575669	15575727
chr1	15578975	15579116
chr1	15583692	15583765
chr1	15584033	15584116
chr1	15584545	15584734
chr1	15586947	15587061
chr1	15587588	15588374
chr1	15598946	15599331
chr1	15600467	15600537
chr1	15602435	15602814
chr1	15603552	15603765
chr1	15631337	15631472
chr1	15635117	15635223
chr1	15639328	15639392
chr1	15641009	15641461
chr1	15650118	15650320
chr1	15655301	15655557
chr1	15655703	15655876
chr1	15657119	15657283
chr1	15657823	15658266
chr1	15660968	15661182
chr1	15664327	15664427
chr1	15672397	15672698
chr1	15676139	15676250
chr1	15676963	15677019
chr1	15679089	15679219
chr1	15680885	15681017
chr1	15688623	15688831
chr1	15689282	15689506
chr1	15703402	15703555
chr1	15703863	15704009
chr1	15709205	15709261
chr1	15709565	15709773
chr1	15710357	15710653
chr1	15731258	15731452
chr1	15738187	15738526
chr1	15740174	15740332
chr1	15740650	15740758
chr1	15742459	15743066
chr1	15744042	15744357
chr1	15751025	15751161
chr1	15753106	15753172
chr1	15756265	15756469
chr1	15757711	15758090
chr1	15761318	15761466
chr1	15761764	15762142
chr1	15763851	15764036
chr1	15771674	15771791
chr1	15793905	15794062
chr1	15806168	15806296
chr1	15806891	15807056
chr1	15809850	15809970
chr1	15811480	15811711
chr1	15819037	15819262
chr1	15828046	15828182
chr1	15850618	15851728
chr1	15852912	15853504
chr1	15929963	15930370
chr1	15930574	15930668
chr1	15943625	15944147
chr1	15993909	15994009
chr1	16000020	16000121
chr1	16000955	16001067
chr1	16002116	16002787
chr1	16006743	16006891
chr1	16007565	16007662
chr1	16008794	16009181
chr1	16021476	16021536
chr1	16023437	16023769
chr1	16028594	16028724
chr1	16030170	16030431
chr1	16032352	16032780
chr1	16065288	16065354
chr1	16077979	16078110
chr1	16090722	16090858
chr1	16092656	16092774
chr1	16098872	16099048
chr1	16100326	16100492
chr1	16107311	16107669
chr1	16108638	16108728
chr1	16115101	16115714
chr1	16118607	16118899
chr1	16126125	16126296
chr1	16156211	16156552
chr1	16161366	16161631
chr1	16162129	16162731
chr1	16163475	16164121
chr1	16173958	16174321
chr1	16175859	16175990
chr1	16176525	16176703
chr1	16186836	16187019
chr1	16194360	16194426
chr1	16212762	16213167
chr1	16223344	16223466
chr1	16260863	16261089
chr1	16262297	16262355
chr1	16264180	16264746
chr1	16265291	16265349
chr1	16268048	16268238
chr1	16268654	16268781
chr1	16268933	16269150
chr1	16269542	16269676
chr1	16272015	16272139
chr1	16274846	16274988
chr1	16276125	16276453
chr1	16277516	16277642
chr1	16279246	16279542
chr1	16302492	16302774
chr1	16316271	16316415
chr1	16321063	16321353
chr1	16335558	16335781
chr1	16336294	16336545
chr1	16338640	16338720
chr1	16339235	16339330
chr1	16342115	16342266
chr1	16347000	16347092
chr1	16348849	16349080
chr1	16349550	16349638
chr1	16351144	16351202
chr1	16359419	16359600
chr1	16364449	16364622
chr1	16367269	16367413
chr1	16369358	16369413
chr1	16370735	16370961
chr1	16382736	16382855
chr1	16387723	16387802
chr1	16390993	16391295
chr1	16400766	16401157
chr1	16402607	16402803
chr1	16405483	16405635
chr1	16408934	16409117
chr1	16418769	16418844
chr1	16421072	16421455
chr1	16422173	16422264
chr1	16427344	16427489
chr1	16438100	16438574
chr1	16444634	16444694
chr1	16457439	16457710
chr1	16458567	16458702
chr1	16464355	16464471
chr1	16465233	16465471
chr1	16465917	16466001
chr1	16468313	16468370
chr1	16469127	16469848
chr1	16475287	16475575
chr1	16477850	16477972
chr1	16481266	16481406
chr1	16483454	16483579
chr1	16483896	16484422
chr1	16484731	16484919
chr1	16485404	16485659
chr1	16487258	16487390
chr1	16492412	16492519
chr1	16492749	16493000
chr1	16497706	16497990
chr1	16499705	16499990
chr1	16502563	16502637
chr1	16505725	16505823
chr1	16514312	16514550
chr1	16516923	16516981
chr1	16532984	16533366
chr1	16543821	16544239
chr1	16548010	16548343
chr1	16551260	16551433
chr1	16562703	16562945
chr1	16563604	16563874
chr1	16571012	16571130
chr1	16575174	16575344
chr1	16597240	16597299
chr1	16597611	16597852
chr1	16645157	16645428
chr1	16652487	16652562
chr1	16678916	16679198
chr1	16693418	16693834
chr1	16693996	16694276
chr1	16718010	16718207
chr1	16718766	16718906
chr1	16723100	16723418
chr1	16727772	16728047
chr1	16730639	16730857
chr1	16731362	16731474
chr1	16733635	16733740
chr1	16747721	16747949
chr1	16759669	16759794
chr1	16766959	16767374
chr1	16770921	16771219
chr1	16788277	16788344
chr1	16796850	16796914
chr1	16803704	16803799
chr1	16812150	16812254
chr1	16827137	16827266
chr1	16827674	16827792
chr1	16830716	16830772
chr1	16834458	16834516
chr1	16835640	16835854
chr1	16836508	16836671
chr1	16837393	16837518
chr1	16839169	16839352
chr1	16839629	16839871
chr1	16842271	16842365
chr1	16842617	16842858
chr1	16857954	16858227
chr1	16859407	16859460
chr1	16860676	16861243
chr1	16861476	16861660
chr1	16862177	16862630
chr1	16863340	16863554
chr1	16879872	16879997
chr1	16885239	16885411
chr1	16886086	16886688
chr1	16887085	16887300
chr1	16887738	16888110
chr1	16888633	16888794
chr1	16890280	16890497
chr1	16891889	16891990
chr1	16892490	16892605
chr1	16893950	16894249
chr1	16895109	16895587
chr1	16900685	16900861
chr1	16901375	16901493
chr1	16902232	16902283
chr1	16902713	16902883
chr1	16903708	16903792
chr1	16904648	16904896
chr1	16906233	16906509
chr1	16907265	16907402
chr1	16908169	16908326
chr1	16912563	16912616
chr1	16912888	16913132
chr1	16914690	16914809
chr1	16917693	16917751
chr1	16918364	16918967
chr1	16919733	16920055
chr1	16920966	16921333
chr1	16921595	16921658
chr1	16924971	16925053
chr1	16925417	16925627
chr1	16925867	16926163
chr1	16927285	16927682
chr1	16927894	16928308
chr1	16928963	16929271
chr1	16929445	16930602
chr1	16931591	16931665
[truncated: 128,491 more rows]
