# Supplementary material for: Lipid-Induced Epigenomic Changes in Human Macrophages Identify a Coronary Artery Disease-Associated Variant that Regulates PPAP2B Expression through Altered C/EBP-Beta Binding
Source: PLoS Genet. 2015 Apr 2;11(4):e1005061. doi: 10.1371/journal.pgen.1005061 (PMC4383549; doi:10.1371/journal.pgen.1005061)
Supplement: S6 Table — (XLSX) [file pgen.1005061.s012.xlsx]

## Sheet: SUPP_TABLE_6
chr1	10000	10385
chr1	16134	16283
chr1	234300	234443
chr1	235615	235704
chr1	237063	237202
chr1	237709	237831
chr1	713885	714386
chr1	752647	752910
chr1	756237	756745
chr1	756930	757199
chr1	757465	757694
chr1	758010	758823
chr1	762579	763140
chr1	769164	769277
chr1	790396	790826
chr1	797228	797454
chr1	799368	799554
chr1	801743	801910
chr1	802350	802564
chr1	825908	825958
chr1	839977	840198
chr1	842154	842438
chr1	846893	846953
chr1	850963	851187
chr1	855497	855706
chr1	856775	857165
chr1	857807	858012
chr1	858693	858867
chr1	866887	867014
chr1	867967	868124
chr1	874819	874906
chr1	880422	880570
chr1	885402	886115
chr1	894562	894846
chr1	904687	905307
chr1	910281	910396
chr1	915094	915500
chr1	917963	918111
chr1	935519	935617
chr1	936146	936362
chr1	940014	940079
chr1	944679	944887
chr1	948595	948997
chr1	962565	962999
chr1	964970	966742
chr1	974097	974494
chr1	974991	975208
chr1	977934	978037
chr1	979885	980418
chr1	987566	988748
chr1	991154	991232
chr1	991692	992193
chr1	998919	999173
chr1	999718	999800
chr1	1004688	1004761
chr1	1005321	1005545
chr1	1006849	1006935
chr1	1010071	1010453
chr1	1014858	1015008
chr1	1015188	1015292
chr1	1022096	1022242
chr1	1029249	1029374
chr1	1029542	1029672
chr1	1039657	1039775
chr1	1043470	1043548
chr1	1043871	1044030
chr1	1047697	1047983
chr1	1048720	1048817
chr1	1051446	1051879
chr1	1053114	1053255
chr1	1057636	1057723
chr1	1058365	1058444
chr1	1058799	1059646
chr1	1092835	1093118
chr1	1112316	1112789
chr1	1116635	1116801
chr1	1131754	1131893
chr1	1132098	1132197
chr1	1143468	1143537
chr1	1158159	1158707
chr1	1161276	1161339
chr1	1164383	1164535
chr1	1165236	1165395
chr1	1166853	1167001
chr1	1167265	1167581
chr1	1194318	1194834
chr1	1195453	1195834
chr1	1205026	1205158
chr1	1207924	1208150
chr1	1209184	1209386
chr1	1210065	1210357
chr1	1217955	1218131
chr1	1218375	1218618
chr1	1227235	1227481
chr1	1232293	1232448
chr1	1236162	1236241
chr1	1239265	1239377
chr1	1240122	1240342
chr1	1241026	1241203
chr1	1242016	1242332
chr1	1242585	1242717
chr1	1243402	1243870
chr1	1251498	1251596
chr1	1254706	1254883
chr1	1258846	1258961
chr1	1259950	1260206
chr1	1262066	1262152
chr1	1264863	1265742
chr1	1275897	1277083
chr1	1280318	1280477
chr1	1296179	1296713
chr1	1301300	1303058
chr1	1310511	1311053
chr1	1317490	1318021
chr1	1326705	1326762
chr1	1330940	1331118
chr1	1334479	1335031
chr1	1335402	1335794
chr1	1336398	1336519
chr1	1339153	1339464
chr1	1342489	1342851
chr1	1360220	1360356
chr1	1362675	1362753
chr1	1370473	1370572
chr1	1376436	1376541
chr1	1397994	1398157
chr1	1406843	1407243
chr1	1414615	1415550
chr1	1419207	1419312
chr1	1440253	1440495
chr1	1440970	1441088
chr1	1447186	1447644
chr1	1450251	1450331
chr1	1453293	1453772
chr1	1472969	1473716
chr1	1473986	1474498
chr1	1477505	1477574
chr1	1490395	1490528
chr1	1490894	1491094
chr1	1494550	1494735
chr1	1499749	1499847
chr1	1510203	1510458
chr1	1530187	1530825
chr1	1531193	1531319
chr1	1531494	1531941
chr1	1542517	1542754
chr1	1545446	1545567
chr1	1549702	1549876
chr1	1550594	1550943
chr1	1558256	1558398
chr1	1583069	1583207
chr1	1590426	1590824
chr1	1610039	1610202
chr1	1617681	1617752
chr1	1624131	1624635
chr1	1628203	1628455
chr1	1655686	1656098
chr1	1667960	1668116
chr1	1672421	1672843
chr1	1677501	1677955
chr1	1680897	1681061
chr1	1695677	1696052
chr1	1705094	1705250
chr1	1710293	1710575
chr1	1710944	1711071
chr1	1711231	1712179
chr1	1714173	1714388
chr1	1718778	1719029
chr1	1721830	1722103
chr1	1728135	1728202
chr1	1765010	1765128
chr1	1790131	1790303
chr1	1807941	1808031
chr1	1821619	1821758
chr1	1822534	1822654
chr1	1823641	1823827
chr1	1827293	1827491
chr1	1831323	1831491
chr1	1834500	1834648
chr1	1837680	1838043
chr1	1840451	1840915
chr1	1849663	1849874
chr1	1850706	1851274
chr1	1851809	1852153
chr1	1853800	1853863
chr1	1856404	1856802
chr1	1865774	1866458
chr1	1868450	1868614
chr1	1869249	1870097
chr1	1870360	1870709
chr1	1875478	1875641
chr1	1877263	1877655
chr1	1886235	1886289
chr1	1888158	1888208
chr1	1889495	1889574
chr1	1902160	1903022
chr1	1903574	1903631
chr1	1906490	1906584
chr1	1910251	1910540
chr1	1910873	1911286
chr1	1915939	1916232
chr1	1920859	1920941
chr1	1927768	1927911
chr1	1933109	1933303
chr1	1949633	1949773
chr1	1961037	1961114
chr1	1962366	1962500
chr1	1973403	1973726
chr1	1975358	1975744
chr1	1976938	1977285
chr1	1983882	1983942
chr1	2007125	2007346
chr1	2019605	2019740
chr1	2021072	2021197
chr1	2022865	2023290
chr1	2030418	2030597
chr1	2039702	2039841
chr1	2040516	2040684
chr1	2045117	2045240
chr1	2047609	2047661
chr1	2050117	2050234
chr1	2053168	2053552
chr1	2055701	2055829
chr1	2056052	2056348
chr1	2062238	2062400
chr1	2064556	2065176
chr1	2067615	2067677
chr1	2071286	2071522
chr1	2071789	2071859
chr1	2076076	2076131
chr1	2078273	2078974
chr1	2079879	2080386
chr1	2082637	2083075
chr1	2083320	2083442
chr1	2084128	2084178
chr1	2084505	2084677
chr1	2086421	2087318
chr1	2090653	2090815
chr1	2091703	2091837
chr1	2094501	2094656
chr1	2103174	2103279
chr1	2104356	2104505
chr1	2105034	2105443
chr1	2105825	2105972
chr1	2107487	2107564
chr1	2109757	2109927
chr1	2111716	2112181
chr1	2120863	2121274
chr1	2126791	2126896
chr1	2130644	2131094
chr1	2136195	2136292
chr1	2136668	2136860
chr1	2139279	2139509
chr1	2144197	2144516
chr1	2155613	2155742
chr1	2159169	2159375
chr1	2160524	2160955
chr1	2165847	2166231
chr1	2173317	2173561
chr1	2174695	2175182
chr1	2177721	2177948
chr1	2178274	2178469
chr1	2181936	2182031
chr1	2191567	2191621
chr1	2196514	2196730
chr1	2209111	2209509
chr1	2222102	2222511
chr1	2227001	2227201
chr1	2232581	2232791
chr1	2236616	2236668
chr1	2243683	2243789
chr1	2258735	2259048
chr1	2266099	2266202
chr1	2276386	2276615
chr1	2277200	2277341
chr1	2279637	2279727
chr1	2293161	2293255
chr1	2303574	2304022
chr1	2308569	2308686
chr1	2311618	2311793
chr1	2313298	2313468
chr1	2322913	2323355
chr1	2329647	2329750
chr1	2340457	2340562
chr1	2343917	2344258
chr1	2345931	2346067
chr1	2356653	2356771
chr1	2362344	2362839
chr1	2369042	2369358
chr1	2393907	2394017
chr1	2412473	2412551
chr1	2418179	2418265
chr1	2418536	2418778
chr1	2428874	2428969
chr1	2447123	2447256
chr1	2454209	2454433
chr1	2457664	2458097
chr1	2466547	2466749
chr1	2467764	2467958
chr1	2468356	2468721
chr1	2477425	2477890
chr1	2478257	2478754
chr1	2479517	2479766
chr1	2479935	2480572
chr1	2482848	2482956
chr1	2486390	2486623
chr1	2486948	2488005
chr1	2488186	2488628
chr1	2501972	2502083
chr1	2507647	2507767
chr1	2509665	2510226
chr1	2513290	2513547
chr1	2513904	2514159
chr1	2515322	2515553
chr1	2516885	2517415
chr1	2517764	2518300
chr1	2539790	2540591
chr1	2561529	2562622
chr1	2563057	2563242
chr1	2574624	2574813
chr1	2582817	2582970
chr1	2688084	2688188
chr1	2688359	2688417
chr1	2688739	2689503
chr1	2704761	2705056
chr1	2735182	2735504
chr1	2735824	2736479
chr1	2738433	2738623
chr1	2748536	2748691
chr1	2754568	2754628
chr1	2757351	2757589
chr1	2762488	2762784
chr1	2765830	2766106
chr1	2797441	2797676
chr1	2800660	2800748
chr1	2802574	2802721
chr1	2805532	2805652
chr1	2810010	2810402
chr1	2812956	2813853
chr1	2817961	2818172
chr1	2828435	2828596
chr1	2832058	2833026
chr1	2839806	2839936
chr1	2846736	2846814
chr1	2854417	2854993
chr1	2860858	2862093
chr1	2869329	2869541
chr1	2876023	2876136
chr1	2881021	2882045
chr1	2894277	2894449
chr1	2902333	2902881
chr1	2904168	2904301
chr1	2905698	2906163
chr1	2918332	2918531
chr1	2918978	2919170
chr1	2925541	2925667
chr1	2929749	2929840
chr1	2942289	2943095
chr1	2947684	2947737
chr1	2956133	2956647
chr1	2967904	2968336
chr1	2968504	2968828
chr1	2975016	2975098
chr1	2977915	2977976
chr1	2992697	2992865
chr1	2996303	2996475
chr1	3000400	3000561
chr1	3012983	3013075
chr1	3030617	3031280
chr1	3034410	3034857
chr1	3041135	3041239
chr1	3045627	3046113
chr1	3062994	3063847
chr1	3076970	3077049
chr1	3087691	3087955
chr1	3091548	3091672
chr1	3092499	3093780
chr1	3097397	3098710
chr1	3123058	3123216
chr1	3135009	3135095
chr1	3142058	3142161
chr1	3146004	3146151
chr1	3148598	3148816
chr1	3172219	3172285
chr1	3172490	3172641
chr1	3177111	3177429
chr1	3179391	3179497
chr1	3186836	3186920
chr1	3188416	3188480
chr1	3190007	3190505
chr1	3194191	3194540
chr1	3196754	3196942
chr1	3200078	3200263
chr1	3215563	3215753
chr1	3221097	3221215
chr1	3223521	3223878
chr1	3227191	3227670
chr1	3229520	3229990
chr1	3233583	3233939
chr1	3237426	3238902
chr1	3251300	3251391
chr1	3252120	3252229
chr1	3252610	3253791
chr1	3254380	3254660
chr1	3278251	3278473
chr1	3282332	3282660
chr1	3287494	3287952
chr1	3288124	3288311
chr1	3297665	3297863
chr1	3300536	3300661
chr1	3317888	3318318
chr1	3318486	3318656
chr1	3325022	3325835
chr1	3326164	3326774
chr1	3327637	3327768
chr1	3327993	3328117
chr1	3328543	3328624
chr1	3338457	3338960
chr1	3343509	3343731
chr1	3347423	3347540
chr1	3348297	3348399
chr1	3367729	3367814
chr1	3369767	3369984
chr1	3370911	3370979
chr1	3372385	3372520
chr1	3386859	3387714
chr1	3389618	3389818
chr1	3390378	3390867
chr1	3392529	3392632
chr1	3393866	3394187
chr1	3407932	3408001
chr1	3408538	3408727
chr1	3417038	3417180
chr1	3418439	3418862
chr1	3420118	3420399
chr1	3420773	3421082
chr1	3422530	3422640
chr1	3427521	3427603
chr1	3448111	3448314
chr1	3449300	3449394
chr1	3474726	3474868
chr1	3478757	3478895
chr1	3482573	3482649
chr1	3487216	3487306
chr1	3494007	3494130
chr1	3498858	3499061
chr1	3501543	3503023
chr1	3509658	3509763
chr1	3519432	3519503
chr1	3521519	3522359
chr1	3535257	3535335
chr1	3535786	3535918
chr1	3537813	3537881
chr1	3539164	3539292
chr1	3541236	3541589
chr1	3546076	3546315
chr1	3550154	3550307
chr1	3553288	3553359
chr1	3556675	3556779
chr1	3557790	3558006
chr1	3566550	3566824
chr1	3582750	3582812
chr1	3583208	3583375
chr1	3588520	3588647
chr1	3592666	3592816
chr1	3594160	3594451
chr1	3596147	3596701
chr1	3608444	3608900
chr1	3614690	3614747
chr1	3615693	3615900
chr1	3626487	3626585
chr1	3627300	3627411
chr1	3628393	3628447
chr1	3636390	3636477
chr1	3641030	3641263
chr1	3642966	3643151
chr1	3643382	3643615
chr1	3656779	3656929
chr1	3661900	3662224
chr1	3662550	3662741
chr1	3663937	3664060
chr1	3695598	3695756
chr1	3695974	3696059
chr1	3704478	3704724
chr1	3706969	3707036
chr1	3712975	3713295
chr1	3727933	3728023
chr1	3733305	3733556
chr1	3734984	3735078
chr1	3739570	3739709
chr1	3741841	3741989
chr1	3744781	3744979
chr1	3748844	3749197
chr1	3755499	3755609
chr1	3773687	3774008
chr1	3784938	3785420
chr1	3788665	3788747
chr1	3791335	3791602
chr1	3797411	3797654
chr1	3802940	3803005
chr1	3816137	3816267
chr1	3816707	3817630
chr1	3817774	3818198
chr1	3824982	3825100
chr1	3831690	3831753
chr1	4018050	4018169
chr1	4019856	4019986
chr1	4034741	4035298
chr1	4047523	4047615
chr1	4052175	4052655
chr1	4055398	4055449
chr1	4057186	4057369
chr1	4058230	4058297
chr1	4061252	4061389
chr1	4078867	4079143
chr1	4080088	4080196
chr1	4107536	4107688
chr1	4124271	4125102
chr1	4126312	4126658
chr1	4127238	4127600
chr1	4138183	4138424
chr1	4138579	4138841
chr1	4144963	4145020
chr1	4169784	4169879
chr1	4201915	4202005
chr1	4202993	4203150
chr1	4204318	4205034
chr1	4231282	4231622
chr1	4263210	4263285
chr1	4275611	4275697
chr1	4276042	4276179
chr1	4278092	4278193
chr1	4322817	4323084
chr1	4328522	4328623
chr1	4356067	4356612
chr1	4363186	4363642
chr1	4384623	4384801
chr1	4391622	4392281
chr1	4396433	4396912
chr1	4411752	4411807
chr1	4413692	4413749
chr1	4427439	4427543
chr1	4428945	4429834
chr1	4458539	4458657
chr1	4460898	4460951
chr1	4486987	4487344
chr1	4487784	4488004
chr1	4503395	4503530
chr1	4526781	4526943
chr1	4531014	4531458
chr1	4546520	4546675
chr1	4556169	4557007
chr1	4562068	4562407
chr1	4580403	4581066
chr1	4604664	4604933
chr1	4619253	4619356
chr1	4659727	4659815
chr1	4673980	4674288
chr1	4683244	4683361
chr1	4692481	4692564
chr1	4695218	4695294
chr1	4696184	4696254
chr1	4707037	4707868
chr1	4734946	4735084
chr1	4742719	4743027
chr1	4751020	4751108
chr1	4756727	4757336
chr1	4760250	4760303
chr1	4770047	4770646
chr1	4776450	4776879
chr1	4796390	4796591
chr1	4804570	4804909
chr1	4808156	4808495
chr1	4809152	4809254
chr1	4809745	4810221
chr1	4811631	4811697
chr1	4811870	4812011
chr1	4820191	4820493
chr1	4827214	4827950
chr1	4886391	4886675
chr1	4887701	4887763
chr1	4931415	4931739
chr1	4975891	4976180
chr1	4999316	4999861
chr1	5006324	5006883
chr1	5032877	5033033
chr1	5038889	5038959
chr1	5047938	5048004
chr1	5068293	5069152
chr1	5077740	5077823
chr1	5180823	5181013
chr1	5220058	5220577
chr1	5224897	5225004
chr1	5349735	5350098
chr1	5350897	5350981
chr1	5369295	5369433
chr1	5407225	5407459
chr1	5408891	5409043
chr1	5424592	5424693
chr1	5424910	5424977
chr1	5437698	5437807
chr1	5446820	5447878
chr1	5449719	5449823
chr1	5451855	5452055
chr1	5459267	5459401
chr1	5531368	5531445
chr1	5533375	5533437
chr1	5539790	5539897
chr1	5543123	5543226
chr1	5545939	5546257
chr1	5548109	5548319
chr1	5550697	5550878
chr1	5560687	5560974
chr1	5571599	5571697
chr1	5574725	5574857
chr1	5588358	5588462
chr1	5611572	5611626
chr1	5638132	5638292
chr1	5652038	5652154
chr1	5654601	5654713
chr1	5661692	5661747
chr1	5664479	5664530
chr1	5693563	5693749
chr1	5694030	5694508
chr1	5706083	5706221
chr1	5725085	5725239
chr1	5738971	5739339
chr1	5748725	5749002
chr1	5771270	5771341
chr1	5785585	5785725
chr1	5797058	5797874
chr1	5798103	5798178
chr1	5801413	5801664
chr1	5804695	5805094
chr1	5809561	5809893
chr1	5810049	5810295
chr1	5817877	5818258
chr1	5831197	5831314
chr1	5854460	5854565
chr1	5855800	5856051
chr1	5856416	5856640
chr1	5862730	5863056
chr1	5863915	5864151
chr1	5864323	5864445
chr1	5868568	5869824
chr1	5889448	5890007
chr1	5899114	5899288
chr1	5899950	5900047
chr1	5909710	5909972
chr1	5928555	5929502
chr1	5933419	5933508
chr1	5933738	5934198
chr1	5935017	5935094
chr1	5939767	5940264
chr1	5942620	5942701
chr1	5945187	5945246
chr1	5949745	5949826
chr1	5959091	5959218
chr1	5972151	5972205
chr1	6009289	6009529
chr1	6009767	6009850
chr1	6019665	6019795
chr1	6020514	6020596
chr1	6026712	6026867
chr1	6028555	6028608
chr1	6037191	6037384
chr1	6037612	6037763
chr1	6039481	6039693
chr1	6040521	6040813
chr1	6052401	6052838
chr1	6054453	6054522
chr1	6058509	6058594
chr1	6059885	6060144
chr1	6060956	6061129
chr1	6061308	6061425
chr1	6072093	6072321
chr1	6072738	6072991
chr1	6074212	6074484
chr1	6074632	6074977
chr1	6077327	6077458
chr1	6082081	6082262
chr1	6085395	6085587
chr1	6086087	6086606
chr1	6087134	6088830
chr1	6090397	6091111
chr1	6093172	6093630
chr1	6116018	6117002
chr1	6118759	6118871
chr1	6119947	6120254
chr1	6123687	6124244
chr1	6131583	6131674
chr1	6161478	6161552
chr1	6167066	6168524
chr1	6168729	6168946
chr1	6187688	6187914
chr1	6189358	6189499
chr1	6194023	6194141
chr1	6204147	6204233
chr1	6209678	6210710
chr1	6217881	6217945
chr1	6234367	6235944
chr1	6259506	6259992
chr1	6261538	6261598
chr1	6265029	6265111
chr1	6269351	6269569
chr1	6289797	6289910
chr1	6296323	6296391
chr1	6305268	6305318
chr1	6306887	6306992
chr1	6313024	6313087
chr1	6323531	6323732
chr1	6330698	6330873
chr1	6339395	6339631
chr1	6341174	6341391
chr1	6351418	6351636
chr1	6354120	6354357
chr1	6359524	6359826
chr1	6360931	6361126
chr1	6374812	6375011
chr1	6386251	6386317
chr1	6390052	6390156
chr1	6399488	6399615
chr1	6404141	6404407
chr1	6407564	6407686
chr1	6408158	6408462
chr1	6410993	6411077
chr1	6411967	6412223
chr1	6418147	6418373
chr1	6454009	6454241
chr1	6456349	6456437
chr1	6458248	6458387
chr1	6459103	6459249
chr1	6474491	6474586
chr1	6474793	6474849
chr1	6476028	6476144
chr1	6493939	6494037
chr1	6497591	6497767
chr1	6498179	6498420
chr1	6504480	6504730
chr1	6504894	6505333
chr1	6529336	6529493
chr1	6535683	6535818
chr1	6543036	6543104
chr1	6546603	6546778
chr1	6551705	6551838
chr1	6561527	6561665
chr1	6567184	6567424
chr1	6568812	6568944
chr1	6588588	6588686
chr1	6592929	6593040
chr1	6594418	6594590
chr1	6605864	6605917
chr1	6614498	6614774
chr1	6639760	6640198
chr1	6640516	6640863
chr1	6641035	6641091
chr1	6641807	6642374
chr1	6649234	6649554
chr1	6651361	6651591
chr1	6659277	6659367
chr1	6660949	6661511
chr1	6662936	6663101
chr1	6667832	6667893
chr1	6671223	6671334
chr1	6672887	6672939
chr1	6673456	6673885
chr1	6685117	6685285
chr1	6688143	6688266
chr1	6761744	6762100
chr1	6784268	6784421
chr1	6793079	6793259
chr1	6799035	6799314
chr1	6800573	6800646
chr1	6803852	6804203
chr1	6811990	6812063
chr1	6824866	6824932
chr1	6837057	6837208
chr1	6844558	6844760
chr1	6844952	6845533
chr1	6850399	6850472
chr1	6882830	6882909
chr1	6915481	6915549
chr1	6919679	6919826
chr1	6968257	6968384
chr1	6997071	6998015
chr1	7011869	7012063
chr1	7025139	7025439
chr1	7068299	7068423
chr1	7073099	7073213
chr1	7075889	7075993
chr1	7112523	7112776
chr1	7130629	7130679
chr1	7135515	7135720
chr1	7149017	7149105
chr1	7161881	7162149
chr1	7163322	7164453
chr1	7167256	7167440
chr1	7189939	7190092
chr1	7192048	7192145
chr1	7204245	7204401
chr1	7206764	7207183
chr1	7207509	7208474
chr1	7225674	7225804
chr1	7235075	7235228
chr1	7237236	7237499
chr1	7237827	7237922
chr1	7255533	7255693
chr1	7281897	7282064
chr1	7283359	7283476
chr1	7354950	7355036
chr1	7408117	7408437
chr1	7424284	7424337
chr1	7428879	7429105
chr1	7430075	7430208
chr1	7443640	7443910
chr1	7448889	7448966
chr1	7463656	7463734
chr1	7466531	7466787
chr1	7470903	7471134
chr1	7489346	7489780
chr1	7490119	7490652
chr1	7503387	7503561
chr1	7504484	7504675
chr1	7507287	7507417
chr1	7531728	7531825
chr1	7535544	7535696
chr1	7536769	7536992
chr1	7538972	7539338
chr1	7539911	7540704
chr1	7548507	7549140
chr1	7549820	7549978
chr1	7552554	7553622
chr1	7556457	7556573
chr1	7558176	7559306
chr1	7559503	7560621
chr1	7566545	7567347
chr1	7574003	7574054
chr1	7602871	7602964
chr1	7616644	7616760
chr1	7621866	7622033
chr1	7624581	7624935
chr1	7628067	7629973
chr1	7639389	7639515
chr1	7645561	7645720
chr1	7667098	7667631
chr1	7689187	7689263
chr1	7706228	7706394
chr1	7706600	7706685
chr1	7714560	7715924
chr1	7727627	7727931
chr1	7728441	7728507
chr1	7729661	7729725
chr1	7734121	7734224
chr1	7746113	7746176
chr1	7747184	7747322
chr1	7750966	7751043
chr1	7764628	7764801
chr1	7769066	7769159
chr1	7788996	7789055
chr1	7790371	7790444
chr1	7798465	7798644
chr1	7806849	7807018
chr1	7831037	7831458
chr1	7843565	7843651
chr1	7843848	7844274
chr1	7870468	7870818
chr1	7871574	7871913
chr1	7880618	7880682
chr1	7891652	7891702
chr1	7916497	7916659
chr1	7935745	7935893
chr1	7944937	7945195
chr1	7962838	7963055
chr1	7992670	7992842
chr1	8001444	8002006
chr1	8002229	8002984
chr1	8005387	8005495
chr1	8014001	8014486
chr1	8021353	8022019
chr1	8035460	8035580
chr1	8042403	8042612
chr1	8046119	8046249
chr1	8050060	8050797
chr1	8064214	8064284
chr1	8064910	8065402
chr1	8086287	8086581
chr1	8086845	8087318
chr1	8107355	8107436
chr1	8114472	8114657
chr1	8116998	8117124
chr1	8117562	8117614
chr1	8128517	8128660
chr1	8137471	8137537
chr1	8139177	8139320
chr1	8151518	8151660
chr1	8154563	8154622
chr1	8164721	8165222
chr1	8167034	8167115
chr1	8172954	8173024
chr1	8185831	8185991
chr1	8187274	8187539
chr1	8193460	8193552
chr1	8194902	8195062
chr1	8198005	8198314
chr1	8201663	8201786
chr1	8204466	8204621
chr1	8206321	8206383
chr1	8221687	8221771
chr1	8229311	8229424
chr1	8230718	8230886
chr1	8259336	8259494
chr1	8260010	8260078
chr1	8267457	8267596
chr1	8268971	8269028
chr1	8271544	8271744
chr1	8272012	8272381
chr1	8273263	8273358
chr1	8278833	8279137
chr1	8284771	8285024
chr1	8291102	8291380
chr1	8336808	8337445
chr1	8341945	8342566
chr1	8367754	8367956
chr1	8373300	8373446
chr1	8373849	8373916
chr1	8374452	8374674
chr1	8381826	8381977
chr1	8394683	8394771
chr1	8403268	8403515
chr1	8404673	8405120
chr1	8405329	8405500
chr1	8427609	8427715
chr1	8432524	8432609
chr1	8440043	8440102
chr1	8462150	8462238
chr1	8469397	8469487
chr1	8485603	8485787
chr1	8487713	8487827
chr1	8488192	8488378
chr1	8488973	8489037
chr1	8499039	8499242
chr1	8510376	8510620
chr1	8517866	8517981
chr1	8523736	8523995
chr1	8524527	8524692
chr1	8525886	8526026
chr1	8552936	8553150
chr1	8567480	8567558
chr1	8570394	8570468
chr1	8585861	8586339
chr1	8612826	8613607
chr1	8658555	8658609
chr1	8661648	8661883
chr1	8707669	8707788
chr1	8720549	8720757
chr1	8724140	8724233
chr1	8729022	8729179
chr1	8763418	8763784
chr1	8817876	8818071
chr1	8819814	8820001
chr1	8836473	8836625
chr1	8845966	8846025
chr1	8873856	8873959
chr1	8875840	8875992
chr1	8877644	8877955
chr1	8893099	8893279
chr1	8899603	8899669
chr1	8908742	8909206
chr1	8931197	8931319
chr1	8933627	8934019
chr1	8936659	8936792
chr1	8937713	8938421
chr1	8938616	8939028
chr1	8939338	8939488
chr1	8940215	8940271
chr1	8948377	8948487
chr1	8950057	8950262
chr1	8997347	8997423
chr1	9002485	9002604
chr1	9003684	9003875
chr1	9017170	9017233
chr1	9025219	9025277
chr1	9027694	9027851
chr1	9049457	9049589
chr1	9051262	9051330
chr1	9060341	9060403
chr1	9065202	9065469
chr1	9067785	9068102
chr1	9071055	9071416
chr1	9071688	9071803
chr1	9074619	9074769
chr1	9076056	9076123
chr1	9078081	9078250
chr1	9102494	9102695
chr1	9118128	9118241
chr1	9119956	9120819
chr1	9124757	9124874
chr1	9127260	9127639
chr1	9141114	9141285
chr1	9161737	9161797
chr1	9165130	9165187
chr1	9170871	9171136
chr1	9171325	9171467
chr1	9173154	9173311
chr1	9188225	9188359
chr1	9189614	9189729
chr1	9191737	9191865
chr1	9202409	9202547
chr1	9203363	9203761
chr1	9205431	9205531
chr1	9206773	9206992
chr1	9214183	9214239
chr1	9217497	9217646
chr1	9222713	9223281
chr1	9223707	9224514
chr1	9234043	9234500
chr1	9238900	9239063
chr1	9239513	9239643
chr1	9240071	9240524
chr1	9240903	9240978
chr1	9241305	9241676
chr1	9242332	9242616
chr1	9244826	9244917
chr1	9256618	9256913
chr1	9263577	9263917
chr1	9293460	9293739
chr1	9294585	9294710
chr1	9298776	9298903
chr1	9299764	9300040
chr1	9303062	9303210
chr1	9310185	9310385
chr1	9318153	9318388
chr1	9318573	9319120
chr1	9319941	9320819
chr1	9322068	9322167
chr1	9324819	9324910
chr1	9327183	9327423
chr1	9329295	9329496
chr1	9329968	9330057
chr1	9335247	9336050
chr1	9339373	9339776
chr1	9340521	9340909
chr1	9341282	9341345
chr1	9346697	9346750
chr1	9350253	9350535
chr1	9353808	9354467
chr1	9356580	9356703
chr1	9356988	9357267
chr1	9361655	9361820
chr1	9369272	9369479
chr1	9375297	9375837
chr1	9384294	9384441
chr1	9385567	9385640
chr1	9386527	9386689
chr1	9389413	9389528
chr1	9393196	9393287
chr1	9400864	9401176
chr1	9402272	9402409
chr1	9404448	9404606
chr1	9405520	9405632
chr1	9408933	9409157
chr1	9409568	9409748
chr1	9409916	9410359
chr1	9410527	9410775
chr1	9415520	9415634
chr1	9417059	9417344
chr1	9422579	9422822
chr1	9446032	9446124
chr1	9460117	9460177
chr1	9462479	9462571
chr1	9464293	9464445
chr1	9466524	9466637
chr1	9470960	9471543
chr1	9477069	9477292
chr1	9488885	9489326
chr1	9500108	9500176
chr1	9512603	9512732
chr1	9513457	9513986
chr1	9515976	9516076
chr1	9517765	9517951
chr1	9537648	9538480
chr1	9540271	9540341
chr1	9548721	9548943
chr1	9550151	9550265
chr1	9551181	9551441
chr1	9566504	9566681
chr1	9585570	9585718
chr1	9599194	9599567
chr1	9647459	9647556
chr1	9648644	9648715
chr1	9651009	9651136
chr1	9653630	9653779
chr1	9664143	9664262
chr1	9670168	9670254
chr1	9675676	9675940
chr1	9679326	9679409
chr1	9684431	9684583
chr1	9687012	9687345
chr1	9687505	9687655
chr1	9688060	9688138
chr1	9688570	9688779
chr1	9689754	9690137
chr1	9690849	9690974
chr1	9692485	9692538
chr1	9693348	9693442
chr1	9693595	9693691
chr1	9697449	9697557
chr1	9698810	9699090
chr1	9700920	9701086
chr1	9703782	9703875
chr1	9704020	9704425
chr1	9704801	9705100
chr1	9714487	9714850
chr1	9747294	9747530
chr1	9764749	9765125
chr1	9776200	9776293
chr1	9777488	9777973
chr1	9778819	9778946
chr1	9779130	9779549
chr1	9785154	9785354
chr1	9790545	9791064
chr1	9791303	9791573
chr1	9793820	9794257
chr1	9795981	9796226
chr1	9797068	9797573
chr1	9804578	9804641
chr1	9846117	9846168
chr1	9861678	9861856
chr1	9883125	9883314
chr1	9885640	9885935
chr1	9896495	9896719
chr1	9905600	9905656
chr1	9908688	9908902
chr1	9921055	9921145
chr1	9927586	9928059
chr1	9935135	9935187
chr1	9936832	9937084
chr1	9952809	9952887
chr1	9953254	9953564
chr1	9960233	9961027
chr1	9961764	9961884
chr1	9970239	9970892
chr1	10003290	10003644
chr1	10010341	10010761
chr1	10010977	10011270
chr1	10011573	10011689
chr1	10045724	10045828
chr1	10051201	10051548
chr1	10080325	10080375
chr1	10084245	10084324
chr1	10092602	10093150
chr1	10115759	10116042
chr1	10117446	10117695
chr1	10125295	10125691
chr1	10129772	10129848
chr1	10134394	10134828
chr1	10145221	10145274
chr1	10150815	10150913
chr1	10167325	10167411
chr1	10171005	10171283
chr1	10171465	10171675
chr1	10228147	10228236
chr1	10246829	10247090
chr1	10265392	10265478
chr1	10266046	10266226
chr1	10268670	10268883
chr1	10269831	10270728
chr1	10271395	10271742
chr1	10278686	10278750
chr1	10309810	10309932
chr1	10311915	10312084
chr1	10312326	10312786
chr1	10313862	10314047
chr1	10349659	10349928
chr1	10373156	10373319
chr1	10386193	10386390
chr1	10437455	10437825
chr1	10438499	10438869
chr1	10444545	10444659
chr1	10458708	10459229
chr1	10459636	10460094
chr1	10460574	10460728
chr1	10474720	10475046
chr1	10475489	10475772
chr1	10477534	10477592
chr1	10479784	10480024
chr1	10488141	10488415
chr1	10490190	10490910
chr1	10496310	10496376
chr1	10532476	10532831
chr1	10534753	10535091
chr1	10541154	10541215
chr1	10542015	10542168
chr1	10544361	10545037
chr1	10567619	10567757
chr1	10574165	10574471
chr1	10575722	10576029
chr1	10590461	10590676
chr1	10595846	10595987
chr1	10619629	10619746
chr1	10645681	10645766
chr1	10651680	10651773
chr1	10664215	10664314
chr1	10673031	10673155
chr1	10675732	10675799
chr1	10686751	10686846
chr1	10689731	10689971
chr1	10699922	10699986
chr1	10706126	10706403
chr1	10714084	10714253
chr1	10714542	10714715
chr1	10715741	10715858
chr1	10718198	10718309
chr1	10719366	10719770
chr1	10721333	10722877
chr1	10737387	10737530
chr1	10747837	10747916
chr1	10758016	10758069
chr1	10760067	10760175
chr1	10763416	10763519
chr1	10796257	10796408
chr1	10796753	10796903
chr1	10818141	10818247
chr1	10823775	10823899
chr1	10837611	10838671
chr1	10857442	10857510
chr1	10880118	10880252
chr1	10886999	10887147
chr1	10898956	10899296
chr1	10900295	10900410
chr1	10901214	10901317
chr1	10912995	10914143
chr1	10921079	10921179
chr1	10921398	10921498
chr1	10938064	10938157
chr1	10940176	10940357
chr1	10950122	10950197
chr1	10957989	10958167
chr1	10964671	10964734
chr1	10966013	10966066
chr1	10967012	10967402
chr1	10971123	10971533
chr1	11008554	11008657
chr1	11014929	11015000
chr1	11017711	11017896
chr1	11018159	11018239
chr1	11021131	11021286
chr1	11021932	11021993
chr1	11025083	11026164
chr1	11026707	11027499
chr1	11029484	11029607
chr1	11032441	11032499
chr1	11035651	11035749
chr1	11039566	11039863
chr1	11040352	11040425
chr1	11041037	11041103
chr1	11051585	11051804
chr1	11072270	11072801
chr1	11093923	11094061
chr1	11097716	11097982
chr1	11099459	11099865
chr1	11101496	11101646
chr1	11101831	11102724
chr1	11120124	11120287
chr1	11131248	11131304
chr1	11143059	11143198
chr1	11159376	11159591
chr1	11159805	11160126
chr1	11193099	11193173
chr1	11249844	11249983
chr1	11322511	11323015
chr1	11323439	11323651
chr1	11333416	11333634
chr1	11345861	11346055
chr1	11352703	11352839
chr1	11371227	11371344
chr1	11376191	11376269
chr1	11398491	11398781
chr1	11410481	11410664
chr1	11433466	11434580
chr1	11453757	11453853
chr1	11460555	11460644
chr1	11473186	11473332
chr1	11473504	11473616
chr1	11488725	11488860
chr1	11500608	11500784
chr1	11505290	11505896
chr1	11517497	11517622
chr1	11522660	11522844
chr1	11540447	11540784
chr1	11545422	11545513
chr1	11548614	11548736
chr1	11561327	11561395
chr1	11575704	11575891
chr1	11577090	11577320
chr1	11581960	11582031
chr1	11584491	11584703
chr1	11592213	11592367
chr1	11593744	11593800
chr1	11602155	11602229
chr1	11607650	11607749
chr1	11637422	11637654
chr1	11662158	11662245
chr1	11670791	11670916
chr1	11702560	11702730
chr1	11705850	11705996
chr1	11708564	11708707
chr1	11710583	11710718
chr1	11724144	11724318
chr1	11733703	11733817
chr1	11741207	11741696
chr1	11748233	11748333
chr1	11749103	11749186
chr1	11753272	11753502
chr1	11755089	11755173
chr1	11761994	11762794
chr1	11779394	11779657
chr1	11779918	11780174
chr1	11788817	11788920
chr1	11790095	11790765
chr1	11791910	11792145
chr1	11795993	11796248
chr1	11796839	11797026
chr1	11801036	11801199
chr1	11809256	11809563
chr1	11812844	11812968
chr1	11817873	11818000
chr1	11850777	11851291
chr1	11856514	11856709
chr1	11860134	11860349
chr1	11861303	11861460
chr1	11862759	11862927
chr1	11863491	11863885
chr1	11865911	11866541
chr1	11868295	11868380
chr1	11874757	11874865
chr1	11883704	11883883
chr1	11892537	11892651
chr1	11894084	11894221
chr1	11898612	11899036
chr1	11901393	11901576
chr1	11902944	11903048
chr1	11920965	11921030
chr1	11931363	11931565
chr1	11937076	11937256
chr1	11943425	11943486
chr1	11954123	11954211
chr1	11967811	11968059
chr1	11968562	11968676
chr1	11968942	11969153
chr1	11970743	11971120
chr1	11986395	11986932
chr1	11994568	11995143
chr1	12002288	12002471
chr1	12004465	12004688
chr1	12008699	12008874
chr1	12020715	12021128
chr1	12025561	12025615
chr1	12026815	12026947
chr1	12032902	12033026
chr1	12038458	12038700
chr1	12039867	12040572
chr1	12043191	12043282
chr1	12044314	12044415
chr1	12062060	12062121
chr1	12065637	12065701
chr1	12070172	12070298
chr1	12071990	12072563
chr1	12079142	12079681
chr1	12084137	12084258
chr1	12086474	12086559
chr1	12098792	12098934
chr1	12099286	12099346
chr1	12106771	12107403
chr1	12112213	12112360
chr1	12113824	12114058
chr1	12130576	12130711
chr1	12136791	12136955
chr1	12146016	12146216
chr1	12149947	12150062
chr1	12150411	12150578
chr1	12157173	12157248
chr1	12164597	12164648
chr1	12170571	12170644
chr1	12178701	12178988
chr1	12184785	12185174
chr1	12185848	12186054
chr1	12188476	12188597
chr1	12190720	12190780
chr1	12192569	12192736
chr1	12193312	12193541
chr1	12198754	12198821
chr1	12202857	12204330
chr1	12206721	12207090
chr1	12208713	12208933
chr1	12210613	12211148
chr1	12212233	12212436
chr1	12213208	12213775
chr1	12220951	12221014
chr1	12221793	12222269
chr1	12226917	12227043
chr1	12228230	12228810
chr1	12230220	12230824
chr1	12232127	12232363
chr1	12233828	12234398
chr1	12235057	12235129
chr1	12235728	12235911
chr1	12236774	12236925
chr1	12238101	12238640
chr1	12238905	12239471
chr1	12240360	12240761
chr1	12241013	12241177
chr1	12242358	12242491
chr1	12242980	12243235
chr1	12244121	12244750
chr1	12245995	12246119
chr1	12246775	12246830
chr1	12252234	12252486
chr1	12254395	12254464
chr1	12254723	12255158
chr1	12256742	12257156
chr1	12268451	12268513
chr1	12268927	12269248
chr1	12270839	12271000
chr1	12289925	12290113
chr1	12332418	12332500
chr1	12335517	12335674
chr1	12346298	12346406
chr1	12349064	12349144
chr1	12365422	12365530
chr1	12384083	12384195
chr1	12404612	12405027
chr1	12436830	12437220
chr1	12460913	12461073
chr1	12474136	12474243
chr1	12482037	12482152
chr1	12540919	12541303
chr1	12570391	12570872
chr1	12571685	12571769
chr1	12572301	12572435
chr1	12572695	12572799
chr1	12581957	12582013
chr1	12585551	12585707
chr1	12594867	12595020
chr1	12612170	12612439
chr1	12613208	12613389
chr1	12615017	12615131
chr1	12626755	12627158
chr1	12633484	12633681
chr1	12638877	12638928
chr1	12642807	12643831
chr1	12644799	12645558
chr1	12655225	12655338
chr1	12655934	12656281
chr1	12656702	12656831
chr1	12657816	12658205
chr1	12662010	12662288
chr1	12664434	12664721
chr1	12675604	12676478
chr1	12678075	12678503
chr1	12679070	12679338
chr1	12679882	12680183
chr1	12690197	12690265
chr1	12691309	12691359
chr1	12691682	12691732
chr1	12706199	12706287
chr1	12719097	12719301
chr1	12942577	12942753
chr1	12944921	12945081
chr1	12949715	12949774
chr1	13183417	13183520
chr1	13218297	13218511
chr1	13813242	13813340
chr1	13821641	13821726
chr1	13835675	13835861
chr1	13850126	13850244
chr1	13902556	13902669
chr1	13911129	13911300
chr1	13917051	13917378
chr1	13919972	13920568
chr1	13922124	13922276
chr1	13931834	13931976
chr1	13948988	13949189
chr1	13969207	13969376
chr1	13989130	13989362
chr1	14045161	14045242
chr1	14050420	14050471
chr1	14075743	14075974
chr1	14108801	14108999
chr1	14117244	14117349
chr1	14133090	14133208
chr1	14133804	14133922
chr1	14135846	14135993
chr1	14137806	14137981
chr1	14138415	14138786
chr1	14230654	14230705
chr1	14286998	14287135
chr1	14376374	14376738
chr1	14585560	14585681
chr1	14667913	14668018
chr1	14681072	14681226
chr1	14805183	14805260
chr1	14819061	14819541
chr1	14869326	14869380
chr1	14901275	14901422
chr1	14912189	14912373
chr1	14961945	14962084
chr1	14980512	14980566
chr1	15028236	15028424
chr1	15038758	15038808
chr1	15099848	15100061
chr1	15102113	15102200
chr1	15122893	15122947
chr1	15127747	15127856
chr1	15157411	15157630
chr1	15171561	15172005
chr1	15194355	15194697
chr1	15197552	15197680
chr1	15198077	15198196
chr1	15199250	15199420
chr1	15200267	15200373
chr1	15212768	15213028
chr1	15235112	15235227
chr1	15235875	15235954
chr1	15247626	15247852
chr1	15269406	15269589
chr1	15278600	15278786
chr1	15293569	15293704
chr1	15303806	15304025
chr1	15322740	15322960
chr1	15323284	15323510
chr1	15334708	15334795
chr1	15335857	15336017
chr1	15342568	15342660
chr1	15343120	15343289
chr1	15347058	15347113
chr1	15347587	15347741
chr1	15349835	15350049
chr1	15352231	15352440
chr1	15354763	15354881
chr1	15355737	15355830
chr1	15358069	15358198
chr1	15369657	15369734
chr1	15371753	15371823
chr1	15375193	15375463
chr1	15379692	15379767
chr1	15385238	15385342
chr1	15388072	15388142
chr1	15402471	15402749
chr1	15403338	15403441
chr1	15408577	15408724
chr1	15410108	15410430
chr1	15414159	15414333
chr1	15417204	15417271
chr1	15420730	15420853
chr1	15426943	15427177
chr1	15427530	15427843
chr1	15428247	15428528
chr1	15433192	15433363
chr1	15436046	15437176
chr1	15438620	15439052
chr1	15442577	15442684
chr1	15455102	15455330
chr1	15459040	15459128
chr1	15464421	15464643
chr1	15473542	15473708
chr1	15478872	15479305
chr1	15480042	15480325
chr1	15481010	15481200
chr1	15483692	15483742
chr1	15495005	15495298
chr1	15498670	15499178
chr1	15499351	15499409
chr1	15503792	15504577
chr1	15505757	15506072
chr1	15513278	15513362
chr1	15515193	15515492
chr1	15527337	15527447
chr1	15535534	15535695
chr1	15538979	15539045
chr1	15541801	15541998
chr1	15545065	15545324
chr1	15550643	15551006
chr1	15551490	15551684
chr1	15553472	15553626
chr1	15557759	15557835
chr1	15558244	15558430
chr1	15563350	15563599
chr1	15572542	15572820
chr1	15579588	15579766
chr1	15583681	15583740
chr1	15584050	15584156
chr1	15585399	15585507
chr1	15586657	15586715
chr1	15586869	15587161
chr1	15587424	15588495
chr1	15598977	15599338
chr1	15600406	15600476
chr1	15602431	15602839
chr1	15603372	15603822
chr1	15626410	15626473
chr1	15627967	15628045
chr1	15631325	15631479
chr1	15641083	15641447
chr1	15650093	15650325
chr1	15655314	15655493
chr1	15661111	15661194
chr1	15664236	15664561
chr1	15672429	15672745
chr1	15688685	15688804
chr1	15689252	15689517
chr1	15710374	15710656
chr1	15737521	15737640
chr1	15738196	15738533
chr1	15740626	15740752
chr1	15742420	15743098
chr1	15743586	15743745
chr1	15743913	15744355
chr1	15748171	15748545
chr1	15751641	15751705
chr1	15756278	15756447
chr1	15757681	15758117
chr1	15759604	15759682
chr1	15761309	15761477
chr1	15761753	15762140
chr1	15768952	15769080
chr1	15772242	15772342
chr1	15783631	15783738
chr1	15791544	15791638
chr1	15811562	15811683
chr1	15828055	15828141
chr1	15850649	15851737
chr1	15852915	15853484
chr1	15869252	15869412
chr1	15928037	15928111
chr1	15929966	15930424
chr1	15930576	15930719
chr1	15943310	15943426
chr1	15943605	15944227
chr1	15944405	15944664
chr1	15965114	15965221
chr1	15993904	15994011
chr1	16000070	16000120
chr1	16000950	16001149
chr1	16001420	16001589
chr1	16002483	16002852
chr1	16005112	16005367
chr1	16006675	16006956
chr1	16007187	16007659
chr1	16008697	16009207
chr1	16009430	16009637
chr1	16023430	16023778
chr1	16028482	16028638
chr1	16030141	16030483
chr1	16032521	16032773
chr1	16039677	16039753
chr1	16044563	16045051
chr1	16065219	16065507
chr1	16090741	16090854
chr1	16092776	16092853
chr1	16107270	16107754
chr1	16112891	16112957
chr1	16115092	16115663
chr1	16116082	16116206
chr1	16118575	16118911
chr1	16125661	16125805
chr1	16126066	16126282
chr1	16126584	16126811
chr1	16135050	16135102
chr1	16137161	16137221
chr1	16139830	16139970
chr1	16156078	16156566
chr1	16159658	16160038
chr1	16161364	16161653
chr1	16162139	16162830
chr1	16163424	16163875
chr1	16173971	16174380
chr1	16175873	16176015
chr1	16176498	16176706
chr1	16186800	16186996
chr1	16209908	16210052
chr1	16212750	16213165
chr1	16223298	16223427
chr1	16225796	16225872
chr1	16260931	16261122
chr1	16264192	16264550
chr1	16265261	16265371
chr1	16269129	16269225
chr1	16272778	16272887
chr1	16276072	16276514
chr1	16278847	16278967
chr1	16279256	16279521
chr1	16290483	16290610
chr1	16291917	16292052
chr1	16292613	16292879
chr1	16302097	16302180
chr1	16302480	16302798
chr1	16320967	16321389
chr1	16335611	16335804
chr1	16336356	16336481
chr1	16339217	16339382
chr1	16345806	16345899
chr1	16348772	16349023
chr1	16358324	16358376
chr1	16359390	16359634
chr1	16363561	16363632
chr1	16364444	16364668
chr1	16369316	16369441
chr1	16370741	16370964
chr1	16382703	16382824
chr1	16391170	16391318
chr1	16400916	16401098
chr1	16405461	16405670
chr1	16408934	16409090
chr1	16418825	16418949
chr1	16421088	16421445
chr1	16422831	16422958
chr1	16426433	16426521
chr1	16438133	16438647
chr1	16444595	16444653
chr1	16449542	16449744
chr1	16457584	16457720
chr1	16459007	16459073
chr1	16465181	16465375
chr1	16469000	16469761
chr1	16475417	16475534
chr1	16481189	16481400
chr1	16483391	16483654
chr1	16483845	16484498
chr1	16484749	16484803
chr1	16487297	16487397
chr1	16491322	16491409
chr1	16492177	16492282
chr1	16499734	16500196
chr1	16502513	16502579
chr1	16514330	16514582
chr1	16525635	16525697
chr1	16532999	16533389
chr1	16533542	16533618
chr1	16536061	16536125
chr1	16543826	16544205
chr1	16547980	16548412
chr1	16562801	16562856
chr1	16563593	16563868
chr1	16597653	16597846
chr1	16611540	16611618
chr1	16616262	16616338
chr1	16645173	16645433
chr1	16662659	16662760
chr1	16678898	16679241
chr1	16693403	16694298
chr1	16718659	16718760
chr1	16723141	16723331
chr1	16723668	16723892
chr1	16746885	16747443
chr1	16747754	16747937
chr1	16759658	16759786
chr1	16766946	16767370
chr1	16768730	16768920
chr1	16770888	16771198
chr1	16786139	16786243
chr1	16796847	16796919
chr1	16811902	16812161
chr1	16827095	16827240
chr1	16830717	16830768
chr1	16834049	16834203
chr1	16834453	16834627
chr1	16835596	16835824
chr1	16836465	16836648
chr1	16839187	16839357
chr1	16857841	16858312
chr1	16859384	16859475
chr1	16860894	16861029
chr1	16861521	16861722
chr1	16862241	16862766
chr1	16863359	16863551
chr1	16885219	16885415
chr1	16885873	16886599
chr1	16887044	16887306
chr1	16887877	16888068
chr1	16888558	16888856
chr1	16889669	16889830
chr1	16893926	16894188
chr1	16895222	16895450
chr1	16900224	16900342
chr1	16902741	16902949
chr1	16904675	16904816
chr1	16906233	16906467
chr1	16908189	16908323
chr1	16912909	16913145
chr1	16917698	16917768
chr1	16918310	16918621
chr1	16919667	16920057
chr1	16920974	16921299
chr1	16921619	16921712
chr1	16923875	16924007
chr1	16925434	16925617
chr1	16925822	16926199
chr1	16927255	16927718
chr1	16927877	16928327
chr1	16928927	16930791
chr1	16931593	16931823
chr1	16931991	16932293
chr1	16932661	16932842
chr1	16933322	16935966
chr1	16936322	16936631
chr1	16936832	16936948
chr1	16937224	16938069
chr1	16938440	16938839
chr1	16939012	16940533
chr1	16940807	16941540
chr1	16941770	16942190
chr1	16942867	16943011
chr1	16943580	16944069
chr1	16944528	16944825
chr1	16945227	16945623
chr1	16954793	16957298
chr1	16957483	16960612
chr1	16960780	16962165
chr1	16962519	16966299
chr1	16966782	16967532
chr1	16967859	16967984
chr1	16968396	16971626
chr1	16971774	16972667
chr1	16972809	16973192
chr1	16973479	16973743
chr1	16974310	16974639
chr1	16974947	16975414
chr1	16975959	16976263
chr1	16976568	16976731
chr1	16980494	16980565
chr1	17013058	17013308
chr1	17013839	17014140
chr1	17015596	17016472
chr1	17017463	17017749
chr1	17018181	17018883
chr1	17019143	17019453
chr1	17020251	17020695
chr1	17020870	17021163
chr1	17021451	17021928
chr1	17022243	17022557
chr1	17022733	17023488
chr1	17023683	17024139
chr1	17024283	17024721
chr1	17025005	17025080
chr1	17025443	17025731
chr1	17028095	17029215
chr1	17029443	17031143
chr1	17031414	17031817
chr1	17032038	17033185
chr1	17033343	17033941
chr1	17034409	17034568
chr1	17034955	17035410
chr1	17036034	17038090
chr1	17038281	17038992
chr1	17039235	17041104
chr1	17041321	17041427
chr1	17041722	17042617
chr1	17043028	17043213
chr1	17043401	17045729
chr1	17046081	17046249
chr1	17046486	17047575
chr1	17047905	17048140
chr1	17050301	17050443
chr1	17050833	17050932
chr1	17051767	17051940
chr1	17053901	17054826
chr1	17056227	17056464
chr1	17076440	17076513
chr1	17077143	17077199
chr1	17084059	17084594
chr1	17084926	17085058
chr1	17085250	17085452
chr1	17087044	17087663
chr1	17087969	17088181
chr1	17088771	17089024
chr1	17101408	17101475
chr1	17104369	17104484
chr1	17108263	17108384
chr1	17113207	17113348
chr1	17120180	17120309
chr1	17176895	17176964
chr1	17195450	17195506
chr1	17197520	17197786
chr1	17198084	17198234
chr1	17198715	17198893
chr1	17199174	17199436
chr1	17199629	17199883
chr1	17200143	17200454
chr1	17201384	17201494
chr1	17201687	17202156
chr1	17202586	17202859
chr1	17210942	17211070
chr1	17215672	17216310
chr1	17216740	17216859
chr1	17218208	17218317
chr1	17218963	17219115
chr1	17219753	17219878
chr1	17222019	17222466
chr1	17222621	17222976
chr1	17225621	17225761
chr1	17226678	17226865
chr1	17228977	17229170
chr1	17229658	17229822
chr1	17230495	17230798
chr1	17231150	17231830
chr1	17232798	17233331
chr1	17234717	17235139
chr1	17239393	17239566
chr1	17240301	17240581
chr1	17242969	17243211
chr1	17245420	17245498
chr1	17245733	17245816
chr1	17247532	17247680
chr1	17248141	17248423
chr1	17249317	17249864
chr1	17250425	17250647
chr1	17250864	17251095
chr1	17251398	17251789
chr1	17252150	17252368
chr1	17252678	17252806
chr1	17253540	17254746
chr1	17255983	17256236
chr1	17257031	17257806
chr1	17258119	17258402
chr1	17259661	17259840
chr1	17261609	17261773
chr1	17262644	17263069
chr1	17263309	17264359
chr1	17264842	17264910
chr1	17270100	17270166
chr1	17270368	17270546
chr1	17271634	17271934
chr1	17272676	17272910
chr1	17273182	17273306
chr1	17274511	17274771
chr1	17275668	17275775
chr1	17278192	17278488
chr1	17287265	17287414
chr1	17295539	17295590
chr1	17297656	17297949
chr1	17302539	17302651
chr1	17320925	17320985
chr1	17337312	17337471
chr1	17340461	17340690
chr1	17340988	17341070
chr1	17371682	17372125
chr1	17380394	17380935
chr1	17381993	17382054
chr1	17386172	17386459
chr1	17388177	17388394
chr1	17392319	17392421
chr1	17393152	17393295
chr1	17396071	17396165
chr1	17402097	17402335
chr1	17408577	17408694
chr1	17409697	17409878
chr1	17411064	17411639
chr1	17413248	17413328
chr1	17417033	17417122
chr1	17417474	17417546
chr1	17427860	17427940
chr1	17429453	17429572
chr1	17445988	17446138
chr1	17446342	17446528
chr1	17449006	17449126
chr1	17452279	17452586
chr1	17452897	17453070
chr1	17455016	17455138
chr1	17460989	17461684
chr1	17462747	17463200
chr1	17465275	17465400
chr1	17468454	17468663
chr1	17489890	17490018
chr1	17492380	17492769
chr1	17525079	17525216
chr1	17529259	17529506
chr1	17530401	17530552
chr1	17531673	17531900
chr1	17533647	17533880
chr1	17534209	17534429
chr1	17534664	17534886
chr1	17535126	17535232
chr1	17542610	17542923
chr1	17546016	17546195
chr1	17548428	17548613
chr1	17555792	17555925
chr1	17558788	17558854
chr1	17560250	17560657
chr1	17563594	17563882
chr1	17571816	17572001
chr1	17577092	17577335
chr1	17585757	17585948
chr1	17594002	17594102
chr1	17599520	17599727
chr1	17603223	17603334
chr1	17605666	17605766
chr1	17614063	17614220
chr1	17625861	17626020
chr1	17634594	17634644
[truncated: 121,400 more rows]
