# Supplementary material for: Lipid-Induced Epigenomic Changes in Human Macrophages Identify a Coronary Artery Disease-Associated Variant that Regulates PPAP2B Expression through Altered C/EBP-Beta Binding
Source: PLoS Genet. 2015 Apr 2;11(4):e1005061. doi: 10.1371/journal.pgen.1005061 (PMC4383549; doi:10.1371/journal.pgen.1005061)
Supplement: S7 Table — (XLSX) [file pgen.1005061.s013.xlsx]

## Sheet: SUPP_TABLE_7
chr14	103838941	103839160
chr17	9421	9680
chr18	71959401	71959620
chr21	36260341	36260580
chr19	14554581	14554800
chr11	506221	506540
chr1	43818381	43818620
chr1	210921281	210921520
chr18	34683601	34683860
chr2	12317041	12317360
chr2	101899461	101899680
chr6	17000421	17000640
chr7	41428481	41428720
chr6	35227121	35227360
chr5	176019141	176019360
chr1	214492261	214492520
chr10	45768001	45768240
chr11	11764561	11764840
chr17	13895841	13896060
chr17	48596761	48597020
chr19	33793641	33793900
chr19	40847541	40847780
chr2	55173121	55173340
chr2	132042121	132042380
chr22	50697321	50697560
chr3	97673321	97673540
chr8	95273701	95273960
chr15	89787061	89787300
chr5	2369301	2369580
chr15	88831401	88831640
chrX	149369281	149369540
chr1	10913241	10913460
chr10	70808741	70808980
chr19	41304621	41304880
chr18	55710761	55711000
chr19	46168061	46168340
chr2	85637481	85637740
chr19	5627521	5627760
chr11	1640841	1641120
chr2	28182421	28182720
chr2	196439241	196439600
chr8	27248501	27248760
chr20	40247021	40247220
chr11	71814361	71814560
chr2	35041361	35041620
chr2	231212461	231212700
chr1	54898901	54899120
chr1	92268701	92268940
chr1	109191961	109192160
chr1	120054061	120054300
chr1	234936321	234936520
chr12	32754741	32754940
chr13	48000341	48000540
chr13	58568121	58568340
chr13	113535001	113535200
chr14	48142701	48142900
chr14	71716761	71716960
chr14	89650841	89651140
chr14	101201041	101201240
chr15	65118141	65118340
chr16	9975861	9976100
chr16	31857401	31857600
chr19	42667061	42667260
chr19	50427141	50427360
chr2	1567141	1567340
chr2	11937041	11937260
chr2	62494921	62495120
chr2	113594381	113594580
chr2	145315001	145315200
chr2	222858201	222858400
chr2	239445941	239446140
chr2	241678521	241678760
chr3	10247461	10247660
chr3	128735961	128736160
chr4	3604021	3604220
chr4	141824601	141824800
chr5	131431401	131431600
chr6	47133801	47134000
chr8	2220961	2221200
chr8	29707261	29707460
chr8	59754601	59754800
chr9	95766261	95766460
chr9	139519601	139519800
chr2	20364921	20365120
chr8	142982101	142982300
chr11	2966681	2966880
chr1	109584621	109584820
chr18	60103821	60104020
chr1	209907141	209907340
chr1	238405761	238405960
chr10	32250801	32251000
chr15	85191961	85192160
chr18	14143821	14144020
chr18	33390701	33390900
chr18	76831481	76831800
chr19	35924481	35924680
chr2	31541561	31541760
chr2	47881141	47881340
chr2	96923421	96923660
chr20	43439801	43440000
chr5	32116161	32116360
chr5	134686481	134686680
chr7	100508101	100508300
chr9	102275961	102276160
chrX	30807341	30807540
chr1	182228241	182228440
chr11	10521861	10522060
chr11	60746501	60746700
chr15	45926881	45927080
chr17	37237041	37237240
chr20	59813261	59813520
chr3	23113501	23113700
chr5	1047641	1047840
chr6	34639741	34639940
chr8	56803981	56804180
chr3	46142441	46142640
chr7	149570861	149571060
chr9	134157541	134157780
chr1	197170441	197170640
chr10	105517661	105517860
chr1	942841	943040
chr1	2030921	2031120
chr1	6879681	6879880
chr1	12257661	12257860
chr1	12598101	12598300
chr1	18958221	18958420
chr1	19706481	19706680
chr1	26584461	26584660
chr1	27666861	27667060
chr1	27714441	27714640
chr1	27755581	27755780
chr1	27764881	27765080
chr1	30353981	30354180
chr1	32894941	32895140
chr1	33807361	33807560
chr1	37020481	37020680
chr1	43173741	43173940
chr1	44788341	44788540
chr1	46371041	46371240
chr1	48659341	48659540
chr1	48942521	48942720
chr1	52763301	52763500
chr1	56345301	56345520
chr1	57636041	57636260
chr1	58442621	58442820
chr1	61956781	61956980
chr1	62237221	62237420
chr1	62547521	62547720
chr1	67807261	67807460
chr1	68811381	68811580
chr1	69043461	69043660
chr1	70243301	70243500
chr1	70815741	70815940
chr1	76430661	76430860
chr1	81379561	81379760
chr1	82475781	82475980
chr1	84107041	84107240
chr1	87249781	87249980
chr1	87904421	87904620
chr1	89000561	89000760
chr1	90695681	90695880
chr1	91649081	91649280
chr1	91812321	91812560
chr1	94025221	94025420
chr1	97586501	97586700
chr1	102933161	102933360
chr1	108332741	108332940
chr1	111455141	111455360
chr1	112279321	112279520
chr1	113575341	113575540
chr1	114616021	114616220
chr1	114712181	114712380
chr1	117604561	117604760
chr1	144052401	144052600
chr1	149711701	149711900
chr1	152601881	152602080
chr1	158051481	158051680
chr1	158956141	158956340
chr1	159216021	159216220
chr1	159561541	159561740
chr1	161457601	161457800
chr1	164768681	164768880
chr1	166543521	166543720
chr1	168891121	168891320
chr1	170331061	170331260
chr1	170817501	170817700
chr1	177987981	177988180
chr1	178274001	178274200
chr1	183333381	183333580
chr1	197765761	197765960
chr1	198825021	198825220
chr1	202690481	202690680
chr1	205043101	205043300
chr1	209643661	209643860
chr1	210013901	210014100
chr1	211082161	211082360
chr1	211493801	211494000
chr1	211737081	211737280
chr1	213109341	213109540
chr1	214662961	214663160
chr1	215684041	215684240
chr1	217308481	217308680
chr1	223393621	223393820
chr1	223847981	223848180
chr1	229404181	229404380
chr1	234514361	234514560
chr1	238049961	238050160
chr1	245548741	245548940
chr1	246268301	246268500
chr1	247583461	247583660
chr1	247707761	247707960
chr10	1441381	1441580
chr10	5345501	5345700
chr10	10333601	10333800
chr10	11242861	11243060
chr10	12177721	12177920
chr10	13677421	13677620
chr10	13984401	13984600
chr10	13988081	13988280
chr10	15793721	15793940
chr10	31955541	31955740
chr10	43626061	43626260
chr10	49500841	49501040
chr10	50137101	50137300
chr10	54907341	54907540
chr10	59059421	59059620
chr10	61998981	61999180
chr10	62677301	62677500
chr10	62845221	62845420
chr10	63069721	63069920
chr10	64174341	64174540
chr10	70977181	70977380
chr10	74246281	74246480
chr10	78780121	78780320
chr10	79222701	79222900
chr10	79230121	79230320
chr10	83463521	83463720
chr10	83893541	83893740
chr10	86561221	86561420
chr10	88071321	88071520
chr10	89804261	89804460
chr10	93770241	93770440
chr10	95470901	95471100
chr10	102432021	102432220
chr10	105214961	105215160
chr10	105394421	105394620
chr10	110392981	110393180
chr10	112473701	112473900
chr10	113269861	113270060
chr10	120887361	120887560
chr10	122103161	122103360
chr10	123459301	123459500
chr10	125045441	125045640
chr10	126712061	126712260
chr10	135302341	135302540
chr11	689241	689440
chr11	3378541	3378740
chr11	7876961	7877160
chr11	9255661	9255860
chr11	9395701	9395900
chr11	13694381	13694580
chr11	13880681	13880880
chr11	15613781	15613980
chr11	18650981	18651180
chr11	29752981	29753180
chr11	30037501	30037700
chr11	32731721	32731920
chr11	33028001	33028200
chr11	33166561	33166760
chr11	34436461	34436660
chr11	34763061	34763260
chr11	37968201	37968400
chr11	43557661	43557860
chr11	44536941	44537140
chr11	46863421	46863620
chr11	58180161	58180360
chr11	58616381	58616580
chr11	61693041	61693260
chr11	64556741	64556940
chr11	74634001	74634200
chr11	78117921	78118120
chr11	80090701	80090900
chr11	80907001	80907200
chr11	81169541	81169760
chr11	86355521	86355720
chr11	88059461	88059660
chr11	90503141	90503340
chr11	96753841	96754040
chr11	100604861	100605060
chr11	101300921	101301120
chr11	103388881	103389080
chr11	111865281	111865480
chr11	112962301	112962500
chr11	117612661	117612860
chr11	118677741	118677940
chr11	123510801	123511000
chr11	124039801	124040000
chr11	126315461	126315660
chr11	127430861	127431060
chr11	131525641	131525840
chr11	132815121	132815320
chr12	526621	526820
chr12	588861	589060
chr12	3800181	3800380
chr12	4270201	4270420
chr12	9869561	9869760
chr12	10346281	10346480
chr12	13810381	13810580
chr12	21632601	21632800
chr12	29370201	29370400
chr12	29780261	29780460
chr12	32212641	32212840
chr12	33419541	33419740
chr12	39465661	39465860
chr12	41971601	41971800
chr12	44875801	44876000
chr12	45679481	45679680
chr12	47819161	47819360
chr12	49546841	49547040
chr12	54536521	54536720
chr12	57334921	57335120
chr12	63808021	63808220
chr12	73321981	73322180
chr12	76638441	76638640
chr12	77357181	77357380
chr12	77677681	77677880
chr12	80896281	80896480
chr12	82411401	82411600
chr12	83288641	83288840
chr12	87737481	87737680
chr12	88827881	88828080
chr12	91889281	91889480
chr12	94370541	94370740
chr12	97659361	97659560
chr12	98665441	98665640
chr12	101626281	101626480
chr12	103854201	103854400
chr12	104093421	104093620
chr12	104917361	104917560
chr12	108263901	108264100
chr12	113916081	113916280
chr12	116030301	116030500
chr12	122383161	122383360
chr12	125368721	125368920
chr12	128963481	128963680
chr12	130926021	130926220
chr12	131771581	131771780
chr12	132147041	132147240
chr12	133333481	133333680
chr13	21635261	21635460
chr13	23334081	23334280
chr13	25869621	25869820
chr13	27899561	27899760
chr13	33256341	33256540
chr13	42389041	42389240
chr13	45447301	45447500
chr13	47530501	47530700
chr13	53719201	53719400
chr13	59710021	59710220
chr13	60263941	60264140
chr13	73740161	73740360
chr13	77797401	77797600
chr13	79953861	79954060
chr13	80382101	80382300
chr13	83601861	83602060
chr13	85138661	85138860
chr13	85887941	85888140
chr13	90566721	90566920
chr13	93031981	93032180
chr13	98306281	98306480
chr13	105211821	105212020
chr13	109855641	109855840
chr13	111895641	111895840
chr13	111981801	111982000
chr13	112808321	112808520
chr13	113249401	113249660
chr13	113874461	113874660
chr14	22358941	22359140
chr14	23606541	23606740
chr14	23736561	23736760
chr14	25143001	25143200
chr14	25807381	25807580
chr14	28471701	28471900
chr14	29236521	29236720
chr14	38563501	38563700
chr14	38568001	38568200
chr14	38758521	38758740
chr14	52315361	52315580
chr14	55345761	55345960
chr14	56172441	56172640
chr14	58329741	58329940
chr14	61919041	61919240
chr14	65160081	65160300
chr14	65749481	65749680
chr14	68805401	68805600
chr14	70749481	70749680
chr14	71788021	71788220
chr14	72947381	72947580
chr14	73597181	73597380
chr14	74016661	74016860
chr14	78335241	78335440
chr14	78542681	78542880
chr14	84200761	84200960
chr14	87599721	87599920
chr14	89706401	89706600
chr14	92009501	92009700
chr14	94065461	94065660
chr14	96020381	96020580
chr14	96776281	96776480
chr14	97950681	97950880
chr14	98015801	98016000
chr14	99684121	99684320
chr14	102270541	102270740
chr14	102884141	102884340
chr14	106889301	106889500
chr15	32458541	32458740
chr15	38342601	38342800
chr15	42873181	42873380
chr15	44522781	44522980
chr15	48765181	48765380
chr15	50021601	50021800
chr15	52981821	52982020
chr15	55209821	55210020
chr15	62702961	62703160
chr15	64644061	64644260
chr15	67206221	67206420
chr15	68298461	68298660
chr15	71791521	71791720
chr15	72963941	72964140
chr15	73243821	73244020
chr15	77665721	77665920
chr15	78947321	78947520
chr15	80817001	80817200
chr15	88633081	88633280
chr15	100024521	100024720
chr15	101841461	101841660
chr16	4597681	4597880
chr16	5434701	5434900
chr16	6481541	6481740
chr16	6634761	6634960
chr16	7333101	7333300
chr16	8492781	8492980
chr16	9325981	9326180
chr16	14506921	14507120
chr16	15064801	15065000
chr16	19101581	19101780
chr16	23588961	23589160
chr16	24319081	24319280
chr16	29853701	29853900
chr16	33407201	33407400
chr16	47097401	47097600
chr16	51267261	51267460
chr16	52672841	52673060
chr16	52785581	52785780
chr16	53614361	53614560
chr16	59850861	59851060
chr16	64963681	64963880
chr16	72001081	72001280
chr16	73886681	73886880
chr16	82615481	82615680
chr16	82782661	82782860
chr16	84444221	84444420
chr16	86963461	86963660
chr16	89299481	89299680
chr17	1783821	1784020
chr17	2407361	2407560
chr17	5949161	5949360
chr17	7070961	7071160
chr17	8080601	8080800
chr17	11355681	11355880
chr17	14164681	14164880
chr17	14482121	14482320
chr17	16430301	16430500
chr17	25854461	25854660
chr17	26924221	26924420
chr17	27757741	27757940
chr17	28201461	28201660
chr17	29047081	29047280
chr17	31587641	31587840
chr17	32525441	32525640
chr17	35249521	35249720
chr17	38295621	38295820
chr17	39622441	39622640
chr17	39985981	39986180
chr17	40507841	40508040
chr17	41462841	41463040
chr17	41487921	41488120
chr17	46863761	46863960
chr17	47037081	47037280
chr17	49629861	49630060
chr17	51088001	51088200
chr17	55877761	55877960
chr17	64591041	64591240
chr17	66655581	66655780
chr17	66869661	66869860
chr17	68356961	68357160
chr17	70347721	70347920
chr17	72037301	72037500
chr17	80512481	80512680
chr18	3275221	3275420
chr18	5394781	5394980
chr18	10375101	10375300
chr18	10988721	10988920
chr18	26115561	26115760
chr18	27169321	27169520
chr18	27312461	27312660
chr18	28753461	28753680
chr18	28973381	28973580
chr18	33826401	33826600
chr18	34986721	34986920
chr18	35455121	35455320
chr18	38137161	38137360
chr18	38854781	38854980
chr18	42726921	42727120
chr18	42987601	42987800
chr18	47123481	47123680
chr18	55190321	55190520
chr18	57160841	57161040
chr18	57667621	57667820
chr18	59523661	59523860
chr18	60830481	60830680
chr18	62903101	62903300
chr18	65027401	65027600
chr18	66353421	66353620
chr18	70696861	70697060
chr18	71663641	71663840
chr18	75184261	75184460
chr19	832121	832320
chr19	2099561	2099760
chr19	6008941	6009140
chr19	6936041	6936240
chr19	8757441	8757640
chr19	10461001	10461240
chr19	11676181	11676380
chr19	14725281	14725480
chr19	14993381	14993580
chr19	18935221	18935420
chr19	30739001	30739200
chr19	33387381	33387580
chr19	34389401	34389600
chr19	34474901	34475100
chr19	34988141	34988340
chr19	36107761	36107960
chr19	36172081	36172280
chr19	37293461	37293660
chr19	37371501	37371700
chr19	37624941	37625140
chr19	37656121	37656320
chr19	39095781	39095980
chr19	40151061	40151260
chr19	41649081	41649280
chr19	47300381	47300580
chr19	48709941	48710140
chr19	49020621	49020820
chr19	49319401	49319600
chr19	50383141	50383340
chr19	54661681	54661880
chr19	57959081	57959280
chr2	2324621	2324820
chr2	11425621	11425820
chr2	14479661	14479860
chr2	14840421	14840620
chr2	16345661	16345860
chr2	18249241	18249440
chr2	19525501	19525700
chr2	20198961	20199160
chr2	21430301	21430500
chr2	22562321	22562520
chr2	25741941	25742140
chr2	25818281	25818520
chr2	25826461	25826660
chr2	27267001	27267200
chr2	30013901	30014120
chr2	31222761	31222960
chr2	37713581	37713780
chr2	38133681	38133880
chr2	42800641	42800840
chr2	49166421	49166620
chr2	57168621	57168820
chr2	60129041	60129240
chr2	66433381	66433580
chr2	67789441	67789640
chr2	70758721	70758920
chr2	75828901	75829100
chr2	78056521	78056720
chr2	78904621	78904820
chr2	85952761	85952960
chr2	86301561	86301760
chr2	103734261	103734460
chr2	106260701	106260900
chr2	106294621	106294820
chr2	112719421	112719620
chr2	117242701	117242920
chr2	117862661	117862860
chr2	118045241	118045440
chr2	119505601	119505800
chr2	121759021	121759220
chr2	129032841	129033040
chr2	129777301	129777500
chr2	133308541	133308740
chr2	139257621	139257820
chr2	144388461	144388660
chr2	158754881	158755080
chr2	159535341	159535540
chr2	163061341	163061540
chr2	165205061	165205260
chr2	166201961	166202160
chr2	168342661	168342860
chr2	169550081	169550280
chr2	171195241	171195440
chr2	171436021	171436220
chr2	171785981	171786180
chr2	177052321	177052520
chr2	181562501	181562700
chr2	182641201	182641400
chr2	183907601	183907800
chr2	189386081	189386280
chr2	194195121	194195320
chr2	195552861	195553060
chr2	196388441	196388640
chr2	199298041	199298240
chr2	202906861	202907060
chr2	203533181	203533380
chr2	206521001	206521200
chr2	207566761	207566960
chr2	210915561	210915760
chr2	211852021	211852220
chr2	212688681	212688880
chr2	214042841	214043060
chr2	220623061	220623260
chr2	224050321	224050520
chr2	224655741	224655940
chr2	230765661	230765860
chr2	231526641	231526840
chr2	236622181	236622380
chr2	238178341	238178540
chr2	241924721	241924920
chr20	4085401	4085600
chr20	11528101	11528300
chr20	14782281	14782480
chr20	18533141	18533340
chr20	19848321	19848520
chr20	22342741	22342940
chr20	23328621	23328820
chr20	29833921	29834120
chr20	30281661	30281860
chr20	34313901	34314100
chr20	41563441	41563640
chr20	42401061	42401260
chr20	42578541	42578740
chr20	42914221	42914420
chr20	45421981	45422180
chr20	45918261	45918460
chr20	46098301	46098500
chr20	51896301	51896500
chr20	53265921	53266120
chr20	53377841	53378040
chr20	56449141	56449340
chr20	57196621	57196820
chr20	57197261	57197460
chr20	59070821	59071020
chr20	61636081	61636280
chr20	62157921	62158120
chr21	16379321	16379520
chr21	18320601	18320800
chr21	24045381	24045580
chr21	29886961	29887160
chr21	30461401	30461600
chr21	34681301	34681500
chr21	34889721	34889920
chr21	35032401	35032620
chr21	37506121	37506340
chr21	37772701	37772900
chr21	38900201	38900400
chr21	39723941	39724140
chr21	47727501	47727700
chr22	20268801	20269020
chr22	23262781	23262980
chr22	26574281	26574480
chr22	27769041	27769240
chr22	27985521	27985720
chr22	28150061	28150260
chr22	29591261	29591460
chr22	29931201	29931400
chr22	34425181	34425380
chr22	36874381	36874580
chr22	37812041	37812240
chr22	41945681	41945880
chr22	43622761	43622960
chr22	46517581	46517780
chr22	49931921	49932120
chr3	1527781	1527980
chr3	4419121	4419320
chr3	7795921	7796120
chr3	12540521	12540720
chr3	14718441	14718640
chr3	18956701	18956900
chr3	23406641	23406840
chr3	24688001	24688200
chr3	25281801	25282000
chr3	27609701	27609900
chr3	28871001	28871200
chr3	29267841	29268040
chr3	33948181	33948380
chr3	35240041	35240260
chr3	41307381	41307580
chr3	44629781	44629980
chr3	45712921	45713120
chr3	48121141	48121340
chr3	50676861	50677060
chr3	51326401	51326600
chr3	52742121	52742320
chr3	55069861	55070060
chr3	57539881	57540080
chr3	62422461	62422660
chr3	66972261	66972460
chr3	80113061	80113260
chr3	80583061	80583280
chr3	84523741	84523940
chr3	95183801	95184000
chr3	101941001	101941200
chr3	107039301	107039500
chr3	107529461	107529660
chr3	118073241	118073440
chr3	119694101	119694300
chr3	120342301	120342500
chr3	122347481	122347680
chr3	128449041	128449240
chr3	131430281	131430480
chr3	133733141	133733340
chr3	143852301	143852500
chr3	158495381	158495580
chr3	166777141	166777340
chr3	169554921	169555120
chr3	171880721	171880940
chr3	179545101	179545300
chr3	182504401	182504600
chr3	187624721	187624920
chr3	187720821	187721020
chr3	187806121	187806320
chr3	189144061	189144260
chr3	189173981	189174180
chr3	189939461	189939660
chr3	191093201	191093400
chr3	192723201	192723420
chr3	193577521	193577740
chr3	194973901	194974100
chr3	196272561	196272760
chr4	1941461	1941660
chr4	3484701	3484900
chr4	5684201	5684400
chr4	5686521	5686720
chr4	12868481	12868680
chr4	13082521	13082720
chr4	14848861	14849060
chr4	15184061	15184260
chr4	16298181	16298380
chr4	17649661	17649860
chr4	18172861	18173060
chr4	20213301	20213500
chr4	20752121	20752320
chr4	24620741	24620940
chr4	30207181	30207380
chr4	34552541	34552740
chr4	36244361	36244560
chr4	38274881	38275080
chr4	44104361	44104560
chr4	44401321	44401520
chr4	45380041	45380240
chr4	46781701	46781900
chr4	53587481	53587680
chr4	63006341	63006540
chr4	69048421	69048620
chr4	74116561	74116760
chr4	77408461	77408660
chr4	77790041	77790240
chr4	78569861	78570060
chr4	82343941	82344140
chr4	85146181	85146400
chr4	91193941	91194140
chr4	100402101	100402300
chr4	101096181	101096380
chr4	108845281	108845480
chr4	109305341	109305540
chr4	113636821	113637020
chr4	115428521	115428720
chr4	116904101	116904300
chr4	122793521	122793740
chr4	123965301	123965500
chr4	128909921	128910120
chr4	130261261	130261460
chr4	138749201	138749400
chr4	142668981	142669180
chr4	143388781	143388980
chr4	143926561	143926760
chr4	150140621	150140820
chr4	152359421	152359620
chr4	156162441	156162640
chr4	160419761	160419960
chr4	165589901	165590100
chr4	166344141	166344340
chr4	169954661	169954860
chr4	180701761	180701960
chr4	185504861	185505080
chr5	2865721	2865920
chr5	4404281	4404480
chr5	7259941	7260140
chr5	9748561	9748760
chr5	10130481	10130680
chr5	12852881	12853080
chr5	17207861	17208060
chr5	21129201	21129400
chr5	24137221	24137420
chr5	24889621	24889820
chr5	28362101	28362300
chr5	29016461	29016660
chr5	31718121	31718320
chr5	32957381	32957580
chr5	33347801	33348000
chr5	35305141	35305340
chr5	36687781	36687980
chr5	37888821	37889020
chr5	38201161	38201360
chr5	38989881	38990080
chr5	39806601	39806800
chr5	41588981	41589180
chr5	51284701	51284900
chr5	53830061	53830260
chr5	54412381	54412580
chr5	60585741	60585940
chr5	61669861	61670060
chr5	65120501	65120700
chr5	65473361	65473560
chr5	67728021	67728220
chr5	67964961	67965160
chr5	68219461	68219660
chr5	68805281	68805480
chr5	78610321	78610520
chr5	79127101	79127300
chr5	79776301	79776500
chr5	87362201	87362400
chr5	88799121	88799320
chr5	92310501	92310700
chr5	93439701	93439900
chr5	93455141	93455340
chr5	93724821	93725020
chr5	96995421	96995620
chr5	107864881	107865080
chr5	111619361	111619560
chr5	111692341	111692540
chr5	114235901	114236100
chr5	118320801	118321000
chr5	119748981	119749180
chr5	120006641	120006840
chr5	121698381	121698580
chr5	125746381	125746580
chr5	129078101	129078300
chr5	134620121	134620320
chr5	140143041	140143240
chr5	142197421	142197620
chr5	146010321	146010520
chr5	149097101	149097320
chr5	151046221	151046420
chr5	151157101	151157300
chr5	151337021	151337220
chr5	153987341	153987540
chr5	158006781	158006980
chr5	158423801	158424000
chr5	159347401	159347600
chr5	161174801	161175000
chr5	163733261	163733460
chr5	169410481	169410680
chr5	169665321	169665520
chr5	174741381	174741580
chr5	176329041	176329240
chr5	176339741	176339940
chr5	179572641	179572840
chr6	404701	404900
chr6	3536461	3536660
chr6	7153241	7153440
chr6	7756561	7756760
chr6	12573481	12573680
chr6	14137061	14137260
chr6	15197561	15197760
chr6	15634381	15634580
chr6	17702681	17702880
chr6	17777161	17777360
chr6	20398341	20398540
chr6	21764161	21764360
chr6	30810601	30810800
chr6	32424821	32425020
chr6	36150981	36151180
chr6	39288461	39288660
chr6	40775721	40775940
chr6	43216461	43216660
chr6	44482061	44482260
chr6	46604741	46604940
chr6	53759621	53759820
chr6	55612341	55612540
chr6	68474581	68474780
chr6	69319941	69320140
chr6	70806041	70806240
chr6	77105721	77105920
chr6	79874141	79874340
chr6	83498241	83498440
chr6	83714881	83715080
chr6	85907481	85907680
chr6	86520001	86520200
chr6	87055701	87055900
chr6	99009521	99009720
chr6	99200341	99200540
chr6	99616181	99616380
chr6	103433121	103433320
chr6	105117481	105117680
chr6	105180401	105180600
chr6	106412441	106412640
chr6	109544001	109544200
chr6	111256901	111257100
chr6	111893581	111893780
chr6	113850021	113850220
chr6	115527781	115527980
chr6	118926341	118926540
chr6	130024221	130024420
chr6	132429121	132429320
chr6	132839381	132839580
chr6	133661581	133661780
chr6	134273681	134273880
chr6	134316661	134316860
chr6	137041341	137041540
chr6	142532661	142532860
chr6	143733641	143733840
chr6	143796721	143796920
chr6	146275221	146275420
chr6	148247561	148247760
chr6	149532481	149532680
chr6	150170841	150171040
chr6	150941381	150941600
chr6	151333041	151333240
chr6	158546961	158547160
chr6	161151181	161151380
chr6	164168221	164168420
chr7	10917921	10918120
chr7	14840121	14840320
chr7	18588241	18588440
chr7	19459381	19459580
chr7	21519521	21519720
chr7	22141261	22141460
chr7	29559001	29559200
chr7	30597961	30598160
chr7	33494721	33494920
chr7	35905061	35905260
chr7	37268181	37268380
chr7	38673081	38673280
chr7	38740361	38740560
chr7	39826401	39826620
chr7	40303901	40304100
chr7	41675141	41675340
chr7	43442821	43443020
chr7	44706741	44706940
chr7	47334561	47334760
chr7	48775901	48776100
chr7	53431361	53431600
chr7	53563841	53564040
chr7	55533441	55533640
chr7	56586761	56586980
chr7	64290701	64290900
chr7	64383941	64384140
chr7	65768221	65768420
chr7	67067161	67067360
chr7	67246901	67247120
chr7	67914001	67914200
chr7	68985341	68985540
chr7	69918581	69918780
chr7	73342001	73342200
chr7	78275301	78275500
chr7	91751341	91751540
chr7	98569041	98569240
chr7	98853801	98854000
chr7	99871421	99871620
chr7	101128261	101128460
chr7	105807101	105807300
chr7	109555941	109556140
chr7	111803861	111804060
chr7	113810221	113810420
chr7	117399261	117399460
chr7	124973341	124973540
chr7	126858481	126858680
chr7	128090541	128090740
chr7	129109021	129109220
chr7	135747181	135747380
chr7	138760961	138761160
chr7	146743221	146743420
chr7	148810341	148810540
chr7	148926021	148926220
chr7	149192621	149192820
chr7	150010841	150011040
chr7	151797981	151798180
chr7	154541501	154541700
chr7	155382781	155382980
chr7	156442121	156442320
chr8	2425881	2426080
chr8	2718241	2718440
chr8	3263101	3263300
chr8	6898921	6899120
chr8	16497121	16497320
chr8	18962361	18962580
chr8	20770361	20770560
chr8	26078081	26078280
chr8	26344521	26344720
chr8	28481681	28481880
chr8	29558481	29558700
chr8	33241681	33241880
chr8	35834501	35834720
chr8	36354001	36354200
chr8	36376961	36377160
chr8	38121561	38121760
chr8	38834501	38834700
chr8	42113101	42113300
chr8	48960221	48960420
chr8	54475441	54475640
chr8	57200441	57200640
chr8	58222681	58222880
chr8	60584361	60584560
chr8	62476081	62476280
chr8	71204161	71204360
chr8	75386541	75386740
chr8	81120521	81120720
chr8	91759881	91760080
chr8	97050761	97050980
chr8	97065581	97065780
chr8	97082821	97083020
chr8	97950581	97950780
chr8	98804281	98804480
chr8	103972021	103972240
chr8	107107661	107107860
chr8	110207721	110207920
chr8	111463681	111463880
chr8	115457101	115457300
chr8	124114241	124114440
chr8	125076761	125076960
chr8	127850841	127851040
chr8	128352181	128352380
chr8	131280781	131280980
chr8	139684921	139685120
chr8	143283481	143283680
chr9	5548601	5548800
chr9	13527681	13527880
chr9	13759721	13760000
chr9	27780241	27780440
chr9	31701321	31701520
chr9	32263941	32264140
chr9	33422321	33422520
chr9	34053561	34053760
chr9	34121621	34121820
chr9	37037601	37037800
chr9	71866381	71866580
chr9	73179501	73179700
chr9	75949841	75950040
chr9	76693381	76693580
chr9	87297921	87298120
chr9	93492161	93492360
chr9	94391361	94391560
chr9	94886081	94886280
chr9	95694641	95694840
chr9	98364841	98365040
chr9	99658001	99658200
chr9	104795361	104795560
chr9	106225881	106226080
chr9	108036121	108036320
chr9	108547441	108547640
chr9	109873421	109873640
chr9	111801901	111802100
chr9	112961161	112961360
chr9	114242001	114242200
chr9	115027681	115027880
chr9	116973761	116973960
chr9	120140601	120140800
chr9	120141241	120141440
chr9	122801941	122802140
chr9	126208461	126208660
chr9	131298721	131298920
chr9	136413941	136414140
chrX	9093361	9093560
chrX	15931541	15931740
chrX	19594601	19594800
chrX	19666141	19666340
chrX	28996301	28996500
chrX	36465141	36465340
chrX	37045101	37045300
chrX	40314961	40315160
chrX	41149781	41149980
chrX	45864521	45864720
chrX	46683401	46683600
chrX	46718661	46718860
chrX	48708521	48708720
chrX	50085701	50085920
chrX	56177421	56177620
chrX	57292261	57292460
chrX	68398581	68398780
chrX	70445581	70445780
chrX	73838801	73839000
chrX	93812981	93813180
chrX	95331421	95331620
chrX	96116901	96117100
chrX	98165281	98165480
chrX	103302701	103302900
chrX	116536901	116537100
chrX	122645481	122645700
chrX	130528521	130528720
chrX	133745801	133746000
chrX	139810361	139810560
chrX	145913401	145913600
chr11	72945861	72946060
chr11	112717861	112718060
chr12	16329441	16329640
chr16	10603461	10603660
chr16	27394981	27395180
chr18	76677421	76677620
chr19	35160461	35160660
chr2	65402221	65402420
chr2	237541481	237541680
chr22	24035301	24035500
chr3	39189781	39189980
chr3	124701841	124702040
chr3	128880361	128880560
chr3	180538361	180538560
chr3	184523181	184523420
chr4	80131441	80131640
chr5	65030821	65031020
chr6	3767921	3768120
chr6	20401421	20401620
chr7	5464701	5464900
chr9	114421381	114421640
chr19	35788741	35788940
chr2	230461621	230461820
chr3	45405881	45406080
chr3	156782341	156782540
chr9	74253581	74253880
chr12	2921681	2921880
chr11	70809061	70809260
chr13	114489101	114489300
chr17	55706841	55707040
chr18	21108581	21108780
chr19	54884141	54884360
chr2	4726981	4727180
chr20	25741641	25741840
chr20	61816441	61816640
chr9	97845561	97845760
chr1	24054981	24055240
chr1	25059881	25060080
chr10	102902081	102902280
chr2	131862161	131862380
chr7	28142461	28142660
chr12	2300921	2301120
chr2	211035361	211035660
chr13	39899021	39899360
chr1	210516801	210517000
chr1	226844701	226844900
chr12	52976881	52977120
chr12	113659681	113659880
chr15	52395781	52395980
chr15	74334981	74335180
chr16	17451441	17451660
chr17	81011901	81012100
chr20	48842881	48843080
chr3	167874341	167874600
chr3	178052041	178052240
chr4	38818181	38818380
chr7	135513521	135513840
chr8	42649441	42649640
chr9	92139781	92139980
chrY	10024121	10024320
chr13	41885161	41885360
chr22	51021361	51021560
chr5	177962281	177962480
chr2	70141581	70141780
chr9	101013321	101013560
chr9	132900541	132900740
chr13	114101221	114101420
chr15	69755241	69755440
chr1	27328561	27328820
chr7	36247661	36247860
chr3	53381541	53381740
chr1	236687061	236687360
chr5	6713241	6713440
chr1	11812781	11812980
chr1	25188321	25188580
chr1	30343681	30343880
chr1	31387321	31387520
chr1	153310641	153310860
chr1	154811901	154812100
chr1	158062681	158062880
chr1	177029681	177029880
chr1	179453701	179453900
chr1	180894241	180894440
chr1	220952821	220953020
chr1	237673141	237673340
chr10	33859981	33860180
chr10	100647761	100647960
chr10	134040201	134040400
chr11	66614321	66614520
chr11	86045101	86045420
chr12	9336941	9337140
chr12	29302361	29302560
chr12	54782021	54782260
chr12	57554961	57555160
chr12	98784821	98785020
chr12	107080861	107081060
chr12	117301341	117301560
chr13	33866981	33867280
chr13	59462081	59462280
chr14	74998301	74998500
chr14	93120261	93120460
chr15	22446081	22446280
chr15	99660361	99660560
chr16	69506861	69507060
chr17	57952481	57952680
chr18	21598401	21598600
chr18	74145401	74145600
chr19	1323421	1323660
chr19	7691761	7691960
chr19	17202121	17202320
chr19	34982681	34982880
chr19	50302901	50303100
chr2	6704861	6705080
chr2	24710721	24710920
chr2	54476861	54477060
chr2	65640581	65640800
chr2	122401981	122402240
chr2	203221841	203222040
chr2	216611501	216611700
chr2	240474441	240474640
chr20	48617801	48618000
chr20	49051341	49051540
chr3	32634121	32634400
chr4	85723321	85723560
chr4	142233061	142233260
chr5	132456221	132456460
chr6	15294621	15294840
chr6	25009241	25009460
chr6	110733881	110734080
chr6	167814121	167814320
chr7	27449481	27449780
chr7	36815281	36815500
chr7	101352221	101352420
chr7	138630681	138630920
chr7	140078681	140078880
chr7	158969281	158969560
chr8	64078141	64078340
chr8	126509641	126509840
chr9	12573661	12573860
chr9	44872001	44872200
chr9	72197441	72197640
chr9	73178421	73178620
chr9	123493361	123493560
chr12	120524781	120524980
chr17	72565901	72566100
chr9	114832041	114832240
chr15	20561421	20561620
chr10	15191301	15191500
chr18	8623901	8624100
chr22	35653301	35653500
chr6	41254441	41254640
chr8	37739401	37739600
chr9	108061721	108061940
chr14	77239941	77240180
chr21	44261081	44261280
chr1	209981561	209981760
chr12	131441541	131441740
chr17	47947801	47948000
chr21	45823461	45823660
chr6	33402761	33402960
chr22	35772901	35773100
chr17	10053541	10053760
chr8	103668061	103668260
chr1	2813401	2813600
chr10	1196341	1196540
chr20	57198781	57198980
chr1	40997101	40997440
chr19	45394281	45394500
chr14	21268081	21268320
chr14	70193401	70193600
chr17	57846501	57846700
chr19	51933461	51933680
chr5	1138101	1138300
chr5	176611581	176611800
chr8	48878721	48878920
chr8	134008281	134008480
chrX	118902481	118902680
chr14	35761361	35761560
chr5	142196121	142196320
chr1	55230081	55230280
chr18	9017561	9017760
chr2	2731781	2731980
chr8	144373541	144373740
chr1	41112121	41112320
chr12	25768001	25768220
chr12	89556601	89556820
chr16	15117401	15117600
chr20	4141621	4141820
chr9	135882381	135882580
chr21	35747741	35747940
chr2	102857381	102857580
chr15	79207641	79207840
chr8	142281861	142282060
chr2	239393821	239394020
chr10	72539881	72540080
chr10	133564741	133564980
chr19	12893221	12893480
chr22	20869301	20869640
chr12	129328641	129328840
chr6	24667261	24667460
chr7	130791121	130791400
chr1	5486581	5486780
chr1	5902241	5902440
chr1	11419761	11419960
chr1	11862181	11862460
chr1	19783141	19783380
chr1	33611501	33611700
chr1	36766161	36766360
chr1	62022041	62022240
chr1	71916361	71916580
chr1	88044361	88044560
chr1	116967341	116967580
chr1	121127461	121127660
chr1	145403761	145403960
chr1	153600001	153600200
chr1	172247861	172248060
chr1	193082601	193082800
chr1	202010861	202011060
chr1	202781141	202781340
chr1	210865921	210866120
chr1	226928741	226928940
chr1	226970041	226970240
chr1	232659901	232660100
chr1	237727741	237727940
chr1	245825481	245825680
chr10	5601001	5601200
chr10	5893981	5894180
chr10	7067301	7067500
chr10	22483541	22483740
chr10	48596121	48596320
chr10	66880381	66880580
chr10	72297341	72297540
chr10	75526061	75526260
chr10	85982081	85982280
chr10	95375301	95375500
chr10	104535621	104535820
chr10	105619261	105619460
chr10	114596701	114596900
chr10	116326481	116326680
chr10	118944861	118945060
chr10	120101361	120101560
chr10	125458101	125458300
chr10	134584461	134584680
chr11	262101	262300
chr11	3892201	3892400
chr11	8905861	8906100
chr11	31700061	31700260
chr11	44288121	44288320
chr11	67780641	67780840
chr11	70650361	70650560
chr11	76841261	76841460
chr11	78024421	78024620
chr11	111950261	111950460
chr11	134712681	134712880
chr12	2395501	2395700
chr12	6748541	6748740
chr12	13875761	13875960
chr12	19456661	19456860
chr12	23095461	23095660
chr12	23534961	23535160
chr12	41998701	41998900
chr12	50493561	50493760
chr12	64646561	64646760
chr12	69179261	69179460
chr12	96930441	96930640
chr12	104577501	104577700
chr12	110204001	110204220
chr12	111309081	111309280
chr12	113217001	113217200
chr12	113554641	113554840
chr12	124336141	124336340
chr12	125768181	125768380
chr13	22929541	22929740
chr13	48412221	48412420
chr13	74686421	74686620
chr13	79854321	79854520
chr13	103518661	103518860
chr13	112663021	112663220
chr13	114237461	114237660
chr13	114977021	114977220
chr14	26224701	26224980
chr14	30651601	30651800
chr14	71968981	71969180
chr14	73439201	73439400
chr14	90546401	90546600
chr14	100880561	100880760
chr14	101815601	101815800
chr15	29384261	29384460
chr15	32365081	32365280
chr15	33970721	33970940
chr15	39919781	39919980
chr15	53609241	53609440
chr15	56096561	56096760
chr15	76485361	76485560
chr15	77126801	77127000
chr15	80016821	80017060
chr15	92985361	92985560
chr16	3921041	3921240
chr16	6534141	6534340
chr16	8859341	8859540
chr16	11307441	11307640
chr16	18152521	18152720
chr16	49784541	49784740
chr17	2791801	2792000
chr17	4100381	4100580
chr17	4434061	4434260
chr17	5501101	5501300
chr17	7126281	7126480
chr17	15376841	15377040
chr17	19352041	19352260
chr17	66245341	66245540
chr17	68580641	68580840
chr17	73062501	73062700
chr17	76454421	76454620
chr17	80800721	80800920
chr18	5197621	5197860
chr18	44607301	44607500
chr18	46510761	46510980
chr18	48794241	48794440
chr18	75955201	75955400
chr19	6377181	6377380
chr19	7444801	7445000
chr19	24193301	24193500
chr19	35239341	35239540
chr19	35458701	35458900
chr19	36457181	36457380
chr19	48069681	48069900
chr19	57050221	57050440
chr2	9698701	9698900
chr2	21579061	21579360
chr2	32902561	32902760
chr2	75179881	75180080
chr2	86330201	86330400
chr2	127144641	127144840
chr2	134360881	134361080
chr2	156022221	156022420
chr2	206511521	206511720
chr2	217619541	217619740
chr2	230973141	230973340
chr2	235518521	235518720
chr2	240161121	240161340
chr20	4231921	4232120
chr20	11368221	11368420
chr20	19583581	19583780
chr20	20394981	20395180
chr20	21725741	21725940
chr20	34040881	34041080
chr20	35799681	35799880
chr20	36313701	36313900
chr20	36477181	36477380
chr20	44400141	44400340
chr20	48533541	48533780
chr20	50141181	50141380
chr20	53301061	53301260
chr20	56718161	56718360
chr20	59806401	59806600
chr21	27964741	27964940
chr21	32913521	32913720
chr21	36287141	36287340
chr21	44225201	44225400
chr22	18398181	18398380
chr22	19485161	19485360
chr22	20191081	20191280
chr22	20981161	20981360
chr22	33526781	33526980
chr22	40596861	40597060
chr3	13086321	13086520
chr3	14240201	14240420
chr3	29432281	29432480
chr3	38163321	38163540
chr3	48614121	48614320
chr3	52736741	52736940
chr3	67690601	67690800
chr3	70033041	70033240
chr3	70102621	70102820
chr3	107632521	107632760
chr3	126157001	126157200
chr3	126768521	126768720
chr3	138537201	138537400
chr3	147036121	147036320
chr3	172494701	172494900
chr3	172570341	172570560
chr4	6242341	6242540
chr4	7525841	7526040
chr4	15304801	15305020
chr4	19769601	19769800
chr4	63392341	63392540
chr4	111480141	111480400
chr4	147866701	147866900
chr4	153040541	153040740
chr4	190296561	190296780
chr5	582481	582680
chr5	667221	667440
chr5	5790201	5790400
chr5	6785321	6785520
chr5	18020901	18021100
chr5	20616501	20616700
chr5	29918001	29918200
chr5	32044021	32044220
chr5	36735341	36735540
chr5	40628661	40628860
chr5	52919501	52919700
chr5	65281081	65281320
chr5	71025381	71025580
chr5	85509261	85509480
chr5	88557041	88557240
chr5	91218441	91218640
chr5	100843221	100843420
chr5	103524881	103525080
chr5	111919161	111919360
chr5	122984481	122984680
chr5	133130821	133131020
chr5	133465781	133465980
chr5	138926701	138926900
chr5	141688701	141688900
chr5	163456481	163456680
chr5	169514061	169514260
chr6	3686461	3686660
chr6	10202781	10202980
chr6	14916901	14917100
chr6	16759921	16760120
chr6	27637781	27637980
chr6	32088561	32088760
chr6	34210461	34210660
chr6	34485061	34485260
chr6	43527721	43527920
chr6	47495901	47496100
chr6	72044561	72044760
chr6	90022861	90023060
chr6	105223041	105223240
chr6	111539881	111540080
chr6	130796641	130796840
chr6	170205941	170206140
chr7	8026061	8026260
chr7	20278181	20278380
chr7	20483181	20483380
chr7	35565521	35565720
chr7	47761621	47761820
chr7	66412421	66412620
chr7	67316081	67316280
chr7	75189521	75189720
chr7	77165521	77165720
chr7	87896821	87897020
chr7	90714621	90714820
chr7	100893401	100893600
chr7	135368941	135369140
chr7	145615261	145615460
chr8	13007881	13008080
chr8	19070241	19070440
chr8	19207721	19207920
chr8	21339141	21339340
chr8	22647261	22647460
chr8	25072381	25072580
chr8	27203641	27203840
chr8	28378101	28378420
chr8	87220121	87220320
chr8	121013221	121013420
chr8	128255221	128255420
chr8	128916661	128916860
chr8	142576701	142576940
chr8	143334921	143335140
chr9	5501881	5502080
chr9	19363921	19364120
chr9	34552341	34552540
chr9	35817241	35817440
chr9	79046701	79046900
chr9	107886901	107887120
chr9	140995901	140996100
chrX	39605961	39606160
chrX	47493321	47493520
chrX	70331401	70331600
chrX	123131381	123131580
chrX	128891761	128891980
chrX	153033981	153034180
chr1	3501621	3501820
chr17	1986801	1987100
chr19	56904801	56905000
chr2	231524541	231524740
chr1	55869021	55869220
chr1	142657581	142657800
chr10	78188781	78188980
chr10	131558061	131558260
chr11	10329001	10329200
chr11	17630401	17630600
chr11	45357741	45357940
chr11	118290561	118290760
chr12	54941221	54941420
chr14	51288401	51288600
chr15	73980921	73981120
chr16	85776461	85776660
chr17	80851081	80851280
chr18	5575281	5575520
chr19	8012141	8012360
chr19	49178521	49178720
chr2	2585181	2585380
chr2	9541461	9541660
chr21	47321361	47321560
chr22	29548241	29548440
chr3	101915541	101915800
chr3	136625881	136626080
chr4	64941401	64941720
chr5	147231961	147232160
chr5	147565961	147566160
chr5	172202701	172202900
chr6	30689301	30689500
chr6	119468641	119468840
chr6	144668721	144668940
chr6	162572101	162572300
chr7	140294201	140294460
chr8	48644821	48645020
chr8	120428361	120428560
chr9	35644621	35644820
chr9	36141521	36141720
chr9	130926541	130926800
chrX	53713621	53713900
chr1	175734581	175734780
chr22	29999501	29999700
chr10	121417821	121418060
chr12	26432141	26432340
chr6	134757441	134757700
chr1	7148801	7149000
chr1	7296601	7296840
chr1	7923321	7923620
chr1	9418821	9419020
chr1	11672321	11672520
chr1	14045041	14045240
chr1	31986801	31987000
chr1	33055341	33055540
chr1	42510881	42511120
chr1	44101141	44101360
chr1	47656761	47656980
chr1	48530661	48530860
chr1	55891941	55892180
chr1	69085901	69086100
chr1	100170681	100170880
chr1	115261761	115261960
chr1	118807161	118807400
chr1	149700601	149700800
chr1	159670161	159670360
chr1	167663641	167663900
chr1	182754981	182755200
chr1	182859281	182859480
chr1	185317621	185317820
chr1	190202201	190202400
chr1	203902701	203902900
chr1	204680461	204680700
chr1	213760061	213760260
chr1	238994701	238994900
chr10	34540921	34541120
chr10	43678001	43678200
chr10	47661341	47661540
chr10	57686621	57686820
chr10	71916821	71917020
chr10	72471421	72471660
chr10	76837901	76838140
chr10	103346361	103346560
chr10	103988461	103988720
chr10	104175401	104175620
chr10	125594121	125594320
chr11	907661	907860
chr11	1021141	1021340
chr11	2075161	2075360
chr11	42266861	42267060
chr11	46298221	46298420
chr11	61891541	61891740
chr11	65370761	65370960
chr11	65644741	65644940
chr11	66744261	66744460
chr11	69978381	69978620
chr11	74391521	74391720
chr11	79215041	79215240
chr11	105861001	105861200
chr11	120373921	120374120
chr12	3970921	3971120
chr12	4179621	4179820
chr12	21916561	21916760
chr12	39834561	39834760
chr12	46394241	46394440
chr12	46939501	46939700
chr12	58130461	58130660
chr12	79406541	79406740
chr12	86732441	86732640
chr12	95897361	95897640
chr12	104113561	104113760
chr12	109697601	109697800
chr12	121213001	121213200
chr12	123964101	123964300
chr13	31201821	31202020
chr13	33700181	33700380
chr13	41705381	41705640
chr13	47405281	47405480
chr13	69362501	69362700
chr13	111174221	111174420
chr13	113632681	113632880
chr14	26098581	26098780
chr14	93594681	93594880
chr14	95703001	95703200
chr14	95812221	95812420
chr14	104089461	104089660
chr15	28420681	28420880
chr15	35037421	35037620
chr15	37015021	37015220
chr15	45362481	45362680
chr15	68055221	68055420
chr15	72631201	72631400
chr15	74593741	74593940
chr15	75770101	75770360
chr15	79707541	79707740
chr15	89403461	89403660
chr15	92949481	92949680
chr16	1088221	1088420
chr16	2065321	2065520
chr16	4439581	4439780
chr16	4860441	4860640
chr16	6947641	6947840
chr16	11358901	11359100
chr16	27645721	27645920
chr16	53839621	53839820
chr16	60607401	60607620
chr16	67822981	67823240
chr16	73157301	73157500
chr16	81645241	81645460
chr16	89679521	89679720
chr17	17325721	17325920
chr17	28988361	28988560
chr17	31058741	31058940
chr17	33173081	33173280
chr17	34372961	34373160
chr17	43215201	43215460
chr17	45817501	45817700
chr17	54705461	54705660
chr17	64344221	64344420
chr17	75052861	75053080
chr17	79843661	79843860
chr18	48662741	48662980
chr18	75866581	75866780
chr19	374961	375160
chr19	1518701	1518940
chr19	2919401	2919600
chr19	3234621	3234840
chr19	10860901	10861100
chr19	14065561	14065780
chr19	17402661	17402860
chr19	19637121	19637320
chr19	21052881	21053080
chr19	37493461	37493660
chr19	50974921	50975120
chr2	15129421	15129620
chr2	20299681	20299940
chr2	23891081	23891280
chr2	29485161	29485360
chr2	33285681	33285880
chr2	39938141	39938360
chr2	49919101	49919300
chr2	70816821	70817020
chr2	75775301	75775500
chr2	77033301	77033580
chr2	100859981	100860180
chr2	105412401	105412600
chr2	110055721	110055920
chr2	131482781	131482980
chr2	148307561	148307760
chr2	196513621	196513820
chr2	207129401	207129600
chr2	220167541	220167740
chr2	228473141	228473340
chr2	237895901	237896100
chr2	238844461	238844660
chr2	242121341	242121540
chr20	10469221	10469420
chr20	44967661	44967860
chr20	46296781	46296980
chr20	55512101	55512300
chr20	60539041	60539240
chr21	44871621	44871820
chr22	40895261	40895460
chr22	42225861	42226060
chr22	43097481	43097700
chr22	46633781	46633980
chr3	9985721	9985920
chr3	30811981	30812180
chr3	41886001	41886260
chr3	50309321	50309520
chr3	51673641	51673840
chr3	65220901	65221100
chr3	71777741	71777960
chr3	112042601	112042800
chr3	114505901	114506100
chr3	115200801	115201000
chr3	123601481	123601680
chr4	4223921	4224120
chr4	5955141	5955340
chr4	6042601	6042800
chr4	11484701	11484900
chr4	47438381	47438580
chr4	57690421	57690620
chr4	76493061	76493280
chr4	103795441	103795640
chr4	110848901	110849100
chr4	156077261	156077500
chr4	157954001	157954200
chr4	177332081	177332280
chr4	186871321	186871520
chr5	55224001	55224220
chr5	60027461	60027660
chr5	65438421	65438620
chr5	79225041	79225320
chr5	136101801	136102000
chr5	168769101	168769300
chr5	177524861	177525060
chr5	180244161	180244360
chr6	7307801	7308000
chr6	15496841	15497140
chr6	16484561	16484760
chr6	33182041	33182240
chr6	37511161	37511380
chr6	85725721	85725920
chr6	88727021	88727220
chr6	106594141	106594340
chr6	108060961	108061160
chr6	130761141	130761340
chr6	160114341	160114540
chr6	167173241	167173440
chr6	168732061	168732260
chr7	19860521	19860720
chr7	27436161	27436480
chr7	28577801	28578020
chr7	77743981	77744180
chr7	89453741	89453940
chr7	107257181	107257380
chr7	112471501	112471700
chr7	113630741	113630940
chr7	114220281	114220480
chr7	127716941	127717140
chr7	138642401	138642600
chr7	155902181	155902380
chr8	259961	260220
chr8	9803041	9803260
chr8	16793561	16793800
chr8	36989101	36989300
chr8	37481081	37481280
chr8	42959881	42960080
chr8	97480421	97480620
chr8	110449061	110449280
chr8	125131961	125132160
chr8	129670281	129670480
chr8	131529501	131529700
chr8	132846481	132846680
chr8	133369661	133369880
chr8	142678121	142678320
chr8	142741221	142741420
chr9	1000901	1001160
chr9	35673681	35673880
chr9	74923121	74923380
chr9	100673401	100673600
chr9	113087141	113087340
chr9	127298101	127298300
chr1	55323941	55324140
chr2	238382661	238382860
chr21	33880241	33880440
chr7	6436001	6436200
chr20	61200921	61201120
chr13	24929901	24930100
chr10	112562381	112562580
chr12	121037061	121037260
chr14	24820881	24821080
chr8	53379801	53380000
chr9	133769021	133769220
chr9	137611001	137611220
chr17	80618041	80618260
chr6	108582301	108582520
chr1	12254801	12255000
chr11	62649161	62649360
chr8	143496181	143496380
chr1	3153581	3153780
chr1	21236961	21237160
chr1	22182041	22182240
chr1	37612101	37612300
chr1	53315381	53315580
chr1	90005961	90006160
chr1	106217081	106217280
chr1	113330261	113330460
chr1	154016001	154016200
chr1	160175661	160175860
chr1	183783461	183783660
chr1	184432961	184433160
chr1	189482001	189482200
chr1	192873561	192873760
chr1	200971341	200971540
chr1	205701381	205701580
chr1	207991921	207992140
chr1	211781621	211781840
chr1	221355941	221356140
chr1	229142161	229142360
chr1	230371781	230371980
chr1	230919141	230919340
chr10	384821	385020
chr10	3612561	3612760
chr10	3773781	3773980
chr10	8309661	8309860
chr10	10099381	10099600
chr10	20880781	20880980
chr10	26841861	26842120
chr10	30054461	30054680
chr10	35004501	35004700
chr10	35782921	35783120
chr10	45792161	45792360
chr10	79332541	79332740
chr10	81093741	81093940
chr10	92392561	92392760
chr10	95834021	95834220
chr10	100651481	100651680
chr10	102980681	102980880
chr10	104841501	104841700
chr10	107525441	107525640
chr10	108227661	108227860
chr10	111777981	111778180
chr10	113925201	113925400
chr10	125220501	125220700
chr10	135099081	135099280
chr11	3545301	3545500
chr11	4668521	4668720
chr11	4856461	4856660
chr11	12517801	12518000
chr11	31487441	31487640
chr11	40816641	40816900
chr11	42410561	42410760
chr11	46917521	46917720
chr11	48079501	48079700
chr11	64698621	64698820
chr11	64740701	64740900
chr11	68177841	68178040
chr11	82930501	82930700
chr11	87591821	87592120
chr11	91289821	91290020
chr11	93030101	93030300
chr11	114754781	114754980
chr11	119243141	119243340
chr11	120791561	120791760
chr11	130299521	130299720
chr12	721421	721620
chr12	42943921	42944120
chr12	49687341	49687540
chr12	80047221	80047460
chr12	90152801	90153000
chr12	90186581	90186800
chr12	93270001	93270220
chr12	93556341	93556540
chr12	107147981	107148180
chr12	108291381	108291580
chr12	109029361	109029560
chr12	117587541	117587740
chr12	124731341	124731540
chr12	124830541	124830740
chr12	130947881	130948120
chr12	131694681	131694880
chr13	20848401	20848600
chr13	33002581	33002780
chr13	37558141	37558340
chr13	42436281	42436480
chr13	48839721	48839920
chr13	59294421	59294620
chr13	100757881	100758080
chr14	32749281	32749560
chr14	33437081	33437280
chr14	51473741	51473940
chr14	55750861	55751080
chr14	65082801	65083000
chr14	69106021	69106220
chr14	73944541	73944740
chr14	84162881	84163080
chr14	98001461	98001660
chr14	100148201	100148400
chr14	100865661	100865880
chr14	105664301	105664500
chr15	22844781	22844980
chr15	39867681	39867880
chr15	41740721	41740920
chr15	59165401	59165600
chr15	60699721	60699920
chr15	62292301	62292500
chr15	68215881	68216080
chr15	84183481	84183680
chr15	92987601	92987800
chr16	3205541	3205740
chr16	13748081	13748340
chr16	20250941	20251160
chr16	28569421	28569620
[truncated: 11,516 more rows]
