# Supplementary material for: Lipid-Induced Epigenomic Changes in Human Macrophages Identify a Coronary Artery Disease-Associated Variant that Regulates PPAP2B Expression through Altered C/EBP-Beta Binding
Source: PLoS Genet. 2015 Apr 2;11(4):e1005061. doi: 10.1371/journal.pgen.1005061 (PMC4383549; doi:10.1371/journal.pgen.1005061)
Supplement: S9 Table — (XLSX) [file pgen.1005061.s015.xlsx]

## Sheet: Sheet1
clusters	collapsed_id	factor	DNA binding domain	hits	cutoff	zscore	#NAME?	similarity to top	mean_position
1	MC00456	JUND	Leucine Zipper Family	1213	5.825	-30.58	690.776		-0.197
1	MC00351	FOSL1	Leucine Zipper Family	1103	5.399	-29.727	690.776	0.87	-0.201
1	MC00371	JUNB	Leucine Zipper Family	1010	5.935	-29.526	690.776	0.886	-0.209
1	MC00330	FOS	Leucine Zipper Family	939	5.649	-29.184	690.776	0.908	-0.215
1	MC00356	Tbx21	Transcription Factor T-Domain	971	6.802	-28.493	690.776	0.854	-0.207
1	MC00321	JUN	Leucine Zipper Family	884	6.381	-27.602	690.776	0.887	-0.211
1	M00490	BACH2	Leucine Zipper Family	1347	5.705	-27.292	690.776	0.938	-0.168
1	MC00349	Jun	Leucine Zipper Family	1247	6.699	-26.15	690.776	0.902	-0.168
1	M00495	BACH1	Leucine Zipper Family	1409	4.004	-24.858	690.776	0.927	-0.15
1	denovo13		None	1332	5.247	-24.512	690.776	0.872	-0.153
1	MS00319	JDP2	Leucine Zipper Family	1295	3.859	-22.313	690.776	0.923	-0.142
1	MS00336	NFE2	Leucine Zipper Family	1075	4.126	-21.964	690.776	0.904	-0.154
1	MS00324	Jdp2	Leucine Zipper Family	1429	3.353	-21.339	690.776	0.95	-0.13
1	M00514	ATF4	Leucine Zipper Family	2164	3.43	-14.968	690.776	0.746	-0.077
2	MS00288	TFE3	Helix-Loop-Helix Family	1569	5.064	-19.023	690.776		-0.112
2	MS00289	TFEB	Helix-Loop-Helix Family	1850	4.289	-18.967	690.776	0.994	-0.102
2	MC00169	Usf2	Helix-Loop-Helix Family	2003	1.967	-18.133	690.776	0.937	-0.094
2	MC00248	USF1	Helix-Loop-Helix Family	2377	1.687	-17.36	690.776	0.965	-0.083
2	MS00808	TFEC	Helix-Loop-Helix Family	934	5.952	-15.902	690.776	0.946	-0.124
2	denovo14		None	2761	2.427	-15.028	690.776	0.802	-0.068
2	MC00461	Max	Helix-Loop-Helix Family	2510	2.319	-14.983	690.776	0.886	-0.071
2	denovo2		None	1863	2.87	-14.52	690.776	0.851	-0.08
2	MC00394	MYC	Helix-Loop-Helix Family	2793	1.928	-14.457	690.776	0.891	-0.065
2	MS00247	BHLHB2	Helix-Loop-Helix Family	2097	2.691	-14.403	690.776	0.96	-0.075
2	MC00473	ATF3	Leucine Zipper Family	1075	5.177	-14.399	690.776	0.939	-0.106
2	MC00362	Arntl	Helix-Loop-Helix Family	1994	4.321	-14.292	690.776	0.887	-0.077
2	MC00124	MAX	Helix-Loop-Helix Family	2135	3.023	-13.765	690.776	0.935	-0.072
2	MS00248	BHLHB3	Helix-Loop-Helix Family	1925	2.649	-13.527	690.776	0.945	-0.074
2	MC00532	Mycn	Helix-Loop-Helix Family	2847	1.851	-13.403	690.776	0.893	-0.06
2	MS00258	HEY1	Helix-Loop-Helix Family	2487	1.939	-13.356	690.776	0.908	-0.065
2	MS00252	Bhlhb2	Helix-Loop-Helix Family	1984	2.61	-13.338	690.776	0.963	-0.072
2	MC00373	Mxi1	Helix-Loop-Helix Family	2023	3.634	-13.152	690.776	0.897	-0.071
2	MS00267	MNT	Helix-Loop-Helix Family	2677	2.427	-12.797	690.776	0.961	-0.06
2	MS00265	MLXIPL	Helix-Loop-Helix Family	2328	2.504	-12.424	690.776	0.965	-0.063
2	MC00254	E2F6	Transcription Factor Family	2914	-0.124	-12.163	690.776	0.73	-0.055
2	MS00270	Mlx	Helix-Loop-Helix Family	1938	2.391	-12.131	690.776	0.942	-0.068
2	MS00260	HEY2	Helix-Loop-Helix Family	1903	3.498	-11.955	690.776	0.905	-0.067
2	MS00251	BHLHE41	Helix-Loop-Helix Family	1155	3.371	-11.394	682.757	0.942	-0.083
2	MC00407	Myc	Helix-Loop-Helix Family	2905	0.918	-11.084	647.562	0.869	-0.051
2	MS00266	MLX	Helix-Loop-Helix Family	1105	3.918	-9.863	518.525	0.96	-0.076
2	MS00281	SREBF2	Helix-Loop-Helix Family	1835	2.222	-8.024	352.067	0.952	-0.05
2	MS00255	HES5	Helix-Loop-Helix Family	2437	-0.838	-7.987	349.043	0.78	-0.043
2	MS00311	Creb3l2	Leucine Zipper Family	1067	2.924	-7.795	333.692	0.732	-0.064
2	M00220	SREBF1	Helix-Loop-Helix Family	1921	3.196	-7.659	323.02	0.924	-0.047
2	MS00282	Srebf1	Helix-Loop-Helix Family	2766	0.019	-7.175	286.496	0.94	-0.037
2	MS00253	CLOCK	Helix-Loop-Helix Family	1313	4.256	-6.495	239.032	0.856	-0.05
2	MS00256	HES7	Helix-Loop-Helix Family	2884	-4.215	-5.665	187.26	0.775	-0.03
3	MC00339	NFE2L2	Leucine Zipper Family	1318	4.2	-17.296	690.776		-0.112
3	M00983	MAF	Leucine zipper Family	865	6.621	-16.539	690.776	0.9	-0.134
3	MS00326	MAFF	Leucine Zipper Family	314	5.463	-7.304	295.999	0.852	-0.112
3	MS00331	MAFK	Leucine Zipper Family	309	6.949	-5.667	187.416	0.823	-0.093
3	MS00333	Mafb	Leucine Zipper Family	670	5.434	-4.851	143.041	0.777	-0.056
4	MC00319	EGR2	BetaBetaAlpha-zinc finger Family	2289	2.988	-15.441	690.776		-0.076
4	MC00430	Egr2	BetaBetaAlpha-zinc finger Family	2569	2.03	-15.141	690.776	0.953	-0.071
4	MC00320	EGR1	BetaBetaAlpha-zinc finger Family	2818	-0.119	-14.246	690.776	0.959	-0.064
4	MS00567	EGR3	BetaBetaAlpha-zinc finger Family	2972	-3.125	-11.856	690.776	0.883	-0.053
4	MS00789	Egr3	BetaBetaAlpha-zinc finger Family	1811	0.699	-10.847	621.381	0.859	-0.064
4	MS00678	EGR4	BetaBetaAlpha-zinc finger Family	2909	0.867	-8.441	386.879	0.842	-0.041
4	M01104	Ovol2	BetaBetaAlpha-zinc finger Family	1499	5.322	-5.578	182.239	0.721	-0.042
4	MS00445	ZNF740	BetaBetaAlpha-zinc finger Family	2527	2.384	-3.734	92.696	0.778	-0.025
5	MA0067	PAX2	Homeodomain Family	1668	5.484	-13.996	690.776		-0.082
5	M00327	PAX3	Homeodomain Family	50	8.898	-3.618	88.159	0.729	-0.165
6	MC00163	Creb1	Leucine Zipper Family	1640	4.117	-12.288	690.776		-0.074
6	MS00320	JDP2	Leucine Zipper Family	1911	0.573	-11.753	690.776	0.839	-0.066
6	MS00325	Jdp2	Leucine Zipper Family	1620	1.273	-11.501	690.776	0.834	-0.071
6	UP00020	ATF1	Leucine zipper Family	1185	3.42	-11.364	679.224	0.868	-0.082
6	MS00313	Creb5	Leucine Zipper Family	804	4.246	-9.323	466.251	0.853	-0.085
6	M00041	ATF2::JUN	Leucine zipper Family	848	5.487	-8.777	416.228	0.891	-0.079
6	MS00294	ATF7	Leucine Zipper Family	1629	1.19	-7.612	319.327	0.846	-0.051
6	MS00296	BATF3	Leucine Zipper Family	1266	-1.076	-6.817	260.978	0.725	-0.053
7	MC00337	Ikzf3	BetaBetaAlpha-zinc finger Family	976	6.929	-11.441	688.093		-0.091
7	MC00168	ERG	Ets Domain Family	1340	5.258	-10.55	589.356	0.961	-0.073
7	MC00160	ETV3	Ets Domain Family	1224	5.746	-10.172	549.83	0.96	-0.074
7	MC00427	ETV1	Ets Domain Family	1414	5.518	-9.88	520.255	0.883	-0.067
7	MS00021	ETV6	Ets Domain Family	1588	5.016	-9.499	482.921	0.961	-0.061
7	MC00129	Fli1	Ets Domain Family	1742	5.281	-9.278	462.012	0.936	-0.057
7	MC00206	ELK1	Ets Domain Family	1044	5.166	-9.241	458.484	0.953	-0.074
7	MC00367	GABPA	Ets Domain Family	1606	4.022	-8.952	431.92	0.942	-0.058
7	MC00457	ELF1	Ets Domain Family	859	5.936	-8.915	428.533	0.932	-0.079
7	MC00385	Ets1	Ets Domain Family	611	7.504	-8.909	428.052	0.92	-0.094
7	MS00019	ETV5	Ets Domain Family	1885	4.483	-6.928	268.757	0.915	-0.044
7	M00341	GABPB1	Ets Domain Family	492	6.644	-6.788	258.916	0.905	-0.084
7	MS00023	Elk3	Ets Domain Family	171	7.909	-6.154	216.937	0.875	-0.133
7	MS00838	ELF5	Ets Domain Family	1031	6.41	-6.148	216.616	0.913	-0.054
7	M00678	ETV7	Ets Domain Family	1291	4.419	-6.143	216.261	0.898	-0.048
7	MS00022	Elf5	Ets Domain Family	2278	4.8	-6.08	212.306	0.923	-0.036
7	MS00846	ERF	Ets Domain Family	354	7.122	-6.06	211.067	0.929	-0.091
7	MS00851	ETS1	Ets Domain Family	1352	5.04	-6.039	209.786	0.944	-0.047
7	MS00018	ETV4	Ets Domain Family	1747	4.562	-5.735	191.388	0.918	-0.039
7	MS00844	ELK3	Ets Domain Family	222	7.877	-5.452	175.091	0.901	-0.107
7	MS00025	FEV	Ets Domain Family	550	6.436	-5.374	170.743	0.916	-0.067
7	UP00418	Etv6	Ets Domain Family	511	6.111	-5.28	165.564	0.854	-0.069
7	UP00404	ELF2	Ets Domain Family	702	6.035	-5.137	157.831	0.881	-0.057
7	UP00423	Gm5454	Ets Domain Family	359	6.537	-5.025	151.929	0.846	-0.079
7	MS00834	ELF4	Ets Domain Family	1019	4.435	-4.836	142.274	0.833	-0.046
7	UP00412	Etv5	Ets Domain Family	188	7.627	-4.786	139.761	0.846	-0.105
7	UP00413	Elf4	Ets Domain Family	658	5.944	-4.759	138.455	0.853	-0.056
7	MC00207	ELK4	Ets Domain Family	577	6.812	-4.295	116.485	0.885	-0.056
7	MS00778	EHF	Ets Domain Family	1176	4.747	-4.228	113.485	0.84	-0.039
7	MS00016	ETV2	Ets Domain Family	208	7.546	-3.309	76.679	0.861	-0.078
7	MS00812	ELF3	Ets Domain Family	1092	4.119	-3.252	74.656	0.802	-0.034
8	MS00302	CEBPG	Leucine Zipper Family	522	5.638	-11.436	687.539		-0.125
8	MS00300	CEBPE	Leucine Zipper Family	863	6.064	-10.773	613.306	0.989	-0.092
8	MC00122	Cebpa	Leucine Zipper Family	961	6.288	-10.488	582.746	0.853	-0.085
8	MC00121	Cebpb	Leucine Zipper Family	609	7.516	-10.316	564.75	0.876	-0.106
8	MS00299	CEBPD	Leucine Zipper Family	778	5.69	-10.3	563.016	0.99	-0.094
8	MC00272	CEBPB	Leucine Zipper Family	844	6.566	-9.064	442.157	0.89	-0.081
8	MS00293	ATF4	Leucine Zipper Family	1405	3.861	-8.877	425.168	0.739	-0.061
8	MC00273	CEBPA	Leucine Zipper Family	355	7.711	-8.139	361.512	0.895	-0.115
8	MS00337	NFIL3	Leucine Zipper Family	574	6.895	-6.918	268.009	0.84	-0.079
8	MS00295	Atf4	Leucine Zipper Family	484	4.999	-5.579	182.316	0.682	-0.073
8	MS00317	HLF	Leucine Zipper Family	635	6.444	-4.723	136.663	0.872	-0.057
8	MS00315	DBP	Leucine Zipper Family	155	8.233	-3.501	83.694	0.823	-0.093
8	M00621	CEBPD	Leucine Zipper Family	350	8.203	-3.432	81.144	0.724	-0.062
9	MS00223	SP3	BetaBetaAlpha-zinc finger Family	2377	4.305	-11.3	671.922		-0.057
9	MS00212	SP1	BetaBetaAlpha-zinc finger Family	912	6.843	-10.841	620.77	0.964	-0.09
9	MS00235	SP4	BetaBetaAlpha-zinc finger Family	752	4.382	-10.768	612.782	0.886	-0.099
9	MS00146	KLF16	BetaBetaAlpha-zinc finger Family	2573	2.981	-10.079	540.361	0.989	-0.05
9	MS00135	KLF14	BetaBetaAlpha-zinc finger Family	982	4.769	-9.065	442.198	0.936	-0.075
9	MC00109	Klf4	BetaBetaAlpha-zinc finger Family	2736	1.785	-9.051	440.942	0.947	-0.045
9	UP00093	Klf7	BetaBetaAlpha-zinc finger Family	572	7.238	-9	436.265	0.947	-0.098
9	MS00246	SP8	BetaBetaAlpha-zinc finger Family	2976	1.153	-8.552	396.439	0.947	-0.041
9	MC00110	Klf1	BetaBetaAlpha-zinc finger Family	1360	5.857	-8.551	396.339	0.938	-0.061
9	MS00157	Klf12	BetaBetaAlpha-zinc finger Family	2574	0.92	-7.859	338.758	0.907	-0.041
9	MS00124	KLF13	BetaBetaAlpha-zinc finger Family	192	5.981	-5.718	190.392	0.833	-0.119
10	denovo16		None	2970	-3.771	-10.938	631.408		-0.05
10	UP00065	Zfp161	BetaBetaAlpha-zinc finger Family	1622	2.329	-6.326	227.933	0.646	-0.044
11	denovo15		None	2944	-2.383	-9.997	531.972		-0.047
11	M01742	Zscan10	BetaBetaAlpha-zinc finger Family	2394	0.073	-9.741	506.527	0.802	-0.051
11	MC00221	Tbx3	Transcription Factor T-Domain	2295	2.635	-5.595	183.238	0.729	-0.034
12	M00115	CNTN2::CREB1	Leucine zipper Family	2120	-2.806	-9.807	513.056		-0.054
13	M00179	ATF2	Leucine Zipper Family	1187	3.864	-9.529	485.883		-0.071
13	M00694	E4F1	Helix-Loop-Helix Family	1455	3.3	-7.957	346.628	0.822	-0.055
13	UP00084	Gmeb1	Sand Domain Family	404	6.713	-4.675	134.313	0.748	-0.071
13	MS00721	GMEB2	Sand Domain Family	370	6.677	-4.507	126.256	0.742	-0.072
14	denovo9		None	2927	0.47	-8.787	417.09		-0.042
14	denovo3		None	2857	-0.943	-4.607	131.003	0.71	-0.027
14	denovo0		None	2609	-1.562	-3.499	83.61	0.684	-0.023
15	MC00364	NFYA	NF-Y CCAAT-Binding Protein Family	123	10.132	-8.77	415.586		-0.209
15	MC00113	SP1	BetaBetaAlpha-zinc finger Family	116	10.021	-7.703	326.432	0.996	-0.194
15	MC00191	Nfya	NF-Y CCAAT-Binding Protein Family	121	10.006	-7.253	292.186	0.996	-0.181
15	MC00281	PBX3	Homeodomain Family	1635	4.863	-5.657	186.836	0.665	-0.04
16	MC00262	ARNT	Helix-Loop-Helix Family	1055	5.633	-8.694	408.889		-0.07
16	MC00224	EPAS1	Helix-Loop-Helix Family	1614	4.517	-8.649	404.944	0.99	-0.056
16	MC00316	HIF1A	Helix-Loop-Helix Family	2139	3.538	-5.965	205.225	0.977	-0.037
16	MC00370	Npas4	Helix-Loop-Helix Family	2524	3.534	-3.962	102.022	0.722	-0.026
17	M01783	SP2	BetaBetaAlpha-zinc finger Family	1101	5.148	-8.582	399.071		-0.068
17	MC00510	E2f3	Transcription Factor Family	861	5.4	-6.764	257.241	0.806	-0.064
18	M01009	HES1	Helix-Loop-Helix Family	1483	4.757	-8.33	377.48		-0.057
18	MS00725	MTF1	BetaBetaAlpha-zinc finger Family	2351	-0.787	-3.981	102.795	0.63	-0.027
19	denovo1		None	2556	1.749	-7.679	324.608		-0.041
19	denovo11		None	2882	-4.432	-6.639	248.701	0.661	-0.034
19	denovo12		None	2826	-2.751	-5.211	161.829	0.625	-0.029
19	denovo7		None	2994	-1.853	-4.968	149.011	0.676	-0.027
19	denovo10		None	2914	-4.837	-3.926	100.517	0.628	-0.024
20	M00483	ATF6	Leucine Zipper Family	2076	2.075	-7.622	320.136		-0.045
20	MS00308	CREB3	Leucine Zipper Family	1636	2.721	-6.314	227.211	0.861	-0.044
20	MS00304	CREB3L1	Leucine Zipper Family	2129	1.272	-6.309	226.884	0.799	-0.038
20	MS00342	XBP1	Leucine Zipper Family	1243	3.47	-3.272	75.357	0.851	-0.032
21	UP00085	Sfpi1	Ets Domain Family	1468	6.133	-7.273	293.705		-0.051
21	MC00395	Sfpi1	Ets Domain Family	931	5.809	-7.039	276.618	0.968	-0.063
21	MC00506	Spi1	Ets Domain Family	931	5.809	-7.039	276.618	0.968	-0.063
21	MC00180	Sfpi1	Ets Domain Family	931	5.809	-7.039	276.618	0.968	-0.063
21	MC00513	SFPI1	Ets Domain Family	417	7.64	-6.667	250.599	0.937	-0.091
21	MA0081	SPIB	Ets Domain Family	1358	6.511	-6.439	235.374	0.783	-0.049
21	MS00039	SPIB	Ets Domain Family	1082	4.819	-6.167	217.797	0.962	-0.053
21	MC00151	SPI1	Ets Domain Family	374	7.174	-5.99	206.779	0.964	-0.088
21	MS00041	Spic	Ets Domain Family	1032	4.453	-4.763	138.629	0.946	-0.045
22	M01175	ZBTB7B	BetaBetaAlpha-zinc finger Family	1272	6.512	-6.558	243.246		-0.051
22	M00649	MAZ	BetaBetaAlpha-zinc finger Family	1024	7.214	-5.489	177.185	0.961	-0.05
22	UP00021	Zfp281	BetaBetaAlpha-zinc finger Family	2337	3.216	-3.968	102.248	0.707	-0.027
22	M01714	KLF15	BetaBetaAlpha-zinc finger Family	1283	5.859	-3.77	94.15	0.754	-0.035
23	M01709	MAFA	Leucine Zipper Family	1397	5.754	-6.52	240.692		-0.049
23	M00644	UBP1	CP2 Transcription Factor Domain Family	38	7.598	-3.72	92.16	0.654	-0.192
24	MC00312	RUNX1	Runt Domain Family	498	6.882	-6.294	225.919		-0.079
24	MC00413	Runx1	Runt Domain Family	295	7.92	-4.941	147.627	0.986	-0.086
24	MC00215	RUNX2	Runt Domain Family	498	7.366	-4.787	139.837	0.984	-0.065
24	MS00177	RUNX3	Runt Domain Family	113	8.841	-4.333	118.194	0.979	-0.126
24	MS00174	RUNX2	Runt Domain Family	2225	1.099	-4.003	103.72	0.619	-0.027
24	MS00173	RUNX2	Runt Domain Family	183	7.082	-3.806	95.565	0.727	-0.091
25	MC00502	HMGN1	High Mobility Group (Box) Family	142	7.442	-6.232	221.924		-0.148
25	M01243	MTF1	BetaBetaAlpha-zinc finger Family	228	6.26	-5.693	188.911	0.802	-0.109
26	MC00439	TP63	Loop-Sheet-Helix Family	603	5.577	-6.004	207.606		-0.069
26	MC00132	TP73	Loop-Sheet-Helix Family	2316	0.219	-3.16	71.46	0.903	-0.023
27	M00433	Hmx3	Homeodomain Family	2718	-0.068	-5.932	203.173		-0.032
28	M01122	ZNF219	BetaBetaAlpha-zinc finger Family	2453	1.817	-5.8	195.217		-0.034
29	M00373	PAX4	Homeodomain Family	2604	3.163	-5.788	194.523		-0.033
30	denovo5		None	1520	3.891	-5.331	168.338		-0.04
30	M01118	WT1	BetaBetaAlpha-zinc finger Family	1869	5.152	-3.21	73.168	0.752	-0.026
31	MS00128	PAX9	Homeodomain Family	73	6.529	-5.172	159.7		-0.178
31	MS00118	PAX2	Homeodomain Family	508	4.355	-5.076	154.625	0.903	-0.067
31	MS00117	PAX1	Homeodomain Family	58	7.536	-5.05	153.255	0.99	-0.196
31	MC00332	PAX5	Homeodomain Family	2464	3.645	-4.353	119.097	0.883	-0.027
31	MA0014	PAX5	Homeodomain Family	134	8.335	-3.89	99.023	0.64	-0.107
32	M01177	SREBF2	Helix-Loop-Helix Family	1534	5.407	-4.946	147.847		-0.038
32	M01596	GLI3	BetaBetaAlpha-zinc finger Family	1081	5.458	-3.566	86.15	0.697	-0.036
33	denovo6		None	2643	0.727	-4.816	141.268		-0.028
33	UP00003	E2F3	Transcription Factor Family	814	4.075	-4.211	112.742	0.781	-0.047
34	M00332	FOXN1	Forkhead Domain Family	968	5.41	-4.719	136.46		-0.046
34	M00749	SREBF1	Helix-Loop-Helix Family	1869	4.033	-3.415	80.504	0.684	-0.027
35	MC00278	ETS1	Ets Domain Family	46	11.342	-4.623	131.787		-0.205
35	MC00334	SIX5	Homeodomain Family	44	11.451	-4.335	118.277	0.994	-0.2
35	MC00386	BCL6	BetaBetaAlpha-zinc finger Family	41	11.938	-4.283	115.96	0.998	-0.205
36	MC00128	CTCF	BetaBetaAlpha-zinc finger Family	77	10.098	-4.44	123.126		-0.155
36	MC00187	Ctcf	BetaBetaAlpha-zinc finger Family	1839	1.588	-4.035	105.076	0.97	-0.03
37	M00139	AHR	Helix-Loop-Helix Family	1358	1.629	-4.357	119.276		-0.037
38	MS00090	HINFP1	BetaBetaAlpha-zinc finger Family	932	-3.396	-4.265	115.112		-0.044
39	denovo8		None	2022	2.872	-4.152	110.134		-0.029
40	M00647	NR1H3	Hormone-nuclear Receptor Family	138	7.134	-3.862	97.876		-0.105
41	MC00130	Pparg	Hormone-nuclear Receptor Family	391	7.471	-3.785	94.717		-0.062
41	MC00142	PPARG	Hormone-nuclear Receptor Family	248	8.041	-3.69	90.977	0.958	-0.076
41	MC00134	Ppara	Hormone-nuclear Receptor Family	323	7.77	-3.501	83.705	0.948	-0.065
42	MS00490	ZSCAN4	BetaBetaAlpha-zinc finger Family	837	3.212	-3.646	89.227		-0.042
43	MS00079	HINFP1	BetaBetaAlpha-zinc finger Family	2394	-6.865	-3.603	87.56		-0.025
44	MC00391	ZNF143	BetaBetaAlpha-zinc finger Family	98	9.675	-3.26	74.922		-0.111
45	MC00418	ZBTB33	BetaBetaAlpha-zinc finger Family	887	4.887	-3.177	72.046		-0.037
45	MC00299	BRCA1	Ring finger domain family	892	4.741	-3.142	70.831	0.989	-0.037
46	M00733	SMAD4	MH1 Domain Family	1284	4.974	-3.169	71.776		-0.031
47	denovo4		None	1654	3.113	-3.13	70.431		-0.027
48	MS00380	FOXO3	Forkhead Domain Family	476	6.358	-3.092	69.152		-0.05
De novo position weight matrices
de novo 0
A	C	G	T
0.056	0.84	0.043	0.061
0.061	0.049	0.815	0.075
0.081	0.348	0.503	0.068
0.047	0.325	0.578	0.05
0.063	0.393	0.478	0.066
0.09	0.797	0.049	0.064
0.072	0.09	0.75	0.088
de novo 1
A	C	G	T
0.049	0.04	0.862	0.049
0.049	0.85	0.044	0.057
0.055	0.06	0.796	0.089
0.03	0.184	0.508	0.278
0.044	0.16	0.751	0.045
0.038	0.027	0.893	0.042
0.039	0.863	0.043	0.055
de novo 2
A	C	G	T
0.15	0.398	0.171	0.281
0.037	0.901	0.03	0.032
0.696	0.039	0.206	0.059
0.058	0.884	0.035	0.023
0.02	0.043	0.856	0.081
0.053	0.218	0.037	0.692
0.031	0.069	0.855	0.045
de novo 3
A	C	G	T
0.455	0.359	0.033	0.153
0.048	0.286	0.622	0.044
0.043	0.037	0.868	0.052
0.062	0.804	0.084	0.05
0.099	0.075	0.738	0.088
0.088	0.717	0.095	0.1
0.038	0.035	0.873	0.054
de novo 4
A	C	G	T
0.012	0.205	0.778	0.005
0.028	0.607	0.335	0.03
0.062	0.609	0.274	0.055
0.072	0.022	0.841	0.065
0.042	0.659	0.268	0.031
0.049	0.615	0.295	0.041
0.026	0.021	0.922	0.031
de novo 5
A	C	G	T
0.042	0.917	0.02	0.021
0.034	0.037	0.357	0.572
0.056	0.89	0.017	0.037
0.024	0.914	0.035	0.027
0.038	0.022	0.323	0.617
0.049	0.896	0.021	0.034
0.013	0.79	0.175	0.022
de novo 6
A	C	G	T
0.015	0.011	0.959	0.015
0.04	0.311	0.625	0.024
0.05	0.89	0.014	0.046
0.065	0.018	0.853	0.064
0.047	0.502	0.39	0.061
0.029	0.272	0.661	0.038
0.02	0.551	0.404	0.025
de novo 7
A	C	G	T
0.037	0.021	0.904	0.038
0.031	0.901	0.033	0.035
0.019	0.045	0.907	0.029
0.034	0.61	0.316	0.04
0.316	0.48	0.175	0.029
0.014	0.086	0.549	0.351
0.013	0.296	0.68	0.011
de novo 8
A	C	G	T
0.031	0.949	0.007	0.013
0.02	0.667	0.278	0.035
0.03	0.918	0.017	0.035
0.598	0.106	0.261	0.035
0.054	0.011	0.902	0.033
0.022	0.941	0.01	0.027
0.03	0.66	0.259	0.051
de novo 9
A	C	G	T
0.035	0.916	0.02	0.029
0.061	0.035	0.849	0.055
0.059	0.823	0.052	0.066
0.029	0.469	0.468	0.034
0.03	0.926	0.016	0.028
0.528	0.323	0.015	0.134
0.018	0.663	0.301	0.018
de novo 10
A	C	G	T
0.036	0.328	0.613	0.023
0.036	0.489	0.422	0.053
0.069	0.497	0.38	0.054
0.073	0.294	0.553	0.08
0.107	0.346	0.478	0.069
0.066	0.356	0.498	0.08
0.053	0.002	0.894	0.051
0.059	0.856	0.011	0.074
0.063	0.334	0.538	0.065
0.03	0.299	0.635	0.036
de novo 11
A	C	G	T
0.032	0.257	0.682	0.029
0.072	0.352	0.533	0.043
0.065	0.293	0.574	0.068
0.056	0.012	0.885	0.047
0.084	0.824	0.006	0.086
0.086	0.283	0.533	0.098
0.058	0.186	0.681	0.075
0.055	0.335	0.548	0.062
0.038	0.345	0.576	0.041
0.034	0.436	0.504	0.026
de novo 12
A	C	G	T
0.015	0.043	0.928	0.014
0.046	0.589	0.324	0.041
0.058	0.201	0.673	0.068
0.062	0.294	0.537	0.107
0.068	0.356	0.504	0.072
0.063	0.171	0.693	0.073
0.063	0.395	0.487	0.055
0.052	0.244	0.64	0.064
0.038	0.398	0.509	0.055
0.017	0.174	0.787	0.022
de novo 13
A	C	G	T
0.25	0.499	0.211	0.04
0.049	0.043	0.044	0.864
0.022	0.237	0.59	0.151
0.888	0.035	0.046	0.031
0.039	0.367	0.558	0.036
0.046	0.075	0.031	0.848
0.038	0.895	0.028	0.039
0.878	0.052	0.033	0.037
0.04	0.866	0.044	0.05
0.295	0.354	0.097	0.254
de novo 14
A	C	G	T
0.026	0.932	0.018	0.024
0.397	0.358	0.207	0.038
0.042	0.423	0.027	0.508
0.029	0.051	0.884	0.036
0.044	0.24	0.034	0.682
0.022	0.024	0.928	0.026
0.459	0.278	0.025	0.238
0.021	0.942	0.019	0.018
0.275	0.261	0.092	0.372
0.025	0.443	0.388	0.144
de novo 15
A	C	G	T
0.164	0.242	0.333	0.261
0.029	0.012	0.926	0.033
0.114	0.517	0.237	0.132
0.074	0.057	0.818	0.051
0.116	0.394	0.306	0.184
0.284	0.298	0.352	0.066
0.076	0.207	0.329	0.388
0.077	0.025	0.835	0.063
0.047	0.786	0.059	0.108
0.041	0.127	0.781	0.051
0.092	0.348	0.324	0.236
0.19	0.22	0.579	0.011
0.129	0.311	0.413	0.147
de novo 16
A	C	G	T
0.098	0.37	0.511	0.021
0.14	0.381	0.361	0.118
0.156	0.294	0.367	0.183
0.215	0.229	0.476	0.08
0.098	0.44	0.333	0.129
0.173	0.159	0.65	0.018
0.172	0.604	0.147	0.077
0.248	0.059	0.635	0.058
0.086	0.513	0.238	0.163
0.322	0.096	0.505	0.077
0.06	0.435	0.263	0.242
0.187	0.094	0.638	0.081
0.024	0.823	0.117	0.036
0.16	0.071	0.62	0.149
0.075	0.566	0.252	0.107
0.215	0.258	0.357	0.17
