# Supplementary material for: Lipid-Induced Epigenomic Changes in Human Macrophages Identify a Coronary Artery Disease-Associated Variant that Regulates PPAP2B Expression through Altered C/EBP-Beta Binding
Source: PLoS Genet. 2015 Apr 2;11(4):e1005061. doi: 10.1371/journal.pgen.1005061 (PMC4383549; doi:10.1371/journal.pgen.1005061)
Supplement: S10 Table — (XLSX) [file pgen.1005061.s016.xlsx]

## Sheet: S10
Chrom	Start	End
chr14	70009251	70009900
chr3	127413451	127414100
chr1	6108101	6108900
chr1	90185401	90186200
chr3	12792251	12793100
chr9	126901251	126902200
chr2	240584651	240585550
chr15	75136351	75136950
chr1	151020051	151020750
chr16	53105051	53106200
chr8	125798651	125799350
chr14	93238951	93239500
chr4	174335301	174336200
chr6	4637251	4637950
chr3	188295351	188296250
chr2	238250501	238251250
chr1	41112501	41115100
chr4	89778251	89779100
chr8	66410051	66410800
chr15	80269151	80270350
chrX	42793651	42794450
chr8	33187501	33188350
chr16	11218201	11218850
chr18	44447301	44449100
chr9	139441251	139447400
chr18	1648951	1649700
chr6	138288651	138289500
chr15	52299001	52299600
chr15	52797501	52798050
chr1	53556151	53557000
chr14	102247351	102248000
chr13	97635151	97635950
chr11	72900701	72901400
chr9	5850601	5851200
chr11	59022601	59023350
chr5	39411051	39411700
chr8	38832301	38832900
chr6	37583501	37584100
chr1	19798101	19809350
chr19	7745001	7745750
chr7	127880951	127881700
chr14	102652451	102653000
chr2	145417201	145417800
chr8	28922551	28923350
chr4	40567301	40567950
chr10	95230151	95231550
chr5	177888251	177889200
chr17	72809901	72810500
chr11	116724501	116725400
chr8	37217101	37217750
chr6	18476351	18477100
chr2	238109151	238109850
chr15	31558301	31559100
chr13	49070801	49071700
chr2	102644101	102645000
chr8	125724751	125725450
chr7	43909051	43909650
chr15	40389401	40391050
chr2	201997801	201998650
chr5	112384551	112385350
chr11	78527051	78527650
chr11	3858401	3859100
chr2	87768901	87770100
chr11	78582251	78582900
chr6	111896001	111896900
chr10	73366601	73367150
chr17	61491751	61492450
chr7	77102151	77102950
chr1	26467801	26468550
chr19	10714751	10716000
chr2	209986901	209987600
chr13	100863051	100863700
chr6	53450601	53451450
chr11	111865701	111867000
chr12	121863551	121864150
chr6	149401051	149402950
chr11	63611351	63612200
chr19	54864451	54865050
chr1	23065151	23065800
chr2	218670651	218671350
chr7	1596301	1596900
chr1	233218151	233218800
chr15	77287751	77288500
chr6	109213601	109214400
chr15	74833551	74834450
chr1	12242451	12243150
chr11	75945951	75946500
chr1	10577801	10578400
chr14	88653751	88654300
chr9	117715501	117716150
chr8	144626101	144626950
chr2	121094451	121095300
chr15	20409501	20410100
chr7	139950551	139951350
chr1	33925351	33926950
chr8	59260901	59261800
chr14	21249651	21250650
chr9	89381351	89382000
chr15	70667101	70667950
chr7	75300651	75301500
chr15	28371501	28372400
chr9	102584301	102585500
chr1	168948851	168949700
chr3	12392751	12393600
chr2	239558801	239559500
chr7	150417151	150417950
chr19	3548551	3549300
chr10	63758551	63759100
chr17	76229901	76230800
chr7	149469251	149469950
chr10	71825801	71826500
chr6	136761751	136762500
chr2	99359051	99359950
chr2	65137451	65138150
chr12	6185601	6187150
chr13	105636551	105637300
chr2	136963051	136964000
chr20	38792651	38793500
chr16	67905701	67906350
chr18	5538601	5539300
chr17	75473501	75474250
chr2	42333751	42334400
chr7	73893151	73893950
chr19	14278351	14279050
chr2	219607251	219608200
chr10	12284251	12285000
chr4	24977951	24978850
chrX	49723851	49724450
chrX	9978901	9979700
chr1	183924651	183925300
chr9	126902251	126902850
chr11	6660451	6661000
chr4	87508151	87508950
chr6	26473051	26473800
chr9	134153751	134154550
chr6	26350701	26351600
chr6	40773001	40773700
chr1	27443601	27444300
chr10	3899751	3900300
chr10	71823651	71824250
chr7	44656701	44657400
chr9	72668401	72669200
chr17	78854951	78855750
chr13	33698751	33699350
chr10	5887651	5888700
chr3	129206351	129207450
chr2	20927901	20928500
chr12	69489601	69490800
chr12	54012251	54013700
chr17	27298851	27299500
chr12	1930951	1931500
chr20	20233351	20234150
chr6	3046651	3047350
chr20	39272551	39273250
chr10	63660201	63660900
chr1	155989551	155990300
chr12	4688151	4688750
chr1	198848901	198850250
chr18	67944401	67945000
chr19	41901001	41901800
chr6	35277351	35278250
chr10	6074851	6075600
chr17	10057951	10058600
chr4	43851	44400
chr16	48654751	48655300
chrX	68156451	68157400
chr2	113859851	113860600
chr2	69134851	69135550
chr6	6798701	6799250
chr11	1801201	1804400
chr14	68765201	68765750
chr7	5602601	5603300
chr6	109560651	109561600
chr11	62272251	62273050
chr22	35704501	35705100
chr9	114732851	114733600
chr1	109238551	109239150
chr2	226979051	226979700
chr18	74710201	74712150
chr7	45430951	45432100
chr3	43749501	43750450
chr16	57832951	57833700
chr19	13063251	13064700
chr17	4936251	4936850
chr1	213504651	213505450
chr14	23631451	23633100
chr3	27668051	27668700
chr17	37257801	37258600
chr13	110778951	110779500
chr17	75453701	75454750
chr14	69500601	69501300
chr2	85241901	85242500
chr14	70192601	70193500
chr14	70139651	70140500
chr3	13034301	13034950
chr15	71069151	71069800
chr6	147324851	147325450
chr18	71828601	71829350
chr4	79533751	79534550
chr5	34501251	34501900
chr17	78852751	78853300
chr16	28191251	28192450
chr1	180235351	180235950
chr3	69569501	69571250
chr2	136872701	136874500
chr12	7565451	7566000
chr12	52606401	52607050
chr3	49209101	49213150
chr20	30639101	30639750
chr3	129245601	129246200
chr19	17250151	17250900
chrX	67804551	67805200
chr5	1494501	1495150
chr7	75947301	75947950
chr11	110065001	110065800
chr11	94642901	94643700
chr1	94071751	94072550
chr15	39764901	39765800
chr22	45605601	45606500
chr6	15871901	15872700
chr7	24824051	24824700
chr3	99687351	99687950
chr5	158831551	158832350
chr20	62478901	62479550
chr20	36847951	36848750
chr10	73373301	73374700
chr20	3913551	3914200
chr5	170024701	170026400
chr17	8077251	8077900
chr6	130007051	130007950
chr5	149465251	149466000
chr16	50292951	50293900
chr16	30915251	30916450
chr5	53989951	53990850
chr3	138080651	138081200
chr10	49787901	49788600
chr14	70178151	70178750
chr2	102772251	102772800
chr1	11790951	11791850
chr19	51412601	51413150
chr6	134716651	134717250
chr7	124995601	124996450
chr1	9509801	9510850
chr15	77293751	77294350
chr3	40808801	40809550
chr6	134478251	134478850
chr9	107819601	107820300
chr4	2736501	2737300
chr4	1185801	1186350
chr3	41072101	41072800
chr18	72548151	72548850
chr12	66440501	66441400
chr15	91767101	91767900
chr4	140582301	140582850
chr17	4746751	4747650
chr16	53821851	53822500
chr2	64430501	64431250
chr1	24519851	24520700
chr9	92506751	92508200
chr3	38369651	38370450
chr19	56060751	56061650
chr16	89625351	89625950
chr11	65848001	65849200
chr10	5316851	5317500
chr2	190477251	190477800
chr6	33558601	33559400
chr10	31257451	31258050
chr8	48545701	48546650
chr17	19216151	19217050
chr9	90234201	90234850
chr1	192902951	192903650
chr20	24733351	24734300
chr14	100873301	100874950
chr7	29321151	29321800
chr2	47274651	47275250
chr1	33254251	33255000
chr6	30419001	30419700
chr20	31069751	31070600
chr11	57044851	57045450
chr11	60164451	60165300
chr1	90146801	90147600
chr22	46984501	46985100
chr1	154405501	154406300
chr2	131147401	131148800
chr5	158885651	158886350
chr2	3527301	3527850
chr20	48411351	48412200
chr3	184430201	184430750
chr1	150585101	150585700
chr17	30168651	30169300
chr7	80351051	80352150
chr2	218518701	218519400
chr6	36096401	36097300
chr2	153361051	153361800
chr4	86853551	86854450
chr13	49304301	49305450
chr12	47715701	47716350
chr1	203830751	203831350
chr22	22297051	22297850
chr1	36559901	36560750
chr12	113684301	113685050
chr11	72025151	72025700
chr3	42887901	42888450
chr13	74709851	74710650
chr12	52277801	52278350
chr6	109712251	109713100
chr15	77357651	77358250
chr15	70556801	70557600
chr15	70451601	70452450
chr5	55322851	55323550
chr2	225796751	225797600
chr3	9291251	9292400
chr4	77115651	77116900
chr15	81071401	81072300
chr1	16110801	16111350
chr1	6650751	6651300
chr8	72758451	72759000
chr12	6569451	6570900
chr6	157205251	157205800
chr8	96012951	96013650
chr2	113696901	113697550
chr9	130993851	130994500
chr12	90256151	90256800
chr17	17927651	17928550
chr8	108714901	108715750
chr6	137533301	137534100
chr17	58514401	58515150
chr1	25359401	25360050
chr12	51126601	51127150
chr20	3153601	3154200
chr8	88947651	88948350
chr2	16896451	16897300
chr6	7042951	7043700
chr17	3667251	3667900
chr6	156600701	156601450
chr16	88039101	88039850
chr6	7541451	7542250
chr7	30267751	30268550
chr12	9789601	9790400
chr1	153535551	153536250
chr9	137813451	137814400
chr2	85907201	85907950
chr1	25297451	25298100
chr5	148652451	148653100
chr10	69926101	69927600
chr5	149795351	149796150
chr19	42899851	42900550
chr2	46311901	46312650
chr6	34202301	34203000
chr19	8581551	8582200
chr17	49031801	49032700
chr10	13953101	13954000
chr19	2578101	2579950
chr12	66464751	66466000
chr15	89610951	89612250
chr6	158895301	158895950
chr15	38732151	38732800
chr11	117811601	117812400
chr1	117532401	117533250
chr10	87987551	87988150
chr1	178078151	178078900
chr6	126269901	126270700
chr22	37047901	37048500
chr2	113997001	113997700
chr22	29778251	29778800
chr11	79150901	79151750
chr13	100038601	100039350
chr15	91360451	91361250
chr12	123433051	123433700
chr11	116969351	116969950
chr2	24671251	24671900
chr19	45543901	45544600
chr1	236081051	236082350
chr10	5520601	5521350
chr6	135042001	135042600
chr6	110209851	110210600
chr12	53604651	53605200
chr9	95673751	95674300
chr2	231988451	231989300
chr10	121275051	121275950
chr21	43220551	43222900
chr5	109297651	109298250
chrX	65242701	65243450
chr5	110451351	110451950
chr3	52502251	52503000
chr12	54010901	54011650
chr17	78864201	78865800
chr20	1913551	1914250
chr19	46146001	46146650
chr6	5832801	5833400
chr6	157284951	157285650
chr12	10526801	10527650
chr4	23829701	23830350
chr8	82198501	82199300
chr1	110335101	110335900
chr11	73725751	73726450
chr1	151282551	151283300
chr20	60706901	60707800
chr1	235073901	235074600
chr20	1675751	1676300
chr12	95224501	95225250
chr6	32451801	32452450
chr12	122845101	122845900
chr7	129008151	129008900
chr13	113949751	113950650
chr2	232099551	232100450
chr10	102073601	102074350
chr10	79378901	79380450
chr5	174978651	174979350
chr8	66922451	66923300
chr13	50210051	50210650
chr20	704301	705000
chr7	56117801	56118700
chr15	89676151	89676800
chr17	55712951	55713550
chr6	43980001	43980700
chr10	101720151	101721050
chr6	43595101	43595850
chr17	5135001	5135650
chr17	74514801	74515650
chr2	10551451	10552350
chr1	208040601	208041650
chr1	53589051	53589650
chr8	19221401	19222050
chr1	9779501	9780500
chr6	7050801	7051850
chr6	26159701	26160300
chr20	30457401	30458900
chr10	81056001	81056750
chr7	45429751	45430550
chr9	107629801	107630350
chr1	228946251	228947100
chr19	59057551	59058300
chr7	66120451	66121000
chr11	114006801	114007550
chr1	95179951	95180500
chr22	38032201	38032800
chr7	133083001	133083700
chr12	104878901	104879500
chr18	74280101	74280700
chr14	31736051	31736650
chr3	116755301	116756200
chr5	118726251	118727100
chr1	147013451	147014200
chr1	9508301	9509500
chr2	219119751	219120450
chr11	76381701	76382600
chr14	65539101	65540000
chr3	149535151	149535750
chr7	45018851	45019650
chr1	203858701	203859350
chr1	161967251	161968100
chr1	156511001	156511550
chr9	114700151	114701050
chr8	126568051	126568800
chr1	41066651	41067250
chr2	239347651	239348300
chr11	85891701	85892400
chr3	127628401	127629250
chr6	106355301	106356500
chr10	51743551	51744150
chrX	53313751	53314450
chr5	79710451	79711150
chr15	53022051	53022850
chr6	25447601	25448350
chr5	117195251	117195850
chr4	160190601	160191450
chrX	41419501	41420200
chr17	71739451	71740100
chr1	233415801	233416350
chr2	127878901	127879450
chr3	184421851	184422450
chr2	219677401	219678300
chr5	60557701	60558450
chr19	56649601	56650150
chr9	1878051	1878800
chr11	58980451	58981300
chr20	34704101	34704750
chr16	48645601	48646450
chr10	28797401	28798150
chr10	78784401	78785100
chr19	49840201	49840800
chr9	139432601	139433400
chr16	81831701	81832500
chr4	54957651	54958450
chr6	137039351	137040200
chr1	227506301	227506850
chr10	73743801	73744500
chr4	56202701	56203650
chr4	47739051	47739600
chr20	52313951	52315450
chr7	138551101	138551650
chr1	221882751	221883500
chr14	65646651	65647350
chr14	62166751	62167750
chr19	35521401	35522250
chr5	149448851	149449400
chr14	62020151	62020750
chr19	35773901	35774850
chr2	99440951	99442100
chr13	42438201	42438800
chr17	55535701	55536450
chr22	17568051	17568600
chr17	48755601	48756350
chr2	42980051	42980900
chr11	69182151	69183250
chr1	206754401	206755000
chrX	23751451	23752300
chr17	57357951	57358500
chr20	4700751	4701600
chr17	73890851	73891900
chr15	26006151	26006950
chr1	145021001	145021700
chr5	154265101	154266000
chr17	48556451	48557050
chr11	112393101	112394450
chr10	60028401	60028950
chr2	208332551	208333300
chr7	127851901	127852800
chr6	139468051	139468600
chr16	4098551	4099300
chr2	145588951	145590150
chr2	43292051	43292800
chr2	43682451	43683050
chr3	154782951	154784200
chr1	222131401	222132050
chr15	78355801	78356350
chr17	78037001	78037900
chr22	25892051	25892650
chr5	71852651	71853500
chr7	71500701	71501400
chr3	99688101	99688950
chr3	30691351	30693050
chr8	27260001	27260700
chr11	75287851	75288650
chr17	39703901	39704550
chrX	12889451	12890200
chr1	154979351	154984250
chr17	66309801	66310500
chr10	122583051	122583600
chr13	48732551	48734750
chr6	31678751	31679500
chr2	169926101	169926800
chr3	99848901	99849450
chr8	10272551	10273150
chr14	105650301	105650900
chr3	124874551	124875250
chr22	45821601	45822350
chr9	102207651	102208300
chr20	48864951	48865700
chr20	47940301	47941250
chr9	100209551	100210200
chr6	53445601	53446450
chr10	75647301	75648500
chr10	99314101	99315450
chr20	24714501	24715100
chr7	72650051	72650600
chr20	19300351	19301150
chr1	9127651	9128450
chr19	44175151	44176050
chr6	162569001	162569550
chr12	95096651	95097250
chr10	104915351	104915900
chr10	114136451	114137300
chr20	25010451	25011100
chr7	36200751	36201550
chr9	134317051	134317600
chr18	46441201	46441900
chrX	118774801	118775550
chr8	134539351	134540150
chr11	48126351	48127200
chr17	48138801	48139450
chr17	76223001	76224150
chr9	137290451	137291200
chr20	38892651	38893500
chr2	235353451	235354050
chr3	5183051	5183650
chr6	31525301	31526150
chr2	8640751	8641500
chr7	1914851	1915450
chr18	13538351	13539000
chr9	139519701	139521250
chr17	74562301	74563150
chr9	134585801	134586450
chr1	17987001	17987600
chr1	161257901	161258550
chr15	66975551	66976100
chr9	103174001	103174650
chr10	80922351	80923100
chr5	179919201	179919950
chr1	198955701	198956450
chr9	136690001	136690900
chr1	222161401	222163300
chr2	30453701	30454650
chr8	124169701	124170500
chr20	30283351	30286000
chr10	104534801	104536950
chr6	113993451	113994000
chr10	5992251	5992800
chr7	112525301	112525950
chr17	57387551	57388400
chr20	62316001	62317700
chr19	14472601	14473300
chr6	111476501	111477050
chr3	143472351	143472900
chr6	6697301	6697850
chr17	30997601	30998550
chr22	21190001	21190600
chr1	25334551	25336150
chr2	72376151	72376950
chr7	47481601	47482900
chr2	128925001	128925650
chr21	46295551	46296200
chr12	66260551	66261650
chr1	203420501	203421250
chr14	76028051	76028600
chr2	207630901	207631500
chr6	106997601	106998450
chr2	208348151	208348800
chr1	156196701	156197250
chr9	5387601	5388250
chr5	177783351	177784150
chr19	19574701	19575300
chr9	73108401	73109250
chr5	55881651	55882200
chr1	25254451	25255000
chr12	62397251	62397800
chrX	117343901	117344500
chr1	202974151	202974850
chr6	37177301	37178150
chr20	46376751	46377450
chr17	67172501	67173250
chr2	234221751	234222300
chr5	169877301	169878100
chr3	43733901	43734450
chr10	73115251	73117850
chr17	55968351	55968950
chr9	75838551	75839250
chr20	2293451	2295250
chr10	73990701	73991500
chr15	39747351	39747900
chr8	37679551	37680300
chr17	26827951	26828700
chr6	41238951	41240000
chr8	120630351	120631200
chr15	39871851	39872500
chr14	81889951	81890700
chr9	102369001	102369650
chr3	87922151	87922750
chr16	10908651	10909300
chr22	19755551	19756300
chr4	106114001	106114950
chr19	44171451	44172000
chr19	2614151	2615400
chr17	40912851	40913500
chr22	38421851	38422650
chr12	69218451	69219050
chr5	10422451	10423300
chr16	50742751	50743600
chr9	137161251	137161900
chr5	177890501	177891300
chr3	45684651	45685200
chr14	65748701	65749500
chr5	77838101	77839250
chr11	66790601	66791250
chrX	7008701	7009400
chr22	51234201	51234750
chr9	75753651	75754350
chr2	112725451	112726300
chr12	29463651	29464250
chr4	185372851	185374250
chr15	69955151	69955800
chr3	54999001	54999800
chr1	212780601	212781150
chr3	48275951	48276500
chr19	2626251	2628500
chr9	101808251	101808850
chr14	105792301	105793000
chr4	7717151	7717700
chr11	59029351	59030300
chr20	1451251	1451900
chr7	106633051	106633800
chr15	73979601	73980300
chr8	21327801	21328550
chr11	73767501	73768050
chr17	46662701	46663250
chr10	73109051	73111350
chr19	17905351	17906050
chr6	7148051	7148950
chrX	3171251	3172000
chr15	31733601	31734400
chr1	185305251	185306650
chr21	46350201	46350750
chr14	77467251	77467900
chr1	32355401	32356100
chr17	57531801	57532400
chr6	45390951	45391700
chr3	37600801	37601550
chr10	48632301	48633150
chr11	2848151	2848850
chr14	73704601	73705400
chr12	7718951	7719750
chr13	45895351	45896050
chr1	1367901	1368450
chr8	9007351	9008250
chr12	110510751	110511650
chr3	127961901	127962600
chr1	25281651	25282350
chr6	125351551	125352450
chr6	14815201	14816250
chr6	27814351	27815050
chr19	51650501	51651050
chr10	102062751	102063550
chr2	70030051	70030650
chr2	112189551	112190800
chr4	153110301	153111700
chr6	149743201	149744750
chr3	192648251	192648850
chr5	177889751	177890450
chr9	132906401	132906950
chr11	47245301	47245900
chr15	86093351	86093950
chr3	187491251	187491850
chr2	240835351	240835950
chr22	44727001	44727700
chrX	38740401	38740950
chr21	36217351	36218200
chr11	47290901	47291550
chr16	10847101	10847650
chr2	43437601	43438250
chr4	89199101	89199700
chr6	86159651	86160350
chr11	119344901	119345700
chr10	73122551	73123950
chr16	67905001	67905550
chr11	68937701	68938250
chr2	175453851	175454450
chr2	172380851	172381450
chr3	193719301	193720000
chr1	117272001	117272700
chr3	49281651	49282400
chr15	39754601	39755350
chr20	33708851	33710350
chr9	119459751	119460650
chr11	35219101	35219700
chr15	50377001	50377750
chr2	204741751	204742500
chr8	144255651	144256500
chr5	96219251	96219800
chr6	138111751	138112650
chr11	123171251	123172050
chr12	56118451	56119300
chr10	88114751	88116550
chr6	44030401	44031000
chr8	134537701	134538500
chr12	9890851	9891400
chr3	15372051	15373300
chr15	40526551	40527300
chr10	43698751	43699350
chr20	39061801	39062500
chr4	90219451	90220050
chr3	141008251	141008800
chrX	17394851	17395400
chr4	55099701	55100250
chr19	54742651	54743500
chr6	129821101	129821700
chr21	47890801	47891650
chr10	71699751	71700500
chr3	27551051	27551700
chr15	49598901	49599900
chr1	226068251	226069500
chr8	26443701	26444400
chr16	73227701	73228250
chr14	56954501	56955300
chr11	2538001	2538700
chr9	135118151	135118900
chr7	68903851	68904400
chr1	44015501	44016400
chr10	135187651	135188200
chr2	233606301	233606900
chr7	28449501	28450950
chr12	54870301	54871200
chr17	76823451	76824400
chr6	108867401	108868600
chr7	100508101	100508950
chr6	33381251	33381950
chr10	18738501	18739300
chr15	67123001	67123900
chr19	55975601	55976350
chr16	48390951	48391650
chr16	6913001	6913800
chr3	52545951	52546850
chr4	87878501	87879250
chr17	76228451	76229050
chr13	60033801	60034500
chr10	30757501	30758600
chr16	79534801	79535700
chr5	6765351	6766850
chr16	84605551	84606100
chr1	114665951	114667400
chr17	43153551	43154100
chr7	151496351	151497400
chr1	207488701	207489250
chr11	68695351	68695900
chr1	112025901	112026800
chr6	109164251	109165550
chr14	92948951	92949800
chrX	20159751	20160350
chr1	8583451	8584000
chr10	80625451	80626250
chr11	65660751	65662400
chr1	59639601	59640300
chr9	16519801	16520350
chr2	160354201	160354750
chr6	45680501	45681300
chr1	27954901	27956550
chr2	201578151	201579000
chr11	1853301	1853900
chr20	33911151	33912000
chr18	12429201	12429850
chr14	32670051	32670650
chr11	110242701	110243500
chr17	80228851	80229550
chr14	102309001	102309550
chr3	183233301	183234050
chr16	66960901	66961750
chr21	35893001	35893950
chr4	25322101	25322900
chr17	27465951	27467450
chr2	99391601	99392900
chr10	6077851	6078400
chr15	93582501	93583550
chr15	76375251	76375800
chr17	7457001	7457850
chr19	50118851	50119700
chr1	185380001	185380700
chr2	113636751	113637350
chr14	74078751	74079500
chr1	247021351	247021950
chr16	23515501	23516300
chr19	15346851	15347450
chr11	10325301	10326050
chr10	3929251	3929950
chr7	130848351	130849200
chr5	14490151	14491400
chr12	104572051	104572600
chr1	241763851	241764700
chr8	58325101	58325750
chr8	132825901	132826650
chr7	107049351	107049950
chr10	28719901	28720500
chr20	24738851	24739400
chr16	70434901	70435500
chr2	8228901	8229600
chr7	75952951	75953650
chr2	217252951	217253600
chr4	169361151	169362350
chr7	72848451	72849100
chr10	79272251	79272850
chr16	19129851	19130450
chr10	63764551	63765350
chr1	52041901	52042550
chr5	121305301	121305850
chr19	39827201	39827800
chr6	46691951	46692500
chr11	14402801	14403450
chr15	80137151	80137700
chr15	67082301	67083000
chr5	58910401	58911200
chr17	17943301	17944050
chr3	11499501	11500400
chr8	41511801	41512500
chr9	132023701	132024300
chr1	206688501	206689150
chr13	78405301	78405950
chr21	43729051	43729650
chr19	16362801	16363500
chr15	59846151	59846800
chr1	121298651	121300300
chr17	16321301	16322200
chr9	72663401	72665150
chr7	20488301	20490400
chr20	39487451	39488100
chr6	36258801	36259550
chr10	81008601	81009200
chr10	11252151	11252750
chr15	38729701	38730500
chr6	147181651	147182500
chr2	43331051	43340100
chr17	73022601	73023150
chr17	35446551	35448150
chr8	22455351	22456150
chr19	17617801	17618500
chr15	86085601	86086350
chr12	6892451	6893050
chr10	7376301	7376850
chr8	61945401	61946300
chr10	102129851	102130650
chr1	59436851	59437500
chr1	154598501	154599100
chr22	29387601	29388300
chr17	80256101	80256950
chr1	158782701	158783450
chr22	41683201	41683900
chr6	37595301	37595900
chr3	48587801	48588400
chr9	107542551	107543350
chr2	38266851	38267500
chr12	116956101	116956800
chr8	132829951	132830500
chr7	150385351	150386050
chr6	6688901	6689650
chr6	24211901	24212550
chr10	26719901	26720650
chr14	64975651	64976350
chr17	37287701	37288300
chr1	117282601	117284400
chr1	56874751	56875500
chr6	156518251	156518950
chr1	156427701	156428350
chr5	172460501	172461350
chr6	139843751	139844600
chr21	33124101	33124750
chr5	76562801	76563450
chr2	173859801	173860400
chr10	105806001	105806550
chr11	47421951	47422500
chr14	23218451	23219050
chr10	103712451	103713050
chr17	79142401	79142950
chr12	52557551	52558450
chr7	142926001	142926600
chr7	2650351	2651550
chr6	143205851	143206750
chr1	174910401	174911100
chr10	35664251	35664900
chr2	8548951	8549550
chr19	6662501	6663200
chr5	149317501	149318100
chr11	110356851	110357500
chr2	161217001	161217650
chr2	57670851	57671450
chr6	28887751	28888400
chr3	184211151	184211800
chr12	112195251	112196100
chr21	40382651	40383200
chr1	36766851	36767450
chr17	78863151	78863900
chr17	26660201	26661300
chr3	9885701	9886400
chr3	171529501	171530250
chr7	134946351	134947100
chr12	120672501	120673050
chr4	89298451	89299100
chr9	117592201	117592800
chr4	142083901	142084500
chr4	8210401	8211000
chr12	105082801	105083850
chr1	56995351	56995950
chr2	43259001	43259650
chr3	172433951	172434800
chr2	219680151	219681950
chr1	87268801	87269400
chr2	138669701	138670300
chr9	109484701	109485300
chr9	136661751	136662300
chr10	32643801	32644450
chr6	6693201	6693900
chr6	80246651	80247400
chr3	134202401	134202950
chr20	25337251	25337850
chr2	43512901	43513450
chr12	25050551	25051100
chr16	17462901	17463500
chr10	21808751	21809350
chr11	10436701	10437300
chr12	125185501	125186050
chrX	106922251	106923000
chr3	143526401	143527200
chr3	142294601	142295150
chr17	56583851	56584600
chr3	169668001	169668550
chr20	39090551	39091250
chr20	42587201	42587850
chr2	218602401	218603650
chr2	201958251	201958950
chr2	223639101	223639750
chr1	208235651	208236200
chr1	6237751	6238300
chr1	145176101	145176950
chr8	21604051	21604700
chr9	127580451	127581050
chr2	233402651	233405250
chr1	27437601	27438150
chr11	33086001	33086950
chr22	50975651	50976200
chr16	24973251	24973900
chr3	53784301	53785150
chr7	36204401	36205100
chr4	74177551	74178350
chr3	49315401	49315950
chr11	128565151	128565700
chr12	121899101	121900000
chr7	123508551	123509100
chr18	35272201	35272750
chr12	133047401	133048050
chr10	13117951	13118550
chr4	170002751	170004300
chr20	43270851	43271550
chr14	68773701	68774300
chr2	240582451	240583150
chr14	86088551	86089150
chr16	15698501	15699100
chr6	44246351	44246900
chr9	113117851	113118400
chr9	71196851	71197400
chr7	151409001	151409550
chr22	35719751	35720350
chr17	42613301	42614250
chr13	101148301	101148850
chr9	36132401	36133150
chr7	66097651	66098250
chr13	77919201	77919950
chr17	74475251	74475800
chr12	83201	83750
chr22	20873001	20874800
chr5	112680801	112681550
chr16	73207051	73207750
chr7	38713451	38714250
chr6	160373201	160374500
chr15	45736901	45738000
chr19	36233751	36234350
chr6	145074251	145074800
chr1	94035051	94035650
chr20	19666601	19667300
chr2	39732001	39732550
chr5	170750601	170751500
chr3	4869751	4870650
chr11	66735251	66736800
chr10	6885101	6885750
chr10	119101851	119102550
chr21	30589001	30590300
chr2	196426051	196426850
chr2	97276301	97276850
chrX	39756201	39756800
chr9	137809801	137810500
chr8	29484101	29485000
chr3	5464901	5465550
chr10	134271951	134272500
chr2	99442801	99443400
chrX	70278951	70279800
chr11	60098851	60100000
chr1	144907101	144907900
chr7	97847101	97847800
chr7	135355251	135355800
chr6	15539701	15540300
chr4	99389251	99389850
chr1	168479201	168480100
chr16	68261801	68262400
chr22	31385001	31385550
chr8	29577601	29578350
chr8	87176801	87177550
chr7	77255901	77257400
chr7	2730701	2731350
chr16	59291001	59291800
chr11	64654951	64655750
chr4	54951551	54952500
chr2	206807001	206807650
chr6	114116951	114117600
chr14	81630351	81630950
chr3	4548801	4549400
chr10	63156101	63156750
chr12	108727601	108728150
chr16	85868701	85869250
chr1	47683351	47684000
chr1	67782851	67783450
chr2	100249301	100250000
chr14	105155301	105155950
chr3	17872651	17873200
chr10	103948251	103949150
chr2	55324551	55325100
chr1	19388601	19389200
chr1	220932651	220933250
chr2	32208901	32209500
chr3	37541651	37542250
chr3	184293701	184294300
chr19	14420451	14421100
chr10	72594351	72595550
chr11	88154301	88155200
chr6	112304451	112305100
chr7	114620301	114620950
chr19	44193301	44195000
chr4	124421851	124422500
chr3	143574001	143574550
chr8	121839751	121840550
chr17	79433851	79434400
chr1	150948801	150949350
chr10	44908401	44908950
chr19	35757351	35758000
chr2	85079001	85079750
chr14	55324901	55325700
chr2	153204901	153206150
chr20	4879401	4880150
chr14	77514651	77515200
chr19	13210851	13211600
chr4	184264001	184264800
chr22	20010351	20010950
chr1	101700951	101701800
chr1	156907451	156908200
chrX	67802951	67803600
chr16	21313801	21314350
chr16	84115751	84116600
chr11	130038101	130038750
chr17	73682751	73683350
chr5	148591251	148592150
chr7	5282451	5283100
chr11	129884101	129884850
chr19	36401001	36401700
chr2	10090551	10091350
chr21	34722751	34723400
chr6	13405551	13406100
chr4	3532701	3533350
chr3	187990401	187991650
chr6	5082051	5083250
chr19	42367501	42368050
chr5	114504951	114505550
chr2	85976201	85977050
chr8	97274751	97275450
chr15	52851751	52852400
chr19	51775951	51776700
chrX	134082601	134083650
chr5	139014601	139015250
chr5	55479601	55480450
chrX	5775201	5775850
chr20	9377901	9378700
chr14	103333401	103334000
chr17	4510151	4511050
chr12	48143501	48144200
chr19	6639451	6641150
chr7	31935701	31936350
chr11	123409451	123410150
chr12	2987151	2987700
chr2	223184451	223185350
chr12	133057801	133058350
chr5	77776801	77777400
chr2	46302801	46303400
chr18	9076901	9077950
chr1	56872251	56872850
chr3	99791701	99792650
chr6	6519951	6520500
chr8	105681901	105682500
chr15	80233001	80233550
chr10	3844451	3845000
chr15	25659151	25659800
chr11	536551	537150
chr10	105225051	105225600
chr14	23266401	23267100
chr6	33820901	33821500
chr3	10059301	10060100
chr3	67341051	67341800
chrX	37654751	37655350
chr12	104613301	104614200
chr7	2860501	2861250
chr2	128406801	128407400
chr19	47056801	47057550
chr18	2899201	2899850
chr16	29190601	29191500
chr8	87139701	87140950
chr16	25023501	25024200
chr11	77891751	77892400
chr2	224329951	224330550
chr9	34188151	34188900
chr3	50273901	50274600
chr7	24820251	24820800
chr16	88770601	88771200
chr11	10696651	10697300
chr3	128423901	128424600
chr4	39516351	39516900
chr9	126096151	126096700
chr12	11865001	11865600
chr14	77562801	77563450
chr20	4926051	4926600
chr10	82152101	82152850
chr10	98015451	98016200
chr1	24214051	24214600
chr1	968551	969200
chr19	52255151	52255700
chr15	79268451	79269300
chr15	42695951	42697250
chr2	173417551	173418600
chr20	5044501	5045250
chr18	65025751	65026300
chr12	57203701	57204450
chr18	24270351	24271050
chr1	16119201	16119750
chr12	1704251	1704850
chr1	161502051	161502700
chr20	43271951	43272500
chr2	223534601	223535150
chr9	107560351	107560900
chr9	37574101	37574650
chr7	137466701	137467250
chr20	30309001	30309750
chr6	144471001	144471600
chr10	77226501	77227050
chr2	160723201	160723800
chr6	34433701	34434400
chr20	1302801	1303400
chr15	58876401	58876950
chr20	3784801	3785400
chr8	131537601	131538250
chr15	70433601	70434150
chr10	104557201	104558000
chr12	122058501	122059100
chr1	9343051	9344000
chr15	91140951	91141700
chr2	74671501	74672300
chr22	37667651	37668500
chr10	64493601	64494150
chr3	45599201	45600000
chr6	35326751	35327350
chr7	2861801	2862600
chr7	66055051	66055700
chr7	5675501	5676250
chr4	78114851	78115550
chr20	19546901	19547500
chr12	123753451	123754050
chr1	25339251	25339900
chrX	128699951	128700500
chr12	125123551	125124250
chr19	2616551	2617100
chr7	151413451	151414250
chr17	79651551	79652300
chr3	52513951	52517150
chr8	29712951	29713550
chr14	56831151	56832200
chr2	9881151	9881700
chr13	98234151	98234800
chr1	221506751	221507300
chr12	16505301	16505900
chr6	53493351	53494000
chr7	113687601	113688150
chr19	17207901	17208450
chr1	182179851	182180400
chr16	66239651	66241550
chr6	151857801	151858600
chr1	111034901	111035500
chr5	175961501	175962100
chr16	83932051	83932850
chr1	212732951	212733650
chr22	35707701	35708400
chr2	28514601	28515150
chr6	32898901	32899500
chr4	141738001	141738650
chr7	41518501	41519200
chr11	58687751	58688400
chr14	74199751	74200350
chr14	101699251	101699800
chr17	60255951	60256500
chr20	19824751	19825300
chrX	138999751	139000350
chr6	32908701	32909500
chr1	8193201	8193950
chr9	95872251	95873200
chr5	169737401	169738150
chr2	153429501	153430200
chr17	8316351	8317200
chr1	28105801	28106350
chr5	139966501	139967100
chr8	134211951	134212550
chr5	417001	417700
chr6	148688601	148689400
chr4	6934101	6934650
chr2	135216751	135217350
chr18	53255751	53256450
chr1	36733801	36734400
chr20	61196651	61198100
chr20	60590151	60590700
chr5	134812551	134813300
chr3	184777801	184779400
chr13	97911701	97912250
chr3	122221251	122221850
chr19	3138801	3139650
chr16	53107951	53108500
chr14	92998901	92999750
chr7	143027901	143028450
chr1	113447751	113449450
chr16	9103051	9103600
chr1	114670201	114670800
chr17	59222201	59222750
chr4	77089601	77090200
chr11	111858501	111859250
chr12	62385501	62386600
chr2	16798101	16799300
chr4	80995551	80996350
chr14	90556701	90557400
chr5	60961751	60962400
chr2	225645551	225646200
chr15	60716551	60717150
chr19	6092451	6093350
chr11	62469851	62470700
chr3	10056501	10057050
chr8	82039451	82040100
chr12	1449251	1449800
chr4	159747151	159747700
chr10	90883751	90884350
chr11	47338151	47338850
chr14	74032001	74032650
chr5	76103801	76104500
chr3	110790301	110791500
chrX	30676851	30677450
chr7	124703951	124704650
chr9	114765151	114765750
chr13	40741251	40741800
chr9	128722851	128723550
chr6	139855251	139856000
chr6	8830001	8830650
chr3	188514551	188515200
chr14	93221051	93221900
chr21	44941201	44941900
chr2	144900301	144901150
chr5	171573351	171573900
chr21	45059751	45060350
chr20	62483901	62484550
chr1	33929701	33930350
chr19	49433951	49434500
chr10	89518851	89519500
chr7	12334451	12335150
chr17	64529901	64530450
chr20	20258851	20259550
chr3	152864651	152865450
chr16	68227301	68228000
chr1	109940451	109941050
chr1	117544151	117544950
chr17	56454201	56454900
chr1	155279251	155280100
chr8	37377801	37379050
chr19	3403101	3403650
chr7	2617451	2618000
chr17	64979551	64980100
chr14	70147701	70148250
chr7	36759801	36760500
chr20	25019051	25020450
chr20	24688851	24689550
chr8	16611251	16611850
chr9	80815351	80816000
chr14	74034601	74035150
chr15	81591701	81592450
chr3	184357051	184358000
chr13	50569201	50569800
chr6	111329251	111329850
chr5	177910801	177911400
chr18	2856901	2857650
chr8	63037301	63037850
chr11	131696801	131697350
chr12	51520651	51521300
chr5	14934801	14935750
chr2	160084301	160085150
chr20	34755001	34755700
chr3	4461351	4462050
chr22	19754651	19755500
chr19	18509801	18510350
chr3	126251601	126252150
chr14	68004201	68004850
chr7	28893351	28894050
chr15	100023201	100023900
chr20	23234601	23235400
chr1	27019901	27020600
chr6	36973251	36977550
chr5	176295651	176296300
chr17	8870601	8871350
chr6	26091501	26092050
chr11	60128851	60129650
chr8	98103301	98103850
chr10	7531551	7532100
chr3	184404751	184405800
chr6	146658301	146659050
chr16	89323651	89324200
chr1	206603801	206604450
chr14	90188801	90189500
chr19	4503701	4504450
chr5	55793201	55793800
chr10	74455151	74455950
chr7	154994451	154995100
chr2	33715151	33715900
chr12	124843151	124843700
chr22	46910601	46911250
chr8	68516351	68517100
chr3	195425401	195426350
chr20	30462901	30463450
chr1	202775751	202776600
chr2	75034651	75035250
chr11	64452551	64453500
chr16	10945601	10946400
chr15	92415201	92416050
chr14	105850201	105856700
chr13	95938701	95939600
chr6	134720651	134721400
chr19	7840501	7841250
chr3	46262901	46263550
chr17	42984951	42985600
chr10	43657501	43658350
chr5	176335151	176336100
chr16	88018851	88019600
chr1	116920901	116921450
chr1	45874351	45875100
chr10	93178351	93179200
chr3	71085001	71085700
chr1	225656351	225657000
chr3	10237301	10237850
chr6	134769651	134770200
chr1	59183501	59184300
chr2	224330851	224331400
chr6	161650751	161651300
chr10	91670751	91673150
chr18	3610351	3611000
chr14	21214101	21214700
chr16	3096951	3097700
chr3	71629101	71629650
chr3	127963651	127964300
chr6	41195951	41196700
chr21	44984151	44985100
chr4	142628901	142629450
chr15	64222051	64222900
chr19	44185801	44187850
chr1	59271801	59272450
chr1	207094451	207095400
chr15	65204101	65204750
chr3	177647251	177648000
chr22	36731351	36731900
chr12	6722051	6722850
chr3	107696901	107697550
chr13	53285901	53286600
chr3	72504101	72504700
chr11	67200001	67200550
chr1	46663001	46663550
chr20	2113601	2114300
chr11	14379551	14380450
chr1	1851301	1851850
chr6	29966951	29967550
chr1	203515651	203517150
chr5	179603501	179605400
chr5	118763851	118764450
chr10	130008901	130009500
chr6	6394101	6395000
chr6	7207451	7208050
chr11	124594801	124595850
chr21	38827901	38828450
chr20	45735051	45735750
chr22	35703101	35703900
chr11	7694401	7695000
chr10	49494551	49495150
chr7	38296951	38297550
chr1	230140351	230141000
chr8	122176201	122176750
chr1	16117151	16117700
chr4	71839851	71840700
chr12	116967551	116968350
chr17	76375451	76376000
chr16	10900001	10901450
chr1	207006901	207007800
chr11	74399651	74400300
chr4	124284201	124284750
chr2	114651101	114651650
chr1	27995501	27996100
chr20	62468451	62469750
chr3	30724051	30724650
chr15	80445101	80445700
chr15	99993651	99994500
chr4	147213501	147214150
chr12	51737101	51737750
chr6	27098851	27099400
chr17	16956751	16957450
chr5	39461501	39462550
chr13	31438351	31439750
chr20	34770151	34770850
chr14	59892251	59893100
chr17	38603301	38603900
chr5	112429701	112430300
chr6	6677151	6677900
chr2	8651151	8651750
chr10	72501751	72502400
chr20	49597251	49598250
chr14	35089151	35090000
chr5	88072251	88072850
chr1	87684651	87685250
chr10	134229701	134230350
chr15	38731401	38731950
chr4	3531601	3532450
chr11	63795101	63796500
chr2	108942051	108942600
chr1	205181601	205182250
chr5	78201651	78202400
chr17	57354151	57356600
chr14	61785451	61786000
chr4	16295601	16296150
chr14	77426301	77426900
chr16	81789701	81790500
chr8	53370301	53370900
chr15	75308051	75308600
chr17	48871701	48872350
chr3	38210101	38210800
chr11	9160801	9162200
chr2	228269351	228269950
chr1	236007851	236008400
chr12	109253901	109254550
chr15	44723851	44724450
chr11	73098651	73099950
chr1	3806951	3807850
chr16	57570051	57570950
chr12	107153351	107154300
chr10	35732901	35733600
chr17	38267701	38268300
chr4	10021751	10022650
chr8	28929301	28929900
chr3	72616251	72616800
chr13	50104101	50104850
chr1	110360651	110361350
chr1	55324301	55324900
chr13	31322151	31322800
chr19	3563101	3564700
chr2	187487351	187488000
chr5	49908051	49908950
chr3	143974351	143975150
chr20	32313651	32314750
chr4	154142701	154143350
chr1	201835651	201836500
chr8	134093601	134094850
chr16	31000451	31001000
chr12	106639601	106640200
chr9	107687051	107687600
chr1	112029001	112031150
chr2	74104001	74104600
chr3	152820551	152821150
chr5	1671851	1672450
chr15	63670901	63671500
chr21	33745551	33746100
chr2	137005601	137006150
chr2	208195701	208196450
chr18	19577151	19577750
chr2	112237401	112238050
chr21	35211351	35212200
chr1	2481151	2481900
chr7	93039201	93039850
chr14	21202451	21203100
chr7	73514501	73515250
chr1	67408801	67409650
chr5	147816401	147817050
chr2	28941101	28941850
chr11	62095801	62096750
chr3	10246501	10247150
chr14	50440551	50441200
chr7	28767451	28768050
chr5	169706401	169706950
chr12	48137301	48137850
chr18	54245901	54246450
chr10	104059851	104060400
chr2	175356751	175357600
chr17	34391101	34391800
chr19	2495751	2496500
chr5	114689851	114690400
chr9	111274651	111275200
chr21	36862151	36862950
chr9	78968701	78969250
chr14	71103151	71103900
chr3	66500951	66501550
chr15	52404301	52405100
chr16	3505801	3506500
chr10	134236351	134236950
chr6	137424001	137424800
chr18	9750151	9750800
chr20	30259801	30260400
chr14	65819351	65819950
chr10	125759851	125760400
chr16	1807251	1807850
chrX	17047651	17048200
chr7	36332401	36333000
chr12	109255151	109255900
chr21	35271101	35271850
chr20	23078651	23079550
chr9	19135551	19136350
chr2	182319651	182320200
chr8	81831401	81831950
chr6	7907301	7907850
chr6	30932601	30933150
chr8	53315401	53315950
chr2	97171951	97172600
chr18	43373401	43374150
chr9	117109801	117110900
chr11	66024451	66025750
chr16	67450301	67450850
chr17	20203801	20204550
chr2	20384501	20385050
chr7	73894151	73894700
chr2	145946601	145947300
chr6	20127251	20127800
chr12	31988151	31988750
chr3	183202201	183202750
chr1	25283051	25283700
chr6	158222951	158223700
chr11	118790201	118790950
chr9	107758151	107758750
chr15	86120951	86121850
chr3	16193051	16193850
chr8	1721351	1722000
chr10	91094601	91095200
chr5	86312751	86313500
chr3	12499851	12501300
chr20	48914051	48914600
chr16	85905851	85906400
chr15	31778901	31779550
chr18	60829251	60829800
chr17	53753401	53754100
chr12	15729401	15729950
chr12	107915301	107915850
chr8	129747001	129747600
chr3	112531851	112532450
chr20	30293551	30294200
chr6	86171651	86172200
chr17	78067201	78067750
chr11	123940551	123941300
chr17	4689201	4689850
chr1	186501301	186502000
chr15	65223151	65223850
chr9	111775301	111775950
chr9	92786951	92788350
chr1	84288151	84288850
chr17	72699801	72700600
chr17	35909501	35910050
chr19	3347751	3348450
chr19	42079501	42080150
chr8	136468251	136469250
chr6	111180951	111181650
chr13	30517701	30518500
chr3	37498951	37499750
chr20	48331951	48332700
chr15	70432651	70433350
chr5	149464151	149465100
chr1	40546201	40546950
chr8	124704701	124705450
chr20	9242851	9244350
chr1	202966851	202967500
chrX	67639451	67640000
chrX	30882951	30883650
chr10	23821351	23821900
chr14	22977651	22978250
chr2	111704451	111705950
chr5	134823501	134824200
chr8	8519851	8520600
chr8	102109851	102110750
chr2	96748201	96749600
chr12	25768851	25769450
chr14	100901901	100902450
chr9	139436301	139436900
chr1	247335701	247336500
chr2	29337101	29338050
chr3	37893401	37893950
chr17	5515551	5516250
chr12	4678401	4679300
chr3	112483701	112484350
chr8	55163901	55164500
chr16	67428101	67428900
chr12	29222651	29223250
chr9	2018151	2018850
chr5	142305001	142305700
chr8	128909901	128911150
chr2	41919051	41919650
chr17	72278101	72279300
chr13	111328451	111329000
chr19	50185301	50186100
chr14	105132301	105133100
chr13	95894651	95895300
chr12	66782401	66783250
chr16	55498351	55498950
chr2	232104251	232106150
chr22	35863851	35864450
chr8	56796851	56797450
chr6	101077401	101078350
chr2	69062801	69063400
chr9	137039401	137040550
chr1	242129351	242130250
chr5	110847251	110847950
chr1	230958301	230958900
chr3	122808201	122808850
chr9	133700151	133701050
chr20	20228951	20229650
chr13	50898701	50899400
chr1	160510601	160511150
chr9	137778801	137779500
chr4	88036101	88036700
chr6	11217851	11218500
chr1	169553951	169554600
chr6	136487951	136488500
chr16	14041501	14042100
chr5	54987351	54988050
chr12	100593251	100593950
chr19	40405501	40406300
chr6	46699401	46699950
chr20	19677901	19678550
chr8	128878901	128879600
chr5	34896051	34896650
chr2	69507401	69507950
chr2	202901401	202902050
chr17	55654451	55655050
chr17	78039951	78040500
chr5	142522101	142522800
chr15	67217451	67218000
chr1	62104901	62105550
chr16	30808001	30808650
chr15	40785901	40786750
chr7	93812301	93813100
chr9	100975401	100975950
chr3	138536651	138537250
chr17	64527651	64528550
chr9	131464901	131465450
chr1	9342201	9343000
chr6	150617351	150617900
chr15	33174101	33174800
chr17	76353451	76354050
chr8	96177251	96178100
chr17	71976851	71977450
chr21	44202301	44203000
chr12	10103201	10104850
chr8	102114051	102114600
chr21	37824901	37825800
chr10	76602251	76602850
chr9	7337151	7337700
chr8	27147201	27147750
chr1	27975401	27975950
chr19	47279851	47280400
chr16	22824551	22825500
chr6	106040251	106040900
chr20	24961701	24962550
chr11	13238651	13239200
chr3	142854651	142855200
chr17	63025151	63025750
chr7	75483451	75484050
chr1	93446401	93447000
chr18	3480951	3481650
chr12	121160601	121161250
chr6	116792551	116793200
chr15	79621301	79621900
chr12	66671751	66672500
chr9	95898751	95899500
chr1	23104201	23104800
chr14	58780101	58780700
chr20	56192451	56193100
chr7	12753151	12753700
chr13	32620051	32620850
chr11	29547401	29548000
chr11	102177951	102178600
chr5	148206501	148207200
chr3	36421751	36422350
chr1	174952001	174952650
chr9	72590401	72591150
chr4	184114751	184115400
chr6	82454251	82454850
chr17	28681001	28681600
chr16	15692901	15693450
chr16	50126551	50127100
chr12	76175001	76175600
chr11	117677651	117678400
chr2	190433801	190434400
chr17	1163351	1163950
chr2	25100351	25101050
chr16	27411351	27412000
chr11	74920201	74920850
chr8	21524501	21525400
chr11	69168301	69168850
chr6	140363051	140363900
chr1	247528651	247529350
chrX	117348101	117349850
chr14	35859701	35860450
chr17	72455551	72456450
chr13	53287701	53288550
chr6	106441451	106442000
chr6	21666151	21667000
chr1	15472601	15473350
chr6	33857501	33858300
chr6	14633451	14634350
chr12	105628851	105629500
chr3	13067301	13067900
chr5	118727251	118727850
chr1	24513851	24514400
chr6	15499751	15500300
chr5	1497351	1498100
chr7	50474451	50475150
chr12	125130901	125131750
chr9	86022601	86023200
chr7	98475401	98476050
chr5	142384351	142384900
chr22	38037201	38037750
chr3	32511751	32512300
chr6	170600051	170600850
chr1	59299701	59300300
chr16	48443301	48443850
chr5	150505251	150505850
chr11	35324051	35324700
chr18	46423701	46424500
chr3	32279501	32280300
chr22	46068301	46068900
chr17	62697701	62698500
chr13	114562951	114563550
chrX	106870751	106871400
chr13	113938451	113939100
chr11	46549751	46550800
chr7	2789851	2790400
chr5	148595901	148597350
chr15	74832601	74833150
chr11	72996551	72997450
chr5	131794701	131795400
chr7	133806101	133806650
chr1	245082151	245082700
chr1	21645751	21646850
chr14	31079501	31080050
chr1	229107551	229108300
chr17	29273351	29274050
chr1	156097501	156098200
chr18	74656151	74656900
chr1	28737001	28737850
chr20	61318151	61318750
chr13	109784151	109784850
chr12	69220201	69221250
chr16	84639801	84640350
chr11	57046001	57046550
chr2	219234551	219235150
chr10	73608901	73609550
chr6	6827301	6827900
chr10	80803801	80804350
chr10	81184451	81185100
chr11	63622751	63623300
chr1	240163301	240164000
chr12	128295451	128296100
chr3	52289101	52289650
chr6	44179401	44179950
chr1	3094251	3095000
chr5	40399601	40400200
chr3	53174251	53174800
chr1	203257401	203258700
chr1	63087901	63088450
chr11	10437801	10438400
chr6	153451551	153452150
chr17	30452851	30453600
chr10	7154801	7155350
chr17	72830451	72831050
chr3	141031151	141031700
chr15	80242601	80243350
chr17	58169151	58170200
chr15	31553251	31554000
chr3	129629201	129629850
chr3	126641701	126642400
chr12	124942001	124942700
chr16	69357501	69358300
chr12	47732901	47733500
chr1	3231451	3232000
chr4	112866751	112867300
chr5	34574551	34575100
chr5	131964751	131965300
chr10	27453151	27453700
chr15	52399751	52400300
chr3	71596201	71597000
chr3	53789101	53789700
chr7	102990051	102990600
chr11	67018601	67019150
chr7	137665051	137665650
chr1	31106551	31107150
chr20	24617951	24618750
chr5	693401	694200
chr17	30215351	30216350
chr6	36525951	36526500
chr19	39170801	39171550
chr2	65130901	65131850
chr21	47875501	47876150
chr3	30514301	30516050
chr4	77122101	77122650
chr7	20636601	20637650
chr16	75256201	75257000
chr7	5280701	5281400
chr1	161153301	161154050
chr2	26576751	26577300
chr14	69160951	69162950
chr14	74974851	74975400
chr1	200328351	200329500
chr18	43640101	43641400
chr6	137477701	137478450
chr10	13872451	13873200
chr6	116993751	116994350
chr6	157007651	157008200
chr15	22489701	22490250
chr7	81474801	81475450
chr13	24039801	24040400
chr3	123478101	123478650
chr2	8191851	8192450
chr9	3864951	3865500
chr15	75863001	75863700
chr17	73241051	73241650
chr13	45629551	45631150
chr20	17917701	17918350
chr8	133688651	133690450
chr7	47496801	47497550
chr14	31959151	31959900
chr16	30155101	30155750
chr11	123044451	123045050
chr19	3170251	3170800
chr15	42749251	42749800
chr21	40208551	40209300
chr2	127404951	127405550
chr1	26760651	26761500
chr1	160403751	160404450
chr17	78651651	78652200
chr22	28065601	28066350
chr9	115931401	115931950
chr10	436201	436800
chr12	121897951	121898900
chr16	4106601	4107250
chr9	113112701	113113250
chr12	52398501	52399150
chr8	135054401	135055050
chr5	79709201	79709850
chr1	25173951	25174650
chr7	17067701	17068350
chr8	61835501	61836200
chr1	17945951	17947150
chr17	74510801	74511850
chr2	9447951	9448650
chr12	8186951	8187500
chr7	47972251	47972850
chr8	29231951	29232550
chr5	90647651	90648500
chr14	62110551	62111100
chr9	95507751	95508350
chr1	203149201	203149800
chr1	31191751	31192500
chr10	103590201	103591100
chr1	221414151	221414850
chr3	45588601	45589500
chr9	114730501	114731200
chr20	57585651	57586250
chr16	1646651	1647300
chr16	29836401	29836950
chr3	153396301	153397000
chr20	48754701	48756300
chr10	112303651	112304200
chr1	27871501	27872150
chr3	72136251	72137000
chr10	104430151	104430800
chr10	134266151	134266750
chr4	25353951	25354550
chr9	34091251	34091900
chr6	24359701	24361000
chr14	51561401	51562350
chr1	54412351	54413000
chr9	90398151	90398850
chr8	48417151	48417850
chr9	117848051	117848750
chr2	21454451	21455250
chr2	28635801	28636500
chr8	42713401	42714050
chr13	53524201	53524800
chr6	146881901	146882550
chr4	83996301	83996950
chr22	18260701	18261250
chr10	105526851	105527550
chr15	100017601	100018750
chr11	76838901	76839500
chr5	118664651	118665350
chr6	41244851	41245600
chr2	113838951	113841800
chr6	47196401	47197100
chr3	195774101	195774750
chrX	40064501	40065100
chr6	14716701	14717250
chr1	27445201	27446150
chr22	30674951	30675750
chr21	36880951	36881700
chr3	15448651	15449300
chr8	38303551	38304200
chr9	100837201	100837900
chr19	19484201	19484850
chr5	76319701	76320650
chr1	223997701	223998350
chr1	182226651	182227250
chr6	158988351	158989000
chr1	144011851	144012500
chr3	171552101	171552850
chr4	105971801	105972450
chr6	169638601	169639200
chr1	236025501	236026250
chr4	2365651	2366450
chr17	6564701	6565400
chr17	10021801	10022400
chr11	46229201	46229850
chr4	141074001	141074650
chr18	72842251	72843000
chr14	23615051	23615800
chr7	85248401	85249000
chr2	61056701	61057300
chr10	50372451	50373300
chr3	171850101	171850850
[truncated: 37,195 more rows]
