# Supplementary material for: Lipid-Induced Epigenomic Changes in Human Macrophages Identify a Coronary Artery Disease-Associated Variant that Regulates PPAP2B Expression through Altered C/EBP-Beta Binding
Source: PLoS Genet. 2015 Apr 2;11(4):e1005061. doi: 10.1371/journal.pgen.1005061 (PMC4383549; doi:10.1371/journal.pgen.1005061)
Supplement: S11 Table — (TXT) [file pgen.1005061.s017.txt]

REGION_ID	CHROM	START	STOP	NUM_LOCI	CONSTITUENT_SIZE	bam_signal	enhancerRank	isSuper
1_3_MACS_peak_37024_lociStitched_lociStitched	chr9	137215415	137352496	1	137082	296739.2407	1	s
1_7_MACS_peak_36977_lociStitched_lociStitched	chr9	134452304	134623128	1	170825	257278.0264	2	s
1_31_MACS_peak_10896_lociStitched_lociStitched	chr14	69010514	69288670	1	278157	233567.5932	3	s
1_18_MACS_peak_32873_lociStitched_lociStitched	chr7	47452885	47642252	1	189368	231406.474	4	s
1_2_MACS_peak_25754_lociStitched_lociStitched	chr3	129267069	129348623	1	81555	224118.5474	5	s
1_15_MACS_peak_22796_lociStitched_lociStitched	chr20	48802544	48978162	1	175619	213920.2858	6	s
1_7_MACS_peak_4882_lociStitched_lociStitched	chr10	80994253	81114773	1	120521	209331.188	7	s
1_4_MACS_peak_12706_lociStitched_lociStitched	chr15	90540946	90642060	1	101115	190842.5636	8	s
1_10_MACS_peak_35563_lociStitched_lociStitched	chr8	144999417	145107701	1	108285	186226.8232	9	s
1_28_MACS_peak_7817_lociStitched_lociStitched	chr12	11800959	12049804	1	248846	185663.2545	10	s
1_4_MACS_peak_12214_lociStitched_lociStitched	chr15	65115551	65199940	1	84390	177385.678	11	s
1_12_MACS_peak_6471_lociStitched_lociStitched	chr11	63947919	64054509	1	106591	175617.684	12	s
1_4_MACS_peak_6620_lociStitched_lociStitched	chr11	67005974	67072748	1	66775	167702.901	13	s
1_9_MACS_peak_17144_lociStitched_lociStitched	chr18	74761200	74873179	1	111980	167688.5525	14	s
1_6_MACS_peak_8447_lociStitched_lociStitched	chr12	57479112	57570380	1	91269	165605.786	15	s
1_7_MACS_peak_6173_lociStitched_lociStitched	chr11	47375151	47434501	1	59351	162975.1	16	s
1_10_MACS_peak_16096_lociStitched_lociStitched	chr17	73220588	73349885	1	129298	161853.9846	17	s
1_10_MACS_peak_5500_lociStitched_lociStitched	chr10	126299280	126434052	1	134773	161443.3788	18	s
1_9_MACS_peak_17859_lociStitched_lociStitched	chr19	17170940	17296056	1	125117	157808.8108	19	s
1_7_MACS_peak_16191_lociStitched_lociStitched	chr17	75357881	75474522	1	116642	157068.7706	20	s
1_7_MACS_peak_26672_lociStitched_lociStitched	chr4	2764841	2847328	1	82488	154630.1302	21	s
1_8_MACS_peak_4873_lociStitched_lociStitched	chr10	80824628	80921491	1	96864	153479.4235	22	s
1_9_MACS_peak_23418_lociStitched_lociStitched	chr21	45539476	45643859	1	104384	152065.1544	23	s
1_8_MACS_peak_24193_lociStitched_lociStitched	chr22	46389734	46471629	1	81896	149605.786	24	s
1_23_MACS_peak_22724_lociStitched_lociStitched	chr20	47318429	47497655	1	179227	149026.419	25	s
1_13_MACS_peak_437_lociStitched_lociStitched	chr1	19695576	19844313	1	148738	148707.2526	26	s
1_6_MACS_peak_279_lociStitched_lociStitched	chr1	12184685	12269992	1	85308	148169.7283	27	s
1_15_MACS_peak_9872_lociStitched_lociStitched	chr13	49047767	49170058	1	122292	146724.7418	28	s
1_20_MACS_peak_28008_lociStitched_lociStitched	chr4	185230910	185402064	1	171155	146251.093	29	s
1_8_MACS_peak_4697_lociStitched_lociStitched	chr10	73450969	73544347	1	93379	140272.4316	30	s
1_19_MACS_peak_10767_lociStitched_lociStitched	chr14	61927407	62075359	1	147953	139725.8688	31	s
1_9_MACS_peak_24213_lociStitched_lociStitched	chr22	46921582	47023454	1	101873	139269.2112	32	s
1_4_MACS_peak_22243_lociStitched_lociStitched	chr20	23061424	23146434	1	85011	137945.727	33	s
1_6_MACS_peak_7268_lociStitched_lociStitched	chr11	117798434	117900886	1	102453	137838.9208	34	s
1_15_MACS_peak_6221_lociStitched_lociStitched	chr11	47994846	48134672	1	139827	136973.5496	35	s
1_10_MACS_peak_24169_lociStitched_lociStitched	chr22	45592616	45699245	1	106630	136794.3441	36	s
1_9_MACS_peak_14411_lociStitched_lociStitched	chr17	1456899	1555197	1	98299	136201.7088	37	s
1_2_MACS_peak_25088_lociStitched_lociStitched	chr3	52504639	52573928	1	69290	136090.5249	38	s
1_7_MACS_peak_36736_lociStitched_lociStitched	chr9	126958847	127086962	1	128116	135801.9	39	s
1_5_MACS_peak_32278_lociStitched_lociStitched	chr7	2641445	2708578	1	67134	133144.8789	40	s
1_9_MACS_peak_24482_lociStitched_lociStitched	chr3	14404286	14515343	1	111058	133124.0259	41	s
1_8_MACS_peak_19555_lociStitched_lociStitched	chr2	47238072	47319069	1	80998	132875.5785	42	s
1_3_MACS_peak_34131_lociStitched_lociStitched	chr8	11680883	11761117	1	80235	131712.1344	43	s
1_22_MACS_peak_29819_lociStitched_lociStitched	chr5	177705474	177860755	1	155282	130932.9392	44	s
1_8_MACS_peak_21954_lociStitched_lociStitched	chr20	1781855	1889411	1	107557	130433.1612	45	s
1_2_MACS_peak_17234_lociStitched_lociStitched	chr19	1236467	1277583	1	41117	129071.3472	46	s
1_6_MACS_peak_26728_lociStitched_lociStitched	chr4	6871241	6948911	1	77671	128854.53	47	s
1_6_MACS_peak_23441_lociStitched_lociStitched	chr21	46284523	46354409	1	69887	126919.9646	48	s
1_15_MACS_peak_23894_lociStitched_lociStitched	chr22	37933413	38078411	1	144999	126191.7594	49	s
1_1_MACS_peak_23888_lociStitched_lociStitched	chr22	37661707	37713586	1	51880	126071.1579	50	s
1_18_MACS_peak_9411_lociStitched_lociStitched	chr12	125021739	125175471	1	153733	125399.1924	51	s
1_5_MACS_peak_18641_lociStitched_lociStitched	chr19	51599750	51672824	1	73075	125336.5248	52	s
1_15_MACS_peak_30612_lociStitched_lociStitched	chr6	30683743	30799928	1	116186	123981.0135	53	s
1_15_MACS_peak_315_lociStitched_lociStitched	chr1	15454896	15604707	1	149812	123668.9805	54	s
1_7_MACS_peak_4908_lociStitched_lociStitched	chr10	82202363	82290778	1	88416	123206.3025	55	s
1_17_MACS_peak_22807_lociStitched_lociStitched	chr20	48992599	49138968	1	146370	121808.2818	56	s
1_6_MACS_peak_12989_lociStitched_lociStitched	chr16	2517186	2591811	1	74626	120974.5875	57	s
1_7_MACS_peak_29473_lociStitched_lociStitched	chr5	149426719	149525445	1	98727	120682.6624	58	s
1_3_MACS_peak_36285_lociStitched_lociStitched	chr9	95854058	95914858	1	60801	120359.68	59	s
1_12_MACS_peak_10949_lociStitched_lociStitched	chr14	70071848	70195258	1	123411	119855.792	60	s
1_13_MACS_peak_16869_lociStitched_lociStitched	chr18	46339424	46480088	1	140665	118875.1464	61	s
1_10_MACS_peak_23979_lociStitched_lociStitched	chr22	39629030	39729271	1	100242	118815.6573	62	s
1_12_MACS_peak_36160_lociStitched_lociStitched	chr9	90092889	90243566	1	150678	116669.2011	63	s
1_9_MACS_peak_9172_lociStitched_lociStitched	chr12	113630235	113741868	1	111634	116377.4025	64	s
1_8_MACS_peak_16270_lociStitched_lociStitched	chr17	76855998	76932668	1	76671	116162.717	65	s
1_11_MACS_peak_3621_lociStitched_lociStitched	chr1	235052922	235161591	1	108670	115841.154	66	s
1_3_MACS_peak_17942_lociStitched_lociStitched	chr19	18469704	18532834	1	63131	115515.274	67	s
1_6_MACS_peak_17255_lociStitched_lociStitched	chr19	1839109	1906663	1	67555	115416.009	68	s
1_7_MACS_peak_21502_lociStitched_lociStitched	chr2	219112676	219199958	1	87283	115395.5322	69	s
1_8_MACS_peak_4429_lociStitched_lociStitched	chr10	49782220	49865772	1	83553	113672.496	70	s
1_5_MACS_peak_36835_lociStitched_lociStitched	chr9	130563248	130640857	1	77610	113402.2708	71	s
1_8_MACS_peak_9130_lociStitched_lociStitched	chr12	111826937	111910243	1	83307	113287.8294	72	s
1_9_MACS_peak_794_lociStitched_lociStitched	chr1	31179330	31278963	1	99634	113003.7486	73	s
1_5_MACS_peak_6643_lociStitched_lociStitched	chr11	67763914	67833700	1	69787	112690.4328	74	s
1_11_MACS_peak_29295_lociStitched_lociStitched	chr5	139925859	140020232	1	94374	112417.1176	75	s
1_12_MACS_peak_22217_lociStitched_lociStitched	chr20	19882458	19993026	1	110569	112016.4408	76	s
1_16_MACS_peak_25624_lociStitched_lociStitched	chr3	124479954	124621152	1	141199	111447.5814	77	s
1_13_MACS_peak_28694_lociStitched_lociStitched	chr5	77778910	77891967	1	113058	110908.917	78	s
1_8_MACS_peak_23823_lociStitched_lociStitched	chr22	35694775	35808970	1	114196	110757.7305	79	s
1_4_MACS_peak_29649_lociStitched_lociStitched	chr5	169693494	169794357	1	100864	110737.4877	80	s
1_7_MACS_peak_10378_lociStitched_lociStitched	chr14	23234738	23323252	1	88515	109730.8058	81	s
1_23_MACS_peak_21764_lociStitched_lociStitched	chr2	235195291	235357288	1	161998	108602.7888	82	s
1_9_MACS_peak_23395_lociStitched_lociStitched	chr21	45107087	45203947	1	96861	108076.388	83	s
1_12_MACS_peak_3902_lociStitched_lociStitched	chr10	6162263	6279750	1	117488	108017.5478	84	s
1_4_MACS_peak_16383_lociStitched_lociStitched	chr17	80150605	80206536	1	55932	106996.003	85	s
1_14_MACS_peak_30084_lociStitched_lociStitched	chr6	6788632	6919367	1	130736	106745.1275	86	s
1_16_MACS_peak_15935_lociStitched_lociStitched	chr17	66192049	66317285	1	125237	106475.6472	87	s
1_4_MACS_peak_6854_lociStitched_lociStitched	chr11	74850927	74920891	1	69965	105645.64	88	s
1_11_MACS_peak_20065_lociStitched_lociStitched	chr2	85724662	85831058	1	106397	105427.7964	89	s
1_16_MACS_peak_19834_lociStitched_lociStitched	chr2	68936382	69066822	1	130441	105173.772	90	s
1_7_MACS_peak_4681_lociStitched_lociStitched	chr10	73058402	73145667	1	87266	104979.795	91	s
1_2_MACS_peak_36905_lociStitched_lociStitched	chr9	132219841	132264877	1	45037	104740.2252	92	s
1_9_MACS_peak_14420_lociStitched_lociStitched	chr17	1615523	1702068	1	86546	103845.3455	93	s
1_9_MACS_peak_11128_lociStitched_lociStitched	chr14	77491382	77567822	1	76441	103660.284	94	s
1_2_MACS_peak_77_lociStitched_lociStitched	chr1	2474682	2520630	1	45949	103240.5612	95	s
1_5_MACS_peak_2331_lociStitched_lociStitched	chr1	155908337	155962941	1	54605	103152.4164	96	s
1_8_MACS_peak_5577_lociStitched_lociStitched	chr10	135066694	135123710	1	57017	103096.3312	97	s
1_9_MACS_peak_29140_lociStitched_lociStitched	chr5	131745256	131837974	1	92719	102657.3696	98	s
1_3_MACS_peak_14594_lociStitched_lociStitched	chr17	7451147	7493398	1	42252	102551.6272	99	s
1_8_MACS_peak_5562_lociStitched_lociStitched	chr10	134188620	134268396	1	79777	102504.1824	100	s
1_10_MACS_peak_14650_lociStitched_lociStitched	chr17	8786714	8871906	1	85193	101744.8056	101	s
1_9_MACS_peak_19908_lociStitched_lociStitched	chr2	70294857	70371540	1	76684	101489.9505	102	s
1_6_MACS_peak_20052_lociStitched_lociStitched	chr2	85615111	85675207	1	60097	101141.568	103	s
1_6_MACS_peak_5622_lociStitched_lociStitched	chr11	794761	850407	1	55647	100897.3272	104	s
1_4_MACS_peak_5648_lociStitched_lociStitched	chr11	1845166	1913267	1	68102	99706.6741	105	s
1_9_MACS_peak_603_lociStitched_lociStitched	chr1	25252802	25365161	1	112360	99179.2893	106	s
1_19_MACS_peak_30112_lociStitched_lociStitched	chr6	7106118	7225863	1	119746	98957.268	107	s
1_4_MACS_peak_29896_lociStitched_lociStitched	chr5	180212033	180260444	1	48412	98835.8976	108	s
1_9_MACS_peak_26760_lociStitched_lociStitched	chr4	8168055	8282921	1	114867	98784.76	109	s
1_5_MACS_peak_15022_lociStitched_lociStitched	chr17	29246988	29309959	1	62972	98725.9338	110	s
1_5_MACS_peak_29271_lociStitched_lociStitched	chr5	139014632	139092027	1	77396	98616.709	111	s
1_3_MACS_peak_5642_lociStitched_lociStitched	chr11	1767376	1808742	1	41367	98612.4074	112	s
1_9_MACS_peak_24895_lociStitched_lociStitched	chr3	46126633	46206083	1	79451	97818.84	113	s
1_13_MACS_peak_11313_lociStitched_lociStitched	chr14	92923819	93033468	1	109650	97784.9782	114	s
1_15_MACS_peak_15301_lociStitched_lociStitched	chr17	40259074	40359286	1	100213	97055.322	115	s
1_9_MACS_peak_938_lociStitched_lociStitched	chr1	36764008	36868375	1	104368	96936.0696	116	s
1_9_MACS_peak_6755_lociStitched_lociStitched	chr11	72393593	72471050	1	77458	96720.5559	117	s
1_12_MACS_peak_9427_lociStitched_lociStitched	chr12	125325865	125426318	1	100454	96605.6501	118	s
1_10_MACS_peak_7624_lociStitched_lociStitched	chr12	6245133	6343182	1	98050	96274.3131	119	s
1_8_MACS_peak_17937_lociStitched_lociStitched	chr19	18384718	18453815	1	69098	96169.2046	120	s
1_13_MACS_peak_18405_lociStitched_lociStitched	chr19	45907419	46026796	1	119378	96158.1735	121	s
1_10_MACS_peak_16210_lociStitched_lociStitched	chr17	76119750	76197310	1	77561	96011.524	122	s
1_9_MACS_peak_7638_lociStitched_lociStitched	chr12	6431380	6504309	1	72930	95967.2711	123	s
1_22_MACS_peak_20725_lociStitched_lociStitched	chr2	145170036	145286579	1	116544	95949.8519	124	s
1_6_MACS_peak_14503_lociStitched_lociStitched	chr17	4612228	4694677	1	82450	95888.187	125	s
1_4_MACS_peak_23743_lociStitched_lociStitched	chr22	30651550	30723886	1	72337	95707.7616	126	s
1_10_MACS_peak_36814_lociStitched_lociStitched	chr9	130264812	130349203	1	84392	95598.1248	127	s
1_16_MACS_peak_2054_lociStitched_lociStitched	chr1	145105949	145212701	1	106753	95468.3136	128	s
1_11_MACS_peak_25688_lociStitched_lociStitched	chr3	127409003	127510934	1	101932	95356.4505	129	s
1_8_MACS_peak_22980_lociStitched_lociStitched	chr20	62460483	62548541	1	88059	95005.7762	130	s
1_3_MACS_peak_9420_lociStitched_lociStitched	chr12	125196358	125261484	1	65127	94706.2292	131	s
1_13_MACS_peak_14685_lociStitched_lociStitched	chr17	10008382	10113933	1	105552	94605.3613	132	s
1_7_MACS_peak_16231_lociStitched_lociStitched	chr17	76309518	76388136	1	78619	94420.218	133	s
1_14_MACS_peak_5110_lociStitched_lociStitched	chr10	98401910	98519612	1	117703	94361.6934	134	s
1_4_MACS_peak_18069_lociStitched_lociStitched	chr19	33731220	33795458	1	64239	94147.2128	135	s
1_9_MACS_peak_29868_lociStitched_lociStitched	chr5	179185329	179268576	1	83248	93919.2654	136	s
1_6_MACS_peak_12478_lociStitched_lociStitched	chr15	77265060	77336029	1	70970	93686.1769	137	s
1_10_MACS_peak_13892_lociStitched_lociStitched	chr16	67513173	67598827	1	85655	93191.552	138	s
1_3_MACS_peak_648_lociStitched_lociStitched	chr1	26600470	26649141	1	48672	93131.9585	139	s
1_9_MACS_peak_12294_lociStitched_lociStitched	chr15	68563876	68665359	1	101484	93130.9491	140	s
1_8_MACS_peak_11609_lociStitched_lociStitched	chr15	31503759	31570014	1	66256	93022.02	141	s
1_6_MACS_peak_6549_lociStitched_lociStitched	chr11	65290264	65362233	1	71970	92875.9945	142	s
1_10_MACS_peak_25079_lociStitched_lociStitched	chr3	52263633	52350443	1	86811	92695.718	143	s
1_2_MACS_peak_17704_lociStitched_lociStitched	chr19	12887721	12908067	1	20347	92393.2206	144	s
1_8_MACS_peak_16157_lociStitched_lociStitched	chr17	74476189	74548963	1	72775	92379.3156	145	s
1_6_MACS_peak_18610_lociStitched_lociStitched	chr19	50368063	50434610	1	66548	92313.9984	146	s
1_4_MACS_peak_17736_lociStitched_lociStitched	chr19	13943383	13994452	1	51070	91888.4517	147	s
1_5_MACS_peak_21507_lociStitched_lociStitched	chr2	219223714	219273147	1	49434	91797.081	148	s
1_6_MACS_peak_8370_lociStitched_lociStitched	chr12	54750603	54823679	1	73077	91666.5344	149	s
1_15_MACS_peak_16599_lociStitched_lociStitched	chr18	9701196	9805313	1	104118	91310.609	150	s
1_9_MACS_peak_6862_lociStitched_lociStitched	chr11	75016963	75092884	1	75922	91226.6736	151	s
1_12_MACS_peak_36688_lociStitched_lociStitched	chr9	123968682	124084296	1	115615	90652.9374	152	s
1_13_MACS_peak_14235_lociStitched_lociStitched	chr16	85854348	85978432	1	124085	90606.1368	153	s
1_9_MACS_peak_11747_lociStitched_lociStitched	chr15	40548206	40637665	1	89460	90371.4818	154	s
1_8_MACS_peak_15195_lociStitched_lociStitched	chr17	37007627	37079656	1	72030	90259.5399	155	s
1_17_MACS_peak_21428_lociStitched_lociStitched	chr2	216520952	216662472	1	141521	90148.24	156	s
1_8_MACS_peak_4721_lociStitched_lociStitched	chr10	74051909	74125008	1	73100	90014.1086	157	s
1_6_MACS_peak_17916_lociStitched_lociStitched	chr19	18107566	18171260	1	63695	89591.9804	158	s
1_15_MACS_peak_13141_lociStitched_lociStitched	chr16	10884425	10993496	1	109072	89547.291	159	s
1_10_MACS_peak_9006_lociStitched_lociStitched	chr12	108934473	109042916	1	108444	89150.9903	160	s
1_6_MACS_peak_17267_lociStitched_lociStitched	chr19	2030479	2098418	1	67940	88911.7693	161	s
1_7_MACS_peak_4701_lociStitched_lociStitched	chr10	73582607	73657271	1	74665	88827.7608	162	s
1_4_MACS_peak_723_lociStitched_lociStitched	chr1	28184215	28231916	1	47702	88036.9656	163	s
1_4_MACS_peak_32325_lociStitched_lociStitched	chr7	5432616	5483542	1	50927	87781.1462	164	s
1_6_MACS_peak_17218_lociStitched_lociStitched	chr19	1063414	1114820	1	51407	87755.1826	165	s
1_5_MACS_peak_14599_lociStitched_lociStitched	chr17	7736005	7794662	1	58658	86941.4054	166	s
1_15_MACS_peak_22866_lociStitched_lociStitched	chr20	52442214	52566888	1	124675	86810.5062	167	s
1_11_MACS_peak_24365_lociStitched_lociStitched	chr3	9756282	9853065	1	96784	86649.8199	168	s
1_1_MACS_peak_24270_lociStitched_lociStitched	chr22	50962179	50988310	1	26132	86373.4074	169	s
1_5_MACS_peak_36955_lociStitched_lociStitched	chr9	134102117	134157105	1	54989	86034.2248	170	s
1_7_MACS_peak_18495_lociStitched_lociStitched	chr19	47812023	47895016	1	82994	85756.6669	171	s
1_2_MACS_peak_36897_lociStitched_lociStitched	chr9	132077093	132116785	1	39693	85710.9048	172	s
1_7_MACS_peak_2268_lociStitched_lociStitched	chr1	154373846	154448860	1	75015	85433.4446	173	s
1_4_MACS_peak_18372_lociStitched_lociStitched	chr19	45220723	45274591	1	53869	85310.7516	174	s
1_3_MACS_peak_19451_lociStitched_lociStitched	chr2	43434392	43479359	1	44968	85189.9815	175	s
1_7_MACS_peak_29217_lociStitched_lociStitched	chr5	135312862	135403187	1	90326	84679.6875	176	s
1_14_MACS_peak_32369_lociStitched_lociStitched	chr7	6387480	6489525	1	102046	84329.988	177	s
1_5_MACS_peak_6169_lociStitched_lociStitched	chr11	47234114	47293358	1	59245	84132.4044	178	s
1_9_MACS_peak_11015_lociStitched_lociStitched	chr14	74178594	74262581	1	83988	84096.1831	179	s
1_4_MACS_peak_14576_lociStitched_lociStitched	chr17	7117185	7168430	1	51246	84057.1735	180	s
1_4_MACS_peak_25107_lociStitched_lociStitched	chr3	53163277	53216124	1	52848	83968.5983	181	s
1_2_MACS_peak_25025_lociStitched_lociStitched	chr3	50257806	50299427	1	41622	83945.3949	182	s
1_8_MACS_peak_12509_lociStitched_lociStitched	chr15	78310523	78397117	1	86595	83944.2236	183	s
1_16_MACS_peak_30070_lociStitched_lociStitched	chr6	6653839	6760675	1	106837	83727.3732	184	s
1_5_MACS_peak_18383_lociStitched_lociStitched	chr19	45393063	45461253	1	68191	83600.94	185	s
1_5_MACS_peak_14392_lociStitched_lociStitched	chr17	1079830	1136414	1	56585	83455.7416	186	s
1_14_MACS_peak_12846_lociStitched_lociStitched	chr15	99942067	100053368	1	111302	83297.6684	187	s
1_11_MACS_peak_33979_lociStitched_lociStitched	chr7	151479363	151576158	1	96796	83127.546	188	s
1_8_MACS_peak_20474_lociStitched_lociStitched	chr2	113955858	114019620	1	63763	83037.2526	189	s
1_6_MACS_peak_739_lociStitched_lociStitched	chr1	28432900	28518266	1	85367	82668.4344	190	s
1_2_MACS_peak_12418_lociStitched_lociStitched	chr15	75062838	75094503	1	31666	82180.1745	191	s
1_7_MACS_peak_7453_lociStitched_lociStitched	chr11	128559679	128629186	1	69508	81823.6404	192	s
1_5_MACS_peak_6537_lociStitched_lociStitched	chr11	65170604	65223542	1	52939	81752.1534	193	s
1_5_MACS_peak_18684_lociStitched_lociStitched	chr19	52274323	52333934	1	59612	81744.5643	194	s
1_10_MACS_peak_10539_lociStitched_lociStitched	chr14	35800430	35876506	1	76077	81530.6492	195	s
1_13_MACS_peak_19216_lociStitched_lociStitched	chr2	28534748	28648441	1	113694	81051.7397	196	s
1_4_MACS_peak_32271_lociStitched_lociStitched	chr7	2546771	2600344	1	53574	80739.8683	197	s
1_5_MACS_peak_36999_lociStitched_lociStitched	chr9	135986430	136040681	1	54252	80671.237	198	s
1_6_MACS_peak_5238_lociStitched_lociStitched	chr10	104384820	104439800	1	54981	80617.174	199	s
1_4_MACS_peak_7677_lociStitched_lociStitched	chr12	7030502	7075238	1	44737	79992.4416	200	s
1_6_MACS_peak_17948_lociStitched_lociStitched	chr19	18577124	18634081	1	56958	79791.0613	201	s
1_11_MACS_peak_16132_lociStitched_lociStitched	chr17	73818849	73894080	1	75232	79571.8287	202	s
1_7_MACS_peak_20013_lociStitched_lociStitched	chr2	75032221	75103994	1	71774	79251.7466	203	s
1_3_MACS_peak_24257_lociStitched_lociStitched	chr22	50730790	50755052	1	24263	79193.5942	204	s
1_6_MACS_peak_3031_lociStitched_lociStitched	chr1	203236284	203298528	1	62245	78838.2504	205	s
1_9_MACS_peak_27026_lociStitched_lociStitched	chr4	40548150	40635022	1	86873	78740.7808	206	s
1_4_MACS_peak_22293_lociStitched_lociStitched	chr20	25270884	25319755	1	48872	77695.1158	207	s
1_7_MACS_peak_24225_lociStitched_lociStitched	chr22	47130330	47189376	1	59047	77686.8222	208	s
1_7_MACS_peak_32205_lociStitched_lociStitched	chr7	108592	169173	1	60582	77652.7258	209	s
1_8_MACS_peak_16186_lociStitched_lociStitched	chr17	75269260	75328835	1	59576	77530.905	210	s
1_11_MACS_peak_11732_lociStitched_lociStitched	chr15	40336213	40417834	1	81622	77425.6806	211	s
1_6_MACS_peak_8996_lociStitched_lociStitched	chr12	108688683	108740881	1	52199	77080.7866	212	s
1_6_MACS_peak_411_lociStitched_lociStitched	chr1	17933195	18001922	1	68728	77029.2216	213	s
1_3_MACS_peak_21333_lociStitched_lociStitched	chr2	206546040	206597314	1	51275	76757.178	214	s
1_8_MACS_peak_13178_lociStitched_lociStitched	chr16	11664057	11737306	1	73250	76721.0026	215	s
1_16_MACS_peak_33136_lociStitched_lociStitched	chr7	75920116	76034447	1	114332	76681.8017	216	s
1_6_MACS_peak_26692_lociStitched_lociStitched	chr4	3355178	3417857	1	62680	76662.6849	217	s
1_8_MACS_peak_2808_lociStitched_lociStitched	chr1	183520697	183606050	1	85354	76527.4998	218	s
1_7_MACS_peak_710_lociStitched_lociStitched	chr1	27922158	27997584	1	75427	76504.5918	219	s
1_10_MACS_peak_8943_lociStitched_lociStitched	chr12	104988958	105086657	1	97700	76459.2374	220	s
1_5_MACS_peak_37060_lociStitched_lociStitched	chr9	139432231	139486544	1	54314	76374.9406	221	s
1_9_MACS_peak_24919_lociStitched_lociStitched	chr3	46966253	47052196	1	85944	75930.6405	222	s
1_9_MACS_peak_2040_lociStitched_lociStitched	chr1	144982184	145056784	1	74601	75741.38	223	s
1_1_MACS_peak_15436_lociStitched_lociStitched	chr17	43296213	43312173	1	15961	75663.168	224	s
1_6_MACS_peak_15042_lociStitched_lociStitched	chr17	29875664	29927048	1	51385	75493.3728	225	s
1_2_MACS_peak_7648_lociStitched_lociStitched	chr12	6640797	6667248	1	26452	75319.2225	226	s
1_4_MACS_peak_2141_lociStitched_lociStitched	chr1	150120379	150161023	1	40645	75041.0172	227	s
1_10_MACS_peak_2362_lociStitched_lociStitched	chr1	156449001	156531140	1	82140	75017.5487	228	s
1_7_MACS_peak_16440_lociStitched_lociStitched	chr17	81004387	81071131	1	66745	75000.2328	229	s
1_9_MACS_peak_14182_lociStitched_lociStitched	chr16	84594976	84678647	1	83672	74575.9623	230	s
1_4_MACS_peak_18313_lociStitched_lociStitched	chr19	42745477	42791556	1	46080	74546.6062	231	s
1_8_MACS_peak_21681_lociStitched_lociStitched	chr2	231974457	232071060	1	96604	74374.6497	232	s
1_11_MACS_peak_4630_lociStitched_lociStitched	chr10	71165810	71268094	1	102285	74288.8692	233	s
1_3_MACS_peak_1155_lociStitched_lociStitched	chr1	45263672	45302422	1	38751	74198.5	234	s
1_5_MACS_peak_21482_lociStitched_lociStitched	chr2	218749461	218809484	1	60024	74176.4234	235	s
1_9_MACS_peak_18938_lociStitched_lociStitched	chr2	8617198	8689507	1	72310	74109.4941	236	s
1_7_MACS_peak_12424_lociStitched_lociStitched	chr15	75132154	75213940	1	81787	74106.2946	237	s
1_8_MACS_peak_21666_lociStitched_lociStitched	chr2	231507247	231579731	1	72485	73875.6928	238	s
1_6_MACS_peak_32971_lociStitched_lociStitched	chr7	66091501	66159015	1	67515	73664.5254	239	s
1_14_MACS_peak_14137_lociStitched_lociStitched	chr16	81462418	81554345	1	91928	73541.6	240	s
1_3_MACS_peak_30696_lociStitched_lociStitched	chr6	32899831	32943169	1	43339	73150.2102	241	s
1_10_MACS_peak_34344_lociStitched_lociStitched	chr8	27181315	27268421	1	87107	73038.381	242	s
1_11_MACS_peak_19345_lociStitched_lociStitched	chr2	38290872	38379828	1	88957	72819.3816	243	s
1_7_MACS_peak_25672_lociStitched_lociStitched	chr3	126627269	126704449	1	77181	72526.046	244	s
1_6_MACS_peak_18818_lociStitched_lociStitched	chr19	56144821	56193246	1	48426	72361.4775	245	s
1_5_MACS_peak_24997_lociStitched_lociStitched	chr3	49369303	49424612	1	55310	72277.8012	246	s
1_13_MACS_peak_20319_lociStitched_lociStitched	chr2	102573526	102700618	1	127093	72239.0928	247	s
1_5_MACS_peak_2338_lociStitched_lociStitched	chr1	156050880	156100938	1	50059	72188.6418	248	s
1_10_MACS_peak_16908_lociStitched_lociStitched	chr18	48331348	48410578	1	79231	72067.608	249	s
1_7_MACS_peak_11122_lociStitched_lociStitched	chr14	77368732	77445581	1	76850	71961.4036	250	s
1_5_MACS_peak_14517_lociStitched_lociStitched	chr17	4836716	4886652	1	49937	71633.192	251	s
1_10_MACS_peak_17631_lociStitched_lociStitched	chr19	10827176	10900137	1	72962	71027.5335	252	s
1_11_MACS_peak_18765_lociStitched_lociStitched	chr19	54821657	54903807	1	82151	70944.74	253	s
1_5_MACS_peak_13626_lociStitched_lociStitched	chr16	31116358	31163835	1	47478	70897.4041	254	s
1_5_MACS_peak_24415_lociStitched_lociStitched	chr3	11313202	11373547	1	60346	70766.5815	255	s
1_8_MACS_peak_14032_lociStitched_lociStitched	chr16	73069457	73131169	1	61713	70728.1232	256	s
1_2_MACS_peak_18132_lociStitched_lociStitched	chr19	36386456	36422781	1	36326	70706.6125	257	s
1_3_MACS_peak_15440_lociStitched_lociStitched	chr17	43359752	43399944	1	40193	70693.7088	258	s
1_8_MACS_peak_3715_lociStitched_lociStitched	chr1	244454133	244548130	1	93998	70563.5479	259	s
1_12_MACS_peak_3426_lociStitched_lociStitched	chr1	226812923	226908540	1	95618	70469.729	260	s
1_7_MACS_peak_22490_lociStitched_lociStitched	chr20	35942011	36025771	1	83761	70417.032	261	s
1_8_MACS_peak_4021_lociStitched_lociStitched	chr10	13856578	13937391	1	80814	70363.8791	262	s
1_5_MACS_peak_17366_lociStitched_lociStitched	chr19	4051022	4090955	1	39934	70182.2475	263	s
1_6_MACS_peak_17928_lociStitched_lociStitched	chr19	18261944	18316983	1	55040	70031.6236	264	s
1_3_MACS_peak_11485_lociStitched_lociStitched	chr14	103557130	103606254	1	49125	70021.3496	265	s
1_12_MACS_peak_29357_lociStitched_lociStitched	chr5	142125807	142233073	1	107267	69840.8926	266	s
1_1_MACS_peak_18215_lociStitched_lociStitched	chr19	39887443	39905418	1	17976	69807.71	267	s
1_7_MACS_peak_4776_lociStitched_lociStitched	chr10	75645648	75701540	1	55893	69781.162	268	s
1_10_MACS_peak_32286_lociStitched_lociStitched	chr7	2795647	2885111	1	89465	69764.0272	269	s
1_4_MACS_peak_25030_lociStitched_lociStitched	chr3	50354107	50397478	1	43372	69744.9051	270	s
1_3_MACS_peak_22684_lociStitched_lociStitched	chr20	45943019	45992222	1	49204	69651.7668	271	s
1_4_MACS_peak_11030_lociStitched_lociStitched	chr14	75032871	75089369	1	56499	69571.6372	272	s
1_7_MACS_peak_36603_lociStitched_lociStitched	chr9	117101211	117181064	1	79854	69488.0806	273	s
1_8_MACS_peak_13642_lociStitched_lociStitched	chr16	31341863	31413814	1	71952	69317.5934	274	s
1_6_MACS_peak_30894_lociStitched_lociStitched	chr6	41660853	41704116	1	43264	69225.1263	275	s
1_5_MACS_peak_13710_lociStitched_lociStitched	chr16	50278202	50327312	1	49111	68862.042	276	s
1_5_MACS_peak_18989_lociStitched_lociStitched	chr2	10409500	10448598	1	39099	68796.8408	277	s
1_4_MACS_peak_6379_lociStitched_lociStitched	chr11	61718656	61752027	1	33372	68710.889	278	s
1_5_MACS_peak_19444_lociStitched_lociStitched	chr2	43307424	43365069	1	57646	68701.311	279	s
1_7_MACS_peak_28063_lociStitched_lociStitched	chr5	342468	406341	1	63874	68695.4115	280	s
1_1_MACS_peak_6801_lociStitched_lociStitched	chr11	73086112	73107403	1	21292	68629.4094	281	s
1_8_MACS_peak_17229_lociStitched_lociStitched	chr19	1149233	1215998	1	66766	68560.9785	282	s
1_6_MACS_peak_21803_lociStitched_lociStitched	chr2	238581355	238643065	1	61711	68442.561	283	s
1_4_MACS_peak_4383_lociStitched_lociStitched	chr10	45420344	45478414	1	58071	68371.618	284	s
1_6_MACS_peak_11071_lociStitched_lociStitched	chr14	75720735	75770838	1	50104	68315.4405	285	s
1_4_MACS_peak_7419_lociStitched_lociStitched	chr11	124931470	124975453	1	43984	68239.6245	286	s
1_9_MACS_peak_30646_lociStitched_lociStitched	chr6	31524953	31591001	1	66049	68214.3744	287	s
1_3_MACS_peak_11561_lociStitched_lociStitched	chr15	22880366	22926293	1	45928	68174.0388	288	s
1_10_MACS_peak_22840_lociStitched_lociStitched	chr20	52195011	52280807	1	85797	68122.024	289	s
1_2_MACS_peak_2289_lociStitched_lociStitched	chr1	154969358	154991897	1	22540	68067.78	290	s
1_9_MACS_peak_17328_lociStitched_lociStitched	chr19	3124137	3189638	1	65502	67780.4348	291	s
1_6_MACS_peak_12353_lociStitched_lociStitched	chr15	70739589	70807219	1	67631	67711.156	292	s
1_7_MACS_peak_6761_lociStitched_lociStitched	chr11	72491021	72546925	1	55905	67498.4896	293	s
1_8_MACS_peak_11802_lociStitched_lociStitched	chr15	42195759	42266322	1	70564	67281.8205	294	s
1_7_MACS_peak_9022_lociStitched_lociStitched	chr12	109197685	109258545	1	60861	67098.15	295	s
1_16_MACS_peak_7360_lociStitched_lociStitched	chr11	122517252	122628474	1	111223	67066.866	296	s
1_5_MACS_peak_35234_lociStitched_lociStitched	chr8	125602664	125677100	1	74437	66984.9564	297	s
1_3_MACS_peak_24464_lociStitched_lociStitched	chr3	13032318	13068439	1	36122	66982.7824	298	s
1_19_MACS_peak_18454_lociStitched_lociStitched	chr19	47031103	47165658	1	134556	66941.1125	299	s
1_5_MACS_peak_6623_lociStitched_lociStitched	chr11	67118533	67174735	1	56203	66880.38	300	s
1_5_MACS_peak_10444_lociStitched_lociStitched	chr14	24738939	24802543	1	63605	66676.0732	301	s
1_5_MACS_peak_6539_lociStitched_lociStitched	chr11	65237596	65277365	1	39770	66664.7747	302	s
1_8_MACS_peak_10223_lociStitched_lociStitched	chr13	111155019	111228948	1	73930	66624.8148	303	s
1_9_MACS_peak_7462_lociStitched_lociStitched	chr11	128754753	128826305	1	71553	66514.7392	304	s
1_3_MACS_peak_9317_lociStitched_lociStitched	chr12	122218617	122251959	1	33343	66410.5956	305	s
1_5_MACS_peak_36422_lociStitched_lociStitched	chr9	107585706	107647223	1	61518	66327.6294	306	s
1_4_MACS_peak_6356_lociStitched_lociStitched	chr11	61098607	61153251	1	54645	66326.8872	307	s
1_4_MACS_peak_33321_lociStitched_lociStitched	chr7	99954235	99996600	1	42366	66254.6235	308	s
1_10_MACS_peak_12165_lociStitched_lociStitched	chr15	63728203	63798878	1	70676	65953.91	309	s
1_11_MACS_peak_20434_lociStitched_lociStitched	chr2	112740776	112816040	1	75265	65780.736	310	s
1_4_MACS_peak_21268_lociStitched_lociStitched	chr2	201979236	202026176	1	46941	65772.328	311	s
1_3_MACS_peak_24245_lociStitched_lociStitched	chr22	50326528	50364980	1	38453	65564.5052	312	s
1_6_MACS_peak_20102_lociStitched_lociStitched	chr2	86219185	86269277	1	50093	65530.3544	313	s
1_15_MACS_peak_3232_lociStitched_lociStitched	chr1	212650153	212784447	1	134295	65414.6074	314	s
1_7_MACS_peak_12693_lociStitched_lociStitched	chr15	90342193	90396596	1	54404	65289.0403	315	s
1_5_MACS_peak_23847_lociStitched_lociStitched	chr22	36722143	36785256	1	63114	65208.3516	316	s
1_7_MACS_peak_2487_lociStitched_lociStitched	chr1	161035777	161109698	1	73922	65153.9694	317	s
1_4_MACS_peak_188_lociStitched_lociStitched	chr1	9220974	9257629	1	36656	64981.984	318	s
1_3_MACS_peak_20241_lociStitched_lociStitched	chr2	99346096	99393292	1	47197	64974.7332	319	s
1_6_MACS_peak_23129_lociStitched_lociStitched	chr21	34568896	34642688	1	73793	64959.0976	320	s
1_6_MACS_peak_15649_lociStitched_lociStitched	chr17	55925032	55985188	1	60157	64836.1368	321	s
1_5_MACS_peak_37045_lociStitched_lociStitched	chr9	138966451	139015565	1	49115	64761.7204	322	s
1_5_MACS_peak_927_lociStitched_lociStitched	chr1	36583758	36633053	1	49296	64256.0325	323	s
1_13_MACS_peak_2975_lociStitched_lociStitched	chr1	201418828	201526863	1	108036	63945.9165	324	s
1_7_MACS_peak_25116_lociStitched_lociStitched	chr3	53245282	53306451	1	61170	63731.9811	325	s
1_5_MACS_peak_1041_lociStitched_lociStitched	chr1	40803994	40871414	1	67421	63725.384	326	s
1_3_MACS_peak_2250_lociStitched_lociStitched	chr1	153911364	153941601	1	30238	63346.515	327	s
1_7_MACS_peak_22326_lociStitched_lociStitched	chr20	30248763	30312292	1	63530	63325.7072	328	s
1_8_MACS_peak_20738_lociStitched_lociStitched	chr2	145410217	145465185	1	54969	63323.136	329	s
1_4_MACS_peak_3600_lociStitched_lociStitched	chr1	234734039	234761162	1	27124	63221.0007	330	s
1_9_MACS_peak_30463_lociStitched_lociStitched	chr6	26155236	26235817	1	80582	63183.5621	331	s
1_11_MACS_peak_14672_lociStitched_lociStitched	chr17	9876854	9973729	1	96876	63085	332	s
1_8_MACS_peak_6991_lociStitched_lociStitched	chr11	85842625	85926627	1	84003	62976.2994	333	s
1_6_MACS_peak_26557_lociStitched_lociStitched	chr3	196336128	196382271	1	46144	62929.8234	334	s
1_10_MACS_peak_23140_lociStitched_lociStitched	chr21	34731399	34787713	1	56315	62914.0008	335	s
1_9_MACS_peak_6789_lociStitched_lociStitched	chr11	72850687	72931000	1	80314	62852.9538	336	s
1_17_MACS_peak_30330_lociStitched_lociStitched	chr6	16669549	16763988	1	94440	62830.2667	337	s
1_8_MACS_peak_4835_lociStitched_lociStitched	chr10	79252681	79319659	1	66979	62684.7102	338	s
1_5_MACS_peak_34048_lociStitched_lociStitched	chr8	1683330	1729188	1	45859	62302.6788	339	s
1_12_MACS_peak_26532_lociStitched_lociStitched	chr3	195866806	195960217	1	93412	62146.3383	340	s
1_15_MACS_peak_35246_lociStitched_lociStitched	chr8	125760404	125880958	1	120555	62049.1438	341	s
1_7_MACS_peak_14206_lociStitched_lociStitched	chr16	85009865	85062885	1	53021	62033.4	342	s
1_11_MACS_peak_30826_lociStitched_lociStitched	chr6	36585949	36661421	1	75473	61909.6816	343	s
1_6_MACS_peak_6635_lociStitched_lociStitched	chr11	67187395	67253051	1	65657	61900.4768	344	s
1_2_MACS_peak_7258_lociStitched_lociStitched	chr11	117677365	117715325	1	37961	61753.328	345	s
1_5_MACS_peak_23492_lociStitched_lociStitched	chr22	17555930	17603413	1	47484	61708.9068	346	s
1_1_MACS_peak_5540_lociStitched_lociStitched	chr10	129842339	129870407	1	28069	61676.6232	347	s
1_5_MACS_peak_9251_lociStitched_lociStitched	chr12	120659869	120704921	1	45053	61671.6828	348	s
1_6_MACS_peak_14617_lociStitched_lociStitched	chr17	8029165	8104709	1	75545	61568.36	349	s
1_3_MACS_peak_15666_lociStitched_lociStitched	chr17	56404697	56431631	1	26935	61207.515	350	s
1_7_MACS_peak_25263_lociStitched_lociStitched	chr3	69786962	69854405	1	67444	61130.3352	351	s
1_8_MACS_peak_22022_lociStitched_lociStitched	chr20	3731805	3802750	1	70946	61104.9285	352	s
1_6_MACS_peak_6365_lociStitched_lociStitched	chr11	61438164	61510988	1	72825	61011.9472	353	s
1_10_MACS_peak_10332_lociStitched_lociStitched	chr14	21247858	21318246	1	70389	60695.5724	354	s
1_4_MACS_peak_31709_lociStitched_lociStitched	chr6	137528408	137571588	1	43181	60650.628	355	s
1_10_MACS_peak_24625_lociStitched_lociStitched	chr3	27545673	27649622	1	103950	60623.0568	356	s
1_6_MACS_peak_5248_lociStitched_lociStitched	chr10	104532251	104596115	1	63865	60613.3224	357	s
1_3_MACS_peak_18344_lociStitched_lociStitched	chr19	44247147	44290070	1	42924	60602.9837	358	s
1_2_MACS_peak_32126_lociStitched_lociStitched	chr6	163814827	163839978	1	25152	60598.8194	359	s
1_13_MACS_peak_8909_lociStitched_lociStitched	chr12	102216007	102304685	1	88679	60425.1892	360	s
1_4_MACS_peak_18752_lociStitched_lociStitched	chr19	54690588	54728988	1	38401	60207.36	361	s
1_6_MACS_peak_34492_lociStitched_lociStitched	chr8	38755528	38817868	1	62341	60201.738	362	s
1_8_MACS_peak_18542_lociStitched_lociStitched	chr19	49120566	49179548	1	58983	60197.0292	363	s
1_7_MACS_peak_7654_lociStitched_lociStitched	chr12	6711823	6757318	1	45496	60098.895	364	s
1_13_MACS_peak_31292_lociStitched_lociStitched	chr6	106230966	106360455	1	129490	60018.1515	365	s
1_6_MACS_peak_24673_lociStitched_lociStitched	chr3	32432455	32475676	1	43222	60008.0364	366	s
1_12_MACS_peak_6942_lociStitched_lociStitched	chr11	78042365	78140183	1	97819	59991.7794	367	s
1_2_MACS_peak_14444_lociStitched_lociStitched	chr17	2285892	2311438	1	25547	59683.1198	368	s
1_6_MACS_peak_6954_lociStitched_lociStitched	chr11	78509000	78565770	1	56771	59546.053	369	s
1_6_MACS_peak_11515_lociStitched_lociStitched	chr14	105113073	105159891	1	46819	59515.0416	370	s
1_5_MACS_peak_18891_lociStitched_lociStitched	chr19	59049324	59093473	1	44150	59371.5752	371	s
1_13_MACS_peak_14558_lociStitched_lociStitched	chr17	6945186	7043607	1	98422	59367.5472	372	s
1_4_MACS_peak_14293_lociStitched_lociStitched	chr16	88746956	88773851	1	26896	59050.662	373	s
1_2_MACS_peak_30603_lociStitched_lociStitched	chr6	30646467	30669095	1	22629	59007.0356	374	s
1_4_MACS_peak_17387_lociStitched_lociStitched	chr19	4364937	4403907	1	38971	58988.889	375	s
1_3_MACS_peak_339_lociStitched_lociStitched	chr1	15999248	16032953	1	33706	58963.527	376	s
1_7_MACS_peak_7664_lociStitched_lociStitched	chr12	6854134	6903189	1	49056	58816.945	377	s
1_13_MACS_peak_31583_lociStitched_lociStitched	chr6	129955089	130051756	1	96668	58792.8694	378	s
1_9_MACS_peak_24312_lociStitched_lociStitched	chr3	5017081	5080770	1	63690	58733.9958	379	s
1_8_MACS_peak_12433_lociStitched_lociStitched	chr15	75299046	75370970	1	71925	58661.2144	380	s
1_10_MACS_peak_20227_lociStitched_lociStitched	chr2	99060513	99140617	1	80105	58596.076	381	s
1_7_MACS_peak_14384_lociStitched_lociStitched	chr17	979619	1020476	1	40858	58437.7671	382	s
1_8_MACS_peak_34358_lociStitched_lociStitched	chr8	28203321	28282909	1	79589	58425.5508	383	s
1_4_MACS_peak_25043_lociStitched_lociStitched	chr3	50627261	50677042	1	49782	58383.1568	384	s
1_2_MACS_peak_17717_lociStitched_lociStitched	chr19	13204634	13232332	1	27699	58376.3048	385	s
1_3_MACS_peak_22574_lociStitched_lociStitched	chr20	39303200	39333856	1	30657	58270.9248	386	s
1_7_MACS_peak_33163_lociStitched_lociStitched	chr7	77011776	77065909	1	54134	58035.9893	387	s
1_12_MACS_peak_31654_lociStitched_lociStitched	chr6	134688488	134781601	1	93114	58028.0216	388	s
1_4_MACS_peak_13552_lociStitched_lociStitched	chr16	30063727	30108600	1	44874	58016.3017	389	s
1_8_MACS_peak_13285_lociStitched_lociStitched	chr16	17395677	17479078	1	83402	58013.7356	390	s
1_12_MACS_peak_17768_lociStitched_lociStitched	chr19	14466098	14552784	1	86687	57888.9108	391	s
1_9_MACS_peak_18980_lociStitched_lociStitched	chr2	10123722	10198415	1	74694	57879.6057	392	s
1_3_MACS_peak_30651_lociStitched_lociStitched	chr6	31664882	31709214	1	44333	57839.9604	393	s
1_12_MACS_peak_5755_lociStitched_lociStitched	chr11	7455084	7553226	1	98143	57658.425	394	s
1_7_MACS_peak_25734_lociStitched_lociStitched	chr3	128897233	128965179	1	67947	57529.8782	395	s
1_6_MACS_peak_11323_lociStitched_lociStitched	chr14	93098127	93148269	1	50143	57462.732	396	s
1_5_MACS_peak_5629_lociStitched_lociStitched	chr11	909793	956124	1	46332	57422.6414	397	s
1_1_MACS_peak_33862_lociStitched_lociStitched	chr7	143068351	143090821	1	22471	57325.464	398	s
1_2_MACS_peak_6407_lociStitched_lociStitched	chr11	62305023	62326094	1	21072	57317.3342	399	s
1_2_MACS_peak_22652_lociStitched_lociStitched	chr20	44619661	44647830	1	28170	57256.3094	400	s
1_3_MACS_peak_33286_lociStitched_lociStitched	chr7	97896301	97925758	1	29458	57234.951	401	s
1_6_MACS_peak_5412_lociStitched_lociStitched	chr10	121257846	121304662	1	46817	57232.56	402	s
1_4_MACS_peak_2495_lociStitched_lociStitched	chr1	161149132	161199578	1	50447	57230.987	403	s
1_6_MACS_peak_6564_lociStitched_lociStitched	chr11	65654691	65711306	1	56616	57181.15	404	s
1_6_MACS_peak_1837_lociStitched_lociStitched	chr1	112012425	112060104	1	47680	57171.8889	405	s
1_5_MACS_peak_5699_lociStitched_lociStitched	chr11	3844404	3893519	1	49116	57091.276	406	s
1_2_MACS_peak_33949_lociStitched_lociStitched	chr7	150776239	150790034	1	13796	56988.5245	407	s
1_9_MACS_peak_18588_lociStitched_lociStitched	chr19	49981737	50064931	1	83195	56962.9318	408	s
1_6_MACS_peak_11619_lociStitched_lociStitched	chr15	31614216	31660720	1	46505	56916.2456	409	s
1_7_MACS_peak_3959_lociStitched_lociStitched	chr10	11201623	11269960	1	68338	56740.2111	410	s
1_8_MACS_peak_9017_lociStitched_lociStitched	chr12	109080143	109140160	1	60018	56722.0667	411	s
1_6_MACS_peak_10872_lociStitched_lociStitched	chr14	68825421	68877986	1	52566	56544.1705	412	s
1_6_MACS_peak_1029_lociStitched_lociStitched	chr1	40499831	40563924	1	64094	56510.7981	413	s
1_17_MACS_peak_29050_lociStitched_lociStitched	chr5	118638590	118764695	1	126106	56469.819	414	s
1_6_MACS_peak_4295_lociStitched_lociStitched	chr10	33619170	33667767	1	48598	56411.3976	415	s
1_6_MACS_peak_19771_lociStitched_lociStitched	chr2	65032486	65093647	1	61162	56408.7903	416	s
1_3_MACS_peak_21728_lociStitched_lociStitched	chr2	233922835	233959801	1	36967	56325.0942	417	s
1_5_MACS_peak_26639_lociStitched_lociStitched	chr4	1702716	1756006	1	53291	56300.885	418	s
1_14_MACS_peak_2519_lociStitched_lociStitched	chr1	161455837	161560008	1	104172	56116.9177	419	s
1_5_MACS_peak_2453_lociStitched_lociStitched	chr1	160509399	160559110	1	49712	55909.9617	420	s
1_5_MACS_peak_117_lociStitched_lociStitched	chr1	6638900	6676138	1	37239	55886.7904	421	s
1_3_MACS_peak_6799_lociStitched_lociStitched	chr11	72976918	73021045	1	44128	55825.0677	422	s
1_4_MACS_peak_23999_lociStitched_lociStitched	chr22	39884466	39929611	1	45146	55790.191	423	s
1_4_MACS_peak_15185_lociStitched_lociStitched	chr17	36827200	36863777	1	36578	55768.9519	424	s
1_8_MACS_peak_7526_lociStitched_lociStitched	chr12	702299	755962	1	53664	55600.2343	425	s
1_6_MACS_peak_4898_lociStitched_lociStitched	chr10	81903559	81967676	1	64118	55262.4423	426	s
1_8_MACS_peak_28083_lociStitched_lociStitched	chr5	1469820	1540763	1	70944	55257.5027	427	s
1_2_MACS_peak_25662_lociStitched_lociStitched	chr3	126240849	126272829	1	31981	55251.846	428	s
1_7_MACS_peak_5227_lociStitched_lociStitched	chr10	104179073	104240697	1	61625	55073.3688	429	s
1_8_MACS_peak_28860_lociStitched_lociStitched	chr5	95143342	95216107	1	72766	55046.7225	430	s
1_3_MACS_peak_2228_lociStitched_lociStitched	chr1	153504578	153541914	1	37337	54857.7848	431	s
1_7_MACS_peak_564_lociStitched_lociStitched	chr1	24190931	24247329	1	56399	54559.4252	432	s
1_5_MACS_peak_15254_lociStitched_lociStitched	chr17	38462688	38503049	1	40362	54535.7832	433	s
1_6_MACS_peak_35981_lociStitched_lociStitched	chr9	73011748	73054766	1	43019	54400.5628	434	s
1_4_MACS_peak_18276_lociStitched_lociStitched	chr19	41801742	41842137	1	40396	54331.275	435	s
1_14_MACS_peak_3833_lociStitched_lociStitched	chr10	3843096	3945697	1	102602	53732.1437	436	s
1_7_MACS_peak_66_lociStitched_lociStitched	chr1	2120359	2188554	1	68196	53730.8405	437	s
1_5_MACS_peak_17718_lociStitched_lociStitched	chr19	13257102	13293426	1	36325	53683.2396	438	s
1_12_MACS_peak_21031_lociStitched_lociStitched	chr2	174850657	174925414	1	74758	53653.0989	439	s
1_8_MACS_peak_10318_lociStitched_lociStitched	chr14	21148414	21227513	1	79100	53644.9418	440	s
1_5_MACS_peak_5478_lociStitched_lociStitched	chr10	125936013	125998235	1	62223	53517.1422	441	s
1_5_MACS_peak_33629_lociStitched_lociStitched	chr7	128568128	128605119	1	36992	53407.6058	442	s
1_13_MACS_peak_3921_lociStitched_lociStitched	chr10	6308585	6406017	1	97433	53392.736	443	s
1_12_MACS_peak_33054_lociStitched_lociStitched	chr7	73617073	73699728	1	82656	53279.413	444	s
1_3_MACS_peak_13537_lociStitched_lociStitched	chr16	29814418	29837515	1	23098	53190.0813	445	s
1_7_MACS_peak_13579_lociStitched_lociStitched	chr16	30535024	30584280	1	49257	53127.5216	446	s
1_5_MACS_peak_7310_lociStitched_lociStitched	chr11	118936058	118989085	1	53028	53074.7243	447	s
1_4_MACS_peak_34260_lociStitched_lociStitched	chr8	22388690	22420262	1	31573	53040.96	448	s
1_4_MACS_peak_8161_lociStitched_lociStitched	chr12	48192029	48223823	1	31795	52975.1628	449	s
1_1_MACS_peak_7303_lociStitched_lociStitched	chr11	118779324	118801853	1	22530	52868.8043	450	s
1_8_MACS_peak_22557_lociStitched_lociStitched	chr20	39035440	39102683	1	67244	52819.3765	451	s
1_3_MACS_peak_21875_lociStitched_lociStitched	chr2	241499168	241527594	1	28427	52758.656	452	s
1_11_MACS_peak_24853_lociStitched_lociStitched	chr3	45051967	45152802	1	100836	52666.1205	453	s
1_12_MACS_peak_24396_lociStitched_lociStitched	chr3	10211884	10293283	1	81400	52583.754	454	s
1_2_MACS_peak_29197_lociStitched_lociStitched	chr5	134712276	134737271	1	24996	52524.493	455	s
1_10_MACS_peak_31762_lociStitched_lociStitched	chr6	139591120	139666623	1	75504	52444.3838	456	s
1_3_MACS_peak_15569_lociStitched_lociStitched	chr17	48216173	48242299	1	26127	52437.4946	457	s
1_4_MACS_peak_18309_lociStitched_lociStitched	chr19	42688328	42725935	1	37608	52123.302	458	s
1_6_MACS_peak_36174_lociStitched_lociStitched	chr9	90290158	90350425	1	60268	52106.8482	459	s
1_2_MACS_peak_13840_lociStitched_lociStitched	chr16	66543314	66561783	1	18470	51953.297	460	s
1_4_MACS_peak_2818_lociStitched_lociStitched	chr1	183830906	183888166	1	57261	51894.738	461	s
1_7_MACS_peak_22316_lociStitched_lociStitched	chr20	30101487	30159463	1	57977	51842.1392	462	s
1_4_MACS_peak_20000_lociStitched_lociStitched	chr2	74779111	74815297	1	36187	51774.9288	463	s
1_2_MACS_peak_17667_lociStitched_lociStitched	chr19	11668911	11699525	1	30615	51713.1688	464	s
1_6_MACS_peak_29917_lociStitched_lociStitched	chr6	287373	343572	1	56200	51691.8402	465	s
1_6_MACS_peak_524_lociStitched_lociStitched	chr1	23028522	23081860	1	53339	51657.853	466	s
1_8_MACS_peak_10519_lociStitched_lociStitched	chr14	35072934	35142086	1	69153	51580.4768	467	s
1_5_MACS_peak_17335_lociStitched_lociStitched	chr19	3341279	3388846	1	47568	51519.8177	468	s
1_11_MACS_peak_3160_lociStitched_lociStitched	chr1	207978203	208049517	1	71315	51424.5254	469	s
1_7_MACS_peak_17592_lociStitched_lociStitched	chr19	10291584	10349675	1	58092	51346.6349	470	s
1_7_MACS_peak_9308_lociStitched_lociStitched	chr12	121967955	122029634	1	61680	51335.4317	471	s
1_3_MACS_peak_20180_lociStitched_lociStitched	chr2	96890364	96934083	1	43720	51299.8746	472	s
1_5_MACS_peak_6278_lociStitched_lociStitched	chr11	58938861	58994596	1	55736	51281.7735	473	s
1_6_MACS_peak_29700_lociStitched_lociStitched	chr5	172183669	172235482	1	51814	51072.0741	474	s
1_6_MACS_peak_5825_lociStitched_lociStitched	chr11	10306261	10353430	1	47170	50999.1228	475	s
1_4_MACS_peak_5731_lociStitched_lociStitched	chr11	6623228	6671233	1	48006	50794.0905	476	s
1_11_MACS_peak_2775_lociStitched_lociStitched	chr1	182106382	182181633	1	75252	50719.174	477	s
1_2_MACS_peak_30718_lociStitched_lociStitched	chr6	33263318	33292365	1	29048	50707.3479	478	s
1_5_MACS_peak_29832_lociStitched_lociStitched	chr5	177875914	177925043	1	49130	50686.3893	479	s
1_6_MACS_peak_21068_lociStitched_lociStitched	chr2	178091217	178148925	1	57709	50650.3116	480	s
1_3_MACS_peak_4357_lociStitched_lociStitched	chr10	43599923	43642592	1	42670	50631.0354	481	s
1_6_MACS_peak_4620_lociStitched_lociStitched	chr10	71076865	71121511	1	44647	50615.1702	482	s
1_10_MACS_peak_12726_lociStitched_lociStitched	chr15	90878619	90964154	1	85536	50397.222	483	s
1_14_MACS_peak_20077_lociStitched_lociStitched	chr2	85892129	85983071	1	90943	50390.9622	484	s
1_8_MACS_peak_26069_lociStitched_lociStitched	chr3	158416598	158496748	1	80151	50318.17	485	s
1_9_MACS_peak_23937_lociStitched_lociStitched	chr22	38542912	38617149	1	74238	50317.8386	486	s
1_4_MACS_peak_2540_lociStitched_lociStitched	chr1	161954527	162001842	1	47316	50026.1495	487	s
1_4_MACS_peak_5264_lociStitched_lociStitched	chr10	105192671	105241331	1	48661	49993.284	488	s
1_2_MACS_peak_18487_lociStitched_lociStitched	chr19	47728349	47748867	1	20519	49983.8998	489	s
1_2_MACS_peak_18563_lociStitched_lociStitched	chr19	49455804	49474782	1	18979	49940.607	490	s
1_4_MACS_peak_22947_lociStitched_lociStitched	chr20	61272785	61336180	1	63396	49917.223	491	s
1_11_MACS_peak_28306_lociStitched_lociStitched	chr5	39393970	39476969	1	83000	49898.9988	492	s
1_8_MACS_peak_10154_lociStitched_lociStitched	chr13	100024047	100089692	1	65646	49857.3775	493	s
1_4_MACS_peak_20572_lociStitched_lociStitched	chr2	128143817	128181751	1	37935	49852.8628	494	s
1_3_MACS_peak_12087_lociStitched_lociStitched	chr15	59450550	59499644	1	49095	49835.3194	495	s
1_11_MACS_peak_35373_lociStitched_lociStitched	chr8	131287966	131372117	1	84152	49825.8071	496	s
1_2_MACS_peak_7567_lociStitched_lociStitched	chr12	1904195	1926006	1	21812	49777.0642	497	s
1_1_MACS_peak_4866_lociStitched_lociStitched	chr10	80717804	80742575	1	24772	49772.3703	498	s
1_7_MACS_peak_10684_lociStitched_lociStitched	chr14	55545467	55606728	1	61262	49768.4364	499	s
1_6_MACS_peak_13445_lociStitched_lociStitched	chr16	27242665	27300144	1	57480	49765.3182	500	s
1_4_MACS_peak_11544_lociStitched_lociStitched	chr14	105850131	105888663	1	38533	49702.4268	501	s
1_5_MACS_peak_29720_lociStitched_lociStitched	chr5	172433187	172485595	1	52409	49425.9848	502	s
1_3_MACS_peak_14949_lociStitched_lociStitched	chr17	27262565	27315788	1	53224	49385.6217	503	s
1_11_MACS_peak_25242_lociStitched_lociStitched	chr3	69355407	69440196	1	84790	49364.1558	504	s
1_5_MACS_peak_21355_lociStitched_lociStitched	chr2	207993437	208033060	1	39624	49314.7858	505	s
1_5_MACS_peak_29199_lociStitched_lociStitched	chr5	134758440	134798787	1	40348	49291.9299	506	s
1_7_MACS_peak_1086_lociStitched_lociStitched	chr1	42184732	42251243	1	66512	49258.0466	507	s
1_4_MACS_peak_804_lociStitched_lociStitched	chr1	31347742	31404496	1	56755	49251.1212	508	s
1_2_MACS_peak_30671_lociStitched_lociStitched	chr6	32142796	32166025	1	23230	49131.6579	509	s
1_4_MACS_peak_13234_lociStitched_lociStitched	chr16	15100833	15150712	1	49880	49046.0207	510	s
1_8_MACS_peak_6057_lociStitched_lociStitched	chr11	35159562	35214539	1	54978	49022.9909	511	s
1_8_MACS_peak_28541_lociStitched_lociStitched	chr5	66460115	66531944	1	71830	48994.5609	512	s
1_7_MACS_peak_32826_lociStitched_lociStitched	chr7	44644862	44686612	1	41751	48918.475	513	s
1_3_MACS_peak_14775_lociStitched_lociStitched	chr17	17716672	17754050	1	37379	48879.2106	514	s
1_8_MACS_peak_6320_lociStitched_lociStitched	chr11	60098814	60165750	1	66937	48863.28	515	s
1_5_MACS_peak_6331_lociStitched_lociStitched	chr11	60676527	60735218	1	58692	48860.2575	516	s
1_9_MACS_peak_11973_lociStitched_lociStitched	chr15	52755946	52822712	1	66767	48752.5332	517	s
1_2_MACS_peak_23724_lociStitched_lociStitched	chr22	29753851	29791959	1	38109	48751.5644	518	s
1_6_MACS_peak_32687_lociStitched_lociStitched	chr7	36283982	36339057	1	55076	48697.315	519	s
1_9_MACS_peak_6182_lociStitched_lociStitched	chr11	47498473	47575624	1	77152	48551.1243	520	s
1_6_MACS_peak_837_lociStitched_lociStitched	chr1	32385741	32428594	1	42854	48419.6047	521	s
1_13_MACS_peak_11191_lociStitched_lociStitched	chr14	88456451	88517859	1	61409	48407.9264	522	s
1_6_MACS_peak_16172_lociStitched_lociStitched	chr17	75091021	75154926	1	63906	48376.085	523	s
1_4_MACS_peak_23501_lociStitched_lociStitched	chr22	17694195	17740373	1	46179	48279.099	524	s
1_7_MACS_peak_14958_lociStitched_lociStitched	chr17	27432299	27484643	1	52345	48036.0888	525	s
1_6_MACS_peak_22466_lociStitched_lociStitched	chr20	35462538	35513395	1	50858	47973.4081	526	s
1_5_MACS_peak_3316_lociStitched_lociStitched	chr1	221870399	221926478	1	56080	47874.6423	527	s
1_5_MACS_peak_17546_lociStitched_lociStitched	chr19	8536419	8585417	1	48999	47861.2464	528	s
1_4_MACS_peak_27258_lociStitched_lociStitched	chr4	79549814	79595045	1	45232	47759.4129	529	s
1_5_MACS_peak_4079_lociStitched_lociStitched	chr10	17240882	17273885	1	33004	47758.6413	530	s
1_5_MACS_peak_14849_lociStitched_lociStitched	chr17	19621899	19667415	1	45517	47714.4228	531	s
1_7_MACS_peak_15080_lociStitched_lociStitched	chr17	32526728	32593608	1	66881	47451.36	532	s
1_9_MACS_peak_7966_lociStitched_lociStitched	chr12	25049124	25133955	1	84832	47395.0797	533	s
1_6_MACS_peak_17588_lociStitched_lociStitched	chr19	10206180	10257558	1	51379	47308.8624	534	s
1_10_MACS_peak_37199_lociStitched_lociStitched	chrX	12964687	13049024	1	84338	47237.1537	535	s
1_4_MACS_peak_18785_lociStitched_lociStitched	chr19	55139668	55185736	1	46069	47210.4864	536	s
1_4_MACS_peak_28362_lociStitched_lociStitched	chr5	42984998	43021041	1	36044	47187.4956	537	s
1_3_MACS_peak_20671_lociStitched_lociStitched	chr2	136961742	137018267	1	56526	47113.5875	538	s
1_6_MACS_peak_24506_lociStitched_lociStitched	chr3	15306036	15362739	1	56704	47108.8524	539	s
1_4_MACS_peak_24084_lociStitched_lociStitched	chr22	42791496	42842289	1	50794	47100.3489	540	s
1_13_MACS_peak_21172_lociStitched_lociStitched	chr2	192464341	192562084	1	97744	47082.8031	541	s
1_1_MACS_peak_22915_lociStitched_lociStitched	chr20	57575333	57591957	1	16625	47047.5824	542	s
1_4_MACS_peak_26449_lociStitched_lociStitched	chr3	188616297	188672744	1	56448	47042.9298	543	s
1_4_MACS_peak_1299_lociStitched_lociStitched	chr1	55006347	55049051	1	42705	47042.7264	544	s
1_11_MACS_peak_11682_lociStitched_lociStitched	chr15	38294915	38380930	1	86016	47041.6035	545	s
1_2_MACS_peak_24954_lociStitched_lociStitched	chr3	48579734	48607531	1	27798	47040.8631	546	s
1_2_MACS_peak_17281_lociStitched_lociStitched	chr19	2263284	2292097	1	28814	47019.9347	547	s
1_3_MACS_peak_17137_lociStitched_lociStitched	chr18	74695119	74729733	1	34615	47009.2734	548	s
1_12_MACS_peak_3772_lociStitched_lociStitched	chr1	247479173	247582757	1	103585	46985.7024	549	s
1_5_MACS_peak_6399_lociStitched_lociStitched	chr11	62191629	62240633	1	49005	46980.1348	550	s
1_6_MACS_peak_36368_lociStitched_lociStitched	chr9	100979066	101019839	1	40774	46876.7181	551	s
1_5_MACS_peak_15534_lociStitched_lociStitched	chr17	47268792	47302708	1	33917	46773.5556	552	s
1_3_MACS_peak_375_lociStitched_lociStitched	chr1	16926417	16949073	1	22657	46728	553	s
1_2_MACS_peak_519_lociStitched_lociStitched	chr1	22960145	22981424	1	21280	46690.3818	554	s
1_6_MACS_peak_102_lociStitched_lociStitched	chr1	6084290	6134567	1	50278	46677.1668	555	s
1_3_MACS_peak_30183_lociStitched_lociStitched	chr6	11727439	11776360	1	48922	46592.3604	556	s
1_7_MACS_peak_17470_lociStitched_lociStitched	chr19	6718760	6779114	1	60355	46581.2172	557	s
1_5_MACS_peak_28612_lociStitched_lociStitched	chr5	72216474	72254716	1	38243	46479.3268	558	s
1_5_MACS_peak_35806_lociStitched_lociStitched	chr9	33116406	33169432	1	53027	46477.289	559	s
1_12_MACS_peak_27360_lociStitched_lociStitched	chr4	87821370	87904912	1	83543	46474.4146	560	s
1_6_MACS_peak_11117_lociStitched_lociStitched	chr14	77272490	77338357	1	65868	46455.9951	561	s
1_3_MACS_peak_2372_lociStitched_lociStitched	chr1	156695434	156738835	1	43402	46434.7299	562	s
1_3_MACS_peak_11534_lociStitched_lociStitched	chr14	105524591	105554798	1	30208	46325.4552	563	s
1_8_MACS_peak_8480_lociStitched_lociStitched	chr12	58224528	58293657	1	69130	46323.3429	564	s
1_5_MACS_peak_17276_lociStitched_lociStitched	chr19	2149326	2192168	1	42843	46307.9178	565	s
1_7_MACS_peak_12367_lociStitched_lociStitched	chr15	72487003	72542994	1	55992	46220.5705	566	s
1_4_MACS_peak_32281_lociStitched_lociStitched	chr7	2727003	2779984	1	52982	46204.7301	567	s
1_4_MACS_peak_656_lociStitched_lociStitched	chr1	26855441	26886036	1	30596	46152.5575	568	s
1_5_MACS_peak_19147_lociStitched_lociStitched	chr2	26213845	26260377	1	46533	46150.4376	569	s
1_6_MACS_peak_6150_lociStitched_lociStitched	chr11	46362948	46404343	1	41396	46114.03	570	s
1_3_MACS_peak_14269_lociStitched_lociStitched	chr16	87979863	88001222	1	21360	46111.9451	571	s
1_5_MACS_peak_23378_lociStitched_lociStitched	chr21	44893728	44943862	1	50135	46103.2264	572	s
1_2_MACS_peak_15583_lociStitched_lociStitched	chr17	48694359	48721969	1	27611	45989.977	573	s
1_7_MACS_peak_3694_lociStitched_lociStitched	chr1	243407284	243455327	1	48044	45986.7596	574	s
1_5_MACS_peak_17749_lociStitched_lociStitched	chr19	14222425	14262147	1	39723	45882.8822	575	s
1_10_MACS_peak_11064_lociStitched_lociStitched	chr14	75633556	75707964	1	74409	45865.0912	576	s
1_4_MACS_peak_19936_lociStitched_lociStitched	chr2	71286877	71312083	1	25207	45819.4668	577	s
1_1_MACS_peak_28074_lociStitched_lociStitched	chr5	1100536	1113266	1	12731	45779.626	578	s
1_1_MACS_peak_30125_lociStitched_lociStitched	chr6	7238811	7269818	1	31008	45778.7348	579	s
1_10_MACS_peak_24120_lociStitched_lociStitched	chr22	43316999	43401952	1	84954	45670.7328	580	s
1_4_MACS_peak_37064_lociStitched_lociStitched	chr9	139508093	139552504	1	44412	45658.9491	581	s
1_7_MACS_peak_35354_lociStitched_lociStitched	chr8	130968683	131029950	1	61268	45625.5349	582	s
1_1_MACS_peak_21713_lociStitched_lociStitched	chr2	232570237	232584173	1	13937	45572.1136	583	s
1_5_MACS_peak_32086_lociStitched_lociStitched	chr6	160372475	160412511	1	40037	45528.9392	584	s
1_4_MACS_peak_32247_lociStitched_lociStitched	chr7	1951723	1993239	1	41517	45513.9908	585	s
1_8_MACS_peak_34697_lociStitched_lociStitched	chr8	62612200	62680525	1	68326	45470.2875	586	s
1_12_MACS_peak_3645_lociStitched_lociStitched	chr1	236021391	236118838	1	97448	45429.7914	587	s
1_3_MACS_peak_12341_lociStitched_lociStitched	chr15	70526208	70565949	1	39742	45408.0666	588	s
1_4_MACS_peak_35510_lociStitched_lociStitched	chr8	142273850	142319616	1	45767	45354.106	589	s
1_9_MACS_peak_27888_lociStitched_lociStitched	chr4	159687244	159746578	1	59335	45337.1094	590	s
1_9_MACS_peak_31221_lociStitched_lociStitched	chr6	88399918	88467914	1	67997	45251.338	591	s
1_3_MACS_peak_10286_lociStitched_lociStitched	chr13	114862738	114899099	1	36362	45247.6284	592	s
1_11_MACS_peak_27425_lociStitched_lociStitched	chr4	90189071	90258850	1	69780	45244.7036	593	s
1_8_MACS_peak_36926_lociStitched_lociStitched	chr9	132679642	132761137	1	81496	45237.8745	594	s
1_6_MACS_peak_8531_lociStitched_lociStitched	chr12	64976612	65033329	1	56718	45231.8075	595	s
1_2_MACS_peak_29516_lociStitched_lociStitched	chr5	150849348	150881198	1	31851	45141.005	596	s
1_9_MACS_peak_22338_lociStitched_lociStitched	chr20	30605976	30675352	1	69377	45073.5872	597	s
1_10_MACS_peak_21847_lociStitched_lociStitched	chr2	240141346	240207811	1	66466	45016.7445	598	s
1_6_MACS_peak_22260_lociStitched_lociStitched	chr20	23602468	23649150	1	46683	44940.7614	599	s
1_5_MACS_peak_407_lociStitched_lociStitched	chr1	17865253	17915372	1	50120	44871.5407	600	s
1_8_MACS_peak_24905_lociStitched_lociStitched	chr3	46400558	46455104	1	54547	44869.5396	601	s
1_7_MACS_peak_18759_lociStitched_lociStitched	chr19	54744312	54791142	1	46831	44844.408	602	s
1_3_MACS_peak_28500_lociStitched_lociStitched	chr5	60608121	60630594	1	22474	44777.4525	603	s
1_5_MACS_peak_14300_lociStitched_lociStitched	chr16	88833694	88880251	1	46558	44704.0314	604	s
1_3_MACS_peak_34003_lociStitched_lociStitched	chr7	155046413	155091960	1	45548	44658.8335	605	s
1_4_MACS_peak_15246_lociStitched_lociStitched	chr17	38251242	38287886	1	36645	44610.4056	606	s
1_10_MACS_peak_24650_lociStitched_lociStitched	chr3	30669704	30747228	1	77525	44553.0428	607	s
1_5_MACS_peak_874_lociStitched_lociStitched	chr1	33428105	33473401	1	45297	44467.0832	608	s
1_4_MACS_peak_2156_lociStitched_lociStitched	chr1	150520865	150553558	1	32694	44429.787	609	s
1_3_MACS_peak_18393_lociStitched_lociStitched	chr19	45594345	45623287	1	28943	44373.8744	610	s
1_3_MACS_peak_16520_lociStitched_lociStitched	chr18	3445714	3479110	1	33397	44323.1712	611	s
1_10_MACS_peak_13728_lociStitched_lociStitched	chr16	53075071	53135787	1	60717	44304.4652	612	s
1_3_MACS_peak_36890_lociStitched_lociStitched	chr9	131922686	131941444	1	18759	44233.2398	613	s
1_4_MACS_peak_5297_lociStitched_lociStitched	chr10	106078546	106114142	1	35597	44231.5896	614	s
1_4_MACS_peak_22649_lociStitched_lociStitched	chr20	44537598	44578111	1	40514	44167.2726	615	s
1_7_MACS_peak_32639_lociStitched_lociStitched	chr7	30449447	30519862	1	70416	44114.9975	616	s
1_9_MACS_peak_10141_lociStitched_lociStitched	chr13	99921902	99989497	1	67596	44031.383	617	s
1_6_MACS_peak_36932_lociStitched_lociStitched	chr9	132796358	132837847	1	41490	43999.0845	618	s
1_9_MACS_peak_10398_lociStitched_lociStitched	chr14	23537987	23598192	1	60206	43871.3835	619	s
1_7_MACS_peak_2303_lociStitched_lociStitched	chr1	155150537	155221577	1	71041	43824.576	620	s
1_10_MACS_peak_31332_lociStitched_lociStitched	chr6	106949112	107024419	1	75308	43730.7749	621	s
1_4_MACS_peak_13126_lociStitched_lociStitched	chr16	10830836	10866087	1	35252	43686.5643	622	s
1_11_MACS_peak_21603_lociStitched_lociStitched	chr2	225746238	225825062	1	78825	43566.0248	623	s
1_5_MACS_peak_17603_lociStitched_lociStitched	chr19	10378268	10417481	1	39214	43487.217	624	s
1_5_MACS_peak_26607_lociStitched_lociStitched	chr4	673759	716418	1	42660	43375.6712	625	s
1_3_MACS_peak_17609_lociStitched_lociStitched	chr19	10511366	10544149	1	32784	43348.9609	626	s
1_5_MACS_peak_1831_lociStitched_lociStitched	chr1	111727573	111766007	1	38435	43318.9614	627	s
1_5_MACS_peak_5913_lociStitched_lociStitched	chr11	16806163	16842950	1	36788	43298.299	628	s
1_3_MACS_peak_16340_lociStitched_lociStitched	chr17	79345639	79376179	1	30541	43296.558	629	s
1_8_MACS_peak_21480_lociStitched_lociStitched	chr2	218653373	218720256	1	66884	43286.6776	630	s
1_2_MACS_peak_17713_lociStitched_lociStitched	chr19	13046723	13076761	1	30039	43167.6098	631	s
1_3_MACS_peak_33292_lociStitched_lociStitched	chr7	98970045	98998387	1	28343	43125.1872	632	s
1_3_MACS_peak_18340_lociStitched_lociStitched	chr19	44166646	44208865	1	42220	43088.7114	633	s
1_5_MACS_peak_25992_lociStitched_lociStitched	chr3	152846241	152884315	1	38075	42913.2054	634	s
1_4_MACS_peak_22447_lociStitched_lociStitched	chr20	34672607	34718928	1	46322	42814.5003	635	s
1_4_MACS_peak_32242_lociStitched_lociStitched	chr7	1542714	1574830	1	32117	42810.628	636	s
1_7_MACS_peak_30097_lociStitched_lociStitched	chr6	7015736	7057451	1	41716	42803.7615	637	s
1_3_MACS_peak_12534_lociStitched_lociStitched	chr15	79267755	79299789	1	32035	42768.5934	638	s
1_6_MACS_peak_11877_lociStitched_lociStitched	chr15	45922317	45958707	1	36391	42754.611	639	s
1_2_MACS_peak_15443_lociStitched_lociStitched	chr17	43481950	43512011	1	30062	42749.7481	640	s
1_7_MACS_peak_31916_lociStitched_lociStitched	chr6	149771442	149821857	1	50416	42696.4635	641	s
1_4_MACS_peak_13450_lociStitched_lociStitched	chr16	27314734	27360645	1	45912	42619.1813	642	s
1_4_MACS_peak_13924_lociStitched_lociStitched	chr16	68269335	68300495	1	31161	42548.98	643	s
1_6_MACS_peak_17207_lociStitched_lociStitched	chr19	923199	954170	1	30972	42544.8627	644	s
1_4_MACS_peak_1213_lociStitched_lociStitched	chr1	47044052	47083890	1	39839	42503.1622	645	s
1_5_MACS_peak_9244_lociStitched_lociStitched	chr12	120524158	120566648	1	42491	42477.253	646	s
1_3_MACS_peak_12760_lociStitched_lociStitched	chr15	91405700	91430855	1	25156	42449.0625	647	s
1_6_MACS_peak_6484_lociStitched_lociStitched	chr11	64070385	64129133	1	58749	42439.5552	648	s
1_8_MACS_peak_15862_lociStitched_lociStitched	chr17	63009240	63063886	1	54647	42438.0836	649	s
1_6_MACS_peak_31347_lociStitched_lociStitched	chr6	108867046	108920620	1	53575	42398.4636	650	s
1_2_MACS_peak_16044_lociStitched_lociStitched	chr17	72506337	72544544	1	38208	42318.0732	651	s
1_7_MACS_peak_16256_lociStitched_lociStitched	chr17	76730597	76780790	1	50194	42307.6797	652	s
1_4_MACS_peak_18261_lociStitched_lociStitched	chr19	41303052	41351970	1	48919	42304.2864	653	s
1_3_MACS_peak_14883_lociStitched_lociStitched	chr17	21178271	21215844	1	37574	42280.8969	654	s
1_7_MACS_peak_15511_lociStitched_lociStitched	chr17	46055598	46104112	1	48515	42260.5454	655	s
1_4_MACS_peak_17409_lociStitched_lociStitched	chr19	4688112	4725858	1	37747	42233.9994	656	s
1_3_MACS_peak_11109_lociStitched_lociStitched	chr14	77218642	77250217	1	31576	42228.405	657	s
1_2_MACS_peak_8706_lociStitched_lociStitched	chr12	89726464	89749527	1	23064	42226.0467	658	s
1_1_MACS_peak_26817_lociStitched_lociStitched	chr4	15001533	15007683	1	6151	42164.4	659	s
1_8_MACS_peak_7711_lociStitched_lociStitched	chr12	8177898	8249715	1	71818	42156.579	660	s
1_4_MACS_peak_11521_lociStitched_lociStitched	chr14	105249988	105294144	1	44157	42063.0056	661	s
1_1_MACS_peak_16369_lociStitched_lociStitched	chr17	79872417	79887284	1	14868	42058.743	662	s
1_8_MACS_peak_16387_lociStitched_lociStitched	chr17	80223693	80274542	1	50850	41986.0193	663	s
1_5_MACS_peak_15652_lociStitched_lociStitched	chr17	55998280	56034158	1	35879	41930.6186	664	s
1_6_MACS_peak_20271_lociStitched_lociStitched	chr2	101765740	101822835	1	57096	41810.6685	665	s
1_4_MACS_peak_9924_lociStitched_lociStitched	chr13	50689054	50717375	1	28322	41784.8034	666	s
1_7_MACS_peak_21044_lociStitched_lociStitched	chr2	175435989	175500899	1	64911	41730.639	667	s
1_5_MACS_peak_18243_lociStitched_lociStitched	chr19	40909025	40951578	1	42554	41680.6635	668	s
1_8_MACS_peak_28147_lociStitched_lociStitched	chr5	14543648	14608383	1	64736	41656.9725	669	s
1_4_MACS_peak_17811_lociStitched_lociStitched	chr19	16172431	16206702	1	34272	41642.6921	670	s
1_7_MACS_peak_12799_lociStitched_lociStitched	chr15	93340317	93393502	1	53186	41553.4405	671	s
1_8_MACS_peak_1180_lociStitched_lociStitched	chr1	45972645	46033370	1	60726	41299.0725	672	s
1_3_MACS_peak_32257_lociStitched_lociStitched	chr7	2271312	2303514	1	32203	41131.6146	673	s
1_3_MACS_peak_5837_lociStitched_lociStitched	chr11	10456536	10483675	1	27140	40868.6201	674	s
1_2_MACS_peak_26519_lociStitched_lociStitched	chr3	195618959	195637810	1	18852	40846.3468	675	s
1_12_MACS_peak_26953_lociStitched_lociStitched	chr4	38107409	38196174	1	88766	40752.0115	676	s
1_6_MACS_peak_32180_lociStitched_lociStitched	chr6	170331735	170374465	1	42731	40725.963	677	s
1_2_MACS_peak_35023_lociStitched_lociStitched	chr8	103799037	103823738	1	24702	40610.9141	678	s
1_7_MACS_peak_13455_lociStitched_lociStitched	chr16	27377972	27444650	1	66679	40566.8952	679	s
1_3_MACS_peak_23512_lociStitched_lociStitched	chr22	18242437	18283984	1	41548	40508.325	680	s
1_1_MACS_peak_2343_lociStitched_lociStitched	chr1	156114906	156136608	1	21703	40435.1664	681	s
1_6_MACS_peak_34633_lociStitched_lociStitched	chr8	56755488	56815221	1	59734	40427.2944	682	s
1_2_MACS_peak_4269_lociStitched_lociStitched	chr10	31981734	32014521	1	32788	40314.8952	683	s
1_4_MACS_peak_348_lociStitched_lociStitched	chr1	16151271	16177274	1	26004	40247.4434	684	s
1_4_MACS_peak_14587_lociStitched_lociStitched	chr17	7358376	7389099	1	30724	40228.6962	685	s
1_4_MACS_peak_36697_lociStitched_lociStitched	chr9	124244069	124269176	1	25108	40213.8819	686	s
1_8_MACS_peak_16407_lociStitched_lociStitched	chr17	80476509	80525130	1	48622	40180.3944	687	s
1_9_MACS_peak_27674_lociStitched_lociStitched	chr4	140096668	140149789	1	53122	40101.0429	688	s
1_9_MACS_peak_10304_lociStitched_lociStitched	chr14	20883670	20946834	1	63165	40077.558	689	s
1_3_MACS_peak_18279_lociStitched_lociStitched	chr19	41856224	41886722	1	30499	39985.9278	690	s
1_6_MACS_peak_22066_lociStitched_lociStitched	chr20	4774872	4811255	1	36384	39883.0446	691	s
1_7_MACS_peak_559_lociStitched_lociStitched	chr1	24103658	24139568	1	35911	39860.1	692	s
1_4_MACS_peak_3928_lociStitched_lociStitched	chr10	6419472	6452986	1	33515	39824.6862	693	s
1_5_MACS_peak_22280_lociStitched_lociStitched	chr20	24929254	24976456	1	47203	39758.2446	694	s
1_3_MACS_peak_32151_lociStitched_lociStitched	chr6	167037587	167072311	1	34725	39755.5076	695	s
1_5_MACS_peak_5281_lociStitched_lociStitched	chr10	105571436	105619247	1	47812	39730.941	696	s
1_4_MACS_peak_13694_lociStitched_lociStitched	chr16	48567187	48612881	1	45695	39730.933	697	s
1_5_MACS_peak_2223_lociStitched_lociStitched	chr1	153328312	153381535	1	53224	39725.6472	698	s
1_5_MACS_peak_9033_lociStitched_lociStitched	chr12	109276025	109325051	1	49027	39671.8392	699	s
1_7_MACS_peak_12187_lociStitched_lociStitched	chr15	64359630	64405461	1	45832	39579.6516	700	s
1_6_MACS_peak_11854_lociStitched_lociStitched	chr15	44974840	45031064	1	56225	39564.8288	701	s
1_2_MACS_peak_37959_lociStitched_lociStitched	chrX	153186319	153216191	1	29873	39502.7328	702	s
1_5_MACS_peak_13723_lociStitched_lociStitched	chr16	50698417	50749451	1	51035	39428.8684	703	s
1_10_MACS_peak_19330_lociStitched_lociStitched	chr2	37811996	37900397	1	88402	39364.9653	704	s
1_9_MACS_peak_17398_lociStitched_lociStitched	chr19	4537725	4613142	1	75418	39360.1323	705	s
1_2_MACS_peak_29794_lociStitched_lociStitched	chr5	176919842	176940257	1	20416	39296.8335	706	s
1_11_MACS_peak_1935_lociStitched_lociStitched	chr1	117074181	117149621	1	75441	39213.712	707	s
1_5_MACS_peak_35286_lociStitched_lociStitched	chr8	126421605	126454949	1	33345	39209.2096	708	s
1_7_MACS_peak_9299_lociStitched_lociStitched	chr12	121860566	121909867	1	49302	39125.2736	709	s
1_7_MACS_peak_12118_lociStitched_lociStitched	chr15	60661949	60717583	1	55635	39055.068	710	s
1_5_MACS_peak_21999_lociStitched_lociStitched	chr20	3283814	3324582	1	40769	39027.2064	711	s
1_5_MACS_peak_22096_lociStitched_lociStitched	chr20	5621648	5671856	1	50209	39016.6368	712	s
1_3_MACS_peak_17552_lociStitched_lociStitched	chr19	8621539	8646138	1	24600	38942.6769	713	s
1_6_MACS_peak_35457_lociStitched_lociStitched	chr8	134895063	134935696	1	40634	38938.6039	714	s
1_9_MACS_peak_25006_lociStitched_lociStitched	chr3	49437474	49485307	1	47834	38849.9626	715	s
1_4_MACS_peak_16032_lociStitched_lociStitched	chr17	72206635	72243283	1	36649	38846.88	716	s
1_9_MACS_peak_30255_lociStitched_lociStitched	chr6	14699954	14766524	1	66571	38836.938	717	s
1_2_MACS_peak_12306_lociStitched_lociStitched	chr15	69108564	69127811	1	19248	38788.4791	718	s
1_6_MACS_peak_12283_lociStitched_lociStitched	chr15	68489925	68550331	1	60407	38786.6926	719	s
1_3_MACS_peak_15404_lociStitched_lociStitched	chr17	42400779	42432651	1	31873	38743.6032	720	s
1_1_MACS_peak_23610_lociStitched_lociStitched	chr22	22289285	22305036	1	15752	38531.6713	721	s
1_8_MACS_peak_10579_lociStitched_lociStitched	chr14	50323715	50380150	1	56436	38477.383	722	s
1_13_MACS_peak_23079_lociStitched_lociStitched	chr21	30527365	30632781	1	105417	38445.2152	723	s
1_7_MACS_peak_30419_lociStitched_lociStitched	chr6	24718382	24767137	1	48756	38404.3135	724	s
1_3_MACS_peak_4366_lociStitched_lociStitched	chr10	43888792	43917982	1	29191	38355.66	725	s
1_4_MACS_peak_13304_lociStitched_lociStitched	chr16	19116977	19151976	1	35000	38337.9046	726	s
1_5_MACS_peak_15430_lociStitched_lociStitched	chr17	43220599	43251197	1	30599	38330.1146	727	s
1_10_MACS_peak_9062_lociStitched_lociStitched	chr12	110476798	110542948	1	66151	38314.08	728	s
1_10_MACS_peak_20094_lociStitched_lociStitched	chr2	86079686	86155469	1	75784	38293.1499	729	s
1_5_MACS_peak_15788_lociStitched_lociStitched	chr17	61509744	61557755	1	48012	38279.1703	730	s
1_10_MACS_peak_26340_lociStitched_lociStitched	chr3	184455016	184531475	1	76460	38275.3754	731	s
1_7_MACS_peak_5807_lociStitched_lociStitched	chr11	9621461	9687117	1	65657	38172.3984	732	s
1_6_MACS_peak_26867_lociStitched_lociStitched	chr4	24972161	25018193	1	46033	38137.512	733	s
1_3_MACS_peak_14334_lociStitched_lociStitched	chr16	89538846	89576229	1	37384	38111.9685	734	s
1_3_MACS_peak_16324_lociStitched_lociStitched	chr17	79116069	79141046	1	24978	38097.4181	735	s
1_3_MACS_peak_417_lociStitched_lociStitched	chr1	18480641	18521061	1	40421	38079.682	736	s
1_5_MACS_peak_48_lociStitched_lociStitched	chr1	1688863	1720787	1	31925	38078.9472	737	s
1_6_MACS_peak_35503_lociStitched_lociStitched	chr8	142125123	142176382	1	51260	38059.8075	738	s
1_6_MACS_peak_36085_lociStitched_lociStitched	chr9	80613924	80648545	1	34622	37958.4644	739	s
1_4_MACS_peak_3375_lociStitched_lociStitched	chr1	224681904	224707288	1	25385	37956.6952	740	s
1_2_MACS_peak_18114_lociStitched_lociStitched	chr19	35754537	35776713	1	22177	37956.4416	741	s
1_3_MACS_peak_11474_lociStitched_lociStitched	chr14	103232387	103263245	1	30859	37933.7394	742	s
1_4_MACS_peak_36903_lociStitched_lociStitched	chr9	132162499	132201575	1	39077	37895.9048	743	s
1_6_MACS_peak_19123_lociStitched_lociStitched	chr2	25495142	25540329	1	45188	37844.1125	744	s
1_6_MACS_peak_17411_lociStitched_lociStitched	chr19	4803462	4847077	1	43616	37770.59	745	s
1_7_MACS_peak_34331_lociStitched_lociStitched	chr8	26428231	26470102	1	41872	37767.642	746	s
1_6_MACS_peak_30723_lociStitched_lociStitched	chr6	33376755	33423341	1	46587	37757.953	747	s
1_3_MACS_peak_13699_lociStitched_lociStitched	chr16	48631276	48665316	1	34041	37740.148	748	s
1_5_MACS_peak_6411_lociStitched_lociStitched	chr11	62357926	62391404	1	33479	37652.7066	749	s
1_2_MACS_peak_18482_lociStitched_lociStitched	chr19	47596717	47618067	1	21351	37648.59	750	s
1_6_MACS_peak_9822_lociStitched_lociStitched	chr13	46911582	46980540	1	68959	37644.1722	751	s
1_4_MACS_peak_28267_lociStitched_lociStitched	chr5	36676576	36726251	1	49676	37633.78	752	s
1_8_MACS_peak_23247_lociStitched_lociStitched	chr21	37501738	37559887	1	58150	37575.8838	753	s
1_5_MACS_peak_3483_lociStitched_lociStitched	chr1	229242813	229296947	1	54135	37568.996	754	s
1_2_MACS_peak_5339_lociStitched_lociStitched	chr10	112599816	112633142	1	33327	37551.7368	755	s
1_3_MACS_peak_17741_lociStitched_lociStitched	chr19	14088497	14118544	1	30048	37498.656	756	s
1_6_MACS_peak_20499_lociStitched_lociStitched	chr2	114611859	114661924	1	50066	37348.49	757	s
1_6_MACS_peak_35429_lociStitched_lociStitched	chr8	134066268	134106181	1	39914	37322.6463	758	s
1_7_MACS_peak_3897_lociStitched_lociStitched	chr10	6059008	6135755	1	76748	37314.3914	759	s
1_8_MACS_peak_4841_lociStitched_lociStitched	chr10	79340906	79399228	1	58323	37296.919	760	s
1_6_MACS_peak_8338_lociStitched_lociStitched	chr12	53737883	53777752	1	39870	37265.5543	761	s
1_9_MACS_peak_11084_lociStitched_lociStitched	chr14	75865755	75924850	1	59096	37259.3975	762	s
1_8_MACS_peak_24879_lociStitched_lociStitched	chr3	45670292	45733434	1	63143	37234.8374	763	s
1_6_MACS_peak_3951_lociStitched_lociStitched	chr10	7475846	7535440	1	59595	37168.7778	764	s
1_4_MACS_peak_6236_lociStitched_lociStitched	chr11	57170982	57203174	1	32193	37159.2256	765	s
1_5_MACS_peak_20448_lociStitched_lociStitched	chr2	113445524	113488587	1	43064	37150.4501	766	s
1_3_MACS_peak_666_lociStitched_lociStitched	chr1	27003538	27034279	1	30742	37110.5352	767	s
1_12_MACS_peak_29973_lociStitched_lociStitched	chr6	3311888	3387621	1	75734	37109.17	768	s
1_3_MACS_peak_22486_lociStitched_lociStitched	chr20	35892956	35926217	1	33262	37072.7106	769	s
1_2_MACS_peak_972_lociStitched_lociStitched	chr1	38460132	38476278	1	16147	37014.705	770	s
1_7_MACS_peak_16811_lociStitched_lociStitched	chr18	43372135	43419580	1	47446	36988.122	771	s
1_6_MACS_peak_16458_lociStitched_lociStitched	chr18	355859	418637	1	62779	36976.242	772	s
1_6_MACS_peak_5533_lociStitched_lociStitched	chr10	129675767	129726318	1	50552	36937.6157	773	s
1_3_MACS_peak_5667_lociStitched_lociStitched	chr11	2904632	2925262	1	20631	36931.826	774	s
1_7_MACS_peak_37975_lociStitched_lociStitched	chrX	153569713	153629122	1	59410	36916.7526	775	s
1_3_MACS_peak_19162_lociStitched_lociStitched	chr2	26985971	27012520	1	26550	36857.9767	776	s
1_7_MACS_peak_36845_lociStitched_lociStitched	chr9	130811625	130863462	1	51838	36840.5559	777	s
1_10_MACS_peak_35725_lociStitched_lociStitched	chr9	19118639	19187211	1	68573	36816.3068	778	s
1_4_MACS_peak_18282_lociStitched_lociStitched	chr19	41900859	41935552	1	34694	36788.4572	779	s
1_4_MACS_peak_10399_lociStitched_lociStitched	chr14	23621411	23656174	1	34764	36754.9199	780	s
1_7_MACS_peak_3207_lociStitched_lociStitched	chr1	211755282	211807288	1	52007	36737.0384	781	s
1_5_MACS_peak_887_lociStitched_lociStitched	chr1	33789632	33834795	1	45164	36690.4212	782	s
1_12_MACS_peak_19625_lociStitched_lociStitched	chr2	55317549	55395958	1	78410	36546.4349	783	s
1_5_MACS_peak_3827_lociStitched_lociStitched	chr10	3790687	3829647	1	38961	36470.456	784	s
1_5_MACS_peak_6432_lociStitched_lociStitched	chr11	62571286	62626114	1	54829	36367.4124	785	s
1_2_MACS_peak_5121_lociStitched_lociStitched	chr10	99076999	99095754	1	18756	36343.439	786	s
1_6_MACS_peak_24896_lociStitched_lociStitched	chr3	46223995	46265775	1	41781	36340.244	787	s
1_6_MACS_peak_6720_lociStitched_lociStitched	chr11	71778973	71828389	1	49417	36216.9864	788	s
1_5_MACS_peak_17166_lociStitched_lociStitched	chr18	77368629	77404650	1	36022	36186.6966	789	s
1_4_MACS_peak_30659_lociStitched_lociStitched	chr6	31780373	31806352	1	25980	36183.5512	790	s
1_4_MACS_peak_21523_lociStitched_lociStitched	chr2	219574694	219620103	1	45410	36163.7276	791	s
1_4_MACS_peak_15603_lociStitched_lociStitched	chr17	48993802	49035202	1	41401	36154.62	792	s
1_4_MACS_peak_5554_lociStitched_lociStitched	chr10	134120122	134151835	1	31714	36136.9635	793	s
1_4_MACS_peak_5473_lociStitched_lociStitched	chr10	125821822	125855185	1	33364	36065.403	794	s
1_7_MACS_peak_3591_lociStitched_lociStitched	chr1	234622871	234682226	1	59356	36058.1625	795	s
1_7_MACS_peak_35239_lociStitched_lociStitched	chr8	125690716	125741638	1	50923	36057.8682	796	s
1_3_MACS_peak_2466_lociStitched_lociStitched	chr1	160671471	160714640	1	43170	35998.6291	797	s
1_5_MACS_peak_14976_lociStitched_lociStitched	chr17	27886035	27921291	1	35257	35975.2224	798	s
1_2_MACS_peak_330_lociStitched_lociStitched	chr1	15735215	15759249	1	24035	35974.0912	799	s
1_10_MACS_peak_11217_lociStitched_lociStitched	chr14	89854062	89926704	1	72643	35972.3184	800	s
1_5_MACS_peak_15205_lociStitched_lociStitched	chr17	37222396	37281155	1	58760	35913.5008	801	s
1_2_MACS_peak_34329_lociStitched_lociStitched	chr8	26293887	26326978	1	33092	35870.644	802	s
1_2_MACS_peak_954_lociStitched_lociStitched	chr1	37936472	37954144	1	17673	35867.0912	803	s
1_3_MACS_peak_13561_lociStitched_lociStitched	chr16	30364510	30391350	1	26841	35834.084	804	s
1_3_MACS_peak_29522_lociStitched_lociStitched	chr5	151041909	151067387	1	25479	35755.8252	805	s
1_5_MACS_peak_15332_lociStitched_lociStitched	chr17	40660413	40690297	1	29885	35732.2988	806	s
1_4_MACS_peak_32335_lociStitched_lociStitched	chr7	5593671	5615504	1	21834	35710.0548	807	s
1_10_MACS_peak_15718_lociStitched_lociStitched	chr17	57828833	57886121	1	57289	35656.0512	808	s
1_3_MACS_peak_27233_lociStitched_lociStitched	chr4	77112515	77141454	1	28940	35632.5907	809	s
1_6_MACS_peak_23134_lociStitched_lociStitched	chr21	34657801	34713282	1	55482	35591.0615	810	s
1_7_MACS_peak_16650_lociStitched_lociStitched	chr18	12401491	12461553	1	60063	35568.7164	811	s
1_3_MACS_peak_9480_lociStitched_lociStitched	chr12	133336551	133366054	1	29504	35548.1647	812	s
1_3_MACS_peak_32210_lociStitched_lociStitched	chr7	190263	218603	1	28341	35538.36	813	s
1_2_MACS_peak_3451_lociStitched_lociStitched	chr1	228268866	228293637	1	24772	35499.3201	814	s
1_7_MACS_peak_3059_lociStitched_lociStitched	chr1	204429774	204491620	1	61847	35487.2348	815	s
1_10_MACS_peak_6454_lociStitched_lociStitched	chr11	63604453	63658289	1	53837	35483.3076	816	s
1_7_MACS_peak_17899_lociStitched_lociStitched	chr19	17825907	17891347	1	65441	35448.848	817	s
1_5_MACS_peak_1781_lociStitched_lociStitched	chr1	110149485	110186920	1	37436	35413.51	818	s
1_3_MACS_peak_17957_lociStitched_lociStitched	chr19	18754142	18791491	1	37350	35399.3822	819	s
1_3_MACS_peak_23205_lociStitched_lociStitched	chr21	36236257	36264104	1	27848	35385.1829	820	s
1_6_MACS_peak_8803_lociStitched_lociStitched	chr12	94540656	94584890	1	44235	35365.083	821	s
1_3_MACS_peak_2768_lociStitched_lociStitched	chr1	181089567	181131521	1	41955	35350.4404	822	s
1_12_MACS_peak_28287_lociStitched_lociStitched	chr5	39148998	39239526	1	90529	35342.1312	823	s
1_4_MACS_peak_15890_lociStitched_lociStitched	chr17	65234894	65267801	1	32908	35322.3738	824	s
1_4_MACS_peak_4602_lociStitched_lociStitched	chr10	70801775	70829766	1	27992	35167.8924	825	s
1_4_MACS_peak_13990_lociStitched_lociStitched	chr16	70757407	70795690	1	38284	35166.7638	826	s
1_3_MACS_peak_37029_lociStitched_lociStitched	chr9	137803645	137833223	1	29579	35079.508	827	s
1_4_MACS_peak_13979_lociStitched_lociStitched	chr16	70437493	70474249	1	36757	35061.5484	828	s
1_1_MACS_peak_22995_lociStitched_lociStitched	chr20	62704883	62716171	1	11289	35058.2704	829	s
1_3_MACS_peak_10820_lociStitched_lociStitched	chr14	65535497	65570737	1	35241	35003.892	830	s
1_6_MACS_peak_8207_lociStitched_lociStitched	chr12	49581000	49629890	1	48891	34975.906	831	s
1_5_MACS_peak_29942_lociStitched_lociStitched	chr6	2839530	2878758	1	39229	34963.9164	832	s
1_4_MACS_peak_12924_lociStitched_lociStitched	chr16	684893	712166	1	27274	34953.0768	833	s
1_3_MACS_peak_17346_lociStitched_lociStitched	chr19	3536474	3564923	1	28450	34887.0087	834	s
1_6_MACS_peak_10593_lociStitched_lociStitched	chr14	50436524	50472624	1	36101	34829.28	835	s
1_3_MACS_peak_24250_lociStitched_lociStitched	chr22	50620831	50644954	1	24124	34804.6644	836	s
1_4_MACS_peak_8391_lociStitched_lociStitched	chr12	56100880	56132962	1	32083	34789.7208	837	s
1_14_MACS_peak_19903_lociStitched_lociStitched	chr2	70202043	70277371	1	75329	34771.4048	838	s
1_4_MACS_peak_29525_lociStitched_lociStitched	chr5	151118725	151153452	1	34728	34754.7816	839	s
1_9_MACS_peak_4714_lociStitched_lociStitched	chr10	73978208	74038680	1	60473	34747.2112	840	s
1_5_MACS_peak_29504_lociStitched_lociStitched	chr5	150435779	150476046	1	40268	34742.3676	841	s
1_5_MACS_peak_22010_lociStitched_lociStitched	chr20	3384238	3428874	1	44637	34726.808	842	s
1_4_MACS_peak_2067_lociStitched_lociStitched	chr1	145424078	145458058	1	33981	34707.172	843	s
1_6_MACS_peak_7474_lociStitched_lociStitched	chr11	129905349	129943095	1	37747	34684.7994	844	s
1_8_MACS_peak_31360_lociStitched_lociStitched	chr6	109156265	109224776	1	68512	34680.2682	845	s
1_6_MACS_peak_18332_lociStitched_lociStitched	chr19	44060001	44102745	1	42745	34656.8352	846	s
1_5_MACS_peak_23429_lociStitched_lociStitched	chr21	45767762	45813519	1	45758	34596.8677	847	s
1_2_MACS_peak_25679_lociStitched_lociStitched	chr3	127293664	127314954	1	21291	34596.25	848	s
1_2_MACS_peak_34262_lociStitched_lociStitched	chr8	22435346	22460084	1	24739	34583.724	849	s
1_4_MACS_peak_2162_lociStitched_lociStitched	chr1	150731845	150786121	1	54277	34541.2464	850	s
1_6_MACS_peak_26287_lociStitched_lociStitched	chr3	183224283	183274474	1	50192	34501.2934	851	s
1_3_MACS_peak_33720_lociStitched_lociStitched	chr7	134831474	134857331	1	25858	34498.4094	852	s
1_2_MACS_peak_6370_lociStitched_lociStitched	chr11	61581282	61604295	1	23014	34473.474	853	s
1_4_MACS_peak_14712_lociStitched_lociStitched	chr17	15135092	15167269	1	32178	34468.0024	854	s
1_10_MACS_peak_29023_lociStitched_lociStitched	chr5	118350987	118410949	1	59963	34448.169	855	s
1_7_MACS_peak_10128_lociStitched_lociStitched	chr13	99194218	99249676	1	55459	34428.3264	856	s
1_3_MACS_peak_5277_lociStitched_lociStitched	chr10	105514815	105550748	1	35934	34405.8475	857	s
1_3_MACS_peak_15401_lociStitched_lociStitched	chr17	42262864	42278880	1	16017	34365.5312	858	s
1_4_MACS_peak_1118_lociStitched_lociStitched	chr1	43823064	43856650	1	33587	34365.1952	859	s
1_2_MACS_peak_13917_lociStitched_lociStitched	chr16	68097634	68121304	1	23671	34359.372	860	s
1_5_MACS_peak_26824_lociStitched_lociStitched	chr4	15654540	15694427	1	39888	34358.6618	861	s
1_6_MACS_peak_33532_lociStitched_lociStitched	chr7	114561502	114599506	1	38005	34344.2148	862	s
1_3_MACS_peak_16404_lociStitched_lociStitched	chr17	80396241	80417913	1	21673	34337.1168	863	s
1_5_MACS_peak_15855_lociStitched_lociStitched	chr17	62961043	62993543	1	32501	34320	864	s
1_2_MACS_peak_29680_lociStitched_lociStitched	chr5	171599012	171616293	1	17282	34316.6098	865	s
1_12_MACS_peak_6044_lociStitched_lociStitched	chr11	35051171	35133960	1	82790	34291.2038	866	s
1_3_MACS_peak_19545_lociStitched_lociStitched	chr2	47193667	47218006	1	24340	34281.4815	867	s
1_10_MACS_peak_26392_lociStitched_lociStitched	chr3	186701443	186770092	1	68650	34269.5808	868	s
1_4_MACS_peak_33988_lociStitched_lociStitched	chr7	152131058	152162502	1	31445	34239.3716	869	s
1_3_MACS_peak_33325_lociStitched_lociStitched	chr7	100025157	100048971	1	23815	34218.3366	870	s
1_7_MACS_peak_14040_lociStitched_lociStitched	chr16	73145176	73201380	1	56205	34183.2728	871	s
1_5_MACS_peak_262_lociStitched_lociStitched	chr1	11844106	11877042	1	32937	34154.632	872	s
1_2_MACS_peak_4635_lociStitched_lociStitched	chr10	71695939	71724834	1	28896	34151.0005	873	s
1_7_MACS_peak_13685_lociStitched_lociStitched	chr16	48386948	48444878	1	57931	34138.149	874	s
1_7_MACS_peak_229_lociStitched_lociStitched	chr1	10437152	10480506	1	43355	34102.2564	875	s
1_7_MACS_peak_19854_lociStitched_lociStitched	chr2	69375977	69434361	1	58385	34072.9024	876	s
1_6_MACS_peak_20634_lociStitched_lociStitched	chr2	134954956	135004722	1	49767	34020.0376	877	s
1_10_MACS_peak_36068_lociStitched_lociStitched	chr9	79174426	79240300	1	65875	33990.984	878	s
1_5_MACS_peak_29374_lociStitched_lociStitched	chr5	142338508	142391100	1	52593	33842.952	879	s
1_5_MACS_peak_34396_lociStitched_lociStitched	chr8	29593943	29656077	1	62135	33763.6156	880	s
1_10_MACS_peak_826_lociStitched_lociStitched	chr1	31949372	32015892	1	66521	33745.596	881	s
1_2_MACS_peak_15846_lociStitched_lociStitched	chr17	62768464	62789828	1	21365	33695.3008	882	s
1_5_MACS_peak_33920_lociStitched_lociStitched	chr7	150100688	150151774	1	51087	33686.1084	883	s
1_9_MACS_peak_7282_lociStitched_lociStitched	chr11	118055436	118114614	1	59179	33660.4464	884	s
1_3_MACS_peak_12761_lociStitched_lociStitched	chr15	91444792	91479908	1	35117	33634.1048	885	s
1_1_MACS_peak_16295_lociStitched_lociStitched	chr17	78178211	78198585	1	20375	33625.2496	886	s
1_10_MACS_peak_13468_lociStitched_lociStitched	chr16	28152172	28224341	1	72170	33623.5371	887	s
1_1_MACS_peak_30804_lociStitched_lociStitched	chr6	36085809	36101026	1	15218	33612.8313	888	s
1_7_MACS_peak_16076_lociStitched_lociStitched	chr17	73060755	73117991	1	57237	33563.1904	889	s
1_6_MACS_peak_28359_lociStitched_lociStitched	chr5	42835763	42889697	1	53935	33546.948	890	s
1_5_MACS_peak_15235_lociStitched_lociStitched	chr17	38108077	38138717	1	30641	33544.672	891	s
1_11_MACS_peak_27348_lociStitched_lociStitched	chr4	86578375	86669128	1	90754	33542.3088	892	s
1_8_MACS_peak_7079_lociStitched_lociStitched	chr11	95930037	95999830	1	69794	33514.5986	893	s
1_9_MACS_peak_23564_lociStitched_lociStitched	chr22	20848135	20888741	1	40607	33495.8894	894	s
1_4_MACS_peak_698_lociStitched_lociStitched	chr1	27728300	27778468	1	50169	33431.9552	895	s
1_8_MACS_peak_17515_lociStitched_lociStitched	chr19	7765867	7817324	1	51458	33405.8844	896	s
1_3_MACS_peak_35855_lociStitched_lociStitched	chr9	35088765	35117629	1	28865	33404.3072	897	s
1_3_MACS_peak_37091_lociStitched_lociStitched	chr9	139963740	139982723	1	18984	33377.8089	898	s
1_4_MACS_peak_8285_lociStitched_lociStitched	chr12	51764746	51799470	1	34725	33376.7088	899	s
1_2_MACS_peak_33043_lociStitched_lociStitched	chr7	73497047	73515033	1	17987	33353.2384	900	s
1_4_MACS_peak_17504_lociStitched_lociStitched	chr19	7584357	7611499	1	27143	33322.2334	901	s
1_6_MACS_peak_25643_lociStitched_lociStitched	chr3	124825042	124884839	1	59798	33312.9087	902	s
1_2_MACS_peak_5140_lociStitched_lociStitched	chr10	99399488	99418358	1	18871	33286.68	903	s
1_2_MACS_peak_9391_lociStitched_lociStitched	chr12	124863131	124879971	1	16841	33227.004	904	s
1_7_MACS_peak_33429_lociStitched_lociStitched	chr7	104580119	104628356	1	48238	33225.6456	905	s
1_10_MACS_peak_26142_lociStitched_lociStitched	chr3	171494631	171557623	1	62993	33209.3824	906	s
1_7_MACS_peak_34480_lociStitched_lociStitched	chr8	38691266	38730255	1	38990	33187.4368	907	s
1_5_MACS_peak_14016_lociStitched_lociStitched	chr16	72204776	72246247	1	41472	33060.6812	908	s
1_2_MACS_peak_1343_lociStitched_lociStitched	chr1	59345786	59371391	1	25606	33048.3735	909	s
1_3_MACS_peak_26783_lociStitched_lociStitched	chr4	10091658	10120639	1	28982	33026.7476	910	s
1_2_MACS_peak_8398_lociStitched_lociStitched	chr12	56220846	56245498	1	24653	33023.8192	911	s
1_3_MACS_peak_529_lociStitched_lociStitched	chr1	23152050	23190151	1	38102	32934.5044	912	s
1_8_MACS_peak_8061_lociStitched_lociStitched	chr12	31866947	31919061	1	52115	32915.2024	913	s
1_3_MACS_peak_1893_lociStitched_lociStitched	chr1	114647505	114675361	1	27857	32881.2224	914	s
1_3_MACS_peak_13084_lociStitched_lociStitched	chr16	4709468	4745447	1	35980	32881.2081	915	s
1_8_MACS_peak_21312_lociStitched_lociStitched	chr2	204501040	204575344	1	74305	32857.2288	916	s
1_7_MACS_peak_17121_lociStitched_lociStitched	chr18	74179019	74231717	1	52699	32851.9332	917	s
1_5_MACS_peak_36565_lociStitched_lociStitched	chr9	115910356	115953785	1	43430	32849.6956	918	s
1_3_MACS_peak_30777_lociStitched_lociStitched	chr6	34992019	35022917	1	30899	32819.8556	919	s
1_9_MACS_peak_7786_lociStitched_lociStitched	chr12	10270243	10341138	1	70896	32810.206	920	s
1_2_MACS_peak_15459_lociStitched_lociStitched	chr17	44255857	44272784	1	16928	32801.1406	921	s
1_10_MACS_peak_20843_lociStitched_lociStitched	chr2	158270989	158347753	1	76765	32770.5516	922	s
1_4_MACS_peak_1723_lociStitched_lociStitched	chr1	108477117	108509234	1	32118	32768.9751	923	s
1_3_MACS_peak_16365_lociStitched_lociStitched	chr17	79815863	79845894	1	30032	32733.79	924	s
1_7_MACS_peak_36438_lociStitched_lociStitched	chr9	107787032	107834713	1	47682	32699.6298	925	s
1_6_MACS_peak_16234_lociStitched_lociStitched	chr17	76406760	76448481	1	41722	32680.0593	926	s
1_6_MACS_peak_32343_lociStitched_lociStitched	chr7	5701060	5744632	1	43573	32648.4996	927	s
1_6_MACS_peak_9659_lociStitched_lociStitched	chr13	33915112	33943600	1	28489	32644.3992	928	s
1_5_MACS_peak_31902_lociStitched_lociStitched	chr6	149550122	149596366	1	46245	32625.142	929	s
1_3_MACS_peak_33946_lociStitched_lociStitched	chr7	150729805	150760375	1	30571	32612.076	930	s
1_3_MACS_peak_16167_lociStitched_lociStitched	chr17	74710931	74735399	1	24469	32598.7164	931	s
1_5_MACS_peak_3616_lociStitched_lociStitched	chr1	234970975	235022563	1	51589	32582.9808	932	s
1_3_MACS_peak_22475_lociStitched_lociStitched	chr20	35575276	35600214	1	24939	32569.028	933	s
1_6_MACS_peak_29679_lociStitched_lociStitched	chr5	171533353	171582225	1	48873	32553.6392	934	s
1_4_MACS_peak_27277_lociStitched_lociStitched	chr4	82389491	82432229	1	42739	32489.4276	935	s
1_8_MACS_peak_32550_lociStitched_lociStitched	chr7	26330873	26389024	1	58152	32448.258	936	s
1_7_MACS_peak_27789_lociStitched_lociStitched	chr4	148728843	148787831	1	58989	32437.5012	937	s
1_2_MACS_peak_37962_lociStitched_lociStitched	chrX	153231281	153251734	1	20454	32405.7332	938	s
1_4_MACS_peak_22579_lociStitched_lociStitched	chr20	39369330	39416540	1	47211	32362.455	939	s
1_4_MACS_peak_382_lociStitched_lociStitched	chr1	17214773	17242015	1	27243	32333.5298	940	s
1_5_MACS_peak_33336_lociStitched_lociStitched	chr7	100142728	100185602	1	42875	32331.2834	941	s
1_3_MACS_peak_17215_lociStitched_lociStitched	chr19	1015961	1042194	1	26234	32292.823	942	s
1_2_MACS_peak_16488_lociStitched_lociStitched	chr18	2841998	2858902	1	16905	32288.3304	943	s
1_8_MACS_peak_32075_lociStitched_lociStitched	chr6	160101926	160140945	1	39020	32288.2225	944	s
1_2_MACS_peak_6552_lociStitched_lociStitched	chr11	65403537	65423909	1	20373	32224.4296	945	s
1_3_MACS_peak_2422_lociStitched_lociStitched	chr1	159790523	159821423	1	30901	32203.98	946	s
1_3_MACS_peak_22563_lociStitched_lociStitched	chr20	39116246	39149851	1	33606	32112.938	947	s
1_2_MACS_peak_34240_lociStitched_lociStitched	chr8	21752987	21774092	1	21106	32033.169	948	s
1_6_MACS_peak_13182_lociStitched_lociStitched	chr16	11875520	11921026	1	45507	32027.1228	949	s
1_6_MACS_peak_19882_lociStitched_lociStitched	chr2	69967728	70032225	1	64498	32009.8611	950	s
1_2_MACS_peak_20562_lociStitched_lociStitched	chr2	127820409	127846403	1	25995	31977.8188	951	s
1_3_MACS_peak_28133_lociStitched_lociStitched	chr5	14142104	14175115	1	33012	31938.1425	952	s
1_6_MACS_peak_12643_lociStitched_lociStitched	chr15	86070066	86128008	1	57943	31926.042	953	s
1_5_MACS_peak_36911_lociStitched_lociStitched	chr9	132329800	132390660	1	60861	31835.866	954	s
1_3_MACS_peak_7868_lociStitched_lociStitched	chr12	13242975	13273986	1	31012	31817.286	955	s
1_3_MACS_peak_19383_lociStitched_lociStitched	chr2	39345978	39374571	1	28594	31792.5567	956	s
1_7_MACS_peak_17980_lociStitched_lociStitched	chr19	19474922	19519312	1	44391	31743.289	957	s
1_3_MACS_peak_17746_lociStitched_lociStitched	chr19	14182216	14203456	1	21241	31734.684	958	s
1_2_MACS_peak_16345_lociStitched_lociStitched	chr17	79475736	79487411	1	11676	31729.1475	959	s
1_5_MACS_peak_10598_lociStitched_lociStitched	chr14	50496048	50533563	1	37516	31718.9325	960	s
1_4_MACS_peak_14227_lociStitched_lociStitched	chr16	85586152	85608977	1	22826	31678.8175	961	s
1_4_MACS_peak_10433_lociStitched_lociStitched	chr14	24604407	24637379	1	32973	31676.2004	962	s
1_8_MACS_peak_3387_lociStitched_lociStitched	chr1	224882688	224948900	1	66213	31669.1996	963	s
1_1_MACS_peak_35866_lociStitched_lociStitched	chr9	35634132	35654387	1	20256	31668.6925	964	s
1_5_MACS_peak_26778_lociStitched_lociStitched	chr4	10006613	10049357	1	42745	31660.4808	965	s
1_9_MACS_peak_16526_lociStitched_lociStitched	chr18	3651858	3727888	1	76031	31613.274	966	s
1_3_MACS_peak_12948_lociStitched_lociStitched	chr16	1514865	1534332	1	19468	31610.5146	967	s
1_7_MACS_peak_6343_lociStitched_lociStitched	chr11	60896621	60941253	1	44633	31541.4344	968	s
1_12_MACS_peak_16467_lociStitched_lociStitched	chr18	432732	501869	1	69138	31505.7309	969	s
1_5_MACS_peak_30571_lociStitched_lociStitched	chr6	29892458	29945588	1	53131	31500.777	970	s
1_4_MACS_peak_36827_lociStitched_lociStitched	chr9	130523442	130549717	1	26276	31485.3325	971	s
1_9_MACS_peak_34497_lociStitched_lociStitched	chr8	38843084	38900494	1	57411	31460.68	972	s
1_7_MACS_peak_19674_lociStitched_lociStitched	chr2	61059651	61113112	1	53462	31451.1063	973	s
1_2_MACS_peak_32334_lociStitched_lociStitched	chr7	5564453	5579501	1	15049	31448.8152	974	s
1_1_MACS_peak_26408_lociStitched_lociStitched	chr3	187452786	187465091	1	12306	31447.8885	975	s
1_3_MACS_peak_19847_lociStitched_lociStitched	chr2	69303646	69329062	1	25417	31429.4256	976	s
1_3_MACS_peak_17893_lociStitched_lociStitched	chr19	17649383	17674345	1	24963	31412.1808	977	s
1_8_MACS_peak_15322_lociStitched_lociStitched	chr17	40558019	40630136	1	72118	31406.9535	978	s
1_5_MACS_peak_16545_lociStitched_lociStitched	chr18	5510039	5547160	1	37122	31382.0934	979	s
1_7_MACS_peak_36238_lociStitched_lociStitched	chr9	93557295	93607074	1	49780	31380.6816	980	s
1_4_MACS_peak_37952_lociStitched_lociStitched	chrX	152973188	152999577	1	26390	31373.8821	981	s
1_4_MACS_peak_13376_lociStitched_lociStitched	chr16	22199416	22223397	1	23982	31338.3708	982	s
1_2_MACS_peak_34593_lociStitched_lociStitched	chr8	48642753	48652290	1	9538	31336.6746	983	s
1_2_MACS_peak_22621_lociStitched_lociStitched	chr20	43269322	43295538	1	26217	31325.4984	984	s
1_3_MACS_peak_9185_lociStitched_lociStitched	chr12	113838984	113864359	1	25376	31322.9	985	s
1_3_MACS_peak_10220_lociStitched_lociStitched	chr13	111106441	111133461	1	27021	31308.074	986	s
1_6_MACS_peak_9078_lociStitched_lociStitched	chr12	110779674	110819263	1	39590	31306.9812	987	s
1_6_MACS_peak_17992_lociStitched_lociStitched	chr19	19554363	19601611	1	47249	31297.0752	988	s
1_1_MACS_peak_13879_lociStitched_lociStitched	chr16	67272391	67283611	1	11221	31291.458	989	s
1_6_MACS_peak_9096_lociStitched_lociStitched	chr12	111000207	111045082	1	44876	31286.85	990	s
1_6_MACS_peak_25488_lociStitched_lociStitched	chr3	113462740	113508374	1	45635	31227.3462	991	s
1_7_MACS_peak_16504_lociStitched_lociStitched	chr18	2997448	3046971	1	49524	31214.3469	992	s
1_3_MACS_peak_28100_lociStitched_lociStitched	chr5	6711501	6735042	1	23542	31208.3037	993	s
1_13_MACS_peak_33100_lociStitched_lociStitched	chr7	75423546	75509549	1	86004	31193.2881	994	s
1_6_MACS_peak_12533_lociStitched_lociStitched	chr15	79201197	79239006	1	37810	31177.3014	995	s
1_4_MACS_peak_16312_lociStitched_lociStitched	chr17	78828159	78869760	1	41602	31163.3091	996	s
1_6_MACS_peak_26200_lociStitched_lociStitched	chr3	172390071	172435276	1	45206	31141.7245	997	s
1_5_MACS_peak_1021_lociStitched_lociStitched	chr1	40389479	40428156	1	38678	31107.9111	998	s
1_5_MACS_peak_22677_lociStitched_lociStitched	chr20	45734420	45779762	1	45343	31104.612	999	s
1_7_MACS_peak_4974_lociStitched_lociStitched	chr10	90979040	91021172	1	42133	31097.6292	1000	s
1_8_MACS_peak_24293_lociStitched_lociStitched	chr3	4513020	4576562	1	63543	31097.4548	1001	s
1_2_MACS_peak_2584_lociStitched_lociStitched	chr1	167508826	167534934	1	26109	31081.574	1002	s
1_3_MACS_peak_37006_lociStitched_lociStitched	chr9	136204258	136224568	1	20311	31060.083	1003	s
1_3_MACS_peak_5835_lociStitched_lociStitched	chr11	10413659	10439028	1	25370	31046.5822	1004	s
1_2_MACS_peak_32157_lociStitched_lociStitched	chr6	167361890	167374358	1	12469	30963.0312	1005	s
1_1_MACS_peak_34994_lociStitched_lociStitched	chr8	101961770	101966586	1	4817	30939.4288	1006	s
1_3_MACS_peak_20531_lociStitched_lociStitched	chr2	120164516	120191481	1	26966	30901.89	1007	s
1_4_MACS_peak_12577_lociStitched_lociStitched	chr15	81573338	81608975	1	35638	30883.0242	1008	s
1_2_MACS_peak_13591_lociStitched_lociStitched	chr16	30660410	30673215	1	12806	30866.4525	1009	s
1_4_MACS_peak_18626_lociStitched_lociStitched	chr19	50860212	50892112	1	31901	30866.44	1010	s
1_7_MACS_peak_7903_lociStitched_lociStitched	chr12	15100167	15148888	1	48722	30850.1372	1011	s
1_4_MACS_peak_4395_lociStitched_lociStitched	chr10	45897438	45937789	1	40352	30840.2693	1012	s
1_3_MACS_peak_14218_lociStitched_lociStitched	chr16	85146917	85174329	1	27413	30838.5	1013	s
1_3_MACS_peak_6729_lociStitched_lociStitched	chr11	71915042	71937399	1	22358	30819.1245	1014	s
1_4_MACS_peak_17262_lociStitched_lociStitched	chr19	1922623	1949683	1	27061	30805.104	1015	s
1_2_MACS_peak_14230_lociStitched_lociStitched	chr16	85634331	85651975	1	17645	30792.3088	1016	s
1_4_MACS_peak_17771_lociStitched_lociStitched	chr19	14605377	14644047	1	38671	30785.187	1017	s
1_4_MACS_peak_10995_lociStitched_lociStitched	chr14	73918299	73946636	1	28338	30771.1483	1018	s
1_11_MACS_peak_26164_lociStitched_lociStitched	chr3	171842667	171900844	1	58178	30734.9091	1019	s
1_5_MACS_peak_8934_lociStitched_lociStitched	chr12	104848476	104889447	1	40972	30728.25	1020	s
1_4_MACS_peak_12597_lociStitched_lociStitched	chr15	83759997	83783577	1	23581	30684.654	1021	s
1_8_MACS_peak_4266_lociStitched_lociStitched	chr10	31869336	31939665	1	70330	30677.5098	1022	s
1_3_MACS_peak_35549_lociStitched_lociStitched	chr8	144625714	144658310	1	32597	30610.9036	1023	s
1_7_MACS_peak_28717_lociStitched_lociStitched	chr5	78855462	78916890	1	61429	30603.4296	1024	s
1_2_MACS_peak_35452_lociStitched_lociStitched	chr8	134579163	134594051	1	14889	30563.5752	1025	s
1_5_MACS_peak_8823_lociStitched_lociStitched	chr12	95562417	95613309	1	50893	30530.1108	1026	s
1_6_MACS_peak_2590_lociStitched_lociStitched	chr1	167569035	167603930	1	34896	30505.209	1027	s
1_5_MACS_peak_30973_lociStitched_lociStitched	chr6	44001569	44045027	1	43459	30494.4786	1028	s
1_3_MACS_peak_32698_lociStitched_lociStitched	chr7	36756175	36790912	1	34738	30492.1386	1029	s
1_5_MACS_peak_35882_lociStitched_lociStitched	chr9	36125269	36167110	1	41842	30476.9844	1030	s
1_7_MACS_peak_37105_lociStitched_lociStitched	chr9	140161149	140216058	1	54910	30474.495	1031	s
1_6_MACS_peak_29690_lociStitched_lociStitched	chr5	171835983	171882645	1	46663	30456.2874	1032	s
1_8_MACS_peak_3559_lociStitched_lociStitched	chr1	232714300	232771839	1	57540	30380.592	1033	s
1_6_MACS_peak_201_lociStitched_lociStitched	chr1	9686001	9715950	1	29950	30365.2911	1034	s
1_4_MACS_peak_11938_lociStitched_lociStitched	chr15	51908281	51940582	1	32302	30350.0196	1035	s
1_5_MACS_peak_37601_lociStitched_lociStitched	chrX	64886509	64927045	1	40537	30308.7672	1036	s
1_4_MACS_peak_13910_lociStitched_lociStitched	chr16	68018278	68048633	1	30356	30288.219	1037	s
1_2_MACS_peak_19704_lociStitched_lociStitched	chr2	62411615	62426626	1	15012	30238.1584	1038	s
1_3_MACS_peak_31945_lociStitched_lociStitched	chr6	151800279	151836365	1	36087	30232.8508	1039	s
1_4_MACS_peak_20681_lociStitched_lociStitched	chr2	138707066	138741841	1	34776	30202.0875	1040	s
1_5_MACS_peak_20032_lociStitched_lociStitched	chr2	85114711	85153216	1	38506	30184.0695	1041	s
1_4_MACS_peak_19531_lociStitched_lociStitched	chr2	46745555	46778354	1	32800	30178.3599	1042	s
1_5_MACS_peak_3068_lociStitched_lociStitched	chr1	205224831	205264176	1	39346	30177.615	1043	s
1_7_MACS_peak_1340_lociStitched_lociStitched	chr1	59273603	59327678	1	54076	30163.035	1044	s
1_4_MACS_peak_12615_lociStitched_lociStitched	chr15	85262107	85294956	1	32850	30155.382	1045	s
1_1_MACS_peak_21020_lociStitched_lociStitched	chr2	174826530	174834217	1	7688	30137.6522	1046	s
1_4_MACS_peak_13245_lociStitched_lociStitched	chr16	15664890	15703430	1	38541	30126.718	1047	s
1_3_MACS_peak_26313_lociStitched_lociStitched	chr3	184031398	184060210	1	28813	30105.6588	1048	s
1_5_MACS_peak_22285_lociStitched_lociStitched	chr20	25003272	25040613	1	37342	30044.5686	1049	s
1_3_MACS_peak_13080_lociStitched_lociStitched	chr16	4662515	4693668	1	31154	30028.3767	1050	s
1_9_MACS_peak_14104_lociStitched_lociStitched	chr16	79470865	79545041	1	74177	30019.0272	1051	s
1_2_MACS_peak_22954_lociStitched_lociStitched	chr20	61422861	61439949	1	17089	29968.9344	1052	s
1_2_MACS_peak_760_lociStitched_lociStitched	chr1	28903078	28922071	1	18994	29948.1624	1053	s
1_6_MACS_peak_22548_lociStitched_lociStitched	chr20	38945709	38989724	1	44016	29912.594	1054	s
1_9_MACS_peak_9853_lociStitched_lociStitched	chr13	48715706	48769041	1	53336	29856.933	1055	s
1_10_MACS_peak_5054_lociStitched_lociStitched	chr10	95170857	95243476	1	72620	29853.6709	1056	s
1_2_MACS_peak_24975_lociStitched_lociStitched	chr3	49054568	49073765	1	19198	29845.5759	1057	s
1_3_MACS_peak_18204_lociStitched_lociStitched	chr19	39338704	39361794	1	23091	29809.19	1058	s
1_3_MACS_peak_4551_lociStitched_lociStitched	chr10	64371299	64408974	1	37676	29785.855	1059	s
1_4_MACS_peak_17024_lociStitched_lociStitched	chr18	59990274	60025899	1	35626	29771.8125	1060	s
1_5_MACS_peak_32533_lociStitched_lociStitched	chr7	24977822	25023644	1	45823	29770.5534	1061	s
1_3_MACS_peak_19973_lociStitched_lociStitched	chr2	74194943	74215958	1	21016	29736.225	1062	s
1_2_MACS_peak_16286_lociStitched_lociStitched	chr17	77804260	77820481	1	16222	29705.5173	1063	s
1_7_MACS_peak_37129_lociStitched_lociStitched	chr9	140496117	140528013	1	31897	29704.7448	1064	s
1_6_MACS_peak_36708_lociStitched_lociStitched	chr9	125108763	125169192	1	60430	29700.8535	1065	s
1_5_MACS_peak_30747_lociStitched_lociStitched	chr6	34190644	34218483	1	27840	29693.0774	1066	s
1_3_MACS_peak_29462_lociStitched_lociStitched	chr5	149109222	149130848	1	21627	29677.3598	1067	s
1_4_MACS_peak_29885_lociStitched_lociStitched	chr5	179495705	179527937	1	32233	29669.556	1068	s
1_5_MACS_peak_512_lociStitched_lociStitched	chr1	22344669	22381305	1	36637	29638.524	1069	s
1_1_MACS_peak_13653_lociStitched_lociStitched	chr16	31879507	31893672	1	14166	29620.4315	1070	s
1_1_MACS_peak_30983_lociStitched_lociStitched	chr6	44223557	44234369	1	10813	29607.5808	1071	s
1_5_MACS_peak_8597_lociStitched_lociStitched	chr12	69176196	69207282	1	31087	29606.3064	1072	s
1_6_MACS_peak_11343_lociStitched_lociStitched	chr14	93497029	93553747	1	56719	29578.437	1073	s
1_5_MACS_peak_5818_lociStitched_lociStitched	chr11	9757440	9782766	1	25327	29578.2354	1074	s
1_5_MACS_peak_16735_lociStitched_lociStitched	chr18	21142866	21178302	1	35437	29479.2084	1075	s
1_4_MACS_peak_23884_lociStitched_lociStitched	chr22	37616108	37642126	1	26019	29449.7742	1076	s
1_6_MACS_peak_6651_lociStitched_lociStitched	chr11	67880842	67915466	1	34625	29409.6256	1077	s
1_4_MACS_peak_18235_lociStitched_lociStitched	chr19	40847289	40883703	1	36415	29404.305	1078	s
1_7_MACS_peak_11386_lociStitched_lociStitched	chr14	95945565	95991144	1	45580	29371.1076	1079	s
1_3_MACS_peak_18824_lociStitched_lociStitched	chr19	56612964	56633921	1	20958	29369.1398	1080	s
1_4_MACS_peak_18469_lociStitched_lociStitched	chr19	47344307	47367056	1	22750	29343.9351	1081	s
1_5_MACS_peak_1727_lociStitched_lociStitched	chr1	108571376	108625977	1	54602	29315.2769	1082	n
1_4_MACS_peak_16427_lociStitched_lociStitched	chr17	80816046	80846158	1	30113	29311.0208	1083	n
1_7_MACS_peak_25474_lociStitched_lociStitched	chr3	112474588	112538555	1	63968	29264.9025	1084	n
1_7_MACS_peak_9073_lociStitched_lociStitched	chr12	110661604	110723893	1	62290	29257.1433	1085	n
1_2_MACS_peak_26948_lociStitched_lociStitched	chr4	38063502	38087854	1	24353	29251.6224	1086	n
1_4_MACS_peak_5320_lociStitched_lociStitched	chr10	111966868	111987962	1	21095	29246.831	1087	n
1_2_MACS_peak_7852_lociStitched_lociStitched	chr12	12866901	12880217	1	13317	29243.2676	1088	n
1_7_MACS_peak_31389_lociStitched_lociStitched	chr6	110171115	110219787	1	48673	29217.8016	1089	n
1_5_MACS_peak_12330_lociStitched_lociStitched	chr15	69984345	70024006	1	39662	29198.4282	1090	n
1_4_MACS_peak_32769_lociStitched_lociStitched	chr7	39627409	39665392	1	37984	29193.7338	1091	n
1_7_MACS_peak_3795_lociStitched_lociStitched	chr1	249072407	249122150	1	49744	29164.3209	1092	n
1_1_MACS_peak_6551_lociStitched_lociStitched	chr11	65376690	65385028	1	8339	29161.3212	1093	n
1_4_MACS_peak_8539_lociStitched_lociStitched	chr12	65123565	65155711	1	32147	29146.7782	1094	n
1_5_MACS_peak_14321_lociStitched_lociStitched	chr16	89363855	89403156	1	39302	29118.1109	1095	n
1_6_MACS_peak_11463_lociStitched_lociStitched	chr14	102961685	102995063	1	33379	29085.5892	1096	n
1_1_MACS_peak_31632_lociStitched_lociStitched	chr6	134490708	134500540	1	9833	29079.1232	1097	n
1_10_MACS_peak_28642_lociStitched_lociStitched	chr5	75551442	75605329	1	53888	29061.2591	1098	n
1_4_MACS_peak_20606_lociStitched_lociStitched	chr2	131126055	131150417	1	24363	29056.5574	1099	n
1_3_MACS_peak_29229_lociStitched_lociStitched	chr5	137672185	137690789	1	18605	29053.8668	1100	n
1_10_MACS_peak_36197_lociStitched_lociStitched	chr9	91989646	92059325	1	69680	29049.1751	1101	n
1_3_MACS_peak_4098_lociStitched_lociStitched	chr10	20103752	20122974	1	19223	29005.998	1102	n
1_4_MACS_peak_26631_lociStitched_lociStitched	chr4	1267581	1306348	1	38768	28997.716	1103	n
1_2_MACS_peak_10804_lociStitched_lociStitched	chr14	64967956	64979103	1	11148	28987.7735	1104	n
1_4_MACS_peak_420_lociStitched_lociStitched	chr1	19217025	19256549	1	39525	28971.092	1105	n
1_3_MACS_peak_290_lociStitched_lociStitched	chr1	12654411	12680374	1	25964	28948.745	1106	n
1_3_MACS_peak_15289_lociStitched_lociStitched	chr17	40153939	40181404	1	27466	28948.11	1107	n
1_6_MACS_peak_20812_lociStitched_lociStitched	chr2	153321264	153365736	1	44473	28920.1416	1108	n
1_8_MACS_peak_16101_lociStitched_lociStitched	chr17	73382725	73427274	1	44550	28903.3912	1109	n
1_3_MACS_peak_6117_lociStitched_lociStitched	chr11	44577769	44601699	1	23931	28897.868	1110	n
1_3_MACS_peak_14402_lociStitched_lociStitched	chr17	1387513	1403204	1	15692	28865.1636	1111	n
1_1_MACS_peak_17037_lociStitched_lociStitched	chr18	60188917	60195114	1	6198	28840.2183	1112	n
1_4_MACS_peak_548_lociStitched_lociStitched	chr1	23879947	23922165	1	42219	28822.2286	1113	n
1_6_MACS_peak_35669_lociStitched_lociStitched	chr9	5508289	5566793	1	58505	28813.22	1114	n
1_3_MACS_peak_14910_lociStitched_lociStitched	chr17	25956909	25978786	1	21878	28785.7566	1115	n
1_4_MACS_peak_5508_lociStitched_lociStitched	chr10	126835063	126851394	1	16332	28762.1572	1116	n
1_1_MACS_peak_29767_lociStitched_lociStitched	chr5	175956651	175971688	1	15038	28753.7514	1117	n
1_2_MACS_peak_28467_lociStitched_lociStitched	chr5	56107710	56119731	1	12022	28748.2215	1118	n
1_3_MACS_peak_12562_lociStitched_lociStitched	chr15	81276353	81296032	1	19680	28737.2437	1119	n
1_1_MACS_peak_15402_lociStitched_lociStitched	chr17	42294493	42300631	1	6139	28735.6608	1120	n
1_4_MACS_peak_3815_lociStitched_lociStitched	chr10	1088983	1117570	1	28588	28704.2067	1121	n
1_2_MACS_peak_16522_lociStitched_lociStitched	chr18	3592062	3607415	1	15354	28697.8276	1122	n
1_3_MACS_peak_37013_lociStitched_lociStitched	chr9	136708431	136730548	1	22118	28690.1724	1123	n
1_3_MACS_peak_13018_lociStitched_lociStitched	chr16	3053787	3074832	1	21046	28598.0505	1124	n
1_4_MACS_peak_16318_lociStitched_lociStitched	chr17	78991131	79026944	1	35814	28568.0301	1125	n
1_3_MACS_peak_18771_lociStitched_lociStitched	chr19	54958894	54983318	1	24425	28558.9832	1126	n
1_3_MACS_peak_2213_lociStitched_lociStitched	chr1	152001142	152025329	1	24188	28550.3348	1127	n
1_2_MACS_peak_26655_lociStitched_lociStitched	chr4	2403169	2422372	1	19204	28533.7377	1128	n
1_4_MACS_peak_13405_lociStitched_lociStitched	chr16	23506476	23536377	1	29902	28525.554	1129	n
1_6_MACS_peak_11271_lociStitched_lociStitched	chr14	91693937	91731562	1	37626	28519.75	1130	n
1_4_MACS_peak_15620_lociStitched_lociStitched	chr17	53496553	53533560	1	37008	28487.9886	1131	n
1_5_MACS_peak_22224_lociStitched_lociStitched	chr20	20228893	20259827	1	30935	28453.0932	1132	n
1_2_MACS_peak_26743_lociStitched_lociStitched	chr4	7639195	7659107	1	19913	28434.336	1133	n
1_4_MACS_peak_22778_lociStitched_lociStitched	chr20	48753100	48784028	1	30929	28429.0176	1134	n
1_7_MACS_peak_19379_lociStitched_lociStitched	chr2	39018078	39067506	1	49429	28396.386	1135	n
1_4_MACS_peak_12754_lociStitched_lociStitched	chr15	91354170	91389712	1	35543	28373.1786	1136	n
1_2_MACS_peak_29632_lociStitched_lociStitched	chr5	169062849	169084188	1	21340	28361.6649	1137	n
1_2_MACS_peak_16515_lociStitched_lociStitched	chr18	3244971	3263588	1	18618	28348.1059	1138	n
1_5_MACS_peak_34226_lociStitched_lociStitched	chr8	20023907	20061961	1	38055	28319.7868	1139	n
1_5_MACS_peak_8832_lociStitched_lociStitched	chr12	96413464	96450550	1	37087	28307.7438	1140	n
1_3_MACS_peak_30062_lociStitched_lociStitched	chr6	6579273	6602236	1	22964	28288.1197	1141	n
1_3_MACS_peak_7863_lociStitched_lociStitched	chr12	13143480	13167144	1	23665	28278.48	1142	n
1_3_MACS_peak_9326_lociStitched_lociStitched	chr12	122499849	122529812	1	29964	28273.0868	1143	n
1_10_MACS_peak_30061_lociStitched_lociStitched	chr6	6491028	6557922	1	66895	28235.9574	1144	n
1_6_MACS_peak_5761_lociStitched_lociStitched	chr11	8213607	8246858	1	33252	28230.099	1145	n
1_8_MACS_peak_4050_lociStitched_lociStitched	chr10	14645100	14716503	1	71404	28225.6059	1146	n
1_2_MACS_peak_24143_lociStitched_lociStitched	chr22	44565637	44580239	1	14603	28224.2058	1147	n
1_6_MACS_peak_3657_lociStitched_lociStitched	chr1	236304018	236333475	1	29458	28216.8603	1148	n
1_2_MACS_peak_10235_lociStitched_lociStitched	chr13	111350583	111369232	1	18650	28202.8827	1149	n
1_2_MACS_peak_21797_lociStitched_lociStitched	chr2	238378044	238393527	1	15484	28191.4464	1150	n
1_2_MACS_peak_30488_lociStitched_lociStitched	chr6	26456354	26482158	1	25805	28188.2896	1151	n
1_3_MACS_peak_6374_lociStitched_lociStitched	chr11	61664526	61692474	1	27949	28179.9684	1152	n
1_1_MACS_peak_4394_lociStitched_lociStitched	chr10	45868236	45881555	1	13320	28173.6807	1153	n
1_8_MACS_peak_37405_lociStitched_lociStitched	chrX	40004472	40039622	1	35151	28172.725	1154	n
1_2_MACS_peak_10030_lociStitched_lociStitched	chr13	77447939	77463249	1	15311	28165.807	1155	n
1_1_MACS_peak_24054_lociStitched_lociStitched	chr22	41839513	41846026	1	6514	28163.5146	1156	n
1_7_MACS_peak_32680_lociStitched_lociStitched	chr7	36213101	36257984	1	44884	28155.1059	1157	n
1_3_MACS_peak_35573_lociStitched_lociStitched	chr8	145128405	145153341	1	24937	28152.744	1158	n
1_2_MACS_peak_22934_lociStitched_lociStitched	chr20	60706397	60720237	1	13841	28120.112	1159	n
1_9_MACS_peak_32757_lociStitched_lociStitched	chr7	38370077	38410556	1	40480	28080.2823	1160	n
1_3_MACS_peak_13614_lociStitched_lociStitched	chr16	30952631	30970741	1	18111	28061.445	1161	n
1_3_MACS_peak_2795_lociStitched_lociStitched	chr1	182757713	182779738	1	22026	28040.0275	1162	n
1_2_MACS_peak_3109_lociStitched_lociStitched	chr1	206728053	206757580	1	29528	28024.0757	1163	n
1_7_MACS_peak_29341_lociStitched_lociStitched	chr5	141382932	141435135	1	52204	27996.4689	1164	n
1_3_MACS_peak_25236_lociStitched_lociStitched	chr3	69126825	69147446	1	20622	27972.3865	1165	n
1_2_MACS_peak_26636_lociStitched_lociStitched	chr4	1324395	1343909	1	19515	27932.3396	1166	n
1_8_MACS_peak_26156_lociStitched_lociStitched	chr3	171756344	171793712	1	37369	27898.9488	1167	n
1_4_MACS_peak_33915_lociStitched_lociStitched	chr7	150058486	150082605	1	24120	27893.6235	1168	n
1_2_MACS_peak_26489_lociStitched_lociStitched	chr3	194289359	194311609	1	22251	27872.575	1169	n
1_3_MACS_peak_35431_lociStitched_lociStitched	chr8	134140685	134166021	1	25337	27872.1336	1170	n
1_2_MACS_peak_9103_lociStitched_lociStitched	chr12	111113703	111139343	1	25641	27865.552	1171	n
1_5_MACS_peak_22881_lociStitched_lociStitched	chr20	54983308	55019198	1	35891	27857.818	1172	n
1_5_MACS_peak_37624_lociStitched_lociStitched	chrX	67884848	67924776	1	39929	27845.7872	1173	n
1_2_MACS_peak_13805_lociStitched_lociStitched	chr16	57831186	57851942	1	20757	27833.796	1174	n
1_1_MACS_peak_8462_lociStitched_lociStitched	chr12	57910259	57921273	1	11015	27803.7416	1175	n
1_2_MACS_peak_31996_lociStitched_lociStitched	chr6	157097312	157104234	1	6923	27798.752	1176	n
1_5_MACS_peak_4660_lociStitched_lociStitched	chr10	72574693	72608951	1	34259	27796.9412	1177	n
1_3_MACS_peak_9916_lociStitched_lociStitched	chr13	50198215	50218779	1	20565	27771.682	1178	n
1_3_MACS_peak_780_lociStitched_lociStitched	chr1	30179417	30207108	1	27692	27765.7657	1179	n
1_4_MACS_peak_19887_lociStitched_lociStitched	chr2	70127627	70176454	1	48828	27748.3841	1180	n
1_4_MACS_peak_15954_lociStitched_lociStitched	chr17	66480767	66510577	1	29811	27720.319	1181	n
1_2_MACS_peak_14113_lociStitched_lociStitched	chr16	79623158	79636966	1	13809	27719.56	1182	n
1_4_MACS_peak_28726_lociStitched_lociStitched	chr5	79414838	79444029	1	29192	27716.8545	1183	n
1_2_MACS_peak_8460_lociStitched_lociStitched	chr12	57851828	57875064	1	23237	27704.2828	1184	n
1_5_MACS_peak_16248_lociStitched_lociStitched	chr17	76632415	76664721	1	32307	27699.1644	1185	n
1_4_MACS_peak_32124_lociStitched_lociStitched	chr6	163755844	163792396	1	36553	27688.14	1186	n
1_4_MACS_peak_2243_lociStitched_lociStitched	chr1	153739666	153779315	1	39650	27678.9669	1187	n
1_3_MACS_peak_24795_lociStitched_lociStitched	chr3	42053389	42080060	1	26672	27655.1599	1188	n
1_5_MACS_peak_3102_lociStitched_lociStitched	chr1	206614348	206662200	1	47853	27653.6708	1189	n
1_4_MACS_peak_17302_lociStitched_lociStitched	chr19	2598725	2638534	1	39810	27647.3505	1190	n
1_1_MACS_peak_18813_lociStitched_lociStitched	chr19	56109157	56118646	1	9490	27633.8658	1191	n
1_4_MACS_peak_13707_lociStitched_lociStitched	chr16	50099022	50138801	1	39780	27622.5376	1192	n
1_4_MACS_peak_2531_lociStitched_lociStitched	chr1	161688069	161711779	1	23711	27610.295	1193	n
1_6_MACS_peak_5468_lociStitched_lociStitched	chr10	125750890	125804680	1	53791	27599.649	1194	n
1_9_MACS_peak_16224_lociStitched_lociStitched	chr17	76222335	76291477	1	69143	27594.5722	1195	n
1_2_MACS_peak_33436_lociStitched_lociStitched	chr7	104650339	104662541	1	12203	27572.8594	1196	n
1_8_MACS_peak_6307_lociStitched_lociStitched	chr11	59987843	60060042	1	72200	27543.9185	1197	n
1_2_MACS_peak_22179_lociStitched_lociStitched	chr20	17939030	17955254	1	16225	27543.4848	1198	n
1_4_MACS_peak_37082_lociStitched_lociStitched	chr9	139820037	139845815	1	25779	27538.6374	1199	n
1_3_MACS_peak_37404_lociStitched_lociStitched	chrX	39941474	39969647	1	28174	27516.5691	1200	n
1_6_MACS_peak_26213_lociStitched_lociStitched	chr3	177040039	177081152	1	41114	27500.4857	1201	n
1_5_MACS_peak_20039_lociStitched_lociStitched	chr2	85166119	85200096	1	33978	27463.6091	1202	n
1_1_MACS_peak_5220_lociStitched_lociStitched	chr10	103872659	103881817	1	9159	27456.5998	1203	n
1_4_MACS_peak_19041_lociStitched_lociStitched	chr2	16789756	16813763	1	24008	27449.6038	1204	n
1_7_MACS_peak_4470_lociStitched_lociStitched	chr10	52176430	52225351	1	48922	27449.5731	1205	n
1_3_MACS_peak_6533_lociStitched_lociStitched	chr11	65129228	65155125	1	25898	27419.7436	1206	n
1_2_MACS_peak_6251_lociStitched_lociStitched	chr11	57412356	57436978	1	24623	27384.5884	1207	n
1_4_MACS_peak_29787_lociStitched_lociStitched	chr5	176815819	176860097	1	44279	27381.5152	1208	n
1_1_MACS_peak_25751_lociStitched_lociStitched	chr3	129200118	129211923	1	11806	27327.3945	1209	n
1_3_MACS_peak_12379_lociStitched_lociStitched	chr15	72649828	72670915	1	21088	27322.4259	1210	n
1_7_MACS_peak_18193_lociStitched_lociStitched	chr19	39137472	39186967	1	49496	27306.3915	1211	n
1_5_MACS_peak_13848_lociStitched_lociStitched	chr16	66619363	66653255	1	33893	27293.2276	1212	n
1_3_MACS_peak_10281_lociStitched_lociStitched	chr13	114820974	114836231	1	15258	27279.516	1213	n
1_6_MACS_peak_14507_lociStitched_lociStitched	chr17	4735812	4785612	1	49801	27240.6	1214	n
1_1_MACS_peak_4766_lociStitched_lociStitched	chr10	75558520	75580316	1	21797	27238.4612	1215	n
1_3_MACS_peak_8129_lociStitched_lociStitched	chr12	46764397	46782207	1	17811	27227.928	1216	n
1_5_MACS_peak_15596_lociStitched_lociStitched	chr17	48921251	48951099	1	29849	27209.4368	1217	n
1_6_MACS_peak_8264_lociStitched_lociStitched	chr12	51377740	51421846	1	44107	27178.1172	1218	n
1_3_MACS_peak_159_lociStitched_lociStitched	chr1	8454929	8491438	1	36510	27148.0924	1219	n
1_3_MACS_peak_17892_lociStitched_lociStitched	chr19	17609752	17636236	1	26485	27146.1	1220	n
1_4_MACS_peak_24141_lociStitched_lociStitched	chr22	44406647	44434485	1	27839	27142.05	1221	n
1_5_MACS_peak_15793_lociStitched_lociStitched	chr17	61698472	61727547	1	29076	27109.53	1222	n
1_8_MACS_peak_28312_lociStitched_lociStitched	chr5	39493916	39549995	1	56080	27080.5491	1223	n
1_5_MACS_peak_29707_lociStitched_lociStitched	chr5	172295497	172339736	1	44240	27052.1485	1224	n
1_5_MACS_peak_30450_lociStitched_lociStitched	chr6	26025340	26067280	1	41941	27047.106	1225	n
1_3_MACS_peak_4687_lociStitched_lociStitched	chr10	73354742	73374790	1	20049	27014.68	1226	n
1_4_MACS_peak_1829_lociStitched_lociStitched	chr1	111664561	111685603	1	21043	27003.1986	1227	n
1_5_MACS_peak_9497_lociStitched_lociStitched	chr13	21068678	21103663	1	34986	26962.9395	1228	n
1_5_MACS_peak_8468_lociStitched_lociStitched	chr12	58144521	58177553	1	33033	26957.4152	1229	n
1_1_MACS_peak_29398_lociStitched_lociStitched	chr5	142781331	142785901	1	4571	26952.032	1230	n
1_3_MACS_peak_37100_lociStitched_lociStitched	chr9	140111141	140137605	1	26465	26921.8272	1231	n
1_6_MACS_peak_19813_lociStitched_lociStitched	chr2	68579373	68624104	1	44732	26901.2234	1232	n
1_3_MACS_peak_32621_lociStitched_lociStitched	chr7	30198333	30229180	1	30848	26898.584	1233	n
1_2_MACS_peak_13773_lociStitched_lociStitched	chr16	56942077	56968008	1	25932	26877.4815	1234	n
1_1_MACS_peak_16149_lociStitched_lociStitched	chr17	74376518	74383244	1	6727	26876.4234	1235	n
1_4_MACS_peak_18299_lociStitched_lociStitched	chr19	42363082	42389326	1	26245	26865.9828	1236	n
1_1_MACS_peak_7878_lociStitched_lociStitched	chr12	13346756	13365485	1	18730	26836.7841	1237	n
1_4_MACS_peak_3606_lociStitched_lociStitched	chr1	234835079	234869590	1	34512	26759.8294	1238	n
1_5_MACS_peak_11418_lociStitched_lociStitched	chr14	100750533	100785500	1	34968	26756.7484	1239	n
1_2_MACS_peak_6822_lociStitched_lociStitched	chr11	73720905	73737925	1	17021	26755.44	1240	n
1_1_MACS_peak_13557_lociStitched_lociStitched	chr16	30193609	30200119	1	6511	26750.241	1241	n
1_11_MACS_peak_1980_lociStitched_lociStitched	chr1	120621326	120697228	1	75903	26717.504	1242	n
1_2_MACS_peak_15242_lociStitched_lociStitched	chr17	38213778	38233103	1	19326	26714.88	1243	n
1_3_MACS_peak_5856_lociStitched_lociStitched	chr11	10899986	10925797	1	25812	26706.6417	1244	n
1_2_MACS_peak_23271_lociStitched_lociStitched	chr21	38736945	38747648	1	10704	26694.3523	1245	n
1_1_MACS_peak_12209_lociStitched_lociStitched	chr15	64979193	64996458	1	17266	26655.4335	1246	n
1_3_MACS_peak_12458_lociStitched_lociStitched	chr15	75930084	75960368	1	30285	26649.92	1247	n
1_6_MACS_peak_20375_lociStitched_lociStitched	chr2	109828799	109884832	1	56034	26649.2948	1248	n
1_4_MACS_peak_354_lociStitched_lociStitched	chr1	16263008	16294324	1	31317	26643.6528	1249	n
1_4_MACS_peak_4759_lociStitched_lociStitched	chr10	75459819	75495178	1	35360	26635.9347	1250	n
1_5_MACS_peak_16043_lociStitched_lociStitched	chr17	72438283	72491526	1	53244	26589.5542	1251	n
1_1_MACS_peak_5657_lociStitched_lociStitched	chr11	2397816	2406462	1	8647	26572.6164	1252	n
1_3_MACS_peak_35464_lociStitched_lociStitched	chr8	135030810	135057217	1	26408	26565.442	1253	n
1_6_MACS_peak_18999_lociStitched_lociStitched	chr2	10519732	10554644	1	34913	26554.0672	1254	n
1_4_MACS_peak_9651_lociStitched_lociStitched	chr13	33678501	33716197	1	37697	26549.2928	1255	n
1_4_MACS_peak_24987_lociStitched_lociStitched	chr3	49273332	49317808	1	44477	26481.0104	1256	n
1_11_MACS_peak_16577_lociStitched_lociStitched	chr18	9047389	9119210	1	71822	26466.0385	1257	n
1_4_MACS_peak_7608_lociStitched_lociStitched	chr12	4662091	4690262	1	28172	26455.3861	1258	n
1_3_MACS_peak_175_lociStitched_lociStitched	chr1	8930334	8953055	1	22722	26433.6114	1259	n
1_6_MACS_peak_28604_lociStitched_lociStitched	chr5	71747194	71815739	1	68546	26376.116	1260	n
1_4_MACS_peak_36572_lociStitched_lociStitched	chr9	115967465	115998705	1	31241	26350.94	1261	n
1_3_MACS_peak_8914_lociStitched_lociStitched	chr12	102872082	102907674	1	35593	26338.08	1262	n
1_3_MACS_peak_19359_lociStitched_lociStitched	chr2	38828253	38850508	1	22256	26327.665	1263	n
1_2_MACS_peak_1293_lociStitched_lociStitched	chr1	54869375	54884174	1	14800	26288.9436	1264	n
1_6_MACS_peak_706_lociStitched_lociStitched	chr1	27839427	27892518	1	53092	26285.3541	1265	n
1_3_MACS_peak_35015_lociStitched_lociStitched	chr8	103579511	103616675	1	37165	26278.6644	1266	n
1_11_MACS_peak_3495_lociStitched_lociStitched	chr1	229352370	229423729	1	71360	26252.9761	1267	n
1_8_MACS_peak_5772_lociStitched_lociStitched	chr11	8703010	8754882	1	51873	26247.232	1268	n
1_1_MACS_peak_2170_lociStitched_lociStitched	chr1	150941005	150952634	1	11630	26226.8837	1269	n
1_4_MACS_peak_34476_lociStitched_lociStitched	chr8	38643689	38667629	1	23941	26223.876	1270	n
1_3_MACS_peak_18108_lociStitched_lociStitched	chr19	35693878	35717443	1	23566	26192.4975	1271	n
1_7_MACS_peak_19455_lociStitched_lociStitched	chr2	43519156	43564761	1	45606	26159.028	1272	n
1_4_MACS_peak_20418_lociStitched_lociStitched	chr2	112652778	112689109	1	36332	26121.989	1273	n
1_6_MACS_peak_32262_lociStitched_lociStitched	chr7	2337374	2372747	1	35374	26108.8113	1274	n
1_5_MACS_peak_34408_lociStitched_lociStitched	chr8	29938235	29971848	1	33614	26070.2428	1275	n
1_1_MACS_peak_6266_lociStitched_lociStitched	chr11	58340013	58348051	1	8039	26068.8416	1276	n
1_1_MACS_peak_5192_lociStitched_lociStitched	chr10	102755614	102762445	1	6832	26060.265	1277	n
1_6_MACS_peak_16723_lociStitched_lociStitched	chr18	20805173	20852483	1	47311	26025.231	1278	n
1_4_MACS_peak_23870_lociStitched_lociStitched	chr22	37248952	37271066	1	22115	26003.8526	1279	n
1_3_MACS_peak_18798_lociStitched_lociStitched	chr19	55831212	55853505	1	22294	25993.638	1280	n
1_3_MACS_peak_29487_lociStitched_lociStitched	chr5	149851701	149871218	1	19518	25984.9338	1281	n
1_7_MACS_peak_7486_lociStitched_lociStitched	chr11	130012534	130061273	1	48740	25973.0131	1282	n
1_5_MACS_peak_245_lociStitched_lociStitched	chr1	11003816	11042801	1	38986	25932.822	1283	n
1_5_MACS_peak_11072_lociStitched_lociStitched	chr14	75786303	75812715	1	26413	25928.6604	1284	n
1_1_MACS_peak_37089_lociStitched_lociStitched	chr9	139921404	139930955	1	9552	25928.0997	1285	n
1_5_MACS_peak_23342_lociStitched_lociStitched	chr21	43638420	43684657	1	46238	25915.8385	1286	n
1_3_MACS_peak_29950_lociStitched_lociStitched	chr6	2980034	3003127	1	23094	25910.346	1287	n
1_1_MACS_peak_18116_lociStitched_lociStitched	chr19	35795478	35814626	1	19149	25890.0108	1288	n
1_2_MACS_peak_18558_lociStitched_lociStitched	chr19	49375137	49385483	1	10347	25887.7612	1289	n
1_5_MACS_peak_688_lociStitched_lociStitched	chr1	27424409	27466404	1	41996	25881.5185	1290	n
1_6_MACS_peak_20806_lociStitched_lociStitched	chr2	153261259	153304628	1	43370	25869.6085	1291	n
1_7_MACS_peak_9950_lociStitched_lociStitched	chr13	51483171	51521244	1	38074	25866.7962	1292	n
1_3_MACS_peak_9584_lociStitched_lociStitched	chr13	29307511	29330166	1	22656	25838.0275	1293	n
1_9_MACS_peak_23852_lociStitched_lociStitched	chr22	36800900	36870779	1	69880	25827.2784	1294	n
1_8_MACS_peak_20364_lociStitched_lociStitched	chr2	109228588	109281146	1	52559	25827.0012	1295	n
1_5_MACS_peak_17922_lociStitched_lociStitched	chr19	18199135	18240125	1	40991	25790.908	1296	n
1_3_MACS_peak_14938_lociStitched_lociStitched	chr17	27043535	27073420	1	29886	25778.801	1297	n
1_4_MACS_peak_18096_lociStitched_lociStitched	chr19	35487737	35515347	1	27611	25749.086	1298	n
1_6_MACS_peak_6742_lociStitched_lociStitched	chr11	72114651	72159098	1	44448	25739.2577	1299	n
1_3_MACS_peak_34167_lociStitched_lociStitched	chr8	17759946	17782784	1	22839	25722.4394	1300	n
1_4_MACS_peak_36807_lociStitched_lociStitched	chr9	130158257	130188039	1	29783	25719.7352	1301	n
1_2_MACS_peak_12916_lociStitched_lociStitched	chr16	430307	452963	1	22657	25673.7792	1302	n
1_4_MACS_peak_17795_lociStitched_lociStitched	chr19	15304974	15347983	1	43010	25663.4703	1303	n
1_3_MACS_peak_21710_lociStitched_lociStitched	chr2	232526118	232546874	1	20757	25621.2064	1304	n
1_5_MACS_peak_36272_lociStitched_lociStitched	chr9	95499804	95533767	1	33964	25601.3094	1305	n
1_3_MACS_peak_18379_lociStitched_lociStitched	chr19	45347101	45374305	1	27205	25585.362	1306	n
1_1_MACS_peak_21776_lociStitched_lociStitched	chr2	235391943	235408489	1	16547	25585.0798	1307	n
1_2_MACS_peak_26653_lociStitched_lociStitched	chr4	2242732	2266975	1	24244	25573.9407	1308	n
1_3_MACS_peak_29953_lociStitched_lociStitched	chr6	3019306	3039059	1	19754	25556.4314	1309	n
1_1_MACS_peak_11903_lociStitched_lociStitched	chr15	50397954	50412803	1	14850	25531.3706	1310	n
1_2_MACS_peak_24745_lociStitched_lociStitched	chr3	38177005	38197058	1	20054	25507.416	1311	n
1_3_MACS_peak_5592_lociStitched_lociStitched	chr11	266658	291473	1	24816	25504.857	1312	n
1_8_MACS_peak_30223_lociStitched_lociStitched	chr6	13453752	13501780	1	48029	25435.6288	1313	n
1_4_MACS_peak_20192_lociStitched_lociStitched	chr2	97135910	97176162	1	40253	25427.1884	1314	n
1_6_MACS_peak_8746_lociStitched_lociStitched	chr12	92516328	92555741	1	39414	25425.3263	1315	n
1_3_MACS_peak_29494_lociStitched_lociStitched	chr5	150140113	150170792	1	30680	25423.6873	1316	n
1_5_MACS_peak_9088_lociStitched_lociStitched	chr12	110868978	110908282	1	39305	25421.8272	1317	n
1_2_MACS_peak_16296_lociStitched_lociStitched	chr17	78226300	78239318	1	13019	25379.8928	1318	n
1_2_MACS_peak_20196_lociStitched_lociStitched	chr2	97192233	97205283	1	13051	25366.59	1319	n
1_4_MACS_peak_11648_lociStitched_lociStitched	chr15	33417897	33457004	1	39108	25353.0681	1320	n
1_2_MACS_peak_34749_lociStitched_lociStitched	chr8	71304975	71317342	1	12368	25312.7756	1321	n
1_6_MACS_peak_13262_lociStitched_lociStitched	chr16	16067060	16117058	1	49999	25293.9882	1322	n
1_8_MACS_peak_30843_lociStitched_lociStitched	chr6	37015489	37072689	1	57201	25282.4	1323	n
1_2_MACS_peak_37052_lociStitched_lociStitched	chr9	139256302	139273369	1	17068	25281.3471	1324	n
1_3_MACS_peak_6687_lociStitched_lociStitched	chr11	69060052	69089863	1	29812	25273.7658	1325	n
1_3_MACS_peak_22913_lociStitched_lociStitched	chr20	57463147	57484008	1	20862	25264.7571	1326	n
1_2_MACS_peak_17888_lociStitched_lociStitched	chr19	17578110	17595028	1	16919	25233.197	1327	n
1_3_MACS_peak_31764_lociStitched_lociStitched	chr6	139681631	139698814	1	17184	25222.9257	1328	n
1_3_MACS_peak_8345_lociStitched_lociStitched	chr12	53885633	53901021	1	15389	25216.3156	1329	n
1_12_MACS_peak_33507_lociStitched_lociStitched	chr7	111718293	111766575	1	48283	25203.204	1330	n
1_6_MACS_peak_12700_lociStitched_lociStitched	chr15	90412662	90457130	1	44469	25195.5688	1331	n
1_5_MACS_peak_30852_lociStitched_lociStitched	chr6	37128036	37161219	1	33184	25192.5336	1332	n
1_3_MACS_peak_24128_lociStitched_lociStitched	chr22	43541634	43560854	1	19221	25182.044	1333	n
1_2_MACS_peak_30694_lociStitched_lociStitched	chr6	32809765	32823457	1	13693	25141.2504	1334	n
1_6_MACS_peak_36767_lociStitched_lociStitched	chr9	128390044	128436041	1	45998	25137.3605	1335	n
1_3_MACS_peak_26544_lociStitched_lociStitched	chr3	196043935	196073397	1	29463	25128.1398	1336	n
1_3_MACS_peak_18129_lociStitched_lociStitched	chr19	36230114	36250228	1	20115	25094.2264	1337	n
1_2_MACS_peak_3009_lociStitched_lociStitched	chr1	202919586	202939846	1	20261	25067.698	1338	n
1_3_MACS_peak_19447_lociStitched_lociStitched	chr2	43383848	43408958	1	25111	25064.802	1339	n
1_4_MACS_peak_35609_lociStitched_lociStitched	chr9	208335	228504	1	20170	25059.9825	1340	n
1_4_MACS_peak_16334_lociStitched_lociStitched	chr17	79298148	79326605	1	28458	25053.5428	1341	n
1_1_MACS_peak_5606_lociStitched_lociStitched	chr11	497894	508448	1	10555	25047.8082	1342	n
1_5_MACS_peak_23699_lociStitched_lociStitched	chr22	27501155	27533168	1	32014	25043.7699	1343	n
1_3_MACS_peak_14612_lociStitched_lociStitched	chr17	7918703	7961040	1	42338	25038.1018	1344	n
1_8_MACS_peak_3114_lociStitched_lociStitched	chr1	206827310	206881400	1	54091	25032.852	1345	n
1_6_MACS_peak_23189_lociStitched_lociStitched	chr21	35882075	35926981	1	44907	25026.1138	1346	n
1_1_MACS_peak_8160_lociStitched_lociStitched	chr12	48165721	48173465	1	7745	25022.4128	1347	n
1_2_MACS_peak_30781_lociStitched_lociStitched	chr6	35263682	35282563	1	18882	25000.3321	1348	n
1_2_MACS_peak_22507_lociStitched_lociStitched	chr20	36769352	36799985	1	30634	24987.3381	1349	n
1_1_MACS_peak_36874_lociStitched_lociStitched	chr9	131445291	131453421	1	8131	24946.905	1350	n
1_2_MACS_peak_36013_lociStitched_lociStitched	chr9	74970005	74981963	1	11959	24875.0316	1351	n
1_6_MACS_peak_12769_lociStitched_lociStitched	chr15	91778684	91810926	1	32243	24845.6852	1352	n
1_5_MACS_peak_20258_lociStitched_lociStitched	chr2	100371766	100407635	1	35870	24842.8694	1353	n
1_3_MACS_peak_7229_lociStitched_lociStitched	chr11	115565956	115592825	1	26870	24770.5311	1354	n
1_4_MACS_peak_36626_lociStitched_lociStitched	chr9	117689422	117722431	1	33010	24769.9536	1355	n
1_6_MACS_peak_26833_lociStitched_lociStitched	chr4	16204390	16240899	1	36510	24767.7056	1356	n
1_8_MACS_peak_16541_lociStitched_lociStitched	chr18	5414453	5469958	1	55506	24766.331	1357	n
1_4_MACS_peak_2751_lociStitched_lociStitched	chr1	180220809	180260601	1	39793	24758.5824	1358	n
1_2_MACS_peak_15335_lociStitched_lociStitched	chr17	40705505	40721864	1	16360	24756.0747	1359	n
1_3_MACS_peak_24449_lociStitched_lociStitched	chr3	12703218	12725705	1	22488	24742.4461	1360	n
1_4_MACS_peak_37531_lociStitched_lociStitched	chrX	49011523	49048747	1	37225	24709.2912	1361	n
1_3_MACS_peak_26304_lociStitched_lociStitched	chr3	183718342	183741077	1	22736	24692.4835	1362	n
1_7_MACS_peak_37117_lociStitched_lociStitched	chr9	140280752	140321379	1	40628	24652.4636	1363	n
1_2_MACS_peak_32200_lociStitched_lociStitched	chr7	60578	92517	1	31940	24647.3263	1364	n
1_2_MACS_peak_11287_lociStitched_lociStitched	chr14	91959665	91978147	1	18483	24645.747	1365	n
1_3_MACS_peak_26974_lociStitched_lociStitched	chr4	38663610	38677067	1	13458	24642.4584	1366	n
1_6_MACS_peak_2427_lociStitched_lociStitched	chr1	159851197	159896402	1	45206	24641.2455	1367	n
1_3_MACS_peak_13117_lociStitched_lociStitched	chr16	9169569	9189113	1	19545	24601.9872	1368	n
1_5_MACS_peak_21321_lociStitched_lociStitched	chr2	204645021	204685074	1	40054	24592.542	1369	n
1_2_MACS_peak_14223_lociStitched_lociStitched	chr16	85321819	85349445	1	27627	24576.0896	1370	n
1_2_MACS_peak_16668_lociStitched_lociStitched	chr18	13212979	13224721	1	11743	24568.9608	1371	n
1_4_MACS_peak_27980_lociStitched_lociStitched	chr4	184363761	184394570	1	30810	24548.6112	1372	n
1_3_MACS_peak_15728_lociStitched_lociStitched	chr17	58154545	58185662	1	31118	24532.6428	1373	n
1_4_MACS_peak_33636_lociStitched_lociStitched	chr7	128760729	128791264	1	30536	24507.391	1374	n
1_2_MACS_peak_16146_lociStitched_lociStitched	chr17	74247262	74270340	1	23079	24506.5282	1375	n
1_4_MACS_peak_1363_lociStitched_lociStitched	chr1	59730762	59765271	1	34510	24487.5864	1376	n
1_3_MACS_peak_15393_lociStitched_lociStitched	chr17	42172114	42202180	1	30067	24479.7372	1377	n
1_4_MACS_peak_22544_lociStitched_lociStitched	chr20	38886714	38916688	1	29975	24473.771	1378	n
1_4_MACS_peak_15722_lociStitched_lociStitched	chr17	57902230	57934358	1	32129	24471.8976	1379	n
1_5_MACS_peak_31863_lociStitched_lociStitched	chr6	147196787	147238359	1	41573	24469.2792	1380	n
1_4_MACS_peak_13618_lociStitched_lociStitched	chr16	31035608	31064630	1	29023	24468.4482	1381	n
1_3_MACS_peak_33067_lociStitched_lociStitched	chr7	74055460	74076200	1	20741	24458.682	1382	n
1_3_MACS_peak_19072_lociStitched_lociStitched	chr2	20365497	20392872	1	27376	24418.5	1383	n
1_8_MACS_peak_7085_lociStitched_lociStitched	chr11	96026535	96076951	1	50417	24411.4272	1384	n
1_1_MACS_peak_36561_lociStitched_lociStitched	chr9	115616064	115632161	1	16098	24406.2714	1385	n
1_2_MACS_peak_34445_lociStitched_lociStitched	chr8	37547502	37568626	1	21125	24379.2084	1386	n
1_3_MACS_peak_10748_lociStitched_lociStitched	chr14	61446629	61463180	1	16552	24373.0026	1387	n
1_2_MACS_peak_9815_lociStitched_lociStitched	chr13	46741075	46775250	1	34176	24363.3575	1388	n
1_7_MACS_peak_32100_lociStitched_lociStitched	chr6	161588492	161651464	1	62973	24319.7864	1389	n
1_3_MACS_peak_17112_lociStitched_lociStitched	chr18	72915944	72929227	1	13284	24298.5919	1390	n
1_3_MACS_peak_30934_lociStitched_lociStitched	chr6	42738247	42755162	1	16916	24288.2485	1391	n
1_1_MACS_peak_6561_lociStitched_lociStitched	chr11	65622344	65629291	1	6948	24275.5968	1392	n
1_2_MACS_peak_21534_lociStitched_lociStitched	chr2	220039973	220048006	1	8034	24274.1194	1393	n
1_2_MACS_peak_26629_lociStitched_lociStitched	chr4	1236881	1244736	1	7856	24256.24	1394	n
1_6_MACS_peak_35784_lociStitched_lociStitched	chr9	27563443	27603485	1	40043	24245.431	1395	n
1_6_MACS_peak_5459_lociStitched_lociStitched	chr10	124218840	124261012	1	42173	24240.4656	1396	n
1_4_MACS_peak_8328_lociStitched_lociStitched	chr12	53590796	53617793	1	26998	24237.9066	1397	n
1_6_MACS_peak_21975_lociStitched_lociStitched	chr20	2259759	2302705	1	42947	24208.6602	1398	n
1_3_MACS_peak_35633_lociStitched_lociStitched	chr9	2013749	2032936	1	19188	24204.4005	1399	n
1_6_MACS_peak_21587_lociStitched_lociStitched	chr2	224782877	224825226	1	42350	24198.2186	1400	n
1_9_MACS_peak_17105_lociStitched_lociStitched	chr18	72666752	72723424	1	56673	24193.2768	1401	n
1_2_MACS_peak_28527_lociStitched_lociStitched	chr5	65016501	65034596	1	18096	24187.5865	1402	n
1_3_MACS_peak_5142_lociStitched_lociStitched	chr10	99433137	99452218	1	19082	24181.3513	1403	n
1_2_MACS_peak_31016_lociStitched_lociStitched	chr6	46678653	46704867	1	26215	24145.7154	1404	n
1_1_MACS_peak_13477_lociStitched_lociStitched	chr16	28501794	28509868	1	8075	24129.9564	1405	n
1_8_MACS_peak_31310_lociStitched_lociStitched	chr6	106382569	106444002	1	61434	24106.3092	1406	n
1_2_MACS_peak_5943_lociStitched_lociStitched	chr11	18717408	18729163	1	11756	24088.346	1407	n
1_4_MACS_peak_22359_lociStitched_lociStitched	chr20	31035005	31073551	1	38547	24052.704	1408	n
1_4_MACS_peak_1295_lociStitched_lociStitched	chr1	54923747	54955808	1	32062	24052.1622	1409	n
1_2_MACS_peak_18461_lociStitched_lociStitched	chr19	47216760	47238874	1	22115	24051.1864	1410	n
1_1_MACS_peak_36542_lociStitched_lociStitched	chr9	114817946	114840069	1	22124	24043.2764	1411	n
1_5_MACS_peak_21366_lociStitched_lociStitched	chr2	208339848	208379463	1	39616	24042.3435	1412	n
1_9_MACS_peak_34218_lociStitched_lociStitched	chr8	19931215	19985153	1	53939	24034.7728	1413	n
1_7_MACS_peak_11279_lociStitched_lociStitched	chr14	91826316	91865911	1	39596	24022.2865	1414	n
1_1_MACS_peak_33675_lociStitched_lociStitched	chr7	130789870	130797167	1	7298	24016.6161	1415	n
1_4_MACS_peak_3400_lociStitched_lociStitched	chr1	225631480	225657500	1	26021	24006.052	1416	n
1_3_MACS_peak_8721_lociStitched_lociStitched	chr12	90100577	90126507	1	25931	24000.808	1417	n
1_3_MACS_peak_33397_lociStitched_lociStitched	chr7	102060175	102075662	1	15488	23995.5578	1418	n
1_1_MACS_peak_27873_lociStitched_lociStitched	chr4	159079930	159095750	1	15821	23986.284	1419	n
1_3_MACS_peak_36789_lociStitched_lociStitched	chr9	129275434	129298317	1	22884	23976.8074	1420	n
1_5_MACS_peak_13147_lociStitched_lociStitched	chr16	11008560	11044220	1	35661	23974.218	1421	n
1_4_MACS_peak_37434_lociStitched_lociStitched	chrX	41156743	41195305	1	38563	23954.7144	1422	n
1_3_MACS_peak_10928_lociStitched_lociStitched	chr14	69503480	69528512	1	25033	23953.1208	1423	n
1_3_MACS_peak_23164_lociStitched_lociStitched	chr21	35172923	35194939	1	22017	23920.384	1424	n
1_6_MACS_peak_34585_lociStitched_lociStitched	chr8	48503788	48550277	1	46490	23909.2927	1425	n
1_5_MACS_peak_6607_lociStitched_lociStitched	chr11	66722350	66752999	1	30650	23884.7657	1426	n
1_1_MACS_peak_22019_lociStitched_lociStitched	chr20	3685997	3696312	1	10316	23873.036	1427	n
1_5_MACS_peak_28736_lociStitched_lociStitched	chr5	79682642	79706127	1	23486	23870.154	1428	n
1_3_MACS_peak_19179_lociStitched_lociStitched	chr2	27591599	27608545	1	16947	23861.6626	1429	n
1_4_MACS_peak_23473_lociStitched_lociStitched	chr21	47874515	47902029	1	27515	23857.3894	1430	n
1_5_MACS_peak_21694_lociStitched_lociStitched	chr2	232184873	232228480	1	43608	23848.6683	1431	n
1_3_MACS_peak_29986_lociStitched_lociStitched	chr6	3742696	3765640	1	22945	23845.6992	1432	n
1_4_MACS_peak_29456_lociStitched_lociStitched	chr5	149043916	149068823	1	24908	23828.5269	1433	n
1_5_MACS_peak_10260_lociStitched_lociStitched	chr13	113912091	113953604	1	41514	23824.3107	1434	n
1_6_MACS_peak_29571_lociStitched_lociStitched	chr5	158606211	158637946	1	31736	23817.1175	1435	n
1_3_MACS_peak_35925_lociStitched_lociStitched	chr9	38066154	38086884	1	20731	23800.113	1436	n
1_5_MACS_peak_3362_lociStitched_lociStitched	chr1	224356071	224398848	1	42778	23792.5674	1437	n
1_2_MACS_peak_26483_lociStitched_lociStitched	chr3	194201238	194214581	1	13344	23790.569	1438	n
1_4_MACS_peak_23916_lociStitched_lociStitched	chr22	38123330	38144600	1	21271	23784.114	1439	n
1_3_MACS_peak_3944_lociStitched_lociStitched	chr10	7446982	7461240	1	14259	23783.7698	1440	n
1_3_MACS_peak_17403_lociStitched_lociStitched	chr19	4632620	4668208	1	35589	23779.9016	1441	n
1_3_MACS_peak_3124_lociStitched_lociStitched	chr1	206938891	206959479	1	20589	23779.14	1442	n
1_2_MACS_peak_1335_lociStitched_lociStitched	chr1	59238409	59252933	1	14525	23755.4544	1443	n
1_4_MACS_peak_36380_lociStitched_lociStitched	chr9	101801483	101851058	1	49576	23736.51	1444	n
1_3_MACS_peak_8967_lociStitched_lociStitched	chr12	105615204	105635185	1	19982	23733.4318	1445	n
1_2_MACS_peak_15519_lociStitched_lociStitched	chr17	46177455	46192816	1	15362	23729.6728	1446	n
1_1_MACS_peak_8232_lociStitched_lociStitched	chr12	50213965	50223331	1	9367	23713.7754	1447	n
1_2_MACS_peak_27951_lociStitched_lociStitched	chr4	174088825	174108186	1	19362	23709.4806	1448	n
1_4_MACS_peak_19716_lociStitched_lociStitched	chr2	62605954	62643225	1	37272	23708.0831	1449	n
1_3_MACS_peak_17436_lociStitched_lociStitched	chr19	5945568	5970266	1	24699	23690.3216	1450	n
1_2_MACS_peak_5590_lociStitched_lociStitched	chr11	201400	210934	1	9535	23688.1764	1451	n
1_2_MACS_peak_23542_lociStitched_lociStitched	chr22	19829259	19844218	1	14960	23686.0806	1452	n
1_1_MACS_peak_15799_lociStitched_lociStitched	chr17	61770816	61780509	1	9694	23671.2753	1453	n
1_3_MACS_peak_14924_lociStitched_lociStitched	chr17	26696571	26735836	1	39266	23649.3095	1454	n
1_4_MACS_peak_33981_lociStitched_lociStitched	chr7	151613601	151635958	1	22358	23635.8204	1455	n
1_4_MACS_peak_5127_lociStitched_lociStitched	chr10	99164596	99189121	1	24526	23605.3125	1456	n
1_2_MACS_peak_983_lociStitched_lociStitched	chr1	39567435	39577128	1	9694	23601.4857	1457	n
1_3_MACS_peak_4464_lociStitched_lociStitched	chr10	51564228	51586336	1	22109	23591.4468	1458	n
1_2_MACS_peak_5219_lociStitched_lociStitched	chr10	103811501	103829777	1	18277	23579.6952	1459	n
1_1_MACS_peak_14554_lociStitched_lociStitched	chr17	6913994	6922301	1	8308	23576.9274	1460	n
1_5_MACS_peak_19981_lociStitched_lociStitched	chr2	74246318	74268956	1	22639	23545.7838	1461	n
1_2_MACS_peak_35222_lociStitched_lociStitched	chr8	125262992	125285862	1	22871	23540.091	1462	n
1_6_MACS_peak_22076_lociStitched_lociStitched	chr20	4978482	5031087	1	52606	23519.6955	1463	n
1_6_MACS_peak_35446_lociStitched_lociStitched	chr8	134496447	134552993	1	56547	23494.863	1464	n
1_8_MACS_peak_19405_lociStitched_lociStitched	chr2	40672663	40717437	1	44775	23488.4404	1465	n
1_6_MACS_peak_13778_lociStitched_lociStitched	chr16	56983598	57035501	1	51904	23486.1075	1466	n
1_3_MACS_peak_5257_lociStitched_lociStitched	chr10	104939892	104963856	1	23965	23484.72	1467	n
1_2_MACS_peak_4557_lociStitched_lociStitched	chr10	64563292	64579400	1	16109	23475.7992	1468	n
1_4_MACS_peak_37839_lociStitched_lociStitched	chrX	128891035	128920964	1	29930	23470.3218	1469	n
1_3_MACS_peak_25423_lociStitched_lociStitched	chr3	105068688	105089198	1	20511	23467.542	1470	n
1_1_MACS_peak_7302_lociStitched_lociStitched	chr11	118659179	118664655	1	5477	23461.922	1471	n
1_1_MACS_peak_25813_lociStitched_lociStitched	chr3	135911654	135917474	1	5821	23458.092	1472	n
1_5_MACS_peak_17127_lociStitched_lociStitched	chr18	74254768	74286264	1	31497	23442.4728	1473	n
1_4_MACS_peak_36671_lociStitched_lociStitched	chr9	123658842	123699328	1	40487	23433.2968	1474	n
1_4_MACS_peak_24266_lociStitched_lociStitched	chr22	50819187	50858035	1	38849	23409.8048	1475	n
1_1_MACS_peak_9959_lociStitched_lociStitched	chr13	52024964	52029106	1	4143	23394.4302	1476	n
1_7_MACS_peak_23124_lociStitched_lociStitched	chr21	34425381	34500835	1	75455	23383.1946	1477	n
1_3_MACS_peak_15761_lociStitched_lociStitched	chr17	60684666	60708647	1	23982	23371.8826	1478	n
1_6_MACS_peak_13574_lociStitched_lociStitched	chr16	30455259	30487008	1	31750	23370.4389	1479	n
1_7_MACS_peak_13530_lociStitched_lociStitched	chr16	29654243	29703876	1	49634	23352.3265	1480	n
1_4_MACS_peak_21961_lociStitched_lociStitched	chr20	1906394	1947487	1	41094	23340.824	1481	n
1_1_MACS_peak_12450_lociStitched_lociStitched	chr15	75742218	75749423	1	7206	23339.877	1482	n
1_2_MACS_peak_24194_lociStitched_lociStitched	chr22	46509031	46529979	1	20949	23327.6928	1483	n
1_1_MACS_peak_35017_lociStitched_lociStitched	chr8	103665264	103671536	1	6273	23308.0064	1484	n
1_4_MACS_peak_21536_lociStitched_lociStitched	chr2	220070405	220095807	1	25403	23306.335	1485	n
1_5_MACS_peak_32038_lociStitched_lociStitched	chr6	158429056	158482453	1	53398	23302.4508	1486	n
1_2_MACS_peak_26073_lociStitched_lociStitched	chr3	158518431	158539374	1	20944	23299.0875	1487	n
1_5_MACS_peak_17296_lociStitched_lociStitched	chr19	2541942	2580365	1	38424	23295.8649	1488	n
1_9_MACS_peak_8891_lociStitched_lociStitched	chr12	102141025	102201163	1	60139	23291.4474	1489	n
1_3_MACS_peak_23454_lociStitched_lociStitched	chr21	46951366	46976507	1	25142	23280.566	1490	n
1_2_MACS_peak_9729_lociStitched_lociStitched	chr13	42029655	42041517	1	11863	23280.3612	1491	n
1_1_MACS_peak_23723_lociStitched_lociStitched	chr22	29697783	29712445	1	14663	23261.263	1492	n
1_5_MACS_peak_7318_lociStitched_lociStitched	chr11	119042541	119079165	1	36625	23259.9024	1493	n
1_4_MACS_peak_14470_lociStitched_lociStitched	chr17	3692170	3723047	1	30878	23253.4687	1494	n
1_3_MACS_peak_23688_lociStitched_lociStitched	chr22	26965812	26987276	1	21465	23234.78	1495	n
1_3_MACS_peak_26300_lociStitched_lociStitched	chr3	183585295	183603607	1	18313	23208.6288	1496	n
1_1_MACS_peak_20559_lociStitched_lociStitched	chr2	127412229	127422960	1	10732	23200.422	1497	n
1_3_MACS_peak_7847_lociStitched_lociStitched	chr12	12752421	12776994	1	24574	23199.3693	1498	n
1_5_MACS_peak_15445_lociStitched_lociStitched	chr17	43538512	43579594	1	41083	23194.8972	1499	n
1_1_MACS_peak_19997_lociStitched_lociStitched	chr2	74728736	74736017	1	7282	23188.5288	1500	n
1_2_MACS_peak_35598_lociStitched_lociStitched	chr8	146011225	146029860	1	18636	23180.0765	1501	n
1_5_MACS_peak_36427_lociStitched_lociStitched	chr9	107661872	107698759	1	36888	23150.2812	1502	n
1_1_MACS_peak_8427_lociStitched_lociStitched	chr12	57021902	57031738	1	9837	23146.0752	1503	n
1_2_MACS_peak_11346_lociStitched_lociStitched	chr14	93569475	93583892	1	14418	23134.9599	1504	n
1_1_MACS_peak_23772_lociStitched_lociStitched	chr22	31680105	31693732	1	13628	23120.9309	1505	n
1_3_MACS_peak_21461_lociStitched_lociStitched	chr2	217339572	217365050	1	25479	23116.1894	1506	n
1_2_MACS_peak_21927_lociStitched_lociStitched	chr20	625868	645620	1	19753	23115.7656	1507	n
1_4_MACS_peak_35386_lociStitched_lociStitched	chr8	131442381	131479743	1	37363	23112.1332	1508	n
1_4_MACS_peak_7021_lociStitched_lociStitched	chr11	93256249	93277478	1	21230	23090.7833	1509	n
1_2_MACS_peak_37979_lociStitched_lociStitched	chrX	153651822	153667139	1	15318	23084.2507	1510	n
1_5_MACS_peak_25523_lociStitched_lociStitched	chr3	119343430	119379836	1	36407	23074.1228	1511	n
1_2_MACS_peak_14579_lociStitched_lociStitched	chr17	7209371	7221976	1	12606	23048.2425	1512	n
1_6_MACS_peak_18473_lociStitched_lociStitched	chr19	47456499	47495411	1	38913	23028.1216	1513	n
1_5_MACS_peak_36612_lociStitched_lociStitched	chr9	117310710	117356213	1	45504	23019.9677	1514	n
1_7_MACS_peak_21527_lociStitched_lociStitched	chr2	219669633	219712912	1	43280	22998.4606	1515	n
1_4_MACS_peak_22607_lociStitched_lociStitched	chr20	42564642	42593904	1	29263	22994.0796	1516	n
1_8_MACS_peak_35279_lociStitched_lociStitched	chr8	126350775	126405744	1	54970	22993.5327	1517	n
1_4_MACS_peak_18106_lociStitched_lociStitched	chr19	35631984	35668035	1	36052	22989.7227	1518	n
1_7_MACS_peak_36221_lociStitched_lociStitched	chr9	92747178	92788628	1	41451	22967.445	1519	n
1_5_MACS_peak_10615_lociStitched_lociStitched	chr14	51391897	51422911	1	31015	22965.867	1520	n
1_3_MACS_peak_21235_lociStitched_lociStitched	chr2	198295021	198319515	1	24495	22953.3274	1521	n
1_3_MACS_peak_3463_lociStitched_lociStitched	chr1	228658996	228676939	1	17944	22949.097	1522	n
1_4_MACS_peak_24181_lociStitched_lociStitched	chr22	45974898	46021442	1	46545	22918.2656	1523	n
1_1_MACS_peak_27013_lociStitched_lociStitched	chr4	40056640	40060641	1	4002	22915.7275	1524	n
1_1_MACS_peak_17438_lociStitched_lociStitched	chr19	6055801	6069498	1	13698	22905.4931	1525	n
1_3_MACS_peak_5193_lociStitched_lociStitched	chr10	102777442	102803863	1	26422	22891.1544	1526	n
1_6_MACS_peak_27904_lociStitched_lociStitched	chr4	164508413	164545845	1	37433	22889.668	1527	n
1_1_MACS_peak_18794_lociStitched_lociStitched	chr19	55763917	55772153	1	8237	22877.9608	1528	n
1_5_MACS_peak_23402_lociStitched_lociStitched	chr21	45222538	45256101	1	33564	22849.6904	1529	n
1_3_MACS_peak_17842_lociStitched_lociStitched	chr19	16691448	16719462	1	28015	22820.2044	1530	n
1_4_MACS_peak_25229_lociStitched_lociStitched	chr3	69021623	69063792	1	42170	22817.6459	1531	n
1_4_MACS_peak_35685_lociStitched_lociStitched	chr9	6679725	6716926	1	37202	22807.9331	1532	n
1_2_MACS_peak_28533_lociStitched_lociStitched	chr5	65210234	65224137	1	13904	22800.92	1533	n
1_2_MACS_peak_12394_lociStitched_lociStitched	chr15	73973413	73990776	1	17364	22780.256	1534	n
1_2_MACS_peak_34000_lociStitched_lociStitched	chr7	154988208	155004768	1	16561	22768.344	1535	n
1_1_MACS_peak_15311_lociStitched_lociStitched	chr17	40437364	40443177	1	5814	22744.5251	1536	n
1_7_MACS_peak_4239_lociStitched_lociStitched	chr10	30811244	30848853	1	37610	22715.836	1537	n
1_4_MACS_peak_7032_lociStitched_lociStitched	chr11	93860520	93886477	1	25958	22704.5879	1538	n
1_1_MACS_peak_8126_lociStitched_lociStitched	chr12	46377587	46386670	1	9084	22694.7838	1539	n
1_2_MACS_peak_25065_lociStitched_lociStitched	chr3	52085233	52106297	1	21065	22683.8216	1540	n
1_5_MACS_peak_6383_lociStitched_lociStitched	chr11	61765301	61796270	1	30970	22681.6956	1541	n
1_6_MACS_peak_12073_lociStitched_lociStitched	chr15	59016196	59043453	1	27258	22669.6469	1542	n
1_2_MACS_peak_2829_lociStitched_lociStitched	chr1	184119269	184136062	1	16794	22660.4742	1543	n
1_2_MACS_peak_8577_lociStitched_lociStitched	chr12	68026508	68045246	1	18739	22652.3682	1544	n
1_5_MACS_peak_3134_lociStitched_lociStitched	chr1	207062340	207107011	1	44672	22616.9273	1545	n
1_5_MACS_peak_31641_lociStitched_lociStitched	chr6	134596975	134621798	1	24824	22616.2353	1546	n
1_1_MACS_peak_3298_lociStitched_lociStitched	chr1	221049224	221057471	1	8248	22604.2023	1547	n
1_3_MACS_peak_11383_lociStitched_lociStitched	chr14	95773187	95791073	1	17887	22602.5382	1548	n
1_5_MACS_peak_26525_lociStitched_lociStitched	chr3	195806829	195850651	1	43823	22599.0054	1549	n
1_3_MACS_peak_27710_lociStitched_lociStitched	chr4	141071012	141084937	1	13926	22594.705	1550	n
1_9_MACS_peak_30591_lociStitched_lociStitched	chr6	30456349	30501026	1	44678	22588.6912	1551	n
1_6_MACS_peak_21655_lociStitched_lociStitched	chr2	231275136	231323329	1	48194	22588.0591	1552	n
1_1_MACS_peak_18829_lociStitched_lociStitched	chr19	56823278	56837461	1	14184	22585.0092	1553	n
1_6_MACS_peak_19291_lociStitched_lociStitched	chr2	33700207	33728370	1	28164	22575.4608	1554	n
1_1_MACS_peak_32774_lociStitched_lociStitched	chr7	39987548	39992142	1	4595	22569.8626	1555	n
1_1_MACS_peak_35823_lociStitched_lociStitched	chr9	33813085	33819382	1	6298	22565.9292	1556	n
1_7_MACS_peak_33874_lociStitched_lociStitched	chr7	143178380	143217597	1	39218	22545.8533	1557	n
1_3_MACS_peak_25048_lociStitched_lociStitched	chr3	51421183	51441489	1	20307	22545.7518	1558	n
1_4_MACS_peak_14064_lociStitched_lociStitched	chr16	75113200	75146914	1	33715	22544.5518	1559	n
1_2_MACS_peak_18674_lociStitched_lociStitched	chr19	52190734	52209051	1	18318	22542.7319	1560	n
1_3_MACS_peak_12335_lociStitched_lociStitched	chr15	70377864	70404714	1	26851	22516.41	1561	n
1_2_MACS_peak_30710_lociStitched_lociStitched	chr6	33164683	33182260	1	17578	22503.8331	1562	n
1_3_MACS_peak_22971_lociStitched_lociStitched	chr20	62256972	62274375	1	17404	22502.079	1563	n
1_7_MACS_peak_2934_lociStitched_lociStitched	chr1	198601854	198655458	1	53605	22486.878	1564	n
1_2_MACS_peak_33174_lociStitched_lociStitched	chr7	77153490	77170110	1	16621	22478.55	1565	n
1_5_MACS_peak_19221_lociStitched_lociStitched	chr2	28788909	28828064	1	39156	22459.308	1566	n
1_7_MACS_peak_15094_lociStitched_lociStitched	chr17	32686290	32734104	1	47815	22448.673	1567	n
1_6_MACS_peak_34646_lociStitched_lociStitched	chr8	56876546	56925384	1	48839	22436.1772	1568	n
1_4_MACS_peak_23200_lociStitched_lociStitched	chr21	36197847	36219708	1	21862	22429.386	1569	n
1_2_MACS_peak_4806_lociStitched_lociStitched	chr10	77158792	77170095	1	11304	22425.152	1570	n
1_5_MACS_peak_4230_lociStitched_lociStitched	chr10	30706936	30726880	1	19945	22393.1232	1571	n
1_8_MACS_peak_8599_lociStitched_lociStitched	chr12	69343278	69403485	1	60208	22366.9005	1572	n
1_3_MACS_peak_18802_lociStitched_lociStitched	chr19	55894278	55920827	1	26550	22335.6737	1573	n
1_3_MACS_peak_10250_lociStitched_lociStitched	chr13	113227299	113243585	1	16287	22324.8488	1574	n
1_4_MACS_peak_17556_lociStitched_lociStitched	chr19	8746139	8781932	1	35794	22309.7769	1575	n
1_3_MACS_peak_22251_lociStitched_lociStitched	chr20	23336659	23353847	1	17189	22306.5864	1576	n
1_3_MACS_peak_9557_lociStitched_lociStitched	chr13	27742929	27768428	1	25500	22265.7268	1577	n
1_3_MACS_peak_29539_lociStitched_lociStitched	chr5	154132937	154150772	1	17836	22258.08	1578	n
1_3_MACS_peak_37998_lociStitched_lociStitched	chrX	154008701	154034765	1	26065	22253.4432	1579	n
1_1_MACS_peak_11470_lociStitched_lociStitched	chr14	103056116	103061348	1	5233	22237.5696	1580	n
1_1_MACS_peak_21857_lociStitched_lociStitched	chr2	240383062	240393280	1	10219	22237.4334	1581	n
1_3_MACS_peak_25520_lociStitched_lociStitched	chr3	119272565	119309302	1	36738	22236.9061	1582	n
1_4_MACS_peak_13505_lociStitched_lociStitched	chr16	29157881	29198887	1	41007	22229.3526	1583	n
1_2_MACS_peak_28402_lociStitched_lociStitched	chr5	53813046	53821349	1	8304	22221.3189	1584	n
1_2_MACS_peak_17156_lociStitched_lociStitched	chr18	77152850	77167768	1	14919	22197.984	1585	n
1_5_MACS_peak_32801_lociStitched_lociStitched	chr7	43791904	43832285	1	40382	22197.4357	1586	n
1_6_MACS_peak_25979_lociStitched_lociStitched	chr3	151960032	151989961	1	29930	22186.3677	1587	n
1_4_MACS_peak_1108_lociStitched_lociStitched	chr1	43388710	43425393	1	36684	22185.8784	1588	n
1_4_MACS_peak_29959_lociStitched_lociStitched	chr6	3052361	3083714	1	31354	22185.3828	1589	n
1_1_MACS_peak_31907_lociStitched_lociStitched	chr6	149637301	149641652	1	4352	22142.6741	1590	n
1_6_MACS_peak_9151_lociStitched_lociStitched	chr12	112532244	112585567	1	53324	22134.3773	1591	n
1_4_MACS_peak_24815_lociStitched_lociStitched	chr3	42692691	42728214	1	35524	22123.7244	1592	n
1_3_MACS_peak_14834_lociStitched_lociStitched	chr17	19350166	19371150	1	20985	22123.4312	1593	n
1_2_MACS_peak_24325_lociStitched_lociStitched	chr3	5226749	5242300	1	15552	22118.1873	1594	n
1_2_MACS_peak_21931_lociStitched_lociStitched	chr20	809168	828640	1	19473	22108.5088	1595	n
1_6_MACS_peak_17883_lociStitched_lociStitched	chr19	17479139	17525394	1	46256	22091.388	1596	n
1_3_MACS_peak_16109_lociStitched_lociStitched	chr17	73471546	73488606	1	17061	22087.582	1597	n
1_3_MACS_peak_14353_lociStitched_lociStitched	chr16	90019715	90040146	1	20432	22077.7386	1598	n
1_4_MACS_peak_9168_lociStitched_lociStitched	chr12	113559434	113591672	1	32239	22076.5824	1599	n
1_2_MACS_peak_34249_lociStitched_lociStitched	chr8	21989489	22003456	1	13968	22056.6864	1600	n
1_3_MACS_peak_22030_lociStitched_lociStitched	chr20	3868066	3885471	1	17406	22055.616	1601	n
1_1_MACS_peak_12850_lociStitched_lociStitched	chr15	100101741	100107967	1	6227	22054.9824	1602	n
1_2_MACS_peak_33902_lociStitched_lociStitched	chr7	149186501	149195749	1	9249	22047.232	1603	n
1_1_MACS_peak_36617_lociStitched_lociStitched	chr9	117372482	117382807	1	10326	22035.615	1604	n
1_2_MACS_peak_13991_lociStitched_lociStitched	chr16	70816388	70843102	1	26715	22025.693	1605	n
1_7_MACS_peak_35083_lociStitched_lociStitched	chr8	116437308	116481815	1	44508	22013.1622	1606	n
1_2_MACS_peak_36294_lociStitched_lociStitched	chr9	96328455	96340982	1	12528	22002.4228	1607	n
1_7_MACS_peak_33018_lociStitched_lociStitched	chr7	72736179	72782594	1	46416	21991.427	1608	n
1_2_MACS_peak_22240_lociStitched_lociStitched	chr20	23027846	23045180	1	17335	21986.4456	1609	n
1_5_MACS_peak_29463_lociStitched_lociStitched	chr5	149159085	149205225	1	46141	21967.254	1610	n
1_6_MACS_peak_1950_lociStitched_lociStitched	chr1	117514095	117553355	1	39261	21954.192	1611	n
1_8_MACS_peak_19579_lociStitched_lociStitched	chr2	48395252	48456971	1	61720	21953.4483	1612	n
1_2_MACS_peak_31942_lociStitched_lociStitched	chr6	151700920	151713942	1	13023	21931.6524	1613	n
1_8_MACS_peak_14990_lociStitched_lociStitched	chr17	27991526	28055245	1	63720	21919.336	1614	n
1_6_MACS_peak_20539_lociStitched_lociStitched	chr2	120989281	121028577	1	39297	21911.4496	1615	n
1_4_MACS_peak_15824_lociStitched_lociStitched	chr17	62250615	62280229	1	29615	21899.553	1616	n
1_1_MACS_peak_3370_lociStitched_lociStitched	chr1	224616139	224623768	1	7630	21876.1575	1617	n
1_4_MACS_peak_31239_lociStitched_lociStitched	chr6	89774283	89793304	1	19022	21874.15	1618	n
1_2_MACS_peak_12408_lociStitched_lociStitched	chr15	74713619	74728184	1	14566	21873.717	1619	n
1_3_MACS_peak_24352_lociStitched_lociStitched	chr3	9436599	9465277	1	28679	21838.297	1620	n
1_5_MACS_peak_13688_lociStitched_lociStitched	chr16	48464776	48494355	1	29580	21829.302	1621	n
1_1_MACS_peak_31479_lociStitched_lociStitched	chr6	114175057	114182197	1	7141	21816.984	1622	n
1_2_MACS_peak_35872_lociStitched_lociStitched	chr9	35717298	35733904	1	16607	21803.678	1623	n
1_4_MACS_peak_34530_lociStitched_lociStitched	chr8	42106859	42135780	1	28922	21803.5419	1624	n
1_3_MACS_peak_15705_lociStitched_lociStitched	chr17	57695075	57714169	1	19095	21769.0694	1625	n
1_5_MACS_peak_14894_lociStitched_lociStitched	chr17	25648742	25681939	1	33198	21763.9532	1626	n
1_1_MACS_peak_14342_lociStitched_lociStitched	chr16	89783870	89790518	1	6649	21720.3456	1627	n
1_5_MACS_peak_35215_lociStitched_lociStitched	chr8	125191836	125225543	1	33708	21717.4201	1628	n
1_5_MACS_peak_8614_lociStitched_lociStitched	chr12	69483294	69517938	1	34645	21711.3948	1629	n
1_2_MACS_peak_3228_lociStitched_lociStitched	chr1	212572559	212592713	1	20155	21705.858	1630	n
1_8_MACS_peak_35990_lociStitched_lociStitched	chr9	73139061	73197252	1	58192	21699.4239	1631	n
1_2_MACS_peak_19045_lociStitched_lociStitched	chr2	16830556	16848022	1	17467	21680.5458	1632	n
1_4_MACS_peak_36288_lociStitched_lociStitched	chr9	96212371	96229509	1	17139	21679.57	1633	n
1_1_MACS_peak_23017_lociStitched_lociStitched	chr21	16432376	16439286	1	6911	21653.176	1634	n
1_3_MACS_peak_32216_lociStitched_lociStitched	chr7	639862	659243	1	19382	21646.6389	1635	n
1_5_MACS_peak_14323_lociStitched_lociStitched	chr16	89418306	89455628	1	37323	21643.0278	1636	n
1_1_MACS_peak_2789_lociStitched_lociStitched	chr1	182357012	182366949	1	9938	21642.786	1637	n
1_5_MACS_peak_6747_lociStitched_lociStitched	chr11	72274911	72312316	1	37406	21631.3115	1638	n
1_9_MACS_peak_26440_lociStitched_lociStitched	chr3	188363847	188431407	1	67561	21619.2	1639	n
1_4_MACS_peak_7098_lociStitched_lociStitched	chr11	102295972	102327477	1	31506	21618.731	1640	n
1_4_MACS_peak_33371_lociStitched_lociStitched	chr7	101358833	101387886	1	29054	21600.9055	1641	n
1_4_MACS_peak_32831_lociStitched_lociStitched	chr7	44765735	44796549	1	30815	21594.4512	1642	n
1_1_MACS_peak_670_lociStitched_lociStitched	chr1	27109283	27116595	1	7313	21583.5616	1643	n
1_3_MACS_peak_32524_lociStitched_lociStitched	chr7	24816662	24835457	1	18796	21572.901	1644	n
1_7_MACS_peak_30553_lociStitched_lociStitched	chr6	28865732	28909782	1	44051	21566.88	1645	n
1_6_MACS_peak_15870_lociStitched_lociStitched	chr17	64425340	64467176	1	41837	21562.2744	1646	n
1_4_MACS_peak_30500_lociStitched_lociStitched	chr6	27094363	27125920	1	31558	21559.7424	1647	n
1_5_MACS_peak_13500_lociStitched_lociStitched	chr16	29092821	29143668	1	50848	21559.128	1648	n
1_6_MACS_peak_12778_lociStitched_lociStitched	chr15	92394798	92431109	1	36312	21546.9474	1649	n
1_7_MACS_peak_35296_lociStitched_lociStitched	chr8	126613160	126661883	1	48724	21540.4383	1650	n
1_2_MACS_peak_1202_lociStitched_lociStitched	chr1	46753351	46770917	1	17567	21539.4292	1651	n
1_3_MACS_peak_12258_lociStitched_lociStitched	chr15	67190725	67216709	1	25985	21538.1376	1652	n
1_1_MACS_peak_24951_lociStitched_lociStitched	chr3	48505606	48515546	1	9941	21536.998	1653	n
1_5_MACS_peak_19757_lociStitched_lociStitched	chr2	64862683	64889617	1	26935	21536.4264	1654	n
1_2_MACS_peak_10714_lociStitched_lociStitched	chr14	58745849	58767369	1	21521	21515.696	1655	n
1_6_MACS_peak_31698_lociStitched_lociStitched	chr6	137071769	137109315	1	37547	21506.3488	1656	n
1_6_MACS_peak_16492_lociStitched_lociStitched	chr18	2874497	2919211	1	44715	21502.9626	1657	n
1_3_MACS_peak_32631_lociStitched_lociStitched	chr7	30308501	30326979	1	18479	21495.4574	1658	n
1_7_MACS_peak_151_lociStitched_lociStitched	chr1	8143287	8202342	1	59056	21466.4925	1659	n
1_3_MACS_peak_16291_lociStitched_lociStitched	chr17	78055976	78076879	1	20904	21465.2907	1660	n
1_2_MACS_peak_9355_lociStitched_lociStitched	chr12	123458167	123471590	1	13424	21462.0347	1661	n
1_1_MACS_peak_36889_lociStitched_lociStitched	chr9	131899637	131906728	1	7092	21453.1114	1662	n
1_3_MACS_peak_24980_lociStitched_lociStitched	chr3	49140452	49173187	1	32736	21428.331	1663	n
1_5_MACS_peak_31412_lociStitched_lociStitched	chr6	111179358	111208164	1	28807	21417.261	1664	n
1_3_MACS_peak_30274_lociStitched_lociStitched	chr6	15244374	15267877	1	23504	21408.8827	1665	n
1_2_MACS_peak_5136_lociStitched_lociStitched	chr10	99298123	99315512	1	17390	21350.2142	1666	n
1_5_MACS_peak_32230_lociStitched_lociStitched	chr7	1066551	1103411	1	36861	21349.312	1667	n
1_4_MACS_peak_16897_lociStitched_lociStitched	chr18	47792091	47835035	1	42945	21347.4624	1668	n
1_2_MACS_peak_18624_lociStitched_lociStitched	chr19	50830806	50846887	1	16082	21329.8384	1669	n
1_5_MACS_peak_1926_lociStitched_lociStitched	chr1	117035799	117060542	1	24744	21321.0431	1670	n
1_5_MACS_peak_21686_lociStitched_lociStitched	chr2	232085263	232126378	1	41116	21309.9045	1671	n
1_3_MACS_peak_37964_lociStitched_lociStitched	chrX	153266620	153289674	1	23055	21308.8122	1672	n
1_4_MACS_peak_12605_lociStitched_lociStitched	chr15	85137737	85178216	1	40480	21304.0977	1673	n
1_3_MACS_peak_12667_lociStitched_lociStitched	chr15	89610229	89639331	1	29103	21302.664	1674	n
1_1_MACS_peak_11417_lociStitched_lociStitched	chr14	100703462	100707604	1	4143	21290.2942	1675	n
1_1_MACS_peak_27271_lociStitched_lociStitched	chr4	80992363	81002229	1	9867	21289.8414	1676	n
1_2_MACS_peak_29484_lociStitched_lociStitched	chr5	149777502	149795096	1	17595	21281.7024	1677	n
1_2_MACS_peak_35671_lociStitched_lociStitched	chr9	5616969	5630847	1	13879	21266.6472	1678	n
1_2_MACS_peak_27265_lociStitched_lociStitched	chr4	79694170	79703549	1	9380	21256.5656	1679	n
1_6_MACS_peak_21280_lociStitched_lociStitched	chr2	202092560	202127059	1	34500	21244.4842	1680	n
1_2_MACS_peak_14742_lociStitched_lociStitched	chr17	16309891	16324183	1	14293	21226.4784	1681	n
1_5_MACS_peak_11907_lociStitched_lociStitched	chr15	50627006	50649954	1	22949	21224.6052	1682	n
1_1_MACS_peak_35937_lociStitched_lociStitched	chr9	66454599	66459117	1	4519	21213.8172	1683	n
1_2_MACS_peak_29512_lociStitched_lociStitched	chr5	150631318	150651993	1	20676	21210.4825	1684	n
1_8_MACS_peak_35146_lociStitched_lociStitched	chr8	120963641	121004972	1	41332	21190.4037	1685	n
1_4_MACS_peak_8209_lociStitched_lociStitched	chr12	49653212	49675635	1	22424	21187.4927	1686	n
1_4_MACS_peak_6299_lociStitched_lociStitched	chr11	59936098	59965879	1	29782	21186.2034	1687	n
1_2_MACS_peak_15453_lociStitched_lociStitched	chr17	44095581	44107519	1	11939	21179.2058	1688	n
1_1_MACS_peak_4215_lociStitched_lociStitched	chr10	28820242	28823806	1	3565	21161.6064	1689	n
1_3_MACS_peak_24242_lociStitched_lociStitched	chr22	50241087	50257140	1	16054	21156.2487	1690	n
1_2_MACS_peak_7644_lociStitched_lociStitched	chr12	6559049	6574453	1	15405	21152.7728	1691	n
1_3_MACS_peak_37037_lociStitched_lociStitched	chr9	138839735	138862890	1	23156	21152.0925	1692	n
1_6_MACS_peak_26269_lociStitched_lociStitched	chr3	182959772	182984436	1	24665	21139.5144	1693	n
1_5_MACS_peak_1287_lociStitched_lociStitched	chr1	54684283	54718778	1	34496	21121.2885	1694	n
1_5_MACS_peak_33812_lociStitched_lociStitched	chr7	139929223	139955656	1	26434	21119.967	1695	n
1_2_MACS_peak_4338_lociStitched_lociStitched	chr10	35723536	35745159	1	21624	21117.0218	1696	n
1_2_MACS_peak_21498_lociStitched_lociStitched	chr2	219078745	219096632	1	17888	21086.9843	1697	n
1_3_MACS_peak_29772_lociStitched_lociStitched	chr5	176319065	176336921	1	17857	21082.5792	1698	n
1_4_MACS_peak_2814_lociStitched_lociStitched	chr1	183773282	183812420	1	39139	21071.8992	1699	n
1_3_MACS_peak_17250_lociStitched_lociStitched	chr19	1590534	1610374	1	19841	21060.16	1700	n
1_2_MACS_peak_24663_lociStitched_lociStitched	chr3	31572421	31590040	1	17620	21058.2288	1701	n
1_1_MACS_peak_5572_lociStitched_lociStitched	chr10	134819496	134830426	1	10931	21041.343	1702	n
1_3_MACS_peak_15411_lociStitched_lociStitched	chr17	42607827	42628380	1	20554	21027.7743	1703	n
1_1_MACS_peak_23954_lociStitched_lociStitched	chr22	39145928	39153991	1	8064	21009.7591	1704	n
1_1_MACS_peak_9758_lociStitched_lociStitched	chr13	44448852	44456618	1	7767	21003.147	1705	n
1_3_MACS_peak_20189_lociStitched_lociStitched	chr2	97055147	97074942	1	19796	21002.495	1706	n
1_8_MACS_peak_12095_lociStitched_lociStitched	chr15	59587271	59626065	1	38795	20991.4334	1707	n
1_5_MACS_peak_35362_lociStitched_lociStitched	chr8	131044514	131078042	1	33529	20981.8224	1708	n
1_3_MACS_peak_4139_lociStitched_lociStitched	chr10	23720760	23741761	1	21002	20979.999	1709	n
1_3_MACS_peak_19525_lociStitched_lociStitched	chr2	46578365	46617159	1	38795	20968.157	1710	n
1_3_MACS_peak_23950_lociStitched_lociStitched	chr22	39091810	39112562	1	20753	20963.6704	1711	n
1_3_MACS_peak_4012_lociStitched_lociStitched	chr10	13745683	13763464	1	17782	20953.1304	1712	n
1_1_MACS_peak_17425_lociStitched_lociStitched	chr19	5621175	5630394	1	9220	20946.4899	1713	n
1_4_MACS_peak_3605_lociStitched_lociStitched	chr1	234779628	234820369	1	40742	20944.9481	1714	n
1_2_MACS_peak_33937_lociStitched_lociStitched	chr7	150474638	150488131	1	13494	20911.4514	1715	n
1_6_MACS_peak_30683_lociStitched_lociStitched	chr6	32548024	32603948	1	55925	20909.9836	1716	n
1_6_MACS_peak_36444_lociStitched_lociStitched	chr9	107874768	107921009	1	46242	20905.5561	1717	n
1_1_MACS_peak_32547_lociStitched_lociStitched	chr7	26237995	26242869	1	4875	20901.6616	1718	n
1_2_MACS_peak_13485_lociStitched_lociStitched	chr16	28830961	28836836	1	5876	20899.725	1719	n
1_3_MACS_peak_15012_lociStitched_lociStitched	chr17	29034595	29059581	1	24987	20878.3016	1720	n
1_3_MACS_peak_35330_lociStitched_lociStitched	chr8	129042622	129064023	1	21402	20874.5354	1721	n
1_2_MACS_peak_18258_lociStitched_lociStitched	chr19	41253243	41263399	1	10157	20868.5488	1722	n
1_2_MACS_peak_37145_lociStitched_lociStitched	chrX	3612065	3632899	1	20835	20856.9174	1723	n
1_3_MACS_peak_34759_lociStitched_lociStitched	chr8	72741872	72771412	1	29541	20852.286	1724	n
1_7_MACS_peak_21628_lociStitched_lociStitched	chr2	228230751	228282589	1	51839	20838.876	1725	n
1_2_MACS_peak_11622_lociStitched_lociStitched	chr15	31724354	31741459	1	17106	20830.469	1726	n
1_2_MACS_peak_6011_lociStitched_lociStitched	chr11	33277298	33285543	1	8246	20830.168	1727	n
1_1_MACS_peak_18055_lociStitched_lociStitched	chr19	31838881	31843383	1	4503	20817.6982	1728	n
1_7_MACS_peak_4043_lociStitched_lociStitched	chr10	14584749	14631556	1	46808	20815.0729	1729	n
1_2_MACS_peak_19170_lociStitched_lociStitched	chr2	27296338	27321454	1	25117	20811.1176	1730	n
1_3_MACS_peak_34724_lociStitched_lociStitched	chr8	67024446	67044249	1	19804	20805.0318	1731	n
1_7_MACS_peak_29733_lociStitched_lociStitched	chr5	173189054	173231131	1	42078	20802.8688	1732	n
1_2_MACS_peak_6701_lociStitched_lociStitched	chr11	70156832	70174914	1	18083	20778.0262	1733	n
1_4_MACS_peak_31409_lociStitched_lociStitched	chr6	111134814	111163796	1	28983	20774.2976	1734	n
1_1_MACS_peak_14890_lociStitched_lociStitched	chr17	25559651	25575386	1	15736	20770.2	1735	n
1_4_MACS_peak_1812_lociStitched_lociStitched	chr1	111038748	111068627	1	29880	20762.9171	1736	n
1_2_MACS_peak_36381_lociStitched_lociStitched	chr9	101864139	101883128	1	18990	20754.977	1737	n
1_3_MACS_peak_22058_lociStitched_lociStitched	chr20	4644570	4670447	1	25878	20735.2401	1738	n
1_3_MACS_peak_28030_lociStitched_lociStitched	chr4	185731283	185749075	1	17793	20727.68	1739	n
1_8_MACS_peak_8710_lociStitched_lociStitched	chr12	89768131	89831945	1	63815	20720.4058	1740	n
1_5_MACS_peak_34287_lociStitched_lociStitched	chr8	23074700	23116421	1	41722	20718.6486	1741	n
1_5_MACS_peak_13512_lociStitched_lociStitched	chr16	29300144	29331236	1	31093	20707.272	1742	n
1_2_MACS_peak_2211_lociStitched_lociStitched	chr1	151960550	151975027	1	14478	20684.7376	1743	n
1_2_MACS_peak_30416_lociStitched_lociStitched	chr6	24654740	24669128	1	14389	20669.8008	1744	n
1_1_MACS_peak_27684_lociStitched_lociStitched	chr4	140473025	140483053	1	10029	20669.7136	1745	n
1_3_MACS_peak_25189_lociStitched_lociStitched	chr3	58455457	58475396	1	19940	20668.7674	1746	n
1_2_MACS_peak_17733_lociStitched_lociStitched	chr19	13895436	13909274	1	13839	20642.1446	1747	n
1_6_MACS_peak_10755_lociStitched_lociStitched	chr14	61787377	61836222	1	48846	20641.897	1748	n
1_7_MACS_peak_11931_lociStitched_lociStitched	chr15	51851054	51895397	1	44344	20641.6665	1749	n
1_5_MACS_peak_34453_lociStitched_lociStitched	chr8	37729674	37762888	1	33215	20629.2154	1750	n
1_2_MACS_peak_8430_lociStitched_lociStitched	chr12	57076277	57095702	1	19426	20625.465	1751	n
1_3_MACS_peak_34942_lociStitched_lociStitched	chr8	97897943	97941392	1	43450	20625.2403	1752	n
1_7_MACS_peak_6965_lociStitched_lociStitched	chr11	82575373	82613193	1	37821	20615.682	1753	n
1_2_MACS_peak_23734_lociStitched_lociStitched	chr22	30175966	30198744	1	22779	20595.8676	1754	n
1_2_MACS_peak_20445_lociStitched_lociStitched	chr2	113382770	113405146	1	22377	20581.4448	1755	n
1_5_MACS_peak_27835_lociStitched_lociStitched	chr4	154567723	154599344	1	31622	20572.6226	1756	n
1_5_MACS_peak_15491_lociStitched_lociStitched	chr17	45710859	45747992	1	37134	20571.682	1757	n
1_3_MACS_peak_9373_lociStitched_lociStitched	chr12	123992384	124019602	1	27219	20568.6426	1758	n
1_5_MACS_peak_34581_lociStitched_lociStitched	chr8	48417094	48452879	1	35786	20551.3255	1759	n
1_5_MACS_peak_6878_lociStitched_lociStitched	chr11	75510978	75548518	1	37541	20545.642	1760	n
1_7_MACS_peak_21363_lociStitched_lociStitched	chr2	208094662	208148951	1	54290	20542.9576	1761	n
1_3_MACS_peak_14003_lociStitched_lociStitched	chr16	71913619	71934584	1	20966	20520.542	1762	n
1_5_MACS_peak_4035_lociStitched_lociStitched	chr10	14049328	14087560	1	38233	20515.2912	1763	n
1_2_MACS_peak_14860_lociStitched_lociStitched	chr17	19874907	19884642	1	9736	20513.592	1764	n
1_1_MACS_peak_18213_lociStitched_lociStitched	chr19	39825132	39834399	1	9268	20493.9705	1765	n
1_2_MACS_peak_35589_lociStitched_lociStitched	chr8	145731835	145749647	1	17813	20492.706	1766	n
1_8_MACS_peak_19775_lociStitched_lociStitched	chr2	65125819	65174289	1	48471	20488.269	1767	n
1_4_MACS_peak_2384_lociStitched_lociStitched	chr1	157105687	157129411	1	23725	20483.3016	1768	n
1_4_MACS_peak_22634_lociStitched_lociStitched	chr20	43970118	44003094	1	32977	20471.5008	1769	n
1_4_MACS_peak_15274_lociStitched_lociStitched	chr17	39821351	39855225	1	33875	20459.896	1770	n
1_1_MACS_peak_25800_lociStitched_lociStitched	chr3	133286812	133294630	1	7819	20449.5426	1771	n
1_2_MACS_peak_8332_lociStitched_lociStitched	chr12	53681250	53695320	1	14071	20449.338	1772	n
1_3_MACS_peak_34027_lociStitched_lociStitched	chr7	158608540	158623649	1	15110	20421.3244	1773	n
1_1_MACS_peak_28365_lociStitched_lociStitched	chr5	43036316	43043829	1	7514	20421.0853	1774	n
1_1_MACS_peak_4479_lociStitched_lociStitched	chr10	52381172	52385997	1	4826	20392.38	1775	n
1_4_MACS_peak_31611_lociStitched_lociStitched	chr6	132809557	132835350	1	25794	20368.7321	1776	n
1_4_MACS_peak_27154_lociStitched_lociStitched	chr4	71556173	71582716	1	26544	20363.7896	1777	n
1_7_MACS_peak_33496_lociStitched_lociStitched	chr7	111592762	111655859	1	63098	20361.4019	1778	n
1_6_MACS_peak_35402_lociStitched_lociStitched	chr8	132805168	132845094	1	39927	20358.2674	1779	n
1_4_MACS_peak_13807_lociStitched_lociStitched	chr16	57903615	57933004	1	29390	20357.7603	1780	n
1_1_MACS_peak_8125_lociStitched_lociStitched	chr12	46120022	46125686	1	5665	20356.416	1781	n
1_2_MACS_peak_19464_lociStitched_lociStitched	chr2	43629051	43656150	1	27100	20351.349	1782	n
1_3_MACS_peak_19566_lociStitched_lociStitched	chr2	48123230	48135146	1	11917	20351.3364	1783	n
1_3_MACS_peak_14729_lociStitched_lociStitched	chr17	15815429	15851953	1	36525	20351.1728	1784	n
1_4_MACS_peak_31174_lociStitched_lociStitched	chr6	82454149	82477986	1	23838	20349.6469	1785	n
1_5_MACS_peak_12177_lociStitched_lociStitched	chr15	64171825	64199549	1	27725	20343.8712	1786	n
1_6_MACS_peak_30533_lociStitched_lociStitched	chr6	28194641	28242921	1	48281	20335.536	1787	n
1_4_MACS_peak_9309_lociStitched_lociStitched	chr12	122056207	122077295	1	21089	20328.832	1788	n
1_3_MACS_peak_15898_lociStitched_lociStitched	chr17	65349143	65375992	1	26850	20322.0081	1789	n
1_2_MACS_peak_24756_lociStitched_lociStitched	chr3	39181807	39196599	1	14793	20319.7704	1790	n
1_2_MACS_peak_8226_lociStitched_lociStitched	chr12	50091655	50101845	1	10191	20300.518	1791	n
1_4_MACS_peak_33036_lociStitched_lociStitched	chr7	73235586	73267035	1	31450	20297.1846	1792	n
1_1_MACS_peak_16536_lociStitched_lociStitched	chr18	5293670	5297809	1	4140	20296.4143	1793	n
1_4_MACS_peak_15059_lociStitched_lociStitched	chr17	30446891	30480993	1	34103	20294.1002	1794	n
1_2_MACS_peak_32507_lociStitched_lociStitched	chr7	23245083	23261438	1	16356	20280.2	1795	n
1_3_MACS_peak_17494_lociStitched_lociStitched	chr19	7445287	7464912	1	19626	20274.5875	1796	n
1_2_MACS_peak_24648_lociStitched_lociStitched	chr3	30643975	30656498	1	12524	20270.9801	1797	n
1_3_MACS_peak_30312_lociStitched_lociStitched	chr6	16317428	16345343	1	27916	20249.541	1798	n
1_4_MACS_peak_28158_lociStitched_lociStitched	chr5	14705159	14743255	1	38097	20240.4048	1799	n
1_1_MACS_peak_25953_lociStitched_lociStitched	chr3	150124507	150129564	1	5058	20236.5969	1800	n
1_1_MACS_peak_29757_lociStitched_lociStitched	chr5	175113582	175125081	1	11500	20235.9402	1801	n
1_7_MACS_peak_29742_lociStitched_lociStitched	chr5	173333105	173383602	1	50498	20229.0982	1802	n
1_3_MACS_peak_18369_lociStitched_lociStitched	chr19	45179910	45196413	1	16504	20219.4756	1803	n
1_3_MACS_peak_23335_lociStitched_lociStitched	chr21	43498589	43535838	1	37250	20211.3074	1804	n
1_2_MACS_peak_18727_lociStitched_lociStitched	chr19	54040155	54059405	1	19251	20199.025	1805	n
1_5_MACS_peak_10665_lociStitched_lociStitched	chr14	55091367	55122487	1	31121	20181.32	1806	n
1_3_MACS_peak_21902_lociStitched_lociStitched	chr2	242783765	242804788	1	21024	20154.7501	1807	n
1_3_MACS_peak_14531_lociStitched_lociStitched	chr17	5112385	5141241	1	28857	20153.0304	1808	n
1_3_MACS_peak_4273_lociStitched_lociStitched	chr10	32033708	32051066	1	17359	20143.959	1809	n
1_3_MACS_peak_4932_lociStitched_lociStitched	chr10	88716828	88742247	1	25420	20129.3061	1810	n
1_6_MACS_peak_32625_lociStitched_lociStitched	chr7	30251297	30293590	1	42294	20127.2387	1811	n
1_3_MACS_peak_10426_lociStitched_lociStitched	chr14	24550053	24576117	1	26065	20108.376	1812	n
1_2_MACS_peak_29874_lociStitched_lociStitched	chr5	179331338	179345406	1	14069	20103.172	1813	n
1_3_MACS_peak_34893_lociStitched_lociStitched	chr8	95959496	95981638	1	22143	20098.2934	1814	n
1_5_MACS_peak_16347_lociStitched_lociStitched	chr17	79517766	79545580	1	27815	20070.5824	1815	n
1_3_MACS_peak_24460_lociStitched_lociStitched	chr3	12988560	13010194	1	21635	20054.718	1816	n
1_2_MACS_peak_34556_lociStitched_lociStitched	chr8	42993992	43001973	1	7982	20037.8967	1817	n
1_3_MACS_peak_30152_lociStitched_lociStitched	chr6	10518047	10538015	1	19969	20035.8912	1818	n
1_5_MACS_peak_30405_lociStitched_lociStitched	chr6	21586930	21629216	1	42287	20026.6496	1819	n
1_4_MACS_peak_30758_lociStitched_lociStitched	chr6	34337179	34362458	1	25280	20026.0238	1820	n
1_4_MACS_peak_32720_lociStitched_lociStitched	chr7	37424338	37466494	1	42157	20024.1	1821	n
1_4_MACS_peak_13001_lociStitched_lociStitched	chr16	2721808	2741045	1	19238	20018.0222	1822	n
1_2_MACS_peak_15588_lociStitched_lociStitched	chr17	48783717	48798410	1	14694	20013.3353	1823	n
1_4_MACS_peak_26987_lociStitched_lociStitched	chr4	38786501	38819278	1	32778	20003.8031	1824	n
1_3_MACS_peak_5092_lociStitched_lociStitched	chr10	98015096	98033658	1	18563	20002.4112	1825	n
1_5_MACS_peak_34400_lociStitched_lociStitched	chr8	29680488	29714287	1	33800	20002.2482	1826	n
1_7_MACS_peak_988_lociStitched_lociStitched	chr1	39648951	39697681	1	48731	19993.919	1827	n
1_1_MACS_peak_13261_lociStitched_lociStitched	chr16	16042316	16050200	1	7885	19982.7864	1828	n
1_5_MACS_peak_23303_lociStitched_lociStitched	chr21	40449739	40481813	1	32075	19972.4798	1829	n
1_1_MACS_peak_2988_lociStitched_lociStitched	chr1	201678463	201689770	1	11308	19957.9857	1830	n
1_8_MACS_peak_25565_lociStitched_lociStitched	chr3	121776366	121812236	1	35871	19918.611	1831	n
1_4_MACS_peak_10107_lociStitched_lociStitched	chr13	98018422	98042219	1	23798	19908.5702	1832	n
1_3_MACS_peak_24944_lociStitched_lociStitched	chr3	48255384	48289672	1	34289	19907.6128	1833	n
1_4_MACS_peak_36245_lociStitched_lociStitched	chr9	93921753	93962889	1	41137	19901.5968	1834	n
1_4_MACS_peak_15958_lociStitched_lociStitched	chr17	66574977	66603297	1	28321	19897.632	1835	n
1_1_MACS_peak_9135_lociStitched_lociStitched	chr12	112034670	112038461	1	3792	19894.4098	1836	n
1_2_MACS_peak_5291_lociStitched_lociStitched	chr10	106004436	106021691	1	17256	19891.564	1837	n
1_1_MACS_peak_5181_lociStitched_lociStitched	chr10	102044225	102055074	1	10850	19887.3019	1838	n
1_6_MACS_peak_7905_lociStitched_lociStitched	chr12	15679789	15729808	1	50020	19877.5506	1839	n
1_4_MACS_peak_37739_lociStitched_lociStitched	chrX	106916237	106961432	1	45196	19876.761	1840	n
1_1_MACS_peak_3733_lociStitched_lociStitched	chr1	245025592	245029223	1	3632	19875.0047	1841	n
1_3_MACS_peak_4110_lociStitched_lociStitched	chr10	21805155	21817767	1	12613	19870.206	1842	n
1_3_MACS_peak_11093_lociStitched_lociStitched	chr14	76063058	76087215	1	24158	19869.1325	1843	n
1_1_MACS_peak_32724_lociStitched_lociStitched	chr7	37480041	37489450	1	9410	19867.1035	1844	n
1_1_MACS_peak_14256_lociStitched_lociStitched	chr16	87420510	87427427	1	6918	19856.6319	1845	n
1_4_MACS_peak_29065_lociStitched_lociStitched	chr5	122090733	122126817	1	36085	19842.5916	1846	n
1_6_MACS_peak_9766_lociStitched_lociStitched	chr13	44806089	44850687	1	44599	19841.6502	1847	n
1_1_MACS_peak_28572_lociStitched_lociStitched	chr5	67509871	67514118	1	4248	19841.5593	1848	n
1_5_MACS_peak_10181_lociStitched_lociStitched	chr13	103235039	103262543	1	27505	19819.3824	1849	n
1_6_MACS_peak_21323_lociStitched_lociStitched	chr2	204734141	204775455	1	41315	19814.1944	1850	n
1_3_MACS_peak_4887_lociStitched_lociStitched	chr10	81157711	81182726	1	25016	19811.88	1851	n
1_1_MACS_peak_4953_lociStitched_lociStitched	chr10	89620807	89626932	1	6126	19808.25	1852	n
1_8_MACS_peak_33668_lociStitched_lociStitched	chr7	130578472	130630983	1	52512	19807.1492	1853	n
1_5_MACS_peak_21150_lociStitched_lociStitched	chr2	191876896	191898440	1	21545	19794.6272	1854	n
1_4_MACS_peak_27709_lociStitched_lociStitched	chr4	141008879	141038488	1	29610	19787.6947	1855	n
1_3_MACS_peak_9280_lociStitched_lociStitched	chr12	121564664	121598193	1	33530	19782.11	1856	n
1_2_MACS_peak_20826_lociStitched_lociStitched	chr2	157188233	157200051	1	11819	19778.6048	1857	n
1_2_MACS_peak_3809_lociStitched_lociStitched	chr10	974901	993727	1	18827	19769.1826	1858	n
1_3_MACS_peak_23497_lociStitched_lociStitched	chr22	17621457	17653783	1	32327	19760.8838	1859	n
1_4_MACS_peak_28981_lociStitched_lociStitched	chr5	112378808	112397583	1	18776	19745.6675	1860	n
1_3_MACS_peak_18296_lociStitched_lociStitched	chr19	42299032	42316889	1	17858	19737.3421	1861	n
1_3_MACS_peak_22588_lociStitched_lociStitched	chr20	39618885	39642134	1	23250	19736.0761	1862	n
1_7_MACS_peak_23809_lociStitched_lociStitched	chr22	33107617	33161967	1	54351	19729.05	1863	n
1_3_MACS_peak_11500_lociStitched_lociStitched	chr14	103984100	104006011	1	21912	19728.6644	1864	n
1_3_MACS_peak_5840_lociStitched_lociStitched	chr11	10497510	10528377	1	30868	19724.013	1865	n
1_7_MACS_peak_18657_lociStitched_lociStitched	chr19	51896703	51945803	1	49101	19689.1	1866	n
1_5_MACS_peak_7833_lociStitched_lociStitched	chr12	12160088	12187112	1	27025	19684.2816	1867	n
1_3_MACS_peak_13191_lociStitched_lociStitched	chr16	12082213	12107390	1	25178	19683.3786	1868	n
1_1_MACS_peak_27984_lociStitched_lociStitched	chr4	184423847	184428098	1	4252	19675.7535	1869	n
1_4_MACS_peak_370_lociStitched_lociStitched	chr1	16690075	16725833	1	35759	19652.5968	1870	n
1_3_MACS_peak_23157_lociStitched_lociStitched	chr21	35013104	35032580	1	19477	19647.3888	1871	n
1_4_MACS_peak_13110_lociStitched_lociStitched	chr16	9037630	9062121	1	24492	19646.6802	1872	n
1_3_MACS_peak_139_lociStitched_lociStitched	chr1	8000098	8022917	1	22820	19603.8029	1873	n
1_2_MACS_peak_6615_lociStitched_lociStitched	chr11	66882192	66890016	1	7825	19602.2496	1874	n
1_8_MACS_peak_6008_lociStitched_lociStitched	chr11	33194283	33257979	1	63697	19592.8896	1875	n
1_8_MACS_peak_27207_lociStitched_lociStitched	chr4	74944117	74978745	1	34629	19578.6712	1876	n
1_6_MACS_peak_34443_lociStitched_lociStitched	chr8	37376048	37432333	1	56286	19564.666	1877	n
1_1_MACS_peak_18274_lociStitched_lociStitched	chr19	41767000	41773947	1	6948	19560.6679	1878	n
1_4_MACS_peak_17293_lociStitched_lociStitched	chr19	2461216	2496299	1	35084	19555.2642	1879	n
1_7_MACS_peak_31514_lociStitched_lociStitched	chr6	119065315	119109931	1	44617	19546.2696	1880	n
1_2_MACS_peak_30939_lociStitched_lociStitched	chr6	42890083	42902199	1	12117	19535.8384	1881	n
1_1_MACS_peak_23673_lociStitched_lociStitched	chr22	25957380	25964673	1	7294	19520.4438	1882	n
1_5_MACS_peak_34998_lociStitched_lociStitched	chr8	102137805	102172884	1	35080	19517.9556	1883	n
1_4_MACS_peak_5243_lociStitched_lociStitched	chr10	104484610	104518063	1	33454	19509.7896	1884	n
1_2_MACS_peak_7335_lociStitched_lociStitched	chr11	120074854	120098935	1	24082	19495.9776	1885	n
1_2_MACS_peak_25589_lociStitched_lociStitched	chr3	122396729	122410162	1	13434	19492.6263	1886	n
1_3_MACS_peak_17968_lociStitched_lociStitched	chr19	19076187	19098107	1	21921	19480.304	1887	n
1_1_MACS_peak_12066_lociStitched_lociStitched	chr15	58808789	58822204	1	13416	19469.1895	1888	n
1_7_MACS_peak_16687_lociStitched_lociStitched	chr18	13538237	13585915	1	47679	19462.1596	1889	n
1_4_MACS_peak_31958_lociStitched_lociStitched	chr6	152619119	152663658	1	44540	19459.0891	1890	n
1_2_MACS_peak_11489_lociStitched_lociStitched	chr14	103794657	103802467	1	7811	19458.615	1891	n
1_5_MACS_peak_9442_lociStitched_lociStitched	chr12	129278722	129309914	1	31193	19454.4504	1892	n
1_1_MACS_peak_27506_lociStitched_lociStitched	chr4	103745328	103750956	1	5629	19452.6192	1893	n
1_5_MACS_peak_25371_lociStitched_lociStitched	chr3	98477478	98503766	1	26289	19442.6048	1894	n
1_2_MACS_peak_31727_lociStitched_lociStitched	chr6	138186990	138205429	1	18440	19438.3938	1895	n
1_2_MACS_peak_14290_lociStitched_lociStitched	chr16	88699797	88719107	1	19311	19435.515	1896	n
1_5_MACS_peak_9545_lociStitched_lociStitched	chr13	25854714	25885663	1	30950	19423.5924	1897	n
1_4_MACS_peak_31136_lociStitched_lociStitched	chr6	74219967	74244444	1	24478	19412.7087	1898	n
1_1_MACS_peak_9489_lociStitched_lociStitched	chr13	20531400	20537452	1	6053	19402.1068	1899	n
1_9_MACS_peak_34571_lociStitched_lociStitched	chr8	48264853	48320477	1	55625	19396.0888	1900	n
1_5_MACS_peak_17032_lociStitched_lociStitched	chr18	60087158	60129651	1	42494	19393.8052	1901	n
1_3_MACS_peak_12390_lociStitched_lociStitched	chr15	73066228	73090083	1	23856	19391.7295	1902	n
1_2_MACS_peak_25510_lociStitched_lociStitched	chr3	119012012	119025305	1	13294	19386.5112	1903	n
1_2_MACS_peak_18944_lociStitched_lociStitched	chr2	8816179	8826432	1	10254	19378.17	1904	n
1_3_MACS_peak_20616_lociStitched_lociStitched	chr2	132422292	132441276	1	18985	19376.9688	1905	n
1_1_MACS_peak_5553_lociStitched_lociStitched	chr10	134036111	134047859	1	11749	19374.8016	1906	n
1_1_MACS_peak_7473_lociStitched_lociStitched	chr11	129870822	129875086	1	4265	19373.9104	1907	n
1_3_MACS_peak_17953_lociStitched_lociStitched	chr19	18681493	18706518	1	25026	19366.8475	1908	n
1_1_MACS_peak_31206_lociStitched_lociStitched	chr6	86350980	86355944	1	4965	19365.0604	1909	n
1_3_MACS_peak_5067_lociStitched_lociStitched	chr10	96161494	96185121	1	23628	19357.6011	1910	n
1_4_MACS_peak_10923_lociStitched_lociStitched	chr14	69393601	69426716	1	33116	19349.0945	1911	n
1_1_MACS_peak_8198_lociStitched_lociStitched	chr12	49449086	49455643	1	6558	19349.0513	1912	n
1_2_MACS_peak_36839_lociStitched_lociStitched	chr9	130665201	130684806	1	19606	19330.53	1913	n
1_1_MACS_peak_11694_lociStitched_lociStitched	chr15	38542590	38547519	1	4930	19327.5948	1914	n
1_1_MACS_peak_54_lociStitched_lociStitched	chr1	1819545	1824267	1	4723	19289.8422	1915	n
1_3_MACS_peak_24202_lociStitched_lociStitched	chr22	46675550	46693773	1	18224	19285.4009	1916	n
1_1_MACS_peak_17697_lociStitched_lociStitched	chr19	12773843	12781945	1	8103	19282.76	1917	n
1_4_MACS_peak_4447_lociStitched_lociStitched	chr10	50370193	50399549	1	29357	19281.0208	1918	n
1_6_MACS_peak_32728_lociStitched_lociStitched	chr7	37702083	37735436	1	33354	19261.3575	1919	n
1_2_MACS_peak_5615_lociStitched_lociStitched	chr11	693200	703927	1	10728	19260.3285	1920	n
1_2_MACS_peak_35588_lociStitched_lociStitched	chr8	145686502	145705345	1	18844	19257.546	1921	n
1_1_MACS_peak_12961_lociStitched_lociStitched	chr16	1819540	1825522	1	5983	19247.6832	1922	n
1_7_MACS_peak_6025_lociStitched_lociStitched	chr11	33912378	33965179	1	52802	19230.1242	1923	n
1_6_MACS_peak_387_lociStitched_lociStitched	chr1	17370809	17409926	1	39118	19226.0055	1924	n
1_4_MACS_peak_22228_lociStitched_lociStitched	chr20	20283587	20325737	1	42151	19211.97	1925	n
1_4_MACS_peak_32224_lociStitched_lociStitched	chr7	991308	1009943	1	18636	19199.6405	1926	n
1_1_MACS_peak_6435_lociStitched_lociStitched	chr11	62646512	62653331	1	6820	19194.1212	1927	n
1_8_MACS_peak_7698_lociStitched_lociStitched	chr12	7689783	7745460	1	55678	19141.7526	1928	n
1_3_MACS_peak_14481_lociStitched_lociStitched	chr17	3976501	4009725	1	33225	19130.3792	1929	n
1_5_MACS_peak_35327_lociStitched_lociStitched	chr8	128886195	128914186	1	27992	19117.853	1930	n
1_2_MACS_peak_14482_lociStitched_lociStitched	chr17	4027892	4049286	1	21395	19111.2602	1931	n
1_4_MACS_peak_19239_lociStitched_lociStitched	chr2	29216090	29241694	1	25605	19110.8256	1932	n
1_3_MACS_peak_29876_lociStitched_lociStitched	chr5	179381833	179403313	1	21481	19108.608	1933	n
1_7_MACS_peak_27866_lociStitched_lociStitched	chr4	158903109	158956221	1	53113	19104.3864	1934	n
1_6_MACS_peak_11329_lociStitched_lociStitched	chr14	93168153	93210566	1	42414	19098.5739	1935	n
1_5_MACS_peak_36987_lociStitched_lociStitched	chr9	135227936	135259430	1	31495	19097.9616	1936	n
1_5_MACS_peak_19787_lociStitched_lociStitched	chr2	65279426	65309672	1	30247	19094.2998	1937	n
1_11_MACS_peak_4151_lociStitched_lociStitched	chr10	25155622	25212879	1	57258	19089.4838	1938	n
1_1_MACS_peak_16837_lociStitched_lociStitched	chr18	45455701	45460105	1	4405	19079.4492	1939	n
1_3_MACS_peak_27521_lociStitched_lociStitched	chr4	106051165	106069898	1	18734	19055.2076	1940	n
1_2_MACS_peak_13179_lociStitched_lociStitched	chr16	11760894	11785290	1	24397	19048.3968	1941	n
1_2_MACS_peak_34548_lociStitched_lociStitched	chr8	42748239	42754512	1	6274	19045.4553	1942	n
1_5_MACS_peak_11994_lociStitched_lociStitched	chr15	55080996	55136552	1	55557	19039.0412	1943	n
1_6_MACS_peak_29597_lociStitched_lociStitched	chr5	159862736	159908784	1	46049	19031.6384	1944	n
1_4_MACS_peak_17456_lociStitched_lociStitched	chr19	6508443	6535111	1	26669	19027.618	1945	n
1_1_MACS_peak_5034_lociStitched_lociStitched	chr10	94448207	94452779	1	4573	19025.9208	1946	n
1_5_MACS_peak_28088_lociStitched_lociStitched	chr5	1553395	1584087	1	30693	18998.348	1947	n
1_6_MACS_peak_27484_lociStitched_lociStitched	chr4	103228939	103268223	1	39285	18978.1004	1948	n
1_2_MACS_peak_22744_lociStitched_lociStitched	chr20	47883237	47898435	1	15199	18971.6634	1949	n
1_2_MACS_peak_13842_lociStitched_lociStitched	chr16	66576893	66587871	1	10979	18959.006	1950	n
1_1_MACS_peak_14797_lociStitched_lociStitched	chr17	18159502	18166218	1	6717	18958.5964	1951	n
1_3_MACS_peak_2196_lociStitched_lociStitched	chr1	151578534	151595011	1	16478	18953.4931	1952	n
1_4_MACS_peak_11148_lociStitched_lociStitched	chr14	78104582	78136102	1	31521	18949.824	1953	n
1_1_MACS_peak_23838_lociStitched_lociStitched	chr22	36550622	36563137	1	12516	18933.9435	1954	n
1_2_MACS_peak_3735_lociStitched_lociStitched	chr1	245126320	245135637	1	9318	18923.7587	1955	n
1_3_MACS_peak_12254_lociStitched_lociStitched	chr15	67112320	67136307	1	23988	18916.1482	1956	n
1_2_MACS_peak_11814_lociStitched_lociStitched	chr15	42781626	42796140	1	14515	18907.3878	1957	n
1_6_MACS_peak_15776_lociStitched_lociStitched	chr17	61326458	61372665	1	46208	18903.2837	1958	n
1_3_MACS_peak_33775_lociStitched_lociStitched	chr7	138779165	138804482	1	25318	18896.6088	1959	n
1_5_MACS_peak_12806_lociStitched_lociStitched	chr15	93445529	93478601	1	33073	18887.4192	1960	n
1_1_MACS_peak_26122_lociStitched_lociStitched	chr3	170073047	170077038	1	3992	18877.8291	1961	n
1_2_MACS_peak_30700_lociStitched_lociStitched	chr6	32982422	32998907	1	16486	18875.325	1962	n
1_4_MACS_peak_9640_lociStitched_lociStitched	chr13	32999556	33028493	1	28938	18866.924	1963	n
1_2_MACS_peak_20630_lociStitched_lociStitched	chr2	134865168	134879763	1	14596	18864.0375	1964	n
1_5_MACS_peak_12491_lociStitched_lociStitched	chr15	77452424	77483472	1	31049	18849.2408	1965	n
1_3_MACS_peak_15358_lociStitched_lociStitched	chr17	41152744	41175120	1	22377	18842.8296	1966	n
1_1_MACS_peak_16611_lociStitched_lociStitched	chr18	9912754	9916953	1	4200	18832.515	1967	n
1_2_MACS_peak_23409_lociStitched_lociStitched	chr21	45429499	45446946	1	17448	18813.1001	1968	n
1_1_MACS_peak_9057_lociStitched_lociStitched	chr12	110431727	110438546	1	6820	18806.1201	1969	n
1_4_MACS_peak_15391_lociStitched_lociStitched	chr17	42118808	42156315	1	37508	18798.5084	1970	n
1_4_MACS_peak_13861_lociStitched_lociStitched	chr16	66960290	66997201	1	36912	18791.3901	1971	n
1_1_MACS_peak_24040_lociStitched_lociStitched	chr22	41486311	41489902	1	3592	18784.8801	1972	n
1_2_MACS_peak_2479_lociStitched_lociStitched	chr1	160980721	160992151	1	11431	18765.774	1973	n
1_6_MACS_peak_8806_lociStitched_lociStitched	chr12	94633055	94667080	1	34026	18751.1775	1974	n
1_4_MACS_peak_208_lociStitched_lociStitched	chr1	9764149	9798970	1	34822	18751.1085	1975	n
1_2_MACS_peak_15492_lociStitched_lociStitched	chr17	45763769	45775090	1	11322	18749.8402	1976	n
1_1_MACS_peak_8697_lociStitched_lociStitched	chr12	89548469	89563835	1	15367	18749.5932	1977	n
1_6_MACS_peak_3022_lociStitched_lociStitched	chr1	203143367	203209652	1	66286	18745.398	1978	n
1_4_MACS_peak_10474_lociStitched_lociStitched	chr14	31729193	31757033	1	27841	18736.32	1979	n
1_2_MACS_peak_11410_lociStitched_lociStitched	chr14	100530338	100546226	1	15889	18722.4192	1980	n
1_3_MACS_peak_13926_lociStitched_lociStitched	chr16	68315019	68346078	1	31060	18716.1534	1981	n
1_3_MACS_peak_17526_lociStitched_lociStitched	chr19	7967355	7987934	1	20580	18710.4268	1982	n
1_4_MACS_peak_27037_lociStitched_lociStitched	chr4	40711302	40737639	1	26338	18709.8048	1983	n
1_4_MACS_peak_5387_lociStitched_lociStitched	chr10	120487516	120516271	1	28756	18693.6255	1984	n
1_3_MACS_peak_28128_lociStitched_lociStitched	chr5	10743136	10766035	1	22900	18692.4537	1985	n
1_2_MACS_peak_32250_lociStitched_lociStitched	chr7	2054748	2064985	1	10238	18676.3828	1986	n
1_6_MACS_peak_37990_lociStitched_lociStitched	chrX	153945433	153980860	1	35428	18666.4863	1987	n
1_2_MACS_peak_12907_lociStitched_lociStitched	chr16	124991	137480	1	12490	18662.3127	1988	n
1_2_MACS_peak_9371_lociStitched_lociStitched	chr12	123915266	123935369	1	20104	18649.5531	1989	n
1_3_MACS_peak_10638_lociStitched_lociStitched	chr14	53161048	53183946	1	22899	18645.8414	1990	n
1_1_MACS_peak_10240_lociStitched_lociStitched	chr13	111565044	111569851	1	4808	18642.5074	1991	n
1_3_MACS_peak_31830_lociStitched_lociStitched	chr6	144659307	144688329	1	29023	18640.8306	1992	n
1_8_MACS_peak_31554_lociStitched_lociStitched	chr6	126118363	126167352	1	48990	18635.4156	1993	n
1_8_MACS_peak_15906_lociStitched_lociStitched	chr17	65464880	65517420	1	52541	18625.43	1994	n
1_2_MACS_peak_10451_lociStitched_lociStitched	chr14	24896799	24910083	1	13285	18622.8396	1995	n
1_3_MACS_peak_266_lociStitched_lociStitched	chr1	11966674	11991928	1	25255	18607.1472	1996	n
1_3_MACS_peak_23859_lociStitched_lociStitched	chr22	36887759	36918405	1	30647	18605.1866	1997	n
1_3_MACS_peak_36432_lociStitched_lociStitched	chr9	107750574	107770999	1	20426	18605.1325	1998	n
1_6_MACS_peak_19367_lociStitched_lociStitched	chr2	38947395	38982464	1	35070	18604.1045	1999	n
1_2_MACS_peak_29781_lociStitched_lociStitched	chr5	176725750	176740600	1	14851	18604.08	2000	n
1_2_MACS_peak_37096_lociStitched_lociStitched	chr9	140081879	140096773	1	14895	18593.6696	2001	n
1_2_MACS_peak_4443_lociStitched_lociStitched	chr10	49994443	50015082	1	20640	18585.4195	2002	n
1_1_MACS_peak_31546_lociStitched_lociStitched	chr6	125281150	125286274	1	5125	18582.6984	2003	n
1_4_MACS_peak_35439_lociStitched_lociStitched	chr8	134276193	134311391	1	35199	18570.4648	2004	n
1_1_MACS_peak_12919_lociStitched_lociStitched	chr16	574205	580563	1	6359	18568.539	2005	n
1_5_MACS_peak_36643_lociStitched_lociStitched	chr9	120464912	120489115	1	24204	18551.5995	2006	n
1_3_MACS_peak_20175_lociStitched_lociStitched	chr2	96807974	96824878	1	16905	18550.4496	2007	n
1_4_MACS_peak_464_lociStitched_lociStitched	chr1	20913142	20941054	1	27913	18544.7328	2008	n
1_5_MACS_peak_9231_lociStitched_lociStitched	chr12	118784374	118812279	1	27906	18531.7105	2009	n
1_3_MACS_peak_9721_lociStitched_lociStitched	chr13	41622726	41637204	1	14479	18530.3922	2010	n
1_2_MACS_peak_33961_lociStitched_lociStitched	chr7	151208380	151218658	1	10279	18519.9282	2011	n
1_3_MACS_peak_14953_lociStitched_lociStitched	chr17	27367958	27395018	1	27061	18514.452	2012	n
1_3_MACS_peak_4665_lociStitched_lociStitched	chr10	72622469	72649171	1	26703	18512.4966	2013	n
1_2_MACS_peak_12921_lociStitched_lociStitched	chr16	636897	644001	1	7105	18504.4992	2014	n
1_8_MACS_peak_23296_lociStitched_lociStitched	chr21	40351028	40393795	1	42768	18488.1741	2015	n
1_1_MACS_peak_30394_lociStitched_lociStitched	chr6	20400470	20405414	1	4945	18482.6496	2016	n
1_1_MACS_peak_21945_lociStitched_lociStitched	chr20	1468711	1476114	1	7404	18479.3686	2017	n
1_3_MACS_peak_18052_lociStitched_lociStitched	chr19	31793918	31823448	1	29531	18476.921	2018	n
1_1_MACS_peak_30649_lociStitched_lociStitched	chr6	31625823	31635456	1	9634	18473.2041	2019	n
1_2_MACS_peak_12942_lociStitched_lociStitched	chr16	1350449	1363408	1	12960	18461.3914	2020	n
1_1_MACS_peak_33907_lociStitched_lociStitched	chr7	149467337	149475322	1	7986	18450.9395	2021	n
1_1_MACS_peak_11041_lociStitched_lociStitched	chr14	75404300	75410342	1	6043	18447.4344	2022	n
1_3_MACS_peak_17964_lociStitched_lociStitched	chr19	18939007	18962223	1	23217	18447.4336	2023	n
1_1_MACS_peak_33610_lociStitched_lociStitched	chr7	128041896	128050915	1	9020	18427.6208	2024	n
1_1_MACS_peak_33343_lociStitched_lociStitched	chr7	100270313	100274814	1	4502	18425.2936	2025	n
1_6_MACS_peak_24573_lociStitched_lociStitched	chr3	20080142	20103292	1	23151	18420.455	2026	n
1_3_MACS_peak_11447_lociStitched_lociStitched	chr14	102394138	102416522	1	22385	18417.5552	2027	n
1_4_MACS_peak_22702_lociStitched_lociStitched	chr20	46354254	46380631	1	26378	18413.7837	2028	n
1_3_MACS_peak_25829_lociStitched_lociStitched	chr3	137842253	137858952	1	16700	18410.6475	2029	n
1_6_MACS_peak_26616_lociStitched_lociStitched	chr4	907959	930993	1	23035	18408.7728	2030	n
1_4_MACS_peak_12960_lociStitched_lociStitched	chr16	1741260	1774551	1	33292	18403.2648	2031	n
1_4_MACS_peak_16926_lociStitched_lociStitched	chr18	51760153	51789314	1	29162	18386.0105	2032	n
1_6_MACS_peak_12349_lociStitched_lociStitched	chr15	70611474	70655819	1	44346	18385.437	2033	n
1_4_MACS_peak_12304_lociStitched_lociStitched	chr15	69067474	69091634	1	24161	18378.512	2034	n
1_2_MACS_peak_29211_lociStitched_lociStitched	chr5	135192979	135218141	1	25163	18378.3248	2035	n
1_7_MACS_peak_28404_lociStitched_lociStitched	chr5	53869046	53914439	1	45394	18375.0864	2036	n
1_2_MACS_peak_12982_lociStitched_lociStitched	chr16	2254343	2265981	1	11639	18372.9106	2037	n
1_2_MACS_peak_16670_lociStitched_lociStitched	chr18	13258379	13271001	1	12623	18372.5832	2038	n
1_2_MACS_peak_25950_lociStitched_lociStitched	chr3	149525927	149535958	1	10032	18370.7734	2039	n
1_3_MACS_peak_24153_lociStitched_lociStitched	chr22	45058796	45082412	1	23617	18363.8016	2040	n
1_4_MACS_peak_5515_lociStitched_lociStitched	chr10	127727862	127753856	1	25995	18359.5622	2041	n
1_1_MACS_peak_4593_lociStitched_lociStitched	chr10	70086832	70093666	1	6835	18341.0892	2042	n
1_6_MACS_peak_27722_lociStitched_lociStitched	chr4	141709114	141733526	1	24413	18338.2944	2043	n
1_3_MACS_peak_259_lociStitched_lociStitched	chr1	11778827	11799340	1	20514	18320.1603	2044	n
1_2_MACS_peak_10342_lociStitched_lociStitched	chr14	21536632	21554542	1	17911	18320.139	2045	n
1_4_MACS_peak_21889_lociStitched_lociStitched	chr2	242247932	242264595	1	16664	18315.9696	2046	n
1_4_MACS_peak_36148_lociStitched_lociStitched	chr9	88962877	88985885	1	23009	18314.368	2047	n
1_2_MACS_peak_13101_lociStitched_lociStitched	chr16	8722622	8740861	1	18240	18311.956	2048	n
1_3_MACS_peak_17782_lociStitched_lociStitched	chr19	14880406	14898753	1	18348	18308.4713	2049	n
1_1_MACS_peak_33805_lociStitched_lociStitched	chr7	139755444	139763779	1	8336	18306.1605	2050	n
1_1_MACS_peak_36795_lociStitched_lociStitched	chr9	129621628	129625985	1	4358	18296.3501	2051	n
1_2_MACS_peak_12326_lociStitched_lociStitched	chr15	69951585	69964845	1	13261	18296.148	2052	n
1_4_MACS_peak_34232_lociStitched_lociStitched	chr8	21524142	21557356	1	33215	18290.9498	2053	n
1_2_MACS_peak_13622_lociStitched_lociStitched	chr16	31083000	31094788	1	11789	18283.188	2054	n
1_1_MACS_peak_27251_lociStitched_lociStitched	chr4	78738476	78743058	1	4583	18280.3472	2055	n
1_4_MACS_peak_34620_lociStitched_lociStitched	chr8	55060544	55088879	1	28336	18273.2415	2056	n
1_5_MACS_peak_34677_lociStitched_lociStitched	chr8	59496880	59522590	1	25711	18261.813	2057	n
1_5_MACS_peak_4453_lociStitched_lociStitched	chr10	50478402	50521094	1	42693	18246.5608	2058	n
1_3_MACS_peak_32891_lociStitched_lociStitched	chr7	48113353	48138139	1	24787	18242.496	2059	n
1_3_MACS_peak_22895_lociStitched_lociStitched	chr20	55948848	55976704	1	27857	18240.1088	2060	n
1_3_MACS_peak_15947_lociStitched_lociStitched	chr17	66372745	66397275	1	24531	18238.055	2061	n
1_2_MACS_peak_22302_lociStitched_lociStitched	chr20	25437813	25450707	1	12895	18229.5372	2062	n
1_1_MACS_peak_15261_lociStitched_lociStitched	chr17	38598440	38605940	1	7501	18228.75	2063	n
1_1_MACS_peak_16124_lociStitched_lociStitched	chr17	73776991	73784135	1	7145	18227.916	2064	n
1_3_MACS_peak_35714_lociStitched_lociStitched	chr9	16869047	16895120	1	26074	18225.027	2065	n
1_8_MACS_peak_22137_lociStitched_lociStitched	chr20	10448614	10495792	1	47179	18215.4258	2066	n
1_4_MACS_peak_12323_lociStitched_lociStitched	chr15	69865525	69904907	1	39383	18206.2986	2067	n
1_1_MACS_peak_6636_lociStitched_lociStitched	chr11	67270557	67276891	1	6335	18205.8162	2068	n
1_1_MACS_peak_26911_lociStitched_lociStitched	chr4	26319840	26324190	1	4351	18200.835	2069	n
1_1_MACS_peak_27479_lociStitched_lociStitched	chr4	102266170	102270551	1	4382	18200.4264	2070	n
1_1_MACS_peak_28654_lociStitched_lociStitched	chr5	75696453	75704195	1	7743	18195.2484	2071	n
1_2_MACS_peak_25922_lociStitched_lociStitched	chr3	143689330	143697228	1	7899	18193.8328	2072	n
1_7_MACS_peak_11491_lociStitched_lociStitched	chr14	103838011	103869041	1	31031	18192.889	2073	n
1_2_MACS_peak_10471_lociStitched_lociStitched	chr14	31668573	31679019	1	10447	18186.486	2074	n
1_1_MACS_peak_26_lociStitched_lociStitched	chr1	1238332	1245650	1	7319	18185.23	2075	n
1_2_MACS_peak_34018_lociStitched_lociStitched	chr7	157089715	157114052	1	24338	18184.6064	2076	n
1_3_MACS_peak_26511_lociStitched_lociStitched	chr3	195161762	195179765	1	18004	18172.2282	2077	n
1_1_MACS_peak_36351_lociStitched_lociStitched	chr9	100744495	100748211	1	3717	18170.1252	2078	n
1_3_MACS_peak_32132_lociStitched_lociStitched	chr6	164116386	164136263	1	19878	18143.7256	2079	n
1_3_MACS_peak_29739_lociStitched_lociStitched	chr5	173290850	173318838	1	27989	18125.0288	2080	n
1_1_MACS_peak_8283_lociStitched_lociStitched	chr12	51716074	51724791	1	8718	18121.7713	2081	n
1_1_MACS_peak_24876_lociStitched_lociStitched	chr3	45633669	45643410	1	9742	18121.1823	2082	n
1_2_MACS_peak_3455_lociStitched_lociStitched	chr1	228349808	228368476	1	18669	18119.1608	2083	n
1_2_MACS_peak_11664_lociStitched_lociStitched	chr15	34625150	34635901	1	10752	18114.3599	2084	n
1_5_MACS_peak_13524_lociStitched_lociStitched	chr16	29605349	29639507	1	34159	18107.1558	2085	n
1_2_MACS_peak_6017_lociStitched_lociStitched	chr11	33742028	33759194	1	17167	18096.3972	2086	n
1_5_MACS_peak_15814_lociStitched_lociStitched	chr17	62136426	62175082	1	38657	18083.2768	2087	n
1_1_MACS_peak_17341_lociStitched_lociStitched	chr19	3426242	3436168	1	9927	18080.209	2088	n
1_4_MACS_peak_22362_lociStitched_lociStitched	chr20	31150317	31174036	1	23720	18078.6218	2089	n
1_3_MACS_peak_24693_lociStitched_lociStitched	chr3	33461364	33484230	1	22867	18070.9998	2090	n
1_1_MACS_peak_12446_lociStitched_lociStitched	chr15	75492423	75497714	1	5292	18068.765	2091	n
1_4_MACS_peak_32314_lociStitched_lociStitched	chr7	4754385	4789989	1	35605	18033.426	2092	n
1_6_MACS_peak_9285_lociStitched_lociStitched	chr12	121612156	121653767	1	41612	18030.0463	2093	n
1_4_MACS_peak_3476_lociStitched_lociStitched	chr1	229114076	229140024	1	25949	18026.0756	2094	n
1_2_MACS_peak_17241_lociStitched_lociStitched	chr19	1406110	1418020	1	11911	18025.785	2095	n
1_5_MACS_peak_35538_lociStitched_lociStitched	chr8	144255501	144304269	1	48769	18024.6528	2096	n
1_3_MACS_peak_32922_lociStitched_lociStitched	chr7	55592074	55615527	1	23454	18014.2493	2097	n
1_4_MACS_peak_9396_lociStitched_lociStitched	chr12	124980735	125006108	1	25374	18009.7554	2098	n
1_5_MACS_peak_29698_lociStitched_lociStitched	chr5	172139840	172169775	1	29936	17999.9155	2099	n
1_3_MACS_peak_12740_lociStitched_lociStitched	chr15	91190233	91209823	1	19591	17977.743	2100	n
1_5_MACS_peak_19025_lociStitched_lociStitched	chr2	11827392	11857531	1	30140	17974.8996	2101	n
1_5_MACS_peak_35028_lociStitched_lociStitched	chr8	103973255	104013844	1	40590	17972.8092	2102	n
1_1_MACS_peak_2482_lociStitched_lociStitched	chr1	161013589	161019969	1	6381	17971.184	2103	n
1_2_MACS_peak_30959_lociStitched_lociStitched	chr6	43593654	43608693	1	15040	17968.5972	2104	n
1_3_MACS_peak_1818_lociStitched_lociStitched	chr1	111169538	111190896	1	21359	17957.8064	2105	n
1_3_MACS_peak_12383_lociStitched_lociStitched	chr15	72753922	72769323	1	15402	17956.0259	2106	n
1_5_MACS_peak_1352_lociStitched_lociStitched	chr1	59470518	59508388	1	37871	17954.167	2107	n
1_3_MACS_peak_23667_lociStitched_lociStitched	chr22	25796185	25818008	1	21824	17929.7768	2108	n
1_3_MACS_peak_5133_lociStitched_lociStitched	chr10	99256989	99269957	1	12969	17911.4016	2109	n
1_1_MACS_peak_30190_lociStitched_lociStitched	chr6	12008176	12014218	1	6043	17908.488	2110	n
1_1_MACS_peak_18245_lociStitched_lociStitched	chr19	40966497	40975866	1	9370	17907.9066	2111	n
1_2_MACS_peak_23366_lociStitched_lociStitched	chr21	44454361	44469539	1	15179	17905.4866	2112	n
1_2_MACS_peak_4855_lociStitched_lociStitched	chr10	80051974	80065769	1	13796	17896.2535	2113	n
1_7_MACS_peak_8607_lociStitched_lociStitched	chr12	69419492	69465335	1	45844	17887.9386	2114	n
1_5_MACS_peak_18038_lociStitched_lociStitched	chr19	30137931	30178897	1	40967	17881.659	2115	n
1_1_MACS_peak_4148_lociStitched_lociStitched	chr10	25010042	25014592	1	4551	17873.31	2116	n
1_3_MACS_peak_6831_lociStitched_lociStitched	chr11	74159898	74186110	1	26213	17866.0992	2117	n
1_2_MACS_peak_11453_lociStitched_lociStitched	chr14	102542802	102556709	1	13908	17852.4159	2118	n
1_2_MACS_peak_19615_lociStitched_lociStitched	chr2	55274798	55290062	1	15265	17837.5104	2119	n
1_6_MACS_peak_24870_lociStitched_lociStitched	chr3	45578767	45609209	1	30443	17835.9678	2120	n
1_1_MACS_peak_3442_lociStitched_lociStitched	chr1	227124305	227133115	1	8811	17834.964	2121	n
1_1_MACS_peak_29906_lociStitched_lociStitched	chr5	180667786	180675676	1	7891	17832.978	2122	n
1_1_MACS_peak_6424_lociStitched_lociStitched	chr11	62492477	62498154	1	5678	17817.2645	2123	n
1_2_MACS_peak_401_lociStitched_lociStitched	chr1	17757787	17767736	1	9950	17808.71	2124	n
1_6_MACS_peak_30233_lociStitched_lociStitched	chr6	14090804	14126173	1	35370	17808.2915	2125	n
1_4_MACS_peak_23685_lociStitched_lociStitched	chr22	26923705	26950944	1	27240	17806.1343	2126	n
1_3_MACS_peak_9125_lociStitched_lociStitched	chr12	111789961	111808609	1	18649	17799.516	2127	n
1_3_MACS_peak_17278_lociStitched_lociStitched	chr19	2226847	2241497	1	14651	17796.82	2128	n
1_4_MACS_peak_12866_lociStitched_lociStitched	chr15	101457939	101485021	1	27083	17795.5822	2129	n
1_1_MACS_peak_31121_lociStitched_lociStitched	chr6	71995604	72001007	1	5404	17794.7805	2130	n
1_3_MACS_peak_17726_lociStitched_lociStitched	chr19	13838562	13866145	1	27584	17785.5184	2131	n
1_5_MACS_peak_34906_lociStitched_lociStitched	chr8	96126298	96150762	1	24465	17785.328	2132	n
1_3_MACS_peak_11163_lociStitched_lociStitched	chr14	81674058	81688821	1	14764	17783.5098	2133	n
1_3_MACS_peak_25435_lociStitched_lociStitched	chr3	105715332	105738917	1	23586	17778.373	2134	n
1_3_MACS_peak_26239_lociStitched_lociStitched	chr3	179147479	179171487	1	24009	17777.924	2135	n
1_1_MACS_peak_18598_lociStitched_lociStitched	chr19	50138490	50146568	1	8079	17769.9844	2136	n
1_1_MACS_peak_6557_lociStitched_lociStitched	chr11	65541723	65550774	1	9052	17768.9232	2137	n
1_2_MACS_peak_16379_lociStitched_lociStitched	chr17	80053537	80065892	1	12356	17757.8415	2138	n
1_4_MACS_peak_26447_lociStitched_lociStitched	chr3	188534583	188574461	1	39879	17753.6856	2139	n
1_4_MACS_peak_26793_lociStitched_lociStitched	chr4	11471451	11499576	1	28126	17752.5	2140	n
1_3_MACS_peak_33583_lociStitched_lociStitched	chr7	127290626	127310356	1	19731	17745.162	2141	n
1_3_MACS_peak_25157_lociStitched_lociStitched	chr3	57081404	57104077	1	22674	17734.8206	2142	n
1_8_MACS_peak_19471_lociStitched_lociStitched	chr2	43672208	43718332	1	46125	17720.8408	2143	n
1_5_MACS_peak_6502_lociStitched_lociStitched	chr11	64619567	64647883	1	28317	17717.3212	2144	n
1_6_MACS_peak_16677_lociStitched_lociStitched	chr18	13352424	13384302	1	31879	17714.6046	2145	n
1_1_MACS_peak_3200_lociStitched_lociStitched	chr1	211430782	211434898	1	4117	17697.9768	2146	n
1_5_MACS_peak_34094_lociStitched_lociStitched	chr8	8635212	8656878	1	21667	17683.7892	2147	n
1_3_MACS_peak_28906_lociStitched_lociStitched	chr5	98262591	98278067	1	15477	17679.7824	2148	n
1_1_MACS_peak_29175_lociStitched_lociStitched	chr5	133859296	133864434	1	5139	17678.8304	2149	n
1_2_MACS_peak_33615_lociStitched_lociStitched	chr7	128162221	128173473	1	11253	17671.266	2150	n
1_2_MACS_peak_23431_lociStitched_lociStitched	chr21	45907714	45924801	1	17088	17667.958	2151	n
1_4_MACS_peak_34151_lociStitched_lociStitched	chr8	16042089	16060261	1	18173	17648.6464	2152	n
1_2_MACS_peak_35918_lociStitched_lociStitched	chr9	37991281	38010000	1	18720	17638.9137	2153	n
1_3_MACS_peak_14873_lociStitched_lociStitched	chr17	20937409	20956022	1	18614	17635.8175	2154	n
1_2_MACS_peak_25817_lociStitched_lociStitched	chr3	136468776	136478652	1	9877	17627.6724	2155	n
1_1_MACS_peak_15611_lociStitched_lociStitched	chr17	49335687	49341005	1	5319	17625.9792	2156	n
1_2_MACS_peak_24982_lociStitched_lociStitched	chr3	49198574	49212694	1	14121	17618.936	2157	n
1_2_MACS_peak_18465_lociStitched_lociStitched	chr19	47280574	47292308	1	11735	17618.601	2158	n
1_3_MACS_peak_18519_lociStitched_lociStitched	chr19	48823246	48838019	1	14774	17609.416	2159	n
1_2_MACS_peak_32905_lociStitched_lociStitched	chr7	50342064	50353031	1	10968	17605.3251	2160	n
1_6_MACS_peak_10123_lociStitched_lociStitched	chr13	99127408	99163382	1	35975	17602.0782	2161	n
1_2_MACS_peak_17390_lociStitched_lociStitched	chr19	4454552	4474869	1	20318	17586.3952	2162	n
1_2_MACS_peak_23535_lociStitched_lociStitched	chr22	19415711	19427038	1	11328	17573.8405	2163	n
1_3_MACS_peak_8408_lociStitched_lociStitched	chr12	56508867	56537308	1	28442	17570.8498	2164	n
1_3_MACS_peak_19416_lociStitched_lociStitched	chr2	42318777	42346328	1	27552	17569.2727	2165	n
1_3_MACS_peak_10610_lociStitched_lociStitched	chr14	51278370	51303098	1	24729	17544.516	2166	n
1_1_MACS_peak_31379_lociStitched_lociStitched	chr6	109701426	109706493	1	5068	17536.887	2167	n
1_4_MACS_peak_20519_lociStitched_lociStitched	chr2	119692800	119733029	1	40230	17535.8211	2168	n
1_4_MACS_peak_36017_lociStitched_lociStitched	chr9	75035344	75064994	1	29651	17520.185	2169	n
1_1_MACS_peak_7533_lociStitched_lociStitched	chr12	859845	865487	1	5643	17516.7174	2170	n
1_3_MACS_peak_35624_lociStitched_lociStitched	chr9	682452	709919	1	27468	17507.4658	2171	n
1_4_MACS_peak_28294_lociStitched_lociStitched	chr5	39254432	39283921	1	29490	17504.6704	2172	n
1_3_MACS_peak_37292_lociStitched_lociStitched	chrX	19863410	19894554	1	31145	17493.5848	2173	n
1_4_MACS_peak_6680_lociStitched_lociStitched	chr11	68794779	68827998	1	33220	17493.1254	2174	n
1_1_MACS_peak_19808_lociStitched_lociStitched	chr2	68476699	68481584	1	4886	17492.6965	2175	n
1_3_MACS_peak_662_lociStitched_lociStitched	chr1	26945222	26957841	1	12620	17488.6721	2176	n
1_9_MACS_peak_28845_lociStitched_lociStitched	chr5	94358620	94424191	1	65572	17487.7857	2177	n
1_3_MACS_peak_894_lociStitched_lociStitched	chr1	33919226	33939120	1	19895	17472.9002	2178	n
1_2_MACS_peak_4288_lociStitched_lociStitched	chr10	33245116	33252114	1	6999	17464.9086	2179	n
1_5_MACS_peak_5272_lociStitched_lociStitched	chr10	105403822	105442605	1	38784	17463.9849	2180	n
1_4_MACS_peak_29783_lociStitched_lociStitched	chr5	176777500	176799366	1	21867	17440.3216	2181	n
1_2_MACS_peak_18907_lociStitched_lociStitched	chr2	3508830	3529490	1	20661	17432.908	2182	n
1_4_MACS_peak_36937_lociStitched_lociStitched	chr9	132865897	132904845	1	38949	17417.5456	2183	n
1_1_MACS_peak_10254_lociStitched_lociStitched	chr13	113342141	113346978	1	4838	17405.4608	2184	n
1_2_MACS_peak_35864_lociStitched_lociStitched	chr9	35602669	35620593	1	17925	17404.204	2185	n
1_1_MACS_peak_15848_lociStitched_lociStitched	chr17	62831245	62844905	1	13661	17398.742	2186	n
1_3_MACS_peak_37513_lociStitched_lociStitched	chrX	48533764	48556222	1	22459	17398.2126	2187	n
1_4_MACS_peak_25784_lociStitched_lociStitched	chr3	132124275	132158865	1	34591	17391.852	2188	n
1_3_MACS_peak_6445_lociStitched_lociStitched	chr11	63437017	63453994	1	16978	17386.1457	2189	n
1_2_MACS_peak_30_lociStitched_lociStitched	chr1	1332944	1343795	1	10852	17378.9616	2190	n
1_5_MACS_peak_19055_lociStitched_lociStitched	chr2	17982492	18012409	1	29918	17378.7853	2191	n
1_2_MACS_peak_34367_lociStitched_lociStitched	chr8	28626782	28641293	1	14512	17375.4714	2192	n
1_5_MACS_peak_32138_lociStitched_lociStitched	chr6	166665723	166689574	1	23852	17373.0684	2193	n
1_2_MACS_peak_10404_lociStitched_lociStitched	chr14	23763107	23772918	1	9812	17369.3944	2194	n
1_2_MACS_peak_33349_lociStitched_lociStitched	chr7	100449544	100467160	1	17617	17369.376	2195	n
1_4_MACS_peak_15015_lociStitched_lociStitched	chr17	29134171	29152756	1	18586	17365.824	2196	n
1_3_MACS_peak_32320_lociStitched_lociStitched	chr7	5256966	5281279	1	24314	17364.3446	2197	n
1_5_MACS_peak_16053_lociStitched_lociStitched	chr17	72676049	72711243	1	35195	17361.2002	2198	n
1_3_MACS_peak_22477_lociStitched_lociStitched	chr20	35616169	35640411	1	24243	17357.272	2199	n
1_2_MACS_peak_13897_lociStitched_lociStitched	chr16	67699472	67709774	1	10303	17353.719	2200	n
1_8_MACS_peak_20282_lociStitched_lociStitched	chr2	101943874	101998733	1	54860	17351.9017	2201	n
1_1_MACS_peak_32661_lociStitched_lociStitched	chr7	32928621	32933507	1	4887	17351.1632	2202	n
1_2_MACS_peak_23551_lociStitched_lociStitched	chr22	20007439	20017846	1	10408	17349.5097	2203	n
1_3_MACS_peak_11531_lociStitched_lociStitched	chr14	105485060	105510546	1	25487	17338.1258	2204	n
1_2_MACS_peak_14769_lociStitched_lociStitched	chr17	17584194	17599455	1	15262	17331.9177	2205	n
1_3_MACS_peak_27505_lociStitched_lociStitched	chr4	103654232	103683308	1	29077	17317.6656	2206	n
1_1_MACS_peak_8497_lociStitched_lociStitched	chr12	62995154	62998715	1	3562	17307.1722	2207	n
1_2_MACS_peak_13632_lociStitched_lociStitched	chr16	31211511	31228723	1	17213	17299.7812	2208	n
1_2_MACS_peak_843_lociStitched_lociStitched	chr1	32470567	32486625	1	16059	17297.6776	2209	n
1_3_MACS_peak_25852_lociStitched_lociStitched	chr3	138606880	138635583	1	28704	17293.5575	2210	n
1_5_MACS_peak_16711_lociStitched_lociStitched	chr18	20632082	20673111	1	41030	17285.5177	2211	n
1_4_MACS_peak_22628_lociStitched_lociStitched	chr20	43593809	43622883	1	29075	17272.8634	2212	n
1_1_MACS_peak_33257_lociStitched_lociStitched	chr7	92458988	92466885	1	7898	17272.3184	2213	n
1_3_MACS_peak_32527_lociStitched_lociStitched	chr7	24860237	24883110	1	22874	17264.5404	2214	n
1_1_MACS_peak_9222_lociStitched_lociStitched	chr12	118497099	118503570	1	6472	17263.9809	2215	n
1_1_MACS_peak_33721_lociStitched_lociStitched	chr7	134891513	134897305	1	5793	17261.8976	2216	n
1_2_MACS_peak_6846_lociStitched_lociStitched	chr11	74731299	74746073	1	14775	17260.4642	2217	n
1_2_MACS_peak_20358_lociStitched_lociStitched	chr2	109195874	109214231	1	18358	17222.5374	2218	n
1_1_MACS_peak_25535_lociStitched_lociStitched	chr3	119811473	119815591	1	4119	17211.181	2219	n
1_7_MACS_peak_35406_lociStitched_lociStitched	chr8	132915203	132940119	1	24917	17206.9896	2220	n
1_5_MACS_peak_21372_lociStitched_lociStitched	chr2	208483208	208502237	1	19030	17198.4102	2221	n
1_4_MACS_peak_20765_lociStitched_lociStitched	chr2	148583243	148609035	1	25793	17195.5264	2222	n
1_2_MACS_peak_20028_lociStitched_lociStitched	chr2	85054848	85075297	1	20450	17193.5192	2223	n
1_2_MACS_peak_32340_lociStitched_lociStitched	chr7	5630728	5650627	1	19900	17192.736	2224	n
1_3_MACS_peak_28656_lociStitched_lociStitched	chr5	75837658	75863038	1	25381	17189.874	2225	n
1_3_MACS_peak_10989_lociStitched_lociStitched	chr14	73693969	73716360	1	22392	17180.6143	2226	n
1_6_MACS_peak_9970_lociStitched_lociStitched	chr13	52367318	52396983	1	29666	17173.0685	2227	n
1_4_MACS_peak_33359_lociStitched_lociStitched	chr7	100764787	100787793	1	23007	17171.6784	2228	n
1_1_MACS_peak_26309_lociStitched_lociStitched	chr3	183891680	183899833	1	8154	17167.7721	2229	n
1_5_MACS_peak_2404_lociStitched_lociStitched	chr1	158769260	158806349	1	37090	17161.0803	2230	n
1_7_MACS_peak_4210_lociStitched_lociStitched	chr10	28757235	28795956	1	38722	17153.403	2231	n
1_1_MACS_peak_30229_lociStitched_lociStitched	chr6	13709696	13713895	1	4200	17146.1966	2232	n
1_4_MACS_peak_26737_lociStitched_lociStitched	chr4	7042703	7063101	1	20399	17142.4792	2233	n
1_4_MACS_peak_6084_lociStitched_lociStitched	chr11	36151228	36178579	1	27352	17121.726	2234	n
1_3_MACS_peak_26367_lociStitched_lociStitched	chr3	185810988	185834268	1	23281	17113.128	2235	n
1_2_MACS_peak_2626_lociStitched_lociStitched	chr1	169073739	169086411	1	12673	17112.2688	2236	n
1_3_MACS_peak_23468_lociStitched_lociStitched	chr21	47703135	47718507	1	15373	17107.4988	2237	n
1_3_MACS_peak_2349_lociStitched_lociStitched	chr1	156245807	156266528	1	20722	17107.2576	2238	n
1_4_MACS_peak_11477_lociStitched_lociStitched	chr14	103306199	103339362	1	33164	17105.4754	2239	n
1_1_MACS_peak_28221_lociStitched_lociStitched	chr5	32172069	32175790	1	3722	17105.437	2240	n
1_6_MACS_peak_9794_lociStitched_lociStitched	chr13	45767673	45816903	1	49231	17102.502	2241	n
1_1_MACS_peak_19273_lociStitched_lociStitched	chr2	32233122	32238067	1	4946	17098.821	2242	n
1_1_MACS_peak_1131_lociStitched_lociStitched	chr1	44439441	44446425	1	6985	17083.5624	2243	n
1_2_MACS_peak_13034_lociStitched_lociStitched	chr16	3305671	3315637	1	9967	17078.7342	2244	n
1_5_MACS_peak_8755_lociStitched_lociStitched	chr12	92826183	92862303	1	36121	17077.536	2245	n
1_3_MACS_peak_30386_lociStitched_lociStitched	chr6	20197742	20218651	1	20910	17076.3803	2246	n
1_1_MACS_peak_5620_lociStitched_lociStitched	chr11	746037	750770	1	4734	17075.7174	2247	n
1_2_MACS_peak_5233_lociStitched_lociStitched	chr10	104260216	104272444	1	12229	17073.9564	2248	n
1_3_MACS_peak_11837_lociStitched_lociStitched	chr15	44083254	44102474	1	19221	17059.672	2249	n
1_3_MACS_peak_36870_lociStitched_lociStitched	chr9	131301865	131322032	1	20168	17057.2486	2250	n
1_1_MACS_peak_10525_lociStitched_lociStitched	chr14	35341826	35345365	1	3540	17054.7949	2251	n
1_3_MACS_peak_30749_lociStitched_lociStitched	chr6	34238979	34269886	1	30908	17048.3012	2252	n
1_4_MACS_peak_5849_lociStitched_lociStitched	chr11	10660691	10698413	1	37723	17046.5718	2253	n
1_4_MACS_peak_20047_lociStitched_lociStitched	chr2	85532989	85556246	1	23258	17045.0553	2254	n
1_2_MACS_peak_15806_lociStitched_lociStitched	chr17	61915569	61927360	1	11792	17041.5323	2255	n
1_4_MACS_peak_28462_lociStitched_lociStitched	chr5	55961727	55985940	1	24214	17036.2668	2256	n
1_3_MACS_peak_23621_lociStitched_lociStitched	chr22	23044971	23065856	1	20886	17035.8945	2257	n
1_3_MACS_peak_15735_lociStitched_lociStitched	chr17	58462603	58476720	1	14118	17023.6903	2258	n
1_5_MACS_peak_34311_lociStitched_lociStitched	chr8	25035234	25073305	1	38072	17017.737	2259	n
1_5_MACS_peak_26732_lociStitched_lociStitched	chr4	6962265	6994685	1	32421	17001.048	2260	n
1_2_MACS_peak_8846_lociStitched_lociStitched	chr12	96791752	96802693	1	10942	16996.8435	2261	n
1_5_MACS_peak_18809_lociStitched_lociStitched	chr19	56014470	56060047	1	45578	16995.6633	2262	n
1_3_MACS_peak_10043_lociStitched_lociStitched	chr13	77898907	77914035	1	15129	16984.2056	2263	n
1_6_MACS_peak_1618_lociStitched_lociStitched	chr1	93415579	93456564	1	40986	16975.987	2264	n
1_3_MACS_peak_21966_lociStitched_lociStitched	chr20	2187339	2203733	1	16395	16974.3476	2265	n
1_2_MACS_peak_14304_lociStitched_lociStitched	chr16	88986787	89008910	1	22124	16970.5533	2266	n
1_1_MACS_peak_9774_lociStitched_lociStitched	chr13	45149226	45153023	1	3798	16966.8945	2267	n
1_2_MACS_peak_16298_lociStitched_lociStitched	chr17	78258522	78270332	1	11811	16965.065	2268	n
1_2_MACS_peak_23754_lociStitched_lociStitched	chr22	31000654	31013604	1	12951	16946.37	2269	n
1_1_MACS_peak_9139_lociStitched_lociStitched	chr12	112210352	112218524	1	8173	16939.7388	2270	n
1_3_MACS_peak_31192_lociStitched_lociStitched	chr6	84137943	84155147	1	17205	16937.338	2271	n
1_1_MACS_peak_20277_lociStitched_lociStitched	chr2	101922026	101928577	1	6552	16929.7493	2272	n
1_6_MACS_peak_19078_lociStitched_lociStitched	chr2	20618685	20641249	1	22565	16925.2564	2273	n
1_4_MACS_peak_25074_lociStitched_lociStitched	chr3	52219221	52237939	1	18719	16922.9438	2274	n
1_3_MACS_peak_19075_lociStitched_lociStitched	chr2	20549223	20567024	1	17802	16921.6306	2275	n
1_3_MACS_peak_10279_lociStitched_lociStitched	chr13	114539401	114567829	1	28429	16917.5028	2276	n
1_2_MACS_peak_19985_lociStitched_lociStitched	chr2	74403885	74417448	1	13564	16917.1299	2277	n
1_4_MACS_peak_23961_lociStitched_lociStitched	chr22	39322944	39365966	1	43023	16911.9482	2278	n
1_3_MACS_peak_19244_lociStitched_lociStitched	chr2	29333256	29354022	1	20767	16903.524	2279	n
1_1_MACS_peak_6983_lociStitched_lociStitched	chr11	85775081	85782100	1	7020	16902.4539	2280	n
1_6_MACS_peak_31470_lociStitched_lociStitched	chr6	114055537	114096587	1	41051	16892.075	2281	n
1_4_MACS_peak_26792_lociStitched_lociStitched	chr4	11428364	11448618	1	20255	16891.836	2282	n
1_3_MACS_peak_23972_lociStitched_lociStitched	chr22	39526652	39549905	1	23254	16872.3768	2283	n
1_1_MACS_peak_3285_lociStitched_lociStitched	chr1	219631243	219640197	1	8955	16862.1728	2284	n
1_5_MACS_peak_24321_lociStitched_lociStitched	chr3	5163409	5187719	1	24311	16856.554	2285	n
1_3_MACS_peak_9046_lociStitched_lociStitched	chr12	110263137	110286231	1	23095	16849.3824	2286	n
1_2_MACS_peak_28622_lociStitched_lociStitched	chr5	73926710	73941492	1	14783	16827.8288	2287	n
1_2_MACS_peak_28897_lociStitched_lociStitched	chr5	96266448	96273234	1	6787	16809.6006	2288	n
1_6_MACS_peak_21378_lociStitched_lociStitched	chr2	208545688	208578058	1	32371	16806.504	2289	n
1_5_MACS_peak_9669_lociStitched_lociStitched	chr13	34291097	34332964	1	41868	16805.4138	2290	n
1_1_MACS_peak_13065_lociStitched_lociStitched	chr16	4320285	4324712	1	4428	16786.2986	2291	n
1_3_MACS_peak_28729_lociStitched_lociStitched	chr5	79540448	79554433	1	13986	16784.797	2292	n
1_1_MACS_peak_26663_lociStitched_lociStitched	chr4	2536081	2540097	1	4017	16780.856	2293	n
1_8_MACS_peak_21187_lociStitched_lociStitched	chr2	196416563	196478097	1	61535	16780.3218	2294	n
1_3_MACS_peak_21398_lociStitched_lociStitched	chr2	209111287	209133601	1	22315	16777.8966	2295	n
1_4_MACS_peak_12593_lociStitched_lociStitched	chr15	83720518	83737557	1	17040	16769.7838	2296	n
1_2_MACS_peak_3610_lociStitched_lociStitched	chr1	234894919	234915692	1	20774	16747.1926	2297	n
1_3_MACS_peak_6294_lociStitched_lociStitched	chr11	59521281	59540906	1	19626	16716.575	2298	n
1_3_MACS_peak_21442_lociStitched_lociStitched	chr2	216859022	216883320	1	24299	16695.1558	2299	n
1_3_MACS_peak_4128_lociStitched_lociStitched	chr10	22992696	23004545	1	11850	16692.8712	2300	n
1_1_MACS_peak_17135_lociStitched_lociStitched	chr18	74532857	74536370	1	3514	16690.263	2301	n
1_1_MACS_peak_21108_lociStitched_lociStitched	chr2	185460974	185466232	1	5259	16682.5824	2302	n
1_2_MACS_peak_33376_lociStitched_lociStitched	chr7	101457011	101472727	1	15717	16679.3908	2303	n
1_3_MACS_peak_28047_lociStitched_lociStitched	chr4	186640778	186665646	1	24869	16669.0204	2304	n
1_1_MACS_peak_34467_lociStitched_lociStitched	chr8	38237458	38241768	1	4311	16665.477	2305	n
1_8_MACS_peak_37380_lociStitched_lociStitched	chrX	37634787	37676179	1	41393	16652.0016	2306	n
1_5_MACS_peak_23766_lociStitched_lociStitched	chr22	31599974	31637205	1	37232	16642.257	2307	n
1_4_MACS_peak_25067_lociStitched_lociStitched	chr3	52120050	52157978	1	37929	16635.2208	2308	n
1_2_MACS_peak_12103_lociStitched_lociStitched	chr15	59642072	59666058	1	23987	16627.0952	2309	n
1_6_MACS_peak_3345_lociStitched_lociStitched	chr1	223889960	223919908	1	29949	16618.1452	2310	n
1_3_MACS_peak_30797_lociStitched_lociStitched	chr6	35684891	35700825	1	15935	16615.9752	2311	n
1_1_MACS_peak_3416_lociStitched_lociStitched	chr1	226247965	226252449	1	4485	16609.6328	2312	n
1_1_MACS_peak_6019_lociStitched_lociStitched	chr11	33888979	33893257	1	4279	16603.3458	2313	n
1_2_MACS_peak_6028_lociStitched_lociStitched	chr11	34066085	34075682	1	9598	16602.81	2314	n
1_1_MACS_peak_12029_lociStitched_lociStitched	chr15	57209524	57212879	1	3356	16595.843	2315	n
1_5_MACS_peak_7510_lociStitched_lociStitched	chr12	267824	299257	1	31434	16584.0508	2316	n
1_2_MACS_peak_33315_lociStitched_lociStitched	chr7	99748913	99767036	1	18124	16577.1081	2317	n
1_6_MACS_peak_34799_lociStitched_lociStitched	chr8	81826804	81870553	1	43750	16576.4961	2318	n
1_2_MACS_peak_22171_lociStitched_lociStitched	chr20	17651554	17664102	1	12549	16574.6532	2319	n
1_2_MACS_peak_10267_lociStitched_lociStitched	chr13	114143541	114164236	1	20696	16574.6255	2320	n
1_4_MACS_peak_21492_lociStitched_lociStitched	chr2	218907488	218938903	1	31416	16568.271	2321	n
1_3_MACS_peak_29497_lociStitched_lociStitched	chr5	150384366	150407440	1	23075	16567.132	2322	n
1_2_MACS_peak_23386_lociStitched_lociStitched	chr21	45019303	45033735	1	14433	16562.1632	2323	n
1_2_MACS_peak_34141_lociStitched_lociStitched	chr8	12610837	12626185	1	15349	16549.7484	2324	n
1_4_MACS_peak_23171_lociStitched_lociStitched	chr21	35303659	35325419	1	21761	16537.6	2325	n
1_2_MACS_peak_30240_lociStitched_lociStitched	chr6	14270581	14281844	1	11264	16528.4525	2326	n
1_1_MACS_peak_23423_lociStitched_lociStitched	chr21	45713784	45722844	1	9061	16520.004	2327	n
1_3_MACS_peak_20243_lociStitched_lociStitched	chr2	99420004	99454032	1	34029	16517.1912	2328	n
1_3_MACS_peak_15382_lociStitched_lociStitched	chr17	41844130	41863026	1	18897	16509.4352	2329	n
1_5_MACS_peak_30369_lociStitched_lociStitched	chr6	18324641	18362930	1	38290	16506.3879	2330	n
1_4_MACS_peak_11250_lociStitched_lociStitched	chr14	91074401	91115132	1	40732	16500.1281	2331	n
1_4_MACS_peak_6293_lociStitched_lociStitched	chr11	59414044	59438383	1	24340	16499.4081	2332	n
1_7_MACS_peak_7756_lociStitched_lociStitched	chr12	9845970	9896484	1	50515	16497.8724	2333	n
1_2_MACS_peak_960_lociStitched_lociStitched	chr1	38272362	38292847	1	20486	16494.522	2334	n
1_2_MACS_peak_11423_lociStitched_lociStitched	chr14	100805006	100819292	1	14287	16487.4726	2335	n
1_2_MACS_peak_3853_lociStitched_lociStitched	chr10	4160914	4175698	1	14785	16481.2032	2336	n
1_2_MACS_peak_31069_lociStitched_lociStitched	chr6	53408316	53422770	1	14455	16464.5514	2337	n
1_5_MACS_peak_1379_lociStitched_lociStitched	chr1	60195375	60225684	1	30310	16457.787	2338	n
1_2_MACS_peak_18503_lociStitched_lociStitched	chr19	48101237	48114417	1	13181	16455.23	2339	n
1_3_MACS_peak_7501_lociStitched_lociStitched	chr11	131914026	131936347	1	22322	16426.0239	2340	n
1_1_MACS_peak_15340_lociStitched_lociStitched	chr17	40825860	40832977	1	7118	16421.7658	2341	n
1_3_MACS_peak_14800_lociStitched_lociStitched	chr17	18199003	18224384	1	25382	16411.3546	2342	n
1_2_MACS_peak_36330_lociStitched_lociStitched	chr9	99169240	99184035	1	14796	16410.614	2343	n
1_3_MACS_peak_30979_lociStitched_lociStitched	chr6	44184217	44206540	1	22324	16409.6373	2344	n
1_2_MACS_peak_33330_lociStitched_lociStitched	chr7	100069343	100077693	1	8351	16409.42	2345	n
1_2_MACS_peak_23741_lociStitched_lociStitched	chr22	30588847	30611705	1	22859	16407.4724	2346	n
1_3_MACS_peak_12496_lociStitched_lociStitched	chr15	77700872	77714303	1	13432	16401.9372	2347	n
1_1_MACS_peak_21371_lociStitched_lociStitched	chr2	208392067	208397499	1	5433	16399.7512	2348	n
1_4_MACS_peak_23546_lociStitched_lociStitched	chr22	19918875	19935595	1	16721	16398.976	2349	n
1_2_MACS_peak_15215_lociStitched_lociStitched	chr17	37352623	37367622	1	15000	16387.9074	2350	n
1_2_MACS_peak_37075_lociStitched_lociStitched	chr9	139736492	139746237	1	9746	16386.2175	2351	n
1_3_MACS_peak_17460_lociStitched_lociStitched	chr19	6571450	6598933	1	27484	16377.1197	2352	n
1_1_MACS_peak_6138_lociStitched_lociStitched	chr11	46140009	46144678	1	4670	16376.9844	2353	n
1_4_MACS_peak_20688_lociStitched_lociStitched	chr2	143614529	143637657	1	23129	16372.3112	2354	n
1_3_MACS_peak_17633_lociStitched_lociStitched	chr19	10915616	10942612	1	26997	16356.8764	2355	n
1_4_MACS_peak_21436_lociStitched_lociStitched	chr2	216750574	216785932	1	35359	16356.6108	2356	n
1_2_MACS_peak_8100_lociStitched_lociStitched	chr12	40601072	40621834	1	20763	16352.1512	2357	n
1_3_MACS_peak_19362_lociStitched_lociStitched	chr2	38878816	38899490	1	20675	16346.9318	2358	n
1_3_MACS_peak_7252_lociStitched_lociStitched	chr11	117041623	117061883	1	20261	16345.768	2359	n
1_4_MACS_peak_29904_lociStitched_lociStitched	chr5	180610581	180635100	1	24520	16344.3654	2360	n
1_1_MACS_peak_10074_lociStitched_lociStitched	chr13	80912427	80917727	1	5301	16342.02	2361	n
1_4_MACS_peak_21228_lociStitched_lociStitched	chr2	198151487	198176406	1	24920	16341.8802	2362	n
1_2_MACS_peak_4937_lociStitched_lociStitched	chr10	88842837	88856562	1	13726	16334.1225	2363	n
1_4_MACS_peak_27372_lociStitched_lociStitched	chr4	87919586	87948829	1	29244	16332.2155	2364	n
1_2_MACS_peak_15766_lociStitched_lociStitched	chr17	60959426	60979109	1	19684	16327.0485	2365	n
1_3_MACS_peak_488_lociStitched_lociStitched	chr1	21491637	21512061	1	20425	16302.4368	2366	n
1_6_MACS_peak_30302_lociStitched_lociStitched	chr6	15869727	15907299	1	37573	16294.9764	2367	n
1_3_MACS_peak_17067_lociStitched_lociStitched	chr18	61635768	61649286	1	13519	16279.7274	2368	n
1_3_MACS_peak_34929_lociStitched_lociStitched	chr8	97653664	97671579	1	17916	16254.2795	2369	n
1_4_MACS_peak_28154_lociStitched_lociStitched	chr5	14663465	14677539	1	14075	16248.433	2370	n
1_4_MACS_peak_27316_lociStitched_lociStitched	chr4	84236073	84257400	1	21328	16246.9086	2371	n
1_8_MACS_peak_2526_lociStitched_lociStitched	chr1	161580624	161624739	1	44116	16238.7315	2372	n
1_5_MACS_peak_19508_lociStitched_lociStitched	chr2	46300198	46329035	1	28838	16238.1147	2373	n
1_4_MACS_peak_30292_lociStitched_lociStitched	chr6	15507046	15544746	1	37701	16214.77	2374	n
1_5_MACS_peak_16824_lociStitched_lociStitched	chr18	43607663	43653116	1	45454	16203.9945	2375	n
1_1_MACS_peak_34020_lociStitched_lociStitched	chr7	157127591	157133189	1	5599	16199.4924	2376	n
1_1_MACS_peak_23722_lociStitched_lociStitched	chr22	29662193	29666556	1	4364	16191.9656	2377	n
1_2_MACS_peak_24038_lociStitched_lociStitched	chr22	41416372	41431718	1	15347	16185.4262	2378	n
1_2_MACS_peak_12415_lociStitched_lociStitched	chr15	74906276	74921897	1	15622	16180.2318	2379	n
1_2_MACS_peak_32510_lociStitched_lociStitched	chr7	23281048	23289247	1	8200	16178.2668	2380	n
1_1_MACS_peak_25298_lociStitched_lociStitched	chr3	71628543	71635375	1	6833	16177.4928	2381	n
1_3_MACS_peak_36776_lociStitched_lociStitched	chr9	128507746	128525258	1	17513	16174.0832	2382	n
1_3_MACS_peak_915_lociStitched_lociStitched	chr1	36265291	36277979	1	12689	16161.9744	2383	n
1_3_MACS_peak_7894_lociStitched_lociStitched	chr12	14921899	14937756	1	15858	16142.426	2384	n
1_1_MACS_peak_372_lociStitched_lociStitched	chr1	16764366	16772452	1	8087	16142.0818	2385	n
1_1_MACS_peak_21088_lociStitched_lociStitched	chr2	180127766	180134562	1	6797	16139.1408	2386	n
1_3_MACS_peak_7571_lociStitched_lociStitched	chr12	2020349	2040585	1	20237	16130.1156	2387	n
1_6_MACS_peak_26978_lociStitched_lociStitched	chr4	38731836	38772157	1	40322	16120.3358	2388	n
1_4_MACS_peak_19217_lociStitched_lociStitched	chr2	28666655	28694747	1	28093	16093.9068	2389	n
1_2_MACS_peak_7378_lociStitched_lociStitched	chr11	122930833	122943444	1	12612	16090.3749	2390	n
1_1_MACS_peak_23775_lociStitched_lociStitched	chr22	31884491	31888720	1	4230	16086.2702	2391	n
1_3_MACS_peak_21306_lociStitched_lociStitched	chr2	204396120	204417539	1	21420	16083.5271	2392	n
1_1_MACS_peak_1314_lociStitched_lociStitched	chr1	55677585	55683031	1	5447	16080.9488	2393	n
1_3_MACS_peak_4424_lociStitched_lociStitched	chr10	49704441	49729127	1	24687	16080.4604	2394	n
1_1_MACS_peak_35524_lociStitched_lociStitched	chr8	143755598	143766417	1	10820	16079.1978	2395	n
1_2_MACS_peak_15034_lociStitched_lociStitched	chr17	29633710	29649813	1	16104	16075.6249	2396	n
1_2_MACS_peak_11953_lociStitched_lociStitched	chr15	52298626	52315161	1	16536	16068.713	2397	n
1_4_MACS_peak_2952_lociStitched_lociStitched	chr1	200314812	200342403	1	27592	16066.2393	2398	n
1_3_MACS_peak_33646_lociStitched_lociStitched	chr7	129245890	129258695	1	12806	16065.153	2399	n
1_2_MACS_peak_20508_lociStitched_lociStitched	chr2	118765812	118775887	1	10076	16064.5875	2400	n
1_1_MACS_peak_12626_lociStitched_lociStitched	chr15	85521577	85526819	1	5243	16042.0926	2401	n
1_3_MACS_peak_22976_lociStitched_lociStitched	chr20	62312922	62331720	1	18799	16040.3334	2402	n
1_4_MACS_peak_16484_lociStitched_lociStitched	chr18	2635971	2658545	1	22575	16038.827	2403	n
1_2_MACS_peak_16581_lociStitched_lociStitched	chr18	9135361	9149353	1	13993	16033.4328	2404	n
1_1_MACS_peak_13957_lociStitched_lociStitched	chr16	69597465	69601745	1	4281	16022.18	2405	n
1_1_MACS_peak_15151_lociStitched_lociStitched	chr17	34898822	34902899	1	4078	16021.7946	2406	n
1_3_MACS_peak_27199_lociStitched_lociStitched	chr4	74902397	74923996	1	21600	16011.3387	2407	n
1_3_MACS_peak_30906_lociStitched_lociStitched	chr6	41977175	41999556	1	22382	16009.1293	2408	n
1_2_MACS_peak_15517_lociStitched_lociStitched	chr17	46122324	46134308	1	11985	16008.2272	2409	n
1_2_MACS_peak_17799_lociStitched_lociStitched	chr19	15437354	15445879	1	8526	15998.015	2410	n
1_4_MACS_peak_7947_lociStitched_lociStitched	chr12	22689806	22703677	1	13872	15978.0049	2411	n
1_1_MACS_peak_34768_lociStitched_lociStitched	chr8	74787539	74793558	1	6020	15972.6203	2412	n
1_3_MACS_peak_16866_lociStitched_lociStitched	chr18	46301547	46319063	1	17517	15967.5856	2413	n
1_3_MACS_peak_18580_lociStitched_lociStitched	chr19	49945503	49963161	1	17659	15957.5346	2414	n
1_3_MACS_peak_29451_lociStitched_lociStitched	chr5	148922812	148943396	1	20585	15946.4248	2415	n
1_3_MACS_peak_36894_lociStitched_lociStitched	chr9	132022557	132047556	1	25000	15944.3622	2416	n
1_8_MACS_peak_37351_lociStitched_lociStitched	chrX	30593973	30641018	1	47046	15934.1415	2417	n
1_7_MACS_peak_22753_lociStitched_lociStitched	chr20	48364066	48412465	1	48400	15928.1109	2418	n
1_2_MACS_peak_23375_lociStitched_lociStitched	chr21	44815770	44832961	1	17192	15927.4615	2419	n
1_3_MACS_peak_31750_lociStitched_lociStitched	chr6	139446164	139469184	1	23021	15916.028	2420	n
1_1_MACS_peak_22821_lociStitched_lociStitched	chr20	49545398	49549107	1	3710	15915.6899	2421	n
1_4_MACS_peak_22087_lociStitched_lociStitched	chr20	5123168	5158611	1	35444	15906.8184	2422	n
1_1_MACS_peak_35317_lociStitched_lociStitched	chr8	128746187	128753409	1	7223	15903.5662	2423	n
1_2_MACS_peak_14623_lociStitched_lociStitched	chr17	8123879	8131370	1	7492	15898.8984	2424	n
1_7_MACS_peak_10883_lociStitched_lociStitched	chr14	68925449	68952842	1	27394	15898.8972	2425	n
1_5_MACS_peak_27859_lociStitched_lociStitched	chr4	157867483	157894498	1	27016	15898.3275	2426	n
1_4_MACS_peak_37803_lociStitched_lociStitched	chrX	118887807	118911798	1	23992	15884.4411	2427	n
1_1_MACS_peak_13008_lociStitched_lociStitched	chr16	2823802	2829408	1	5607	15875.0708	2428	n
1_3_MACS_peak_11378_lociStitched_lociStitched	chr14	95627673	95654768	1	27096	15869.5415	2429	n
1_2_MACS_peak_14380_lociStitched_lociStitched	chr17	931806	945752	1	13947	15863.575	2430	n
1_1_MACS_peak_6820_lociStitched_lociStitched	chr11	73687265	73696367	1	9103	15862.0554	2431	n
1_3_MACS_peak_12663_lociStitched_lociStitched	chr15	89163556	89193983	1	30428	15861.5951	2432	n
1_4_MACS_peak_29654_lociStitched_lociStitched	chr5	169892314	169924305	1	31992	15845.1423	2433	n
1_1_MACS_peak_25366_lociStitched_lociStitched	chr3	98447535	98454238	1	6704	15841.8702	2434	n
1_3_MACS_peak_27534_lociStitched_lociStitched	chr4	108613429	108642722	1	29294	15841.6544	2435	n
1_4_MACS_peak_29378_lociStitched_lociStitched	chr5	142429128	142447967	1	18840	15819.1083	2436	n
1_2_MACS_peak_1563_lociStitched_lociStitched	chr1	87793128	87801844	1	8717	15816.9252	2437	n
1_3_MACS_peak_23929_lociStitched_lociStitched	chr22	38411869	38439797	1	27929	15815.6264	2438	n
1_1_MACS_peak_16921_lociStitched_lociStitched	chr18	48721695	48725497	1	3803	15813.2784	2439	n
1_1_MACS_peak_1850_lociStitched_lociStitched	chr1	112933026	112940900	1	7875	15808.6298	2440	n
1_1_MACS_peak_4376_lociStitched_lociStitched	chr10	44929430	44936506	1	7077	15805.6612	2441	n
1_2_MACS_peak_12894_lociStitched_lociStitched	chr15	101984580	102001052	1	16473	15795.0008	2442	n
1_6_MACS_peak_3682_lociStitched_lociStitched	chr1	241742328	241778505	1	36178	15791.2605	2443	n
1_2_MACS_peak_24555_lociStitched_lociStitched	chr3	16917041	16928780	1	11740	15787.7811	2444	n
1_3_MACS_peak_21740_lociStitched_lociStitched	chr2	234236311	234264535	1	28225	15785.6832	2445	n
1_3_MACS_peak_13427_lociStitched_lociStitched	chr16	25016978	25032038	1	15061	15779.868	2446	n
1_3_MACS_peak_13322_lociStitched_lociStitched	chr16	19699269	19721969	1	22701	15771.96	2447	n
1_4_MACS_peak_8553_lociStitched_lociStitched	chr12	66537876	66565170	1	27295	15759.5556	2448	n
1_1_MACS_peak_15849_lociStitched_lociStitched	chr17	62914722	62921197	1	6476	15757.56	2449	n
1_2_MACS_peak_20829_lociStitched_lociStitched	chr2	157286625	157295240	1	8616	15756.835	2450	n
1_1_MACS_peak_25562_lociStitched_lociStitched	chr3	121711199	121725701	1	14503	15754.9728	2451	n
1_1_MACS_peak_23892_lociStitched_lociStitched	chr22	37878140	37883944	1	5805	15754.958	2452	n
1_1_MACS_peak_14970_lociStitched_lociStitched	chr17	27618225	27622473	1	4249	15744.7872	2453	n
1_2_MACS_peak_4798_lociStitched_lociStitched	chr10	76583803	76597046	1	13244	15739.3055	2454	n
1_2_MACS_peak_25748_lociStitched_lociStitched	chr3	129142107	129164556	1	22450	15716.5449	2455	n
1_4_MACS_peak_35018_lociStitched_lociStitched	chr8	103742390	103784992	1	42603	15711.6176	2456	n
1_9_MACS_peak_6257_lociStitched_lociStitched	chr11	57528080	57568727	1	40648	15706.0008	2457	n
1_5_MACS_peak_27994_lociStitched_lociStitched	chr4	185183785	185216962	1	33178	15696.0387	2458	n
1_1_MACS_peak_36496_lociStitched_lociStitched	chr9	113016688	113022123	1	5436	15689.2145	2459	n
1_6_MACS_peak_1075_lociStitched_lociStitched	chr1	42104173	42130268	1	26096	15677.876	2460	n
1_3_MACS_peak_9336_lociStitched_lociStitched	chr12	122883509	122908421	1	24913	15667.1568	2461	n
1_1_MACS_peak_7616_lociStitched_lociStitched	chr12	6171211	6188439	1	17229	15660.252	2462	n
1_1_MACS_peak_28117_lociStitched_lociStitched	chr5	10351463	10355207	1	3745	15658.5312	2463	n
1_2_MACS_peak_8238_lociStitched_lociStitched	chr12	50409483	50428507	1	19025	15652.9472	2464	n
1_4_MACS_peak_12314_lociStitched_lociStitched	chr15	69594383	69616150	1	21768	15643.9429	2465	n
1_3_MACS_peak_28830_lociStitched_lociStitched	chr5	90596050	90612340	1	16291	15631.884	2466	n
1_2_MACS_peak_2382_lociStitched_lociStitched	chr1	157070482	157085755	1	15274	15627.3336	2467	n
1_2_MACS_peak_23790_lociStitched_lociStitched	chr22	32137099	32151274	1	14176	15615.18	2468	n
1_2_MACS_peak_35167_lociStitched_lociStitched	chr8	121814944	121825376	1	10433	15610.4448	2469	n
1_1_MACS_peak_19520_lociStitched_lociStitched	chr2	46523062	46527693	1	4632	15607.8593	2470	n
1_2_MACS_peak_34878_lociStitched_lociStitched	chr8	94888772	94901698	1	12927	15602.9746	2471	n
1_2_MACS_peak_27076_lociStitched_lociStitched	chr4	48262673	48273664	1	10992	15597.3281	2472	n
1_3_MACS_peak_11982_lociStitched_lociStitched	chr15	52842632	52862198	1	19567	15596.0586	2473	n
1_2_MACS_peak_5758_lociStitched_lociStitched	chr11	7596283	7615527	1	19245	15578.018	2474	n
1_3_MACS_peak_14785_lociStitched_lociStitched	chr17	17928000	17944583	1	16584	15573.0953	2475	n
1_2_MACS_peak_34738_lociStitched_lociStitched	chr8	67689451	67701418	1	11968	15572.6571	2476	n
1_2_MACS_peak_24691_lociStitched_lociStitched	chr3	33152153	33164333	1	12181	15569.694	2477	n
1_2_MACS_peak_1591_lociStitched_lociStitched	chr1	90280099	90290239	1	10141	15568.956	2478	n
1_3_MACS_peak_9940_lociStitched_lociStitched	chr13	51285396	51307029	1	21634	15564.9435	2479	n
1_6_MACS_peak_24513_lociStitched_lociStitched	chr3	15378791	15429268	1	50478	15562.0591	2480	n
1_1_MACS_peak_11403_lociStitched_lociStitched	chr14	99500040	99506964	1	6925	15556.1508	2481	n
1_2_MACS_peak_37054_lociStitched_lociStitched	chr9	139293219	139306205	1	12987	15545.5406	2482	n
1_2_MACS_peak_11415_lociStitched_lociStitched	chr14	100678842	100690875	1	12034	15544.2294	2483	n
1_2_MACS_peak_37987_lociStitched_lociStitched	chrX	153754674	153777106	1	22433	15543.1328	2484	n
1_3_MACS_peak_22749_lociStitched_lociStitched	chr20	48328112	48344537	1	16426	15531.48	2485	n
1_3_MACS_peak_26682_lociStitched_lociStitched	chr4	3067658	3082439	1	14782	15528.9186	2486	n
1_1_MACS_peak_28868_lociStitched_lociStitched	chr5	95293496	95298915	1	5420	15527.0607	2487	n
1_5_MACS_peak_23062_lociStitched_lociStitched	chr21	30437123	30473263	1	36141	15525.744	2488	n
1_3_MACS_peak_5662_lociStitched_lociStitched	chr11	2531280	2557774	1	26495	15522.8346	2489	n
1_1_MACS_peak_25959_lociStitched_lociStitched	chr3	150477252	150482442	1	5191	15522.252	2490	n
1_1_MACS_peak_21881_lociStitched_lociStitched	chr2	241895853	241908957	1	13105	15519.0672	2491	n
1_2_MACS_peak_14791_lociStitched_lociStitched	chr17	18078547	18088843	1	10297	15516.072	2492	n
1_4_MACS_peak_178_lociStitched_lociStitched	chr1	9121304	9146479	1	25176	15512.835	2493	n
1_4_MACS_peak_15210_lociStitched_lociStitched	chr17	37294836	37332539	1	37704	15499.7033	2494	n
1_4_MACS_peak_18995_lociStitched_lociStitched	chr2	10465077	10492141	1	27065	15491.4336	2495	n
1_3_MACS_peak_32295_lociStitched_lociStitched	chr7	2901577	2914271	1	12695	15486.68	2496	n
1_1_MACS_peak_29068_lociStitched_lociStitched	chr5	122179565	122187463	1	7899	15484.029	2497	n
1_4_MACS_peak_27940_lociStitched_lociStitched	chr4	169976690	170004121	1	27432	15479.3133	2498	n
1_2_MACS_peak_32042_lociStitched_lociStitched	chr6	158638636	158654711	1	16076	15467.365	2499	n
1_3_MACS_peak_37070_lociStitched_lociStitched	chr9	139572351	139593516	1	21166	15448.3335	2500	n
1_2_MACS_peak_30518_lociStitched_lociStitched	chr6	27796822	27808137	1	11316	15447.238	2501	n
1_4_MACS_peak_23119_lociStitched_lociStitched	chr21	34377661	34410282	1	32622	15446.0435	2502	n
1_1_MACS_peak_28366_lociStitched_lociStitched	chr5	43063578	43068905	1	5328	15445.6365	2503	n
1_1_MACS_peak_34170_lociStitched_lociStitched	chr8	17939385	17943560	1	4176	15439.985	2504	n
1_1_MACS_peak_21944_lociStitched_lociStitched	chr20	1446237	1454884	1	8648	15432.3009	2505	n
1_1_MACS_peak_2260_lociStitched_lociStitched	chr1	154147943	154156704	1	8762	15431.6254	2506	n
1_1_MACS_peak_16849_lociStitched_lociStitched	chr18	45816204	45828897	1	12694	15423.2643	2507	n
1_2_MACS_peak_2805_lociStitched_lociStitched	chr1	183429863	183443059	1	13197	15411.6084	2508	n
1_5_MACS_peak_32067_lociStitched_lociStitched	chr6	159452173	159485287	1	33115	15411.2556	2509	n
1_2_MACS_peak_4851_lociStitched_lociStitched	chr10	79963259	79979702	1	16444	15408.7353	2510	n
1_2_MACS_peak_20734_lociStitched_lociStitched	chr2	145353142	145369597	1	16456	15408.462	2511	n
1_2_MACS_peak_10211_lociStitched_lociStitched	chr13	110436030	110444106	1	8077	15388.0104	2512	n
1_5_MACS_peak_33114_lociStitched_lociStitched	chr7	75563499	75598695	1	35197	15387.6912	2513	n
1_1_MACS_peak_12929_lociStitched_lociStitched	chr16	728341	736592	1	8252	15383.9895	2514	n
1_4_MACS_peak_6715_lociStitched_lociStitched	chr11	71688510	71713660	1	25151	15381.74	2515	n
1_2_MACS_peak_6574_lociStitched_lociStitched	chr11	65833596	65850216	1	16621	15376.824	2516	n
1_1_MACS_peak_4190_lociStitched_lociStitched	chr10	27528188	27532946	1	4759	15371.1948	2517	n
1_4_MACS_peak_1777_lociStitched_lociStitched	chr1	110088701	110118739	1	30039	15367.4408	2518	n
1_4_MACS_peak_293_lociStitched_lociStitched	chr1	13909390	13933271	1	23882	15362.6473	2519	n
1_2_MACS_peak_28922_lociStitched_lociStitched	chr5	100225642	100241108	1	15467	15343.8186	2520	n
1_4_MACS_peak_16864_lociStitched_lociStitched	chr18	46238806	46282255	1	43450	15341.8419	2521	n
1_1_MACS_peak_4252_lociStitched_lociStitched	chr10	31279813	31297773	1	17961	15332.452	2522	n
1_2_MACS_peak_13821_lociStitched_lociStitched	chr16	58661381	58673527	1	12147	15329.4666	2523	n
1_1_MACS_peak_17613_lociStitched_lociStitched	chr19	10611370	10614813	1	3444	15320.3171	2524	n
1_1_MACS_peak_29808_lociStitched_lociStitched	chr5	177657798	177669496	1	11699	15319.7008	2525	n
1_1_MACS_peak_10926_lociStitched_lociStitched	chr14	69442373	69447425	1	5053	15313.1172	2526	n
1_2_MACS_peak_28176_lociStitched_lociStitched	chr5	16454197	16467706	1	13510	15307.0479	2527	n
1_1_MACS_peak_30876_lociStitched_lociStitched	chr6	41038390	41042668	1	4279	15294.7056	2528	n
1_6_MACS_peak_33603_lociStitched_lociStitched	chr7	127849725	127888347	1	38623	15294.312	2529	n
1_2_MACS_peak_30897_lociStitched_lociStitched	chr6	41744305	41756315	1	12011	15292.333	2530	n
1_1_MACS_peak_30948_lociStitched_lociStitched	chr6	43137506	43144708	1	7203	15287.6854	2531	n
1_2_MACS_peak_36307_lociStitched_lociStitched	chr9	97404485	97420288	1	15804	15284.6616	2532	n
1_2_MACS_peak_37023_lociStitched_lociStitched	chr9	137027789	137041357	1	13569	15272.1408	2533	n
1_4_MACS_peak_18959_lociStitched_lociStitched	chr2	9677230	9706735	1	29506	15265.887	2534	n
1_3_MACS_peak_30796_lociStitched_lociStitched	chr6	35635140	35660778	1	25639	15257.1738	2535	n
1_1_MACS_peak_27569_lociStitched_lociStitched	chr4	114680950	114684877	1	3928	15256.395	2536	n
1_2_MACS_peak_18307_lociStitched_lociStitched	chr19	42623935	42638132	1	14198	15251.8371	2537	n
1_2_MACS_peak_34276_lociStitched_lociStitched	chr8	22924308	22933731	1	9424	15236.0487	2538	n
1_3_MACS_peak_3053_lociStitched_lociStitched	chr1	204378196	204397588	1	19393	15234.3552	2539	n
1_1_MACS_peak_19129_lociStitched_lociStitched	chr2	25561997	25566283	1	4287	15220.8718	2540	n
1_3_MACS_peak_12971_lociStitched_lociStitched	chr16	2039551	2074776	1	35226	15220.7225	2541	n
1_6_MACS_peak_22768_lociStitched_lociStitched	chr20	48635738	48688453	1	52716	15208.2775	2542	n
1_2_MACS_peak_2853_lociStitched_lociStitched	chr1	185279272	185288474	1	9203	15208.1454	2543	n
1_5_MACS_peak_5080_lociStitched_lociStitched	chr10	97488722	97529542	1	40821	15205.45	2544	n
1_2_MACS_peak_2576_lociStitched_lociStitched	chr1	167188644	167200517	1	11874	15203.3765	2545	n
1_2_MACS_peak_33723_lociStitched_lociStitched	chr7	134934235	134942619	1	8385	15202.7072	2546	n
1_4_MACS_peak_26004_lociStitched_lociStitched	chr3	152989827	153011987	1	22161	15201.76	2547	n
1_2_MACS_peak_1232_lociStitched_lociStitched	chr1	51432756	51444563	1	11808	15201.5125	2548	n
1_2_MACS_peak_18632_lociStitched_lociStitched	chr19	50917291	50936721	1	19431	15200.089	2549	n
1_1_MACS_peak_17802_lociStitched_lociStitched	chr19	15487532	15491990	1	4459	15199.9968	2550	n
1_2_MACS_peak_5184_lociStitched_lociStitched	chr10	102121897	102135444	1	13548	15199.734	2551	n
1_4_MACS_peak_18291_lociStitched_lociStitched	chr19	42027149	42053662	1	26514	15191.949	2552	n
1_1_MACS_peak_26208_lociStitched_lociStitched	chr3	176912609	176917172	1	4564	15182.0136	2553	n
1_7_MACS_peak_28875_lociStitched_lociStitched	chr5	95384119	95432823	1	48705	15181.0368	2554	n
1_3_MACS_peak_25463_lociStitched_lociStitched	chr3	112271841	112292060	1	20220	15180.4252	2555	n
1_4_MACS_peak_15840_lociStitched_lociStitched	chr17	62689736	62710805	1	21070	15163.3593	2556	n
1_1_MACS_peak_18126_lociStitched_lociStitched	chr19	36206383	36210649	1	4267	15161.7906	2557	n
1_2_MACS_peak_2704_lociStitched_lociStitched	chr1	176173462	176181855	1	8394	15159.4366	2558	n
1_4_MACS_peak_8439_lociStitched_lociStitched	chr12	57321753	57349680	1	27928	15150.3975	2559	n
1_2_MACS_peak_5670_lociStitched_lociStitched	chr11	2948705	2967784	1	19080	15148.726	2560	n
1_3_MACS_peak_20412_lociStitched_lociStitched	chr2	112415966	112438502	1	22537	15146.4456	2561	n
1_4_MACS_peak_29192_lociStitched_lociStitched	chr5	134548900	134583934	1	35035	15141.6948	2562	n
1_2_MACS_peak_14012_lociStitched_lociStitched	chr16	72156432	72167272	1	10841	15136.976	2563	n
1_2_MACS_peak_12400_lociStitched_lociStitched	chr15	74273713	74290938	1	17226	15132.1625	2564	n
1_2_MACS_peak_9564_lociStitched_lociStitched	chr13	27988507	28003721	1	15215	15131.8444	2565	n
1_3_MACS_peak_6671_lociStitched_lociStitched	chr11	68595009	68623767	1	28759	15126.708	2566	n
1_2_MACS_peak_18734_lociStitched_lociStitched	chr19	54368748	54383621	1	14874	15125.841	2567	n
1_1_MACS_peak_32026_lociStitched_lociStitched	chr6	158180810	158191752	1	10943	15117.4672	2568	n
1_1_MACS_peak_20979_lociStitched_lociStitched	chr2	172015358	172018926	1	3569	15113.3344	2569	n
1_4_MACS_peak_7011_lociStitched_lociStitched	chr11	88060612	88089490	1	28879	15111.8574	2570	n
1_6_MACS_peak_37446_lociStitched_lociStitched	chrX	41544778	41592291	1	47514	15104.3827	2571	n
1_4_MACS_peak_26898_lociStitched_lociStitched	chr4	25968470	26003799	1	35330	15099.6146	2572	n
1_1_MACS_peak_15641_lociStitched_lociStitched	chr17	55698886	55716040	1	17155	15098.9508	2573	n
1_1_MACS_peak_8399_lociStitched_lociStitched	chr12	56319836	56327774	1	7939	15090.9318	2574	n
1_3_MACS_peak_15587_lociStitched_lociStitched	chr17	48735153	48760540	1	25388	15087.4941	2575	n
1_5_MACS_peak_12545_lociStitched_lociStitched	chr15	80235130	80275415	1	40286	15078.6755	2576	n
1_5_MACS_peak_24796_lociStitched_lociStitched	chr3	42092632	42124335	1	31704	15077.9468	2577	n
1_2_MACS_peak_9267_lociStitched_lociStitched	chr12	121121747	121138617	1	16871	15073.345	2578	n
1_1_MACS_peak_15266_lociStitched_lociStitched	chr17	39643047	39657335	1	14289	15072.4112	2579	n
1_5_MACS_peak_6283_lociStitched_lociStitched	chr11	59014125	59052549	1	38425	15069.8928	2580	n
1_2_MACS_peak_35818_lociStitched_lociStitched	chr9	33287791	33299913	1	12123	15067.646	2581	n
1_1_MACS_peak_22957_lociStitched_lociStitched	chr20	61555507	61561899	1	6393	15055.0776	2582	n
1_3_MACS_peak_25212_lociStitched_lociStitched	chr3	63896847	63921093	1	24247	15047.0676	2583	n
1_2_MACS_peak_36753_lociStitched_lociStitched	chr9	127621902	127634018	1	12117	15046.8604	2584	n
1_3_MACS_peak_5489_lociStitched_lociStitched	chr10	126209265	126237583	1	28319	15042.5216	2585	n
1_3_MACS_peak_30520_lociStitched_lociStitched	chr6	27827901	27842784	1	14884	15042.2481	2586	n
1_3_MACS_peak_29548_lociStitched_lociStitched	chr5	156525469	156541084	1	15616	15037.245	2587	n
1_4_MACS_peak_11945_lociStitched_lociStitched	chr15	52022741	52049144	1	26404	15031.2279	2588	n
1_2_MACS_peak_20611_lociStitched_lociStitched	chr2	131859930	131873580	1	13651	15027.285	2589	n
1_2_MACS_peak_23654_lociStitched_lociStitched	chr22	24944409	24952987	1	8579	15008.9266	2590	n
1_3_MACS_peak_19431_lociStitched_lociStitched	chr2	43030857	43041095	1	10239	15005.8366	2591	n
1_3_MACS_peak_31530_lociStitched_lociStitched	chr6	119660630	119677359	1	16730	15004.2401	2592	n
1_2_MACS_peak_25659_lociStitched_lociStitched	chr3	126183445	126196112	1	12668	14997.728	2593	n
1_1_MACS_peak_36523_lociStitched_lociStitched	chr9	114244558	114247565	1	3008	14992.6013	2594	n
1_1_MACS_peak_3635_lociStitched_lociStitched	chr1	235489693	235494278	1	4586	14986.0725	2595	n
1_2_MACS_peak_8224_lociStitched_lociStitched	chr12	50054228	50069027	1	14800	14983.9875	2596	n
1_2_MACS_peak_7914_lociStitched_lociStitched	chr12	15840603	15855640	1	15038	14981.3631	2597	n
1_4_MACS_peak_7176_lociStitched_lociStitched	chr11	110347263	110369849	1	22587	14981.2938	2598	n
1_3_MACS_peak_32597_lociStitched_lociStitched	chr7	29168339	29189822	1	21484	14980.0959	2599	n
1_2_MACS_peak_336_lociStitched_lociStitched	chr1	15929231	15947133	1	17903	14975.023	2600	n
1_2_MACS_peak_25089_lociStitched_lociStitched	chr3	52703811	52721039	1	17229	14972.8548	2601	n
1_2_MACS_peak_10158_lociStitched_lociStitched	chr13	100147399	100160695	1	13297	14967.3072	2602	n
1_1_MACS_peak_31106_lociStitched_lociStitched	chr6	64281365	64284778	1	3414	14962.2507	2603	n
1_4_MACS_peak_19637_lociStitched_lociStitched	chr2	55643939	55659413	1	15475	14961.8106	2604	n
1_3_MACS_peak_25595_lociStitched_lociStitched	chr3	122477130	122494718	1	17589	14956.8352	2605	n
1_2_MACS_peak_3465_lociStitched_lociStitched	chr1	228862567	228876100	1	13534	14953.965	2606	n
1_2_MACS_peak_28065_lociStitched_lociStitched	chr5	439369	449520	1	10152	14949.3777	2607	n
1_2_MACS_peak_17659_lociStitched_lociStitched	chr19	11484038	11493209	1	9172	14947.8129	2608	n
1_4_MACS_peak_24500_lociStitched_lociStitched	chr3	15116668	15145353	1	28686	14939.148	2609	n
1_1_MACS_peak_17708_lociStitched_lociStitched	chr19	12990652	12997567	1	6916	14931.5595	2610	n
1_1_MACS_peak_32239_lociStitched_lociStitched	chr7	1496963	1502870	1	5908	14928.1704	2611	n
1_1_MACS_peak_22909_lociStitched_lociStitched	chr20	57265450	57270513	1	5064	14925.724	2612	n
1_2_MACS_peak_34685_lociStitched_lociStitched	chr8	61428622	61440515	1	11894	14923.3364	2613	n
1_4_MACS_peak_31179_lociStitched_lociStitched	chr6	82502691	82530026	1	27336	14905.7755	2614	n
1_1_MACS_peak_23288_lociStitched_lociStitched	chr21	40175855	40182439	1	6585	14897.6168	2615	n
1_2_MACS_peak_36100_lociStitched_lociStitched	chr9	82185034	82200047	1	15014	14895.8986	2616	n
1_5_MACS_peak_2869_lociStitched_lociStitched	chr1	185433224	185470124	1	36901	14885.46	2617	n
1_6_MACS_peak_22502_lociStitched_lociStitched	chr20	36717808	36756045	1	38238	14878.0167	2618	n
1_1_MACS_peak_20560_lociStitched_lociStitched	chr2	127471131	127481645	1	10515	14877.31	2619	n
1_4_MACS_peak_15952_lociStitched_lociStitched	chr17	66431742	66458523	1	26782	14876.8455	2620	n
1_3_MACS_peak_37780_lociStitched_lociStitched	chrX	117850526	117865985	1	15460	14873.1039	2621	n
1_4_MACS_peak_19713_lociStitched_lociStitched	chr2	62512390	62536115	1	23726	14870.83	2622	n
1_2_MACS_peak_37387_lociStitched_lociStitched	chrX	38659718	38677556	1	17839	14869.7568	2623	n
1_3_MACS_peak_7520_lociStitched_lociStitched	chr12	668069	686547	1	18479	14863.7032	2624	n
1_3_MACS_peak_17182_lociStitched_lociStitched	chr19	554827	574274	1	19448	14861.3974	2625	n
1_2_MACS_peak_29506_lociStitched_lociStitched	chr5	150527889	150538571	1	10683	14856.5256	2626	n
1_1_MACS_peak_21965_lociStitched_lociStitched	chr20	2081649	2085115	1	3467	14851.81	2627	n
1_1_MACS_peak_23946_lociStitched_lociStitched	chr22	38900015	38903996	1	3982	14850.3243	2628	n
1_5_MACS_peak_28493_lociStitched_lociStitched	chr5	60557037	60586180	1	29144	14836.7013	2629	n
1_3_MACS_peak_25740_lociStitched_lociStitched	chr3	129022619	129037053	1	14435	14828.0482	2630	n
1_3_MACS_peak_19685_lociStitched_lociStitched	chr2	61384604	61406773	1	22170	14826.6272	2631	n
1_1_MACS_peak_17474_lociStitched_lociStitched	chr19	6795739	6805293	1	9555	14820.1648	2632	n
1_3_MACS_peak_21910_lociStitched_lociStitched	chr2	243019901	243042788	1	22888	14814.7551	2633	n
1_6_MACS_peak_36322_lociStitched_lociStitched	chr9	98894795	98920274	1	25480	14810.9427	2634	n
1_3_MACS_peak_9799_lociStitched_lociStitched	chr13	45885180	45910773	1	25594	14808.1098	2635	n
1_7_MACS_peak_21203_lociStitched_lociStitched	chr2	197093118	197139668	1	46551	14807.555	2636	n
1_5_MACS_peak_35953_lociStitched_lociStitched	chr9	71160084	71182905	1	22822	14803.9827	2637	n
1_3_MACS_peak_13586_lociStitched_lociStitched	chr16	30609266	30626143	1	16878	14794.3782	2638	n
1_3_MACS_peak_17194_lociStitched_lociStitched	chr19	788561	802590	1	14030	14779.5515	2639	n
1_2_MACS_peak_32073_lociStitched_lociStitched	chr6	159527617	159543310	1	15694	14776.5288	2640	n
1_4_MACS_peak_17876_lociStitched_lociStitched	chr19	17433882	17460137	1	26256	14771.063	2641	n
1_3_MACS_peak_22459_lociStitched_lociStitched	chr20	35221405	35236990	1	15586	14763.6705	2642	n
1_5_MACS_peak_34838_lociStitched_lociStitched	chr8	87112413	87144167	1	31755	14762.4346	2643	n
1_2_MACS_peak_14892_lociStitched_lociStitched	chr17	25607761	25625439	1	17679	14759.3622	2644	n
1_4_MACS_peak_1262_lociStitched_lociStitched	chr1	53140588	53175312	1	34725	14757.7	2645	n
1_2_MACS_peak_15630_lociStitched_lociStitched	chr17	54984654	54994291	1	9638	14748.4648	2646	n
1_3_MACS_peak_11266_lociStitched_lociStitched	chr14	91573841	91586800	1	12960	14739.5666	2647	n
1_2_MACS_peak_19295_lociStitched_lociStitched	chr2	33775211	33785887	1	10677	14736.0828	2648	n
1_1_MACS_peak_5224_lociStitched_lociStitched	chr10	104152975	104160407	1	7433	14734.6832	2649	n
1_3_MACS_peak_33829_lociStitched_lociStitched	chr7	141357872	141377280	1	19409	14732.6128	2650	n
1_1_MACS_peak_27496_lociStitched_lociStitched	chr4	103421130	103425112	1	3983	14726.6306	2651	n
1_3_MACS_peak_36213_lociStitched_lociStitched	chr9	92315810	92337805	1	21996	14725.6525	2652	n
1_3_MACS_peak_18524_lociStitched_lociStitched	chr19	48879965	48904090	1	24126	14723.4875	2653	n
1_1_MACS_peak_1422_lociStitched_lociStitched	chr1	65531339	65535346	1	4008	14722.5194	2654	n
1_6_MACS_peak_11639_lociStitched_lociStitched	chr15	33141649	33173278	1	31630	14707.485	2655	n
1_3_MACS_peak_9962_lociStitched_lociStitched	chr13	52157068	52175273	1	18206	14704.1785	2656	n
1_1_MACS_peak_25821_lociStitched_lociStitched	chr3	136574695	136582527	1	7833	14696.748	2657	n
1_2_MACS_peak_23645_lociStitched_lociStitched	chr22	24535367	24554506	1	19140	14693.0103	2658	n
1_3_MACS_peak_31070_lociStitched_lociStitched	chr6	53444998	53459648	1	14651	14686.625	2659	n
1_1_MACS_peak_15450_lociStitched_lociStitched	chr17	43660573	43664592	1	4020	14683.8184	2660	n
1_2_MACS_peak_25055_lociStitched_lociStitched	chr3	51702667	51716652	1	13986	14682.8515	2661	n
1_3_MACS_peak_13597_lociStitched_lociStitched	chr16	30724001	30741359	1	17359	14677.9248	2662	n
1_1_MACS_peak_34763_lociStitched_lociStitched	chr8	74204673	74208613	1	3941	14677.682	2663	n
1_1_MACS_peak_5652_lociStitched_lociStitched	chr11	1966575	1971380	1	4806	14677.353	2664	n
1_1_MACS_peak_17181_lociStitched_lociStitched	chr19	530370	534399	1	4030	14676.0354	2665	n
1_1_MACS_peak_34989_lociStitched_lociStitched	chr8	101731637	101735805	1	4169	14675.1112	2666	n
1_4_MACS_peak_15170_lociStitched_lociStitched	chr17	36183028	36209979	1	26952	14674.8195	2667	n
1_2_MACS_peak_22353_lociStitched_lociStitched	chr20	30936761	30948027	1	11267	14671.7118	2668	n
1_3_MACS_peak_30762_lociStitched_lociStitched	chr6	34623203	34642289	1	19087	14665.6824	2669	n
1_1_MACS_peak_27125_lociStitched_lociStitched	chr4	56811904	56817001	1	5098	14662.5399	2670	n
1_2_MACS_peak_18889_lociStitched_lociStitched	chr19	59024603	59034432	1	9830	14658.9706	2671	n
1_3_MACS_peak_25914_lociStitched_lociStitched	chr3	143524012	143547324	1	23313	14656.2544	2672	n
1_4_MACS_peak_7014_lociStitched_lociStitched	chr11	88134953	88171758	1	36806	14655.751	2673	n
1_6_MACS_peak_14147_lociStitched_lociStitched	chr16	81762689	81801275	1	38587	14654.9628	2674	n
1_1_MACS_peak_2175_lociStitched_lociStitched	chr1	151027744	151033297	1	5554	14653.8117	2675	n
1_7_MACS_peak_26427_lociStitched_lociStitched	chr3	188295091	188328433	1	33343	14653.809	2676	n
1_4_MACS_peak_3517_lociStitched_lociStitched	chr1	230320891	230349499	1	28609	14650.1568	2677	n
1_1_MACS_peak_25597_lociStitched_lociStitched	chr3	122511063	122516676	1	5614	14647.1235	2678	n
1_5_MACS_peak_27686_lociStitched_lociStitched	chr4	140578266	140614139	1	35874	14646.9459	2679	n
1_1_MACS_peak_29543_lociStitched_lociStitched	chr5	154236009	154241680	1	5672	14644.2233	2680	n
1_3_MACS_peak_23714_lociStitched_lociStitched	chr22	29193961	29215946	1	21986	14644.2085	2681	n
1_1_MACS_peak_19690_lociStitched_lociStitched	chr2	61762968	61766918	1	3951	14642.65	2682	n
1_2_MACS_peak_36667_lociStitched_lociStitched	chr9	123629582	123640840	1	11259	14636.5258	2683	n
1_4_MACS_peak_32607_lociStitched_lociStitched	chr7	29356881	29386276	1	29396	14635.7705	2684	n
1_4_MACS_peak_36692_lociStitched_lociStitched	chr9	124112255	124135061	1	22807	14634.6102	2685	n
1_2_MACS_peak_15607_lociStitched_lociStitched	chr17	49189351	49200496	1	11146	14622.24	2686	n
1_1_MACS_peak_1255_lociStitched_lociStitched	chr1	52519666	52525052	1	5387	14596.06	2687	n
1_3_MACS_peak_16014_lociStitched_lociStitched	chr17	71134547	71153065	1	18519	14595.8876	2688	n
1_2_MACS_peak_546_lociStitched_lociStitched	chr1	23850408	23864716	1	14309	14592.7292	2689	n
1_3_MACS_peak_29176_lociStitched_lociStitched	chr5	133889259	133913888	1	24630	14590.2196	2690	n
1_6_MACS_peak_19006_lociStitched_lociStitched	chr2	10951130	10969778	1	18649	14590.1952	2691	n
1_2_MACS_peak_23253_lociStitched_lociStitched	chr21	37691382	37702987	1	11606	14582.843	2692	n
1_2_MACS_peak_213_lociStitched_lociStitched	chr1	9948680	9962849	1	14170	14569.9827	2693	n
1_3_MACS_peak_26106_lociStitched_lociStitched	chr3	167791207	167814874	1	23668	14562.3051	2694	n
1_2_MACS_peak_13783_lociStitched_lociStitched	chr16	57118005	57128247	1	10243	14560.0272	2695	n
1_3_MACS_peak_21719_lociStitched_lociStitched	chr2	233402618	233434843	1	32226	14559.255	2696	n
1_4_MACS_peak_5122_lociStitched_lociStitched	chr10	99112727	99137053	1	24327	14559.111	2697	n
1_2_MACS_peak_37850_lociStitched_lociStitched	chrX	129242108	129256176	1	14069	14554.7528	2698	n
1_1_MACS_peak_15228_lociStitched_lociStitched	chr17	37790818	37800221	1	9404	14553.0231	2699	n
1_1_MACS_peak_22908_lociStitched_lociStitched	chr20	57224204	57228710	1	4507	14544.9174	2700	n
1_1_MACS_peak_35003_lociStitched_lociStitched	chr8	102215473	102219372	1	3900	14540.1508	2701	n
1_4_MACS_peak_3981_lociStitched_lociStitched	chr10	11724929	11764725	1	39797	14537.4788	2702	n
1_2_MACS_peak_6496_lociStitched_lociStitched	chr11	64538887	64549245	1	10359	14534.3456	2703	n
1_1_MACS_peak_34708_lociStitched_lociStitched	chr8	64077898	64082922	1	5025	14531.92	2704	n
1_2_MACS_peak_30802_lociStitched_lociStitched	chr6	35994633	36006724	1	12092	14529.7547	2705	n
1_1_MACS_peak_35012_lociStitched_lociStitched	chr8	103422308	103425939	1	3632	14529.4465	2706	n
1_6_MACS_peak_34639_lociStitched_lociStitched	chr8	56828760	56861974	1	33215	14527.8036	2707	n
1_2_MACS_peak_1357_lociStitched_lociStitched	chr1	59601467	59617704	1	16238	14523.9965	2708	n
1_5_MACS_peak_19738_lociStitched_lociStitched	chr2	64415960	64449115	1	33156	14518.5745	2709	n
1_2_MACS_peak_15819_lociStitched_lociStitched	chr17	62194877	62210798	1	15922	14511.9915	2710	n
1_3_MACS_peak_13071_lociStitched_lociStitched	chr16	4463757	4471601	1	7845	14510.6156	2711	n
1_1_MACS_peak_2999_lociStitched_lociStitched	chr1	202111575	202114960	1	3386	14507.7715	2712	n
1_4_MACS_peak_31879_lociStitched_lociStitched	chr6	148683196	148716278	1	33083	14503.1488	2713	n
1_1_MACS_peak_29238_lociStitched_lociStitched	chr5	137877130	137881806	1	4677	14503.0816	2714	n
1_6_MACS_peak_7391_lociStitched_lociStitched	chr11	123321522	123350549	1	29028	14498.9865	2715	n
1_3_MACS_peak_2855_lociStitched_lociStitched	chr1	185304800	185316765	1	11966	14497.9905	2716	n
1_2_MACS_peak_37608_lociStitched_lociStitched	chrX	65224183	65243587	1	19405	14496.7284	2717	n
1_3_MACS_peak_24159_lociStitched_lociStitched	chr22	45553214	45563532	1	10319	14485.4402	2718	n
1_1_MACS_peak_30837_lociStitched_lociStitched	chr6	36950148	36955908	1	5761	14484.672	2719	n
1_1_MACS_peak_13611_lociStitched_lociStitched	chr16	30912336	30916775	1	4440	14483.1253	2720	n
1_1_MACS_peak_9709_lociStitched_lociStitched	chr13	41237707	41242301	1	4595	14483.0444	2721	n
1_5_MACS_peak_36359_lociStitched_lociStitched	chr9	100865547	100893781	1	28235	14472.7484	2722	n
1_1_MACS_peak_21049_lociStitched_lociStitched	chr2	175525308	175533906	1	8599	14472.1536	2723	n
1_7_MACS_peak_1632_lociStitched_lociStitched	chr1	94015068	94059345	1	44278	14460.8682	2724	n
1_2_MACS_peak_30730_lociStitched_lociStitched	chr6	33538444	33548769	1	10326	14456.0325	2725	n
1_2_MACS_peak_7982_lociStitched_lociStitched	chr12	26266336	26280038	1	13703	14451.4994	2726	n
1_1_MACS_peak_6696_lociStitched_lociStitched	chr11	69451055	69459993	1	8939	14443.808	2727	n
1_2_MACS_peak_34831_lociStitched_lociStitched	chr8	86367339	86377508	1	10170	14430.8279	2728	n
1_1_MACS_peak_35024_lociStitched_lociStitched	chr8	103874365	103878197	1	3833	14425.564	2729	n
1_6_MACS_peak_35393_lociStitched_lociStitched	chr8	131501300	131541728	1	40429	14412.582	2730	n
1_3_MACS_peak_22061_lociStitched_lociStitched	chr20	4739832	4761593	1	21762	14412.3103	2731	n
1_3_MACS_peak_13061_lociStitched_lociStitched	chr16	4229728	4246225	1	16498	14403.5307	2732	n
1_2_MACS_peak_19108_lociStitched_lociStitched	chr2	24703852	24716109	1	12258	14399.5236	2733	n
1_3_MACS_peak_14306_lociStitched_lociStitched	chr16	89022206	89046078	1	23873	14394.816	2734	n
1_3_MACS_peak_25871_lociStitched_lociStitched	chr3	141118691	141147338	1	28648	14389.3881	2735	n
1_5_MACS_peak_21546_lociStitched_lociStitched	chr2	220198150	220229090	1	30941	14384.006	2736	n
1_2_MACS_peak_8236_lociStitched_lociStitched	chr12	50366477	50385109	1	18633	14383.904	2737	n
1_1_MACS_peak_16115_lociStitched_lociStitched	chr17	73583133	73586690	1	3558	14383.0852	2738	n
1_3_MACS_peak_28339_lociStitched_lociStitched	chr5	40671758	40684303	1	12546	14376.57	2739	n
1_2_MACS_peak_28955_lociStitched_lociStitched	chr5	109023775	109032514	1	8740	14367.7899	2740	n
1_6_MACS_peak_29283_lociStitched_lociStitched	chr5	139559768	139603750	1	43983	14364.5212	2741	n
1_1_MACS_peak_4489_lociStitched_lociStitched	chr10	60024945	60029993	1	5049	14362.5696	2742	n
1_7_MACS_peak_27181_lociStitched_lociStitched	chr4	74568628	74601888	1	33261	14361.668	2743	n
1_5_MACS_peak_33856_lociStitched_lociStitched	chr7	142919036	142938433	1	19398	14361.5388	2744	n
1_4_MACS_peak_31142_lociStitched_lociStitched	chr6	74403964	74435492	1	31529	14357.8512	2745	n
1_2_MACS_peak_13599_lociStitched_lociStitched	chr16	30769303	30788108	1	18806	14353.8565	2746	n
1_4_MACS_peak_22416_lociStitched_lociStitched	chr20	33461720	33496667	1	34948	14352.7329	2747	n
1_1_MACS_peak_1788_lociStitched_lociStitched	chr1	110357846	110367978	1	10133	14350.9648	2748	n
1_4_MACS_peak_31030_lociStitched_lociStitched	chr6	47197157	47217369	1	20213	14344.4564	2749	n
1_4_MACS_peak_37333_lociStitched_lociStitched	chrX	23888654	23929844	1	41191	14342.358	2750	n
1_1_MACS_peak_12800_lociStitched_lociStitched	chr15	93422979	93428829	1	5851	14337.765	2751	n
1_1_MACS_peak_27756_lociStitched_lociStitched	chr4	146097312	146102775	1	5464	14330.5416	2752	n
1_5_MACS_peak_33785_lociStitched_lociStitched	chr7	139413135	139446086	1	32952	14330.3899	2753	n
1_1_MACS_peak_2317_lociStitched_lociStitched	chr1	155531295	155534876	1	3582	14328.6553	2754	n
1_1_MACS_peak_31804_lociStitched_lociStitched	chr6	143264796	143269712	1	4917	14327.1904	2755	n
1_1_MACS_peak_653_lociStitched_lociStitched	chr1	26795075	26800641	1	5567	14326.884	2756	n
1_1_MACS_peak_26316_lociStitched_lociStitched	chr3	184078453	184082185	1	3733	14326.7748	2757	n
1_1_MACS_peak_2133_lociStitched_lociStitched	chr1	149855843	149861293	1	5451	14324.235	2758	n
1_4_MACS_peak_22943_lociStitched_lociStitched	chr20	61184628	61207821	1	23194	14321.6775	2759	n
1_5_MACS_peak_7778_lociStitched_lociStitched	chr12	10219587	10255785	1	36199	14319.9288	2760	n
1_4_MACS_peak_23780_lociStitched_lociStitched	chr22	32031203	32043245	1	12043	14316.7338	2761	n
1_1_MACS_peak_703_lociStitched_lociStitched	chr1	27814327	27819693	1	5367	14310.0488	2762	n
1_4_MACS_peak_8453_lociStitched_lociStitched	chr12	57618092	57644084	1	25993	14308.596	2763	n
1_2_MACS_peak_22142_lociStitched_lociStitched	chr20	10642756	10656208	1	13453	14306.202	2764	n
1_2_MACS_peak_19601_lociStitched_lociStitched	chr2	54187594	54199312	1	11719	14299.4754	2765	n
1_2_MACS_peak_4501_lociStitched_lociStitched	chr10	61650912	61669058	1	18147	14295.4188	2766	n
1_2_MACS_peak_35487_lociStitched_lociStitched	chr8	141516712	141523540	1	6829	14293.7352	2767	n
1_6_MACS_peak_20885_lociStitched_lociStitched	chr2	161218407	161248870	1	30464	14293.2396	2768	n
1_2_MACS_peak_6000_lociStitched_lociStitched	chr11	33068232	33087764	1	19533	14289.6112	2769	n
1_3_MACS_peak_21557_lociStitched_lociStitched	chr2	223168204	223199029	1	30826	14287.3875	2770	n
1_2_MACS_peak_2742_lociStitched_lociStitched	chr1	179850138	179857995	1	7858	14285.5974	2771	n
1_4_MACS_peak_15962_lociStitched_lociStitched	chr17	66680221	66703807	1	23587	14276.6058	2772	n
1_4_MACS_peak_28102_lociStitched_lociStitched	chr5	6759222	6788512	1	29291	14273.017	2773	n
1_3_MACS_peak_29841_lociStitched_lociStitched	chr5	177996370	178018439	1	22070	14272.0223	2774	n
1_3_MACS_peak_34100_lociStitched_lociStitched	chr8	8726414	8752039	1	25626	14270.5625	2775	n
1_4_MACS_peak_8763_lociStitched_lociStitched	chr12	92931162	92964554	1	33393	14268.4016	2776	n
1_3_MACS_peak_4167_lociStitched_lociStitched	chr10	26711888	26729302	1	17415	14262.066	2777	n
1_2_MACS_peak_28033_lociStitched_lociStitched	chr4	185764481	185782271	1	17791	14258.685	2778	n
1_3_MACS_peak_26464_lociStitched_lociStitched	chr3	192633761	192653562	1	19802	14256.72	2779	n
1_2_MACS_peak_23793_lociStitched_lociStitched	chr22	32338899	32348544	1	9646	14256.2745	2780	n
1_1_MACS_peak_9827_lociStitched_lociStitched	chr13	47125696	47129991	1	4296	14255.5345	2781	n
1_1_MACS_peak_3338_lociStitched_lociStitched	chr1	223347370	223355960	1	8591	14243.938	2782	n
1_4_MACS_peak_16443_lociStitched_lociStitched	chr17	81147214	81155751	1	8538	14243.1308	2783	n
1_1_MACS_peak_6693_lociStitched_lociStitched	chr11	69256802	69265999	1	9198	14242.4742	2784	n
1_3_MACS_peak_35494_lociStitched_lociStitched	chr8	141639270	141657338	1	18069	14230.3568	2785	n
1_3_MACS_peak_27509_lociStitched_lociStitched	chr4	103781051	103800414	1	19364	14229.8687	2786	n
1_4_MACS_peak_15290_lociStitched_lociStitched	chr17	40201773	40225286	1	23514	14227.7163	2787	n
1_3_MACS_peak_8932_lociStitched_lociStitched	chr12	104679104	104695009	1	15906	14217.4795	2788	n
1_2_MACS_peak_35888_lociStitched_lociStitched	chr9	36189451	36209590	1	20140	14216.1201	2789	n
1_2_MACS_peak_28974_lociStitched_lociStitched	chr5	112256395	112266664	1	10270	14214.3498	2790	n
1_2_MACS_peak_2283_lociStitched_lociStitched	chr1	154908019	154919293	1	11275	14207.4948	2791	n
1_1_MACS_peak_35852_lociStitched_lociStitched	chr9	34986404	34996786	1	10383	14185.9648	2792	n
1_2_MACS_peak_36278_lociStitched_lociStitched	chr9	95725092	95737443	1	12352	14183.8884	2793	n
1_6_MACS_peak_14328_lociStitched_lociStitched	chr16	89472315	89521183	1	48869	14181.4936	2794	n
1_4_MACS_peak_30041_lociStitched_lociStitched	chr6	6312738	6335193	1	22456	14178.087	2795	n
1_5_MACS_peak_9593_lociStitched_lociStitched	chr13	30664298	30689725	1	25428	14173.0098	2796	n
1_4_MACS_peak_6392_lociStitched_lociStitched	chr11	62094725	62115439	1	20715	14170.4474	2797	n
1_2_MACS_peak_34959_lociStitched_lociStitched	chr8	98651903	98658735	1	6833	14169.568	2798	n
1_2_MACS_peak_10966_lociStitched_lociStitched	chr14	71367998	71376351	1	8354	14165.0174	2799	n
1_3_MACS_peak_26969_lociStitched_lociStitched	chr4	38520510	38538182	1	17673	14164.108	2800	n
1_8_MACS_peak_6204_lociStitched_lociStitched	chr11	47926693	47970442	1	43750	14161.5513	2801	n
1_3_MACS_peak_17203_lociStitched_lociStitched	chr19	843071	864665	1	21595	14161.3452	2802	n
1_1_MACS_peak_34022_lociStitched_lociStitched	chr7	157641289	157649552	1	8264	14156.9979	2803	n
1_3_MACS_peak_32298_lociStitched_lociStitched	chr7	2977855	3000895	1	23041	14148.864	2804	n
1_1_MACS_peak_37035_lociStitched_lociStitched	chr9	138796071	138802299	1	6229	14146.2792	2805	n
1_1_MACS_peak_10660_lociStitched_lociStitched	chr14	55031204	55035417	1	4214	14143.041	2806	n
1_1_MACS_peak_9274_lociStitched_lociStitched	chr12	121369689	121381283	1	11595	14137.7236	2807	n
1_1_MACS_peak_32013_lociStitched_lociStitched	chr6	157800537	157804184	1	3648	14133.5838	2808	n
1_3_MACS_peak_27715_lociStitched_lociStitched	chr4	141157354	141175071	1	17718	14118.6773	2809	n
1_3_MACS_peak_15502_lociStitched_lociStitched	chr17	45954410	45975945	1	21536	14118.346	2810	n
1_1_MACS_peak_33894_lociStitched_lociStitched	chr7	148822050	148825894	1	3845	14116.7056	2811	n
1_2_MACS_peak_3481_lociStitched_lociStitched	chr1	229193045	229209824	1	16780	14111.139	2812	n
1_1_MACS_peak_28235_lociStitched_lociStitched	chr5	34493740	34504263	1	10524	14103.9769	2813	n
1_1_MACS_peak_13040_lociStitched_lociStitched	chr16	3505654	3509790	1	4137	14100.4512	2814	n
1_1_MACS_peak_8975_lociStitched_lociStitched	chr12	106638688	106644182	1	5495	14096.5052	2815	n
1_4_MACS_peak_8557_lociStitched_lociStitched	chr12	66580316	66607101	1	26786	14088.91	2816	n
1_2_MACS_peak_7753_lociStitched_lociStitched	chr12	9786853	9804777	1	17925	14088.264	2817	n
1_3_MACS_peak_13356_lociStitched_lociStitched	chr16	21655914	21676096	1	20183	14085.0178	2818	n
1_2_MACS_peak_5934_lociStitched_lociStitched	chr11	18404086	18418674	1	14589	14081.7964	2819	n
1_3_MACS_peak_891_lociStitched_lociStitched	chr1	33885691	33901870	1	16180	14074.1121	2820	n
1_3_MACS_peak_7058_lociStitched_lociStitched	chr11	94962202	94990850	1	28649	14066.168	2821	n
1_2_MACS_peak_25849_lociStitched_lociStitched	chr3	138551540	138562427	1	10888	14066.004	2822	n
1_2_MACS_peak_28878_lociStitched_lociStitched	chr5	95478115	95489636	1	11522	14062.5326	2823	n
1_5_MACS_peak_18546_lociStitched_lociStitched	chr19	49216157	49257070	1	40914	14061.7981	2824	n
1_1_MACS_peak_15693_lociStitched_lociStitched	chr17	57405582	57411329	1	5748	14055.4379	2825	n
1_3_MACS_peak_20667_lociStitched_lociStitched	chr2	136855080	136877735	1	22656	14050.631	2826	n
1_2_MACS_peak_9473_lociStitched_lociStitched	chr12	133064554	133084400	1	19847	14046.9988	2827	n
1_2_MACS_peak_225_lociStitched_lociStitched	chr1	10268160	10277111	1	8952	14031.5876	2828	n
1_2_MACS_peak_30358_lociStitched_lociStitched	chr6	17986258	17994697	1	8440	14031.5253	2829	n
1_1_MACS_peak_31747_lociStitched_lociStitched	chr6	139348383	139352092	1	3710	14028.9216	2830	n
1_1_MACS_peak_32840_lociStitched_lociStitched	chr7	44923246	44928007	1	4762	14026.3821	2831	n
1_6_MACS_peak_9610_lociStitched_lociStitched	chr13	31233525	31271839	1	38315	14022.924	2832	n
1_2_MACS_peak_24545_lociStitched_lociStitched	chr3	16552447	16564459	1	12013	14021.6076	2833	n
1_3_MACS_peak_7074_lociStitched_lociStitched	chr11	95887135	95907843	1	20709	14021.3868	2834	n
1_3_MACS_peak_32881_lociStitched_lociStitched	chr7	47704120	47719860	1	15741	14019.618	2835	n
1_2_MACS_peak_34255_lociStitched_lociStitched	chr8	22297296	22308974	1	11679	14019.439	2836	n
1_1_MACS_peak_10784_lociStitched_lociStitched	chr14	62160753	62166448	1	5696	14019.3815	2837	n
1_1_MACS_peak_883_lociStitched_lociStitched	chr1	33720512	33724389	1	3878	14008.3764	2838	n
1_2_MACS_peak_19453_lociStitched_lociStitched	chr2	43491884	43505184	1	13301	14004.9	2839	n
1_4_MACS_peak_13154_lociStitched_lociStitched	chr16	11273159	11304080	1	30922	14001.0288	2840	n
1_3_MACS_peak_3187_lociStitched_lociStitched	chr1	209920640	209944304	1	23665	13999.6224	2841	n
1_1_MACS_peak_1589_lociStitched_lociStitched	chr1	90218874	90229592	1	10719	13998.7798	2842	n
1_2_MACS_peak_17645_lociStitched_lociStitched	chr19	11184394	11208293	1	23900	13997.6443	2843	n
1_6_MACS_peak_23000_lociStitched_lociStitched	chr21	15892314	15923310	1	30997	13994.694	2844	n
1_4_MACS_peak_6494_lociStitched_lociStitched	chr11	64420341	64456410	1	36070	13980.3444	2845	n
1_2_MACS_peak_29234_lociStitched_lociStitched	chr5	137793570	137804138	1	10569	13977.2368	2846	n
1_3_MACS_peak_5892_lociStitched_lociStitched	chr11	13688936	13703282	1	14347	13965.831	2847	n
1_2_MACS_peak_37419_lociStitched_lociStitched	chrX	40428317	40443736	1	15420	13963.4464	2848	n
1_3_MACS_peak_5503_lociStitched_lociStitched	chr10	126599163	126614306	1	15144	13958.8174	2849	n
1_1_MACS_peak_21648_lociStitched_lociStitched	chr2	230784598	230788420	1	3823	13956.033	2850	n
1_2_MACS_peak_30887_lociStitched_lociStitched	chr6	41503979	41517350	1	13372	13952.6385	2851	n
1_6_MACS_peak_25149_lociStitched_lociStitched	chr3	56808402	56833947	1	25546	13950.1245	2852	n
1_1_MACS_peak_11503_lociStitched_lociStitched	chr14	104026427	104030522	1	4096	13949.208	2853	n
1_1_MACS_peak_3070_lociStitched_lociStitched	chr1	205278923	205291764	1	12842	13949.1783	2854	n
1_3_MACS_peak_28027_lociStitched_lociStitched	chr4	185647733	185671039	1	23307	13943.9798	2855	n
1_1_MACS_peak_19790_lociStitched_lociStitched	chr2	65352424	65358692	1	6269	13936.2712	2856	n
1_1_MACS_peak_12393_lociStitched_lociStitched	chr15	73923045	73927470	1	4426	13933.8825	2857	n
1_2_MACS_peak_29856_lociStitched_lociStitched	chr5	179048502	179062164	1	13663	13932.5076	2858	n
1_1_MACS_peak_19253_lociStitched_lociStitched	chr2	30368569	30372118	1	3550	13930.5348	2859	n
1_4_MACS_peak_14214_lociStitched_lociStitched	chr16	85079167	85098136	1	18970	13925.1429	2860	n
1_2_MACS_peak_2407_lociStitched_lociStitched	chr1	158974827	158988452	1	13626	13924.75	2861	n
1_2_MACS_peak_31019_lociStitched_lociStitched	chr6	46723988	46746220	1	22233	13912.7856	2862	n
1_3_MACS_peak_26935_lociStitched_lociStitched	chr4	37749256	37769965	1	20710	13908.1644	2863	n
1_1_MACS_peak_29850_lociStitched_lociStitched	chr5	178975900	178981984	1	6085	13906.1988	2864	n
1_3_MACS_peak_22238_lociStitched_lociStitched	chr20	21282891	21306999	1	24109	13903.0836	2865	n
1_2_MACS_peak_542_lociStitched_lociStitched	chr1	23693711	23706078	1	12368	13893.0878	2866	n
1_3_MACS_peak_6404_lociStitched_lociStitched	chr11	62263832	62281677	1	17846	13890.548	2867	n
1_1_MACS_peak_29670_lociStitched_lociStitched	chr5	171431353	171435244	1	3892	13888.9245	2868	n
1_2_MACS_peak_33796_lociStitched_lociStitched	chr7	139551489	139562610	1	11122	13886.7927	2869	n
1_1_MACS_peak_19231_lociStitched_lociStitched	chr2	28972143	28976667	1	4525	13884.6084	2870	n
1_3_MACS_peak_14866_lociStitched_lociStitched	chr17	19965077	19981378	1	16302	13880.3015	2871	n
1_5_MACS_peak_5673_lociStitched_lociStitched	chr11	3043086	3074516	1	31431	13879.488	2872	n
1_2_MACS_peak_28706_lociStitched_lociStitched	chr5	78267681	78282399	1	14719	13876.1304	2873	n
1_3_MACS_peak_7039_lociStitched_lociStitched	chr11	94267193	94292923	1	25731	13871.043	2874	n
1_3_MACS_peak_15478_lociStitched_lociStitched	chr17	45300036	45336083	1	36048	13867.2809	2875	n
1_4_MACS_peak_17441_lociStitched_lociStitched	chr19	6086364	6111691	1	25328	13861.4671	2876	n
1_2_MACS_peak_1966_lociStitched_lociStitched	chr1	120173078	120191978	1	18901	13859.37	2877	n
1_2_MACS_peak_1429_lociStitched_lociStitched	chr1	65884884	65897078	1	12195	13854.8228	2878	n
1_2_MACS_peak_10600_lociStitched_lociStitched	chr14	50696049	50705254	1	9206	13846.161	2879	n
1_2_MACS_peak_415_lociStitched_lociStitched	chr1	18433285	18447181	1	13897	13836.2472	2880	n
1_1_MACS_peak_35894_lociStitched_lociStitched	chr9	36485311	36489481	1	4171	13831.89	2881	n
1_1_MACS_peak_12113_lociStitched_lociStitched	chr15	59976943	59982931	1	5989	13830.4836	2882	n
1_3_MACS_peak_8654_lociStitched_lociStitched	chr12	75864587	75878964	1	14378	13827.7986	2883	n
1_3_MACS_peak_15563_lociStitched_lociStitched	chr17	48122653	48143511	1	20859	13822.5966	2884	n
1_4_MACS_peak_12441_lociStitched_lociStitched	chr15	75396181	75424544	1	28364	13821.2899	2885	n
1_4_MACS_peak_18249_lociStitched_lociStitched	chr19	41073294	41093320	1	20027	13819.9426	2886	n
1_3_MACS_peak_12337_lociStitched_lociStitched	chr15	70432105	70456296	1	24192	13817.8992	2887	n
1_1_MACS_peak_20771_lociStitched_lociStitched	chr2	149399675	149404085	1	4411	13807.269	2888	n
1_7_MACS_peak_12627_lociStitched_lociStitched	chr15	85545173	85580961	1	35789	13807.0104	2889	n
1_2_MACS_peak_19799_lociStitched_lociStitched	chr2	65657207	65664557	1	7351	13806.975	2890	n
1_2_MACS_peak_12218_lociStitched_lociStitched	chr15	65275736	65283329	1	7594	13803.3147	2891	n
1_2_MACS_peak_35543_lociStitched_lociStitched	chr8	144357357	144374511	1	17155	13798.6776	2892	n
1_1_MACS_peak_952_lociStitched_lociStitched	chr1	36946646	36954805	1	8160	13791.9736	2893	n
1_5_MACS_peak_19390_lociStitched_lociStitched	chr2	39708864	39741850	1	32987	13791.4466	2894	n
1_2_MACS_peak_11348_lociStitched_lociStitched	chr14	93649780	93657968	1	8189	13790.2296	2895	n
1_3_MACS_peak_950_lociStitched_lociStitched	chr1	36911580	36932645	1	21066	13780.723	2896	n
1_1_MACS_peak_33518_lociStitched_lociStitched	chr7	111843509	111847937	1	4429	13773.294	2897	n
1_2_MACS_peak_9368_lociStitched_lociStitched	chr12	123871768	123890484	1	18717	13773.1044	2898	n
1_1_MACS_peak_21340_lociStitched_lociStitched	chr2	206948122	206952302	1	4181	13773.1	2899	n
1_3_MACS_peak_31503_lociStitched_lociStitched	chr6	117802745	117824385	1	21641	13760.876	2900	n
1_3_MACS_peak_13348_lociStitched_lociStitched	chr16	21516516	21532680	1	16165	13760.4132	2901	n
1_2_MACS_peak_6122_lociStitched_lociStitched	chr11	44963709	44979538	1	15830	13755.401	2902	n
1_2_MACS_peak_19429_lociStitched_lociStitched	chr2	42977517	42999255	1	21739	13751.4588	2903	n
1_1_MACS_peak_8782_lociStitched_lociStitched	chr12	93769181	93773916	1	4736	13749.9665	2904	n
1_2_MACS_peak_25430_lociStitched_lociStitched	chr3	105584259	105596832	1	12574	13746.0609	2905	n
1_4_MACS_peak_8954_lociStitched_lociStitched	chr12	105112709	105145437	1	32729	13742.4872	2906	n
1_3_MACS_peak_16414_lociStitched_lociStitched	chr17	80547367	80562486	1	15120	13740.1472	2907	n
1_2_MACS_peak_8493_lociStitched_lociStitched	chr12	62644255	62655471	1	11217	13739.6	2908	n
1_1_MACS_peak_19874_lociStitched_lociStitched	chr2	69868013	69873055	1	5043	13727.8534	2909	n
1_3_MACS_peak_1666_lociStitched_lociStitched	chr1	98365003	98387553	1	22551	13726.185	2910	n
1_5_MACS_peak_29442_lociStitched_lociStitched	chr5	148650652	148682759	1	32108	13719.3211	2911	n
1_1_MACS_peak_18942_lociStitched_lociStitched	chr2	8712513	8725273	1	12761	13715.724	2912	n
1_1_MACS_peak_25257_lociStitched_lociStitched	chr3	69589477	69593793	1	4317	13713.2268	2913	n
1_3_MACS_peak_25883_lociStitched_lociStitched	chr3	141571540	141597540	1	26001	13709.8	2914	n
1_6_MACS_peak_34934_lociStitched_lociStitched	chr8	97801616	97845455	1	43840	13708.4553	2915	n
1_4_MACS_peak_7688_lociStitched_lociStitched	chr12	7638664	7666733	1	28070	13703.2858	2916	n
1_1_MACS_peak_31382_lociStitched_lociStitched	chr6	109774117	109781242	1	7126	13698.525	2917	n
1_1_MACS_peak_29164_lociStitched_lociStitched	chr5	133337797	133342363	1	4567	13696.1736	2918	n
1_2_MACS_peak_20917_lociStitched_lociStitched	chr2	162928890	162951580	1	22691	13670.725	2919	n
1_1_MACS_peak_30012_lociStitched_lociStitched	chr6	4774579	4778540	1	3962	13670.2032	2920	n
1_4_MACS_peak_2713_lociStitched_lociStitched	chr1	178087759	178108068	1	20310	13669.9879	2921	n
1_3_MACS_peak_18953_lociStitched_lociStitched	chr2	9555035	9564956	1	9922	13665.1854	2922	n
1_4_MACS_peak_16706_lociStitched_lociStitched	chr18	19257628	19285524	1	27897	13663.4608	2923	n
1_3_MACS_peak_11439_lociStitched_lociStitched	chr14	102274019	102294157	1	20139	13661.6192	2924	n
1_4_MACS_peak_31463_lociStitched_lociStitched	chr6	113949034	113976342	1	27309	13659.4616	2925	n
1_6_MACS_peak_25138_lociStitched_lociStitched	chr3	55621554	55661331	1	39778	13659.4218	2926	n
1_2_MACS_peak_21994_lociStitched_lociStitched	chr20	3183238	3196979	1	13742	13653.0576	2927	n
1_1_MACS_peak_22375_lociStitched_lociStitched	chr20	31556271	31563001	1	6731	13649.113	2928	n
1_1_MACS_peak_11370_lociStitched_lociStitched	chr14	94848943	94863031	1	14089	13648.4544	2929	n
1_2_MACS_peak_2380_lociStitched_lociStitched	chr1	157009568	157026317	1	16750	13647.0852	2930	n
1_2_MACS_peak_35646_lociStitched_lociStitched	chr9	4292522	4301653	1	9132	13646.2795	2931	n
1_3_MACS_peak_14120_lociStitched_lociStitched	chr16	81030431	81042603	1	12173	13643.5948	2932	n
1_3_MACS_peak_8624_lociStitched_lociStitched	chr12	69718190	69739421	1	21232	13643.0406	2933	n
1_2_MACS_peak_13631_lociStitched_lociStitched	chr16	31189969	31198887	1	8919	13641.8646	2934	n
1_3_MACS_peak_16049_lociStitched_lociStitched	chr17	72621117	72639266	1	18150	13638.9735	2935	n
1_1_MACS_peak_28166_lociStitched_lociStitched	chr5	14869235	14873822	1	4588	13632.1053	2936	n
1_3_MACS_peak_4302_lociStitched_lociStitched	chr10	33698958	33725265	1	26308	13627.026	2937	n
1_5_MACS_peak_1789_lociStitched_lociStitched	chr1	110427954	110455966	1	28013	13625.0368	2938	n
1_4_MACS_peak_3017_lociStitched_lociStitched	chr1	203015802	203046229	1	30428	13622.1679	2939	n
1_4_MACS_peak_9580_lociStitched_lociStitched	chr13	29277761	29294378	1	16618	13615.9698	2940	n
1_5_MACS_peak_10825_lociStitched_lociStitched	chr14	65671097	65719656	1	48560	13611.0877	2941	n
1_2_MACS_peak_29936_lociStitched_lociStitched	chr6	2756128	2767424	1	11297	13606.032	2942	n
1_1_MACS_peak_10491_lociStitched_lociStitched	chr14	32544459	32547995	1	3537	13604.4064	2943	n
1_1_MACS_peak_14736_lociStitched_lociStitched	chr17	16117497	16121352	1	3856	13596.1995	2944	n
1_4_MACS_peak_34077_lociStitched_lociStitched	chr8	8187600	8210410	1	22811	13594.76	2945	n
1_1_MACS_peak_2968_lociStitched_lociStitched	chr1	200982825	200998722	1	15898	13591.935	2946	n
1_1_MACS_peak_19069_lociStitched_lociStitched	chr2	20247666	20253023	1	5358	13575.1737	2947	n
1_1_MACS_peak_17967_lociStitched_lociStitched	chr19	19049307	19053402	1	4096	13573.6965	2948	n
1_2_MACS_peak_17096_lociStitched_lociStitched	chr18	72162565	72175418	1	12854	13572.768	2949	n
1_2_MACS_peak_4524_lociStitched_lociStitched	chr10	63656289	63664796	1	8508	13572.0678	2950	n
1_2_MACS_peak_30224_lociStitched_lociStitched	chr6	13520224	13531970	1	11747	13567.8046	2951	n
1_5_MACS_peak_37469_lociStitched_lociStitched	chrX	46420349	46457735	1	37387	13567.3794	2952	n
1_2_MACS_peak_21113_lociStitched_lociStitched	chr2	187440181	187457410	1	17230	13566.1146	2953	n
1_2_MACS_peak_9538_lociStitched_lociStitched	chr13	24844110	24856449	1	12340	13565.4966	2954	n
1_4_MACS_peak_13602_lociStitched_lociStitched	chr16	30813224	30826712	1	13489	13560.8352	2955	n
1_1_MACS_peak_29189_lociStitched_lociStitched	chr5	134442503	134457341	1	14839	13560.4482	2956	n
1_1_MACS_peak_33822_lociStitched_lociStitched	chr7	140371594	140379292	1	7699	13553.0988	2957	n
1_4_MACS_peak_24343_lociStitched_lociStitched	chr3	9120501	9153925	1	33425	13546.7472	2958	n
1_2_MACS_peak_31027_lociStitched_lociStitched	chr6	47120179	47139448	1	19270	13532.6187	2959	n
1_4_MACS_peak_18863_lociStitched_lociStitched	chr19	58308901	58332166	1	23266	13526.271	2960	n
1_2_MACS_peak_19247_lociStitched_lociStitched	chr2	29434551	29453044	1	18494	13523.9309	2961	n
1_2_MACS_peak_8091_lociStitched_lociStitched	chr12	39282772	39301388	1	18617	13517.0776	2962	n
1_2_MACS_peak_22456_lociStitched_lociStitched	chr20	35088533	35102004	1	13472	13514.1072	2963	n
1_4_MACS_peak_14658_lociStitched_lociStitched	chr17	9767662	9791618	1	23957	13511.184	2964	n
1_2_MACS_peak_8242_lociStitched_lociStitched	chr12	50443823	50460754	1	16932	13510.938	2965	n
1_2_MACS_peak_4920_lociStitched_lociStitched	chr10	88159260	88174456	1	15197	13506.2048	2966	n
1_2_MACS_peak_15694_lociStitched_lociStitched	chr17	57442170	57453102	1	10933	13498.8336	2967	n
1_1_MACS_peak_13007_lociStitched_lociStitched	chr16	2801221	2805105	1	3885	13497.6768	2968	n
1_1_MACS_peak_17188_lociStitched_lociStitched	chr19	658291	665804	1	7514	13494.8506	2969	n
1_2_MACS_peak_15111_lociStitched_lociStitched	chr17	33568492	33582348	1	13857	13487.4304	2970	n
1_4_MACS_peak_33965_lociStitched_lociStitched	chr7	151423868	151454490	1	30623	13467.5556	2971	n
1_1_MACS_peak_35733_lociStitched_lociStitched	chr9	19229464	19232973	1	3510	13465.7875	2972	n
1_2_MACS_peak_1460_lociStitched_lociStitched	chr1	68149673	68155513	1	5841	13464.704	2973	n
1_2_MACS_peak_25650_lociStitched_lociStitched	chr3	125305621	125316054	1	10434	13461.6999	2974	n
1_5_MACS_peak_23094_lociStitched_lociStitched	chr21	32474861	32506280	1	31420	13459.8996	2975	n
1_3_MACS_peak_626_lociStitched_lociStitched	chr1	26130203	26148145	1	17943	13452.9116	2976	n
1_1_MACS_peak_22444_lociStitched_lociStitched	chr20	34539960	34543663	1	3704	13450.7772	2977	n
1_1_MACS_peak_35585_lociStitched_lociStitched	chr8	145651588	145656781	1	5194	13449.87	2978	n
1_1_MACS_peak_18596_lociStitched_lociStitched	chr19	50092510	50097455	1	4946	13447.9275	2979	n
1_3_MACS_peak_12876_lociStitched_lociStitched	chr15	101655254	101681404	1	26151	13446.33	2980	n
1_2_MACS_peak_31318_lociStitched_lociStitched	chr6	106602063	106614314	1	12252	13443.0223	2981	n
1_2_MACS_peak_18256_lociStitched_lociStitched	chr19	41219724	41227673	1	7950	13440.9641	2982	n
1_1_MACS_peak_19763_lociStitched_lociStitched	chr2	64974614	64980540	1	5927	13438.9828	2983	n
1_3_MACS_peak_24607_lociStitched_lociStitched	chr3	24534803	24549815	1	15013	13434.2388	2984	n
1_2_MACS_peak_24093_lociStitched_lociStitched	chr22	43004434	43012912	1	8479	13429.152	2985	n
1_1_MACS_peak_16322_lociStitched_lociStitched	chr17	79062702	79076511	1	13810	13425.1098	2986	n
1_1_MACS_peak_30458_lociStitched_lociStitched	chr6	26122098	26127404	1	5307	13423.6494	2987	n
1_2_MACS_peak_28472_lociStitched_lociStitched	chr5	56467933	56476406	1	8474	13419.5374	2988	n
1_3_MACS_peak_16882_lociStitched_lociStitched	chr18	46501337	46525712	1	24376	13416	2989	n
1_4_MACS_peak_16560_lociStitched_lociStitched	chr18	8603666	8624542	1	20877	13404.4796	2990	n
1_2_MACS_peak_13555_lociStitched_lociStitched	chr16	30132479	30152287	1	19809	13404.0736	2991	n
1_2_MACS_peak_2685_lociStitched_lociStitched	chr1	173976201	173993275	1	17075	13403.09	2992	n
1_2_MACS_peak_9605_lociStitched_lociStitched	chr13	31189146	31202811	1	13666	13401.2655	2993	n
1_3_MACS_peak_1321_lociStitched_lociStitched	chr1	56967930	56984413	1	16484	13395.7341	2994	n
1_1_MACS_peak_3732_lociStitched_lociStitched	chr1	244995876	245000256	1	4381	13385.718	2995	n
1_8_MACS_peak_13367_lociStitched_lociStitched	chr16	21799921	21832986	1	33066	13384.712	2996	n
1_2_MACS_peak_28625_lociStitched_lociStitched	chr5	73979794	73990359	1	10566	13370.0075	2997	n
1_1_MACS_peak_10745_lociStitched_lociStitched	chr14	60713778	60717392	1	3615	13369.2702	2998	n
1_5_MACS_peak_12135_lociStitched_lociStitched	chr15	63211837	63239690	1	27854	13363.8694	2999	n
1_1_MACS_peak_2337_lociStitched_lociStitched	chr1	156022087	156026558	1	4472	13363.3719	3000	n
1_4_MACS_peak_34817_lociStitched_lociStitched	chr8	82191884	82207358	1	15475	13361.799	3001	n
1_4_MACS_peak_32398_lociStitched_lociStitched	chr7	8188341	8226696	1	38356	13351.3755	3002	n
1_3_MACS_peak_2158_lociStitched_lociStitched	chr1	150576586	150593516	1	16931	13349.305	3003	n
1_1_MACS_peak_22938_lociStitched_lociStitched	chr20	60876392	60880458	1	4067	13346.2384	3004	n
1_4_MACS_peak_36001_lociStitched_lociStitched	chr9	74286226	74308854	1	22629	13343.7316	3005	n
1_1_MACS_peak_30735_lociStitched_lociStitched	chr6	33754629	33757839	1	3211	13342.365	3006	n
1_3_MACS_peak_27455_lociStitched_lociStitched	chr4	99848903	99860129	1	11227	13342.101	3007	n
1_1_MACS_peak_13932_lociStitched_lociStitched	chr16	68501153	68509833	1	8681	13342.028	3008	n
1_1_MACS_peak_2311_lociStitched_lociStitched	chr1	155289762	155295794	1	6033	13340.9744	3009	n
1_2_MACS_peak_9780_lociStitched_lociStitched	chr13	45491240	45509240	1	18001	13338	3010	n
1_4_MACS_peak_8859_lociStitched_lociStitched	chr12	98986297	99014856	1	28560	13337.053	3011	n
1_4_MACS_peak_12736_lociStitched_lociStitched	chr15	91100355	91138704	1	38350	13333.9473	3012	n
1_4_MACS_peak_19484_lociStitched_lociStitched	chr2	44394398	44416732	1	22335	13331.1646	3013	n
1_1_MACS_peak_17874_lociStitched_lociStitched	chr19	17411960	17417983	1	6024	13330.7059	3014	n
1_2_MACS_peak_32967_lociStitched_lociStitched	chr7	66047741	66058752	1	11012	13328.8155	3015	n
1_3_MACS_peak_30000_lociStitched_lociStitched	chr6	4343309	4364762	1	21454	13326.6036	3016	n
1_2_MACS_peak_34610_lociStitched_lociStitched	chr8	54751311	54759799	1	8489	13325.3112	3017	n
1_1_MACS_peak_378_lociStitched_lociStitched	chr1	16968746	16972580	1	3835	13322.7666	3018	n
1_4_MACS_peak_33403_lociStitched_lociStitched	chr7	102136919	102155983	1	19065	13320.0168	3019	n
1_4_MACS_peak_34431_lociStitched_lociStitched	chr8	37160867	37190503	1	29637	13315.4548	3020	n
1_2_MACS_peak_35207_lociStitched_lociStitched	chr8	124779613	124792138	1	12526	13299.045	3021	n
1_1_MACS_peak_24239_lociStitched_lociStitched	chr22	50218226	50222976	1	4751	13296.675	3022	n
1_4_MACS_peak_9886_lociStitched_lociStitched	chr13	49343126	49381088	1	37963	13294.2924	3023	n
1_3_MACS_peak_22204_lociStitched_lociStitched	chr20	19846642	19868241	1	21600	13292.0246	3024	n
1_4_MACS_peak_32052_lociStitched_lociStitched	chr6	159073735	159090395	1	16661	13291.348	3025	n
1_1_MACS_peak_23113_lociStitched_lociStitched	chr21	34098072	34102513	1	4442	13288.3602	3026	n
1_2_MACS_peak_15532_lociStitched_lociStitched	chr17	46983030	46994789	1	11760	13287.67	3027	n
1_5_MACS_peak_28418_lociStitched_lociStitched	chr5	54023539	54050092	1	26554	13287.1212	3028	n
1_3_MACS_peak_26919_lociStitched_lociStitched	chr4	26851540	26867419	1	15880	13284.3714	3029	n
1_3_MACS_peak_9349_lociStitched_lociStitched	chr12	123371411	123381483	1	10073	13273.8888	3030	n
1_2_MACS_peak_30915_lociStitched_lociStitched	chr6	42279601	42303165	1	23565	13271.2448	3031	n
1_2_MACS_peak_2650_lociStitched_lociStitched	chr1	171704737	171714782	1	10046	13270.4495	3032	n
1_5_MACS_peak_37310_lociStitched_lociStitched	chrX	21943368	21974461	1	31094	13267.3831	3033	n
1_5_MACS_peak_12001_lociStitched_lociStitched	chr15	55295879	55325948	1	30070	13266.4428	3034	n
1_2_MACS_peak_20590_lociStitched_lociStitched	chr2	129062725	129081094	1	18370	13256.9073	3035	n
1_4_MACS_peak_22868_lociStitched_lociStitched	chr20	52729866	52750663	1	20798	13256.0078	3036	n
1_1_MACS_peak_24053_lociStitched_lociStitched	chr22	41807226	41811466	1	4241	13255.936	3037	n
1_4_MACS_peak_34912_lociStitched_lociStitched	chr8	96223867	96246978	1	23112	13251.8474	3038	n
1_2_MACS_peak_26746_lociStitched_lociStitched	chr4	7742056	7759730	1	17675	13250.1978	3039	n
1_3_MACS_peak_17496_lociStitched_lociStitched	chr19	7535416	7558437	1	23022	13246.2834	3040	n
1_1_MACS_peak_14302_lociStitched_lociStitched	chr16	88918971	88924855	1	5885	13244.884	3041	n
1_1_MACS_peak_19557_lociStitched_lociStitched	chr2	47400922	47405270	1	4349	13237.0512	3042	n
1_4_MACS_peak_11361_lociStitched_lociStitched	chr14	94420014	94454493	1	34480	13233.0402	3043	n
1_3_MACS_peak_27680_lociStitched_lociStitched	chr4	140215793	140235348	1	19556	13230.913	3044	n
1_1_MACS_peak_17169_lociStitched_lociStitched	chr18	77708515	77713172	1	4658	13225.88	3045	n
1_3_MACS_peak_26541_lociStitched_lociStitched	chr3	195993949	196015796	1	21848	13223.9891	3046	n
1_1_MACS_peak_35641_lociStitched_lociStitched	chr9	3524392	3529270	1	4879	13221.819	3047	n
1_5_MACS_peak_586_lociStitched_lociStitched	chr1	25046030	25073944	1	27915	13214.4876	3048	n
1_5_MACS_peak_394_lociStitched_lociStitched	chr1	17444850	17469431	1	24582	13212.2875	3049	n
1_3_MACS_peak_457_lociStitched_lociStitched	chr1	20478135	20502389	1	24255	13211.1538	3050	n
1_1_MACS_peak_29033_lociStitched_lociStitched	chr5	118603138	118612662	1	9525	13207.8832	3051	n
1_3_MACS_peak_28771_lociStitched_lociStitched	chr5	86292666	86317114	1	24449	13204.3648	3052	n
1_1_MACS_peak_15577_lociStitched_lociStitched	chr17	48497560	48505454	1	7895	13196.3998	3053	n
1_1_MACS_peak_5113_lociStitched_lociStitched	chr10	98590473	98594048	1	3576	13196.3975	3054	n
1_2_MACS_peak_28380_lociStitched_lociStitched	chr5	49958764	49964814	1	6051	13195.655	3055	n
1_1_MACS_peak_36039_lociStitched_lociStitched	chr9	77699904	77704983	1	5080	13182.0366	3056	n
1_4_MACS_peak_1916_lociStitched_lociStitched	chr1	116351043	116382760	1	31718	13178.4135	3057	n
1_3_MACS_peak_3515_lociStitched_lociStitched	chr1	230279714	230306446	1	26733	13173.5296	3058	n
1_1_MACS_peak_19021_lociStitched_lociStitched	chr2	11482696	11486133	1	3438	13162.3352	3059	n
1_1_MACS_peak_34736_lociStitched_lociStitched	chr8	67622622	67627473	1	4852	13152.5163	3060	n
1_2_MACS_peak_24561_lociStitched_lociStitched	chr3	17773952	17785410	1	11459	13141.1802	3061	n
1_2_MACS_peak_13617_lociStitched_lociStitched	chr16	30995176	31010245	1	15070	13138.6611	3062	n
1_1_MACS_peak_24496_lociStitched_lociStitched	chr3	14987282	14991153	1	3872	13136.6256	3063	n
1_2_MACS_peak_29290_lociStitched_lociStitched	chr5	139691039	139706296	1	15258	13128.6485	3064	n
1_3_MACS_peak_28143_lociStitched_lociStitched	chr5	14462395	14494298	1	31904	13118.5136	3065	n
1_3_MACS_peak_12702_lociStitched_lociStitched	chr15	90505890	90520810	1	14921	13111.696	3066	n
1_6_MACS_peak_22565_lociStitched_lociStitched	chr20	39189642	39222760	1	33119	13111.4162	3067	n
1_1_MACS_peak_22390_lociStitched_lociStitched	chr20	32579953	32583941	1	3989	13110.1512	3068	n
1_4_MACS_peak_11101_lociStitched_lociStitched	chr14	76649620	76671908	1	22289	13109.8016	3069	n
1_2_MACS_peak_9856_lociStitched_lociStitched	chr13	48794966	48810494	1	15529	13105.632	3070	n
1_2_MACS_peak_4237_lociStitched_lociStitched	chr10	30776313	30796273	1	19961	13101.744	3071	n
1_4_MACS_peak_6065_lociStitched_lociStitched	chr11	35232208	35261121	1	28914	13100.4803	3072	n
1_2_MACS_peak_30348_lociStitched_lociStitched	chr6	17701875	17716937	1	15063	13090.3842	3073	n
1_1_MACS_peak_2766_lociStitched_lociStitched	chr1	181054330	181060173	1	5844	13090.0729	3074	n
1_3_MACS_peak_13867_lociStitched_lociStitched	chr16	67138398	67151699	1	13302	13085.5238	3075	n
1_1_MACS_peak_14475_lociStitched_lociStitched	chr17	3788204	3799165	1	10962	13075.3769	3076	n
1_1_MACS_peak_31544_lociStitched_lociStitched	chr6	123109247	123114435	1	5189	13072.2036	3077	n
1_3_MACS_peak_7672_lociStitched_lociStitched	chr12	6979861	7001616	1	21756	13066.053	3078	n
1_1_MACS_peak_28272_lociStitched_lociStitched	chr5	36874889	36879555	1	4667	13064.3334	3079	n
1_2_MACS_peak_4325_lociStitched_lociStitched	chr10	35472832	35486344	1	13513	13060.6992	3080	n
1_3_MACS_peak_28668_lociStitched_lociStitched	chr5	76360988	76385273	1	24286	13060.473	3081	n
1_3_MACS_peak_10631_lociStitched_lociStitched	chr14	52777507	52795184	1	17678	13057.9999	3082	n
1_2_MACS_peak_23406_lociStitched_lociStitched	chr21	45283689	45294479	1	10791	13053.742	3083	n
1_1_MACS_peak_5637_lociStitched_lociStitched	chr11	1327611	1333352	1	5742	13049.8671	3084	n
1_1_MACS_peak_35009_lociStitched_lociStitched	chr8	103247942	103252858	1	4917	13048.5388	3085	n
1_1_MACS_peak_35552_lociStitched_lociStitched	chr8	144677662	144682200	1	4539	13037.2202	3086	n
1_1_MACS_peak_3538_lociStitched_lociStitched	chr1	231555226	231558989	1	3764	13023.3667	3087	n
1_4_MACS_peak_21701_lociStitched_lociStitched	chr2	232252448	232277997	1	25550	13022.3253	3088	n
1_2_MACS_peak_16454_lociStitched_lociStitched	chr18	320710	338720	1	18011	13014.026	3089	n
1_2_MACS_peak_32341_lociStitched_lociStitched	chr7	5668681	5684037	1	15357	13008.0676	3090	n
1_7_MACS_peak_32018_lociStitched_lociStitched	chr6	157935283	157978861	1	43579	13008.033	3091	n
1_2_MACS_peak_22650_lociStitched_lociStitched	chr20	44597799	44604373	1	6575	13002.0572	3092	n
1_2_MACS_peak_32222_lociStitched_lociStitched	chr7	946259	969534	1	23276	12999.0875	3093	n
1_3_MACS_peak_7122_lociStitched_lociStitched	chr11	104903180	104920647	1	17468	12998.9414	3094	n
1_2_MACS_peak_28446_lociStitched_lociStitched	chr5	55704531	55718486	1	13956	12997.687	3095	n
1_3_MACS_peak_8155_lociStitched_lociStitched	chr12	48098789	48112309	1	13521	12994.072	3096	n
1_2_MACS_peak_1921_lociStitched_lociStitched	chr1	116914444	116921863	1	7420	12992.8947	3097	n
1_1_MACS_peak_20960_lociStitched_lociStitched	chr2	170331824	170337372	1	5549	12992.8612	3098	n
1_5_MACS_peak_35160_lociStitched_lociStitched	chr8	121721772	121762316	1	40545	12990.2976	3099	n
1_4_MACS_peak_33932_lociStitched_lociStitched	chr7	150361106	150386500	1	25395	12986.4916	3100	n
1_4_MACS_peak_24712_lociStitched_lociStitched	chr3	36933486	36967034	1	33549	12986.4308	3101	n
1_6_MACS_peak_16839_lociStitched_lociStitched	chr18	45496301	45548161	1	51861	12965	3102	n
1_3_MACS_peak_6088_lociStitched_lociStitched	chr11	36260708	36282360	1	21653	12963.0524	3103	n
1_3_MACS_peak_35139_lociStitched_lociStitched	chr8	120885079	120906945	1	21867	12962.1648	3104	n
1_1_MACS_peak_17177_lociStitched_lociStitched	chr19	340492	345618	1	5127	12958.528	3105	n
1_1_MACS_peak_12584_lociStitched_lociStitched	chr15	83477344	83480536	1	3193	12954.732	3106	n
1_1_MACS_peak_37336_lociStitched_lociStitched	chrX	24164316	24170047	1	5732	12950.9138	3107	n
1_2_MACS_peak_1161_lociStitched_lociStitched	chr1	45465799	45480082	1	14284	12948.9678	3108	n
1_2_MACS_peak_13782_lociStitched_lociStitched	chr16	57070523	57096845	1	26323	12947.7918	3109	n
1_3_MACS_peak_4877_lociStitched_lociStitched	chr10	80936052	80955834	1	19783	12945.3408	3110	n
1_2_MACS_peak_16957_lociStitched_lociStitched	chr18	54313026	54323177	1	10152	12939.4797	3111	n
1_2_MACS_peak_32811_lociStitched_lociStitched	chr7	44111643	44123172	1	11530	12937.8438	3112	n
1_3_MACS_peak_8260_lociStitched_lociStitched	chr12	51315756	51343495	1	27740	12937.4696	3113	n
1_3_MACS_peak_18431_lociStitched_lociStitched	chr19	46626535	46642822	1	16288	12933.5067	3114	n
1_2_MACS_peak_20526_lociStitched_lociStitched	chr2	120037001	120053281	1	16281	12927.948	3115	n
1_2_MACS_peak_22388_lociStitched_lociStitched	chr20	32313475	32323048	1	9574	12927.3792	3116	n
1_2_MACS_peak_3882_lociStitched_lociStitched	chr10	5853339	5860276	1	6938	12911.8381	3117	n
1_1_MACS_peak_28633_lociStitched_lociStitched	chr5	74804897	74809221	1	4325	12909.302	3118	n
1_2_MACS_peak_34384_lociStitched_lociStitched	chr8	29197041	29211029	1	13989	12908.1264	3119	n
1_2_MACS_peak_12968_lociStitched_lociStitched	chr16	2008421	2016369	1	7949	12904.3728	3120	n
1_4_MACS_peak_2474_lociStitched_lociStitched	chr1	160827629	160853154	1	25526	12900.335	3121	n
1_4_MACS_peak_15549_lociStitched_lociStitched	chr17	47752790	47774542	1	21753	12892.4104	3122	n
1_1_MACS_peak_31312_lociStitched_lociStitched	chr6	106530410	106538756	1	8347	12890.397	3123	n
1_3_MACS_peak_2016_lociStitched_lociStitched	chr1	143990781	144014580	1	23800	12887.1585	3124	n
1_2_MACS_peak_10649_lociStitched_lociStitched	chr14	53617938	53630034	1	12097	12884.6592	3125	n
1_3_MACS_peak_16180_lociStitched_lociStitched	chr17	75229382	75253145	1	23764	12881.9223	3126	n
1_4_MACS_peak_9202_lociStitched_lociStitched	chr12	116974220	117000016	1	25797	12879.9428	3127	n
1_2_MACS_peak_15367_lociStitched_lociStitched	chr17	41436948	41447846	1	10899	12879.2564	3128	n
1_5_MACS_peak_2870_lociStitched_lociStitched	chr1	185488429	185531103	1	42675	12874.7458	3129	n
1_1_MACS_peak_30903_lociStitched_lociStitched	chr6	41903195	41911038	1	7844	12874.2845	3130	n
1_2_MACS_peak_19729_lociStitched_lociStitched	chr2	64242006	64248284	1	6279	12867.3888	3131	n
1_2_MACS_peak_7148_lociStitched_lociStitched	chr11	108091424	108107774	1	16351	12857.64	3132	n
1_4_MACS_peak_22295_lociStitched_lociStitched	chr20	25333803	25353196	1	19394	12857.559	3133	n
1_1_MACS_peak_17224_lociStitched_lociStitched	chr19	1130441	1134826	1	4386	12854.189	3134	n
1_1_MACS_peak_30714_lociStitched_lociStitched	chr6	33215356	33220600	1	5245	12852.5196	3135	n
1_3_MACS_peak_20985_lociStitched_lociStitched	chr2	172367785	172389423	1	21639	12844.3168	3136	n
1_1_MACS_peak_1855_lociStitched_lociStitched	chr1	113160297	113165129	1	4833	12833.792	3137	n
1_3_MACS_peak_21470_lociStitched_lociStitched	chr2	218601595	218618800	1	17206	12821.166	3138	n
1_2_MACS_peak_36921_lociStitched_lociStitched	chr9	132645774	132663746	1	17973	12817.6304	3139	n
1_4_MACS_peak_20186_lociStitched_lociStitched	chr2	96986541	97026031	1	39491	12814.505	3140	n
1_5_MACS_peak_7884_lociStitched_lociStitched	chr12	14392008	14427714	1	35707	12807.7422	3141	n
1_1_MACS_peak_14488_lociStitched_lociStitched	chr17	4267709	4271151	1	3443	12802.8632	3142	n
1_3_MACS_peak_24915_lociStitched_lociStitched	chr3	46722621	46743685	1	21065	12802.6992	3143	n
1_4_MACS_peak_18619_lociStitched_lociStitched	chr19	50447549	50477700	1	30152	12802.1146	3144	n
1_2_MACS_peak_36557_lociStitched_lociStitched	chr9	115511675	115518551	1	6877	12794.8608	3145	n
1_3_MACS_peak_5409_lociStitched_lociStitched	chr10	121153282	121168026	1	14745	12794.8432	3146	n
1_1_MACS_peak_23672_lociStitched_lociStitched	chr22	25935107	25943746	1	8640	12794.359	3147	n
1_4_MACS_peak_26498_lociStitched_lociStitched	chr3	194645560	194664891	1	19332	12793.2558	3148	n
1_4_MACS_peak_29947_lociStitched_lociStitched	chr6	2942612	2964453	1	21842	12785.7214	3149	n
1_2_MACS_peak_15421_lociStitched_lociStitched	chr17	42975406	42986122	1	10717	12783.1164	3150	n
1_3_MACS_peak_29155_lociStitched_lociStitched	chr5	132370249	132389863	1	19615	12780.4824	3151	n
1_2_MACS_peak_21877_lociStitched_lociStitched	chr2	241550651	241569216	1	18566	12776.433	3152	n
1_3_MACS_peak_37358_lociStitched_lociStitched	chrX	30655276	30678421	1	23146	12776.04	3153	n
1_5_MACS_peak_9118_lociStitched_lociStitched	chr12	111745738	111769543	1	23806	12773.763	3154	n
1_2_MACS_peak_23339_lociStitched_lociStitched	chr21	43606474	43622752	1	16279	12773.3466	3155	n
1_7_MACS_peak_29007_lociStitched_lociStitched	chr5	114785599	114822796	1	37198	12769.7301	3156	n
1_1_MACS_peak_27119_lociStitched_lociStitched	chr4	56261108	56265302	1	4195	12766.536	3157	n
1_1_MACS_peak_32382_lociStitched_lociStitched	chr7	6673324	6678828	1	5505	12753.8688	3158	n
1_2_MACS_peak_7296_lociStitched_lociStitched	chr11	118477836	118493875	1	16040	12751.005	3159	n
1_5_MACS_peak_30376_lociStitched_lociStitched	chr6	18386758	18414393	1	27636	12745.262	3160	n
1_2_MACS_peak_37018_lociStitched_lociStitched	chr9	136923926	136934745	1	10820	12741.5363	3161	n
1_4_MACS_peak_29251_lociStitched_lociStitched	chr5	138512124	138535901	1	23778	12732.5835	3162	n
1_1_MACS_peak_21142_lociStitched_lociStitched	chr2	191512175	191515905	1	3731	12723.403	3163	n
1_2_MACS_peak_16716_lociStitched_lociStitched	chr18	20708832	20724763	1	15932	12720.9035	3164	n
1_3_MACS_peak_3992_lociStitched_lociStitched	chr10	12222393	12239233	1	16841	12712.516	3165	n
1_1_MACS_peak_23333_lociStitched_lociStitched	chr21	43477640	43485073	1	7434	12705.2269	3166	n
1_4_MACS_peak_4985_lociStitched_lociStitched	chr10	91086447	91112610	1	26164	12696.9039	3167	n
1_4_MACS_peak_25446_lociStitched_lociStitched	chr3	107700034	107726882	1	26849	12696.4192	3168	n
1_2_MACS_peak_14452_lociStitched_lociStitched	chr17	2684079	2702029	1	17951	12694.24	3169	n
1_2_MACS_peak_19782_lociStitched_lociStitched	chr2	65205126	65218357	1	13232	12688.529	3170	n
1_3_MACS_peak_31046_lociStitched_lociStitched	chr6	52167427	52184440	1	17014	12679.7889	3171	n
1_2_MACS_peak_20943_lociStitched_lociStitched	chr2	169310784	169324101	1	13318	12673.7889	3172	n
1_3_MACS_peak_6896_lociStitched_lociStitched	chr11	76333762	76350378	1	16617	12673.0232	3173	n
1_1_MACS_peak_32672_lociStitched_lociStitched	chr7	35733050	35738128	1	5079	12671.1334	3174	n
1_1_MACS_peak_5164_lociStitched_lociStitched	chr10	101378470	101383865	1	5396	12670.1575	3175	n
1_1_MACS_peak_1549_lociStitched_lociStitched	chr1	87169145	87172698	1	3554	12668.2215	3176	n
1_1_MACS_peak_34940_lociStitched_lociStitched	chr8	97863321	97876932	1	13612	12666.3966	3177	n
1_1_MACS_peak_24067_lociStitched_lociStitched	chr22	42226027	42231035	1	5009	12665.232	3178	n
1_3_MACS_peak_70_lociStitched_lociStitched	chr1	2220817	2248587	1	27771	12654.789	3179	n
1_4_MACS_peak_20866_lociStitched_lociStitched	chr2	160640637	160659992	1	19356	12648.4925	3180	n
1_3_MACS_peak_26000_lociStitched_lociStitched	chr3	152961405	152976685	1	15281	12647.256	3181	n
1_4_MACS_peak_2708_lociStitched_lociStitched	chr1	178023737	178041573	1	17837	12645.724	3182	n
1_3_MACS_peak_16776_lociStitched_lociStitched	chr18	32609145	32632368	1	23224	12637.9566	3183	n
1_1_MACS_peak_32523_lociStitched_lociStitched	chr7	24793514	24798682	1	5169	12636.7936	3184	n
1_3_MACS_peak_34672_lociStitched_lociStitched	chr8	59457535	59473490	1	15956	12634.7645	3185	n
1_2_MACS_peak_5601_lociStitched_lociStitched	chr11	405843	418223	1	12381	12630.076	3186	n
1_4_MACS_peak_7605_lociStitched_lociStitched	chr12	4378013	4400463	1	22451	12628.125	3187	n
1_2_MACS_peak_15202_lociStitched_lociStitched	chr17	37157382	37176157	1	18776	12628.065	3188	n
1_7_MACS_peak_33799_lociStitched_lociStitched	chr7	139575345	139638798	1	63454	12627.147	3189	n
1_1_MACS_peak_4863_lociStitched_lociStitched	chr10	80511292	80525469	1	14178	12620.3654	3190	n
1_1_MACS_peak_9573_lociStitched_lociStitched	chr13	28711211	28714816	1	3606	12615.6975	3191	n
1_2_MACS_peak_25874_lociStitched_lociStitched	chr3	141201797	141218829	1	17033	12613.8992	3192	n
1_3_MACS_peak_4547_lociStitched_lociStitched	chr10	64286515	64307215	1	20701	12612.51	3193	n
1_2_MACS_peak_36528_lociStitched_lociStitched	chr9	114408584	114426213	1	17630	12611.7866	3194	n
1_2_MACS_peak_271_lociStitched_lociStitched	chr1	12037581	12047426	1	9846	12609.476	3195	n
1_2_MACS_peak_13824_lociStitched_lociStitched	chr16	58714410	58734095	1	19686	12608.2425	3196	n
1_5_MACS_peak_20815_lociStitched_lociStitched	chr2	153422139	153452460	1	30322	12607.4718	3197	n
1_1_MACS_peak_3632_lociStitched_lociStitched	chr1	235242007	235249758	1	7752	12603.9011	3198	n
1_3_MACS_peak_15838_lociStitched_lociStitched	chr17	62649185	62659385	1	10201	12600.06	3199	n
1_2_MACS_peak_3892_lociStitched_lociStitched	chr10	6012911	6020748	1	7838	12594.8427	3200	n
1_3_MACS_peak_25104_lociStitched_lociStitched	chr3	53124746	53145021	1	20276	12590.775	3201	n
1_2_MACS_peak_21707_lociStitched_lociStitched	chr2	232468423	232480654	1	12232	12590.5914	3202	n
1_2_MACS_peak_23369_lociStitched_lociStitched	chr21	44523679	44530767	1	7089	12590.4144	3203	n
1_2_MACS_peak_16628_lociStitched_lociStitched	chr18	11848930	11862264	1	13335	12588.6294	3204	n
1_5_MACS_peak_15116_lociStitched_lociStitched	chr17	33694342	33719293	1	24952	12587.7795	3205	n
1_1_MACS_peak_33574_lociStitched_lociStitched	chr7	123387017	123390404	1	3388	12571.8666	3206	n
1_6_MACS_peak_13317_lociStitched_lociStitched	chr16	19504638	19534092	1	29455	12568.0218	3207	n
1_3_MACS_peak_14367_lociStitched_lociStitched	chr17	179456	203583	1	24128	12567.7543	3208	n
1_3_MACS_peak_11919_lociStitched_lociStitched	chr15	51165506	51179362	1	13857	12566.0064	3209	n
1_1_MACS_peak_8216_lociStitched_lociStitched	chr12	49757487	49762312	1	4826	12563.335	3210	n
1_2_MACS_peak_10291_lociStitched_lociStitched	chr13	115040290	115048681	1	8392	12560.4879	3211	n
1_2_MACS_peak_33366_lociStitched_lociStitched	chr7	100881272	100896511	1	15240	12559.9838	3212	n
1_1_MACS_peak_36661_lociStitched_lociStitched	chr9	123471256	123478330	1	7075	12552.813	3213	n
1_1_MACS_peak_27620_lociStitched_lociStitched	chr4	125630953	125635232	1	4280	12552.4465	3214	n
1_2_MACS_peak_7141_lociStitched_lociStitched	chr11	107793716	107801761	1	8046	12550.2	3215	n
1_3_MACS_peak_10241_lociStitched_lociStitched	chr13	111588792	111609149	1	20358	12548.0548	3216	n
1_5_MACS_peak_29284_lociStitched_lociStitched	chr5	139624000	139665207	1	41208	12547.5315	3217	n
1_2_MACS_peak_35318_lociStitched_lociStitched	chr8	128769804	128780837	1	11034	12543.4177	3218	n
1_2_MACS_peak_7845_lociStitched_lociStitched	chr12	12713372	12729936	1	16565	12542.2608	3219	n
1_2_MACS_peak_12203_lociStitched_lociStitched	chr15	64746106	64754746	1	8641	12540.96	3220	n
1_3_MACS_peak_5334_lociStitched_lociStitched	chr10	112255325	112274322	1	18998	12539.9197	3221	n
1_5_MACS_peak_24775_lociStitched_lociStitched	chr3	40791237	40823880	1	32644	12531.6477	3222	n
1_4_MACS_peak_37655_lociStitched_lociStitched	chrX	71316995	71348849	1	31855	12531.3636	3223	n
1_2_MACS_peak_23011_lociStitched_lociStitched	chr21	16047435	16062409	1	14975	12530.2432	3224	n
1_3_MACS_peak_24012_lociStitched_lociStitched	chr22	40810512	40834240	1	23729	12523.6384	3225	n
1_1_MACS_peak_10345_lociStitched_lociStitched	chr14	21568735	21576051	1	7317	12519.1392	3226	n
1_1_MACS_peak_35828_lociStitched_lociStitched	chr9	34122986	34128159	1	5174	12510.9005	3227	n
1_2_MACS_peak_12131_lociStitched_lociStitched	chr15	62936054	62951945	1	15892	12503.0388	3228	n
1_4_MACS_peak_27261_lociStitched_lociStitched	chr4	79641006	79675511	1	34506	12501.1615	3229	n
1_2_MACS_peak_26583_lociStitched_lociStitched	chr3	197268450	197283581	1	15132	12498.206	3230	n
1_3_MACS_peak_5172_lociStitched_lociStitched	chr10	101740912	101767783	1	26872	12492.3279	3231	n
1_2_MACS_peak_22409_lociStitched_lociStitched	chr20	33290911	33298601	1	7691	12490.867	3232	n
1_2_MACS_peak_13479_lociStitched_lociStitched	chr16	28543067	28556817	1	13751	12490.5	3233	n
1_4_MACS_peak_5483_lociStitched_lociStitched	chr10	126012781	126044365	1	31585	12488.3136	3234	n
1_1_MACS_peak_14258_lociStitched_lociStitched	chr16	87494538	87500979	1	6442	12482.658	3235	n
1_3_MACS_peak_26909_lociStitched_lociStitched	chr4	26273475	26305084	1	31610	12476.0723	3236	n
1_2_MACS_peak_14458_lociStitched_lociStitched	chr17	2892701	2909503	1	16803	12472.1246	3237	n
1_5_MACS_peak_18969_lociStitched_lociStitched	chr2	9878558	9920794	1	42237	12468.0672	3238	n
1_3_MACS_peak_30627_lociStitched_lociStitched	chr6	31164402	31185072	1	20671	12461.943	3239	n
1_2_MACS_peak_10818_lociStitched_lociStitched	chr14	65507409	65522510	1	15102	12456.8149	3240	n
1_2_MACS_peak_1748_lociStitched_lociStitched	chr1	109233816	109243561	1	9746	12455.0845	3241	n
1_3_MACS_peak_17637_lociStitched_lociStitched	chr19	10973602	10988431	1	14830	12454.8771	3242	n
1_3_MACS_peak_33705_lociStitched_lociStitched	chr7	134116381	134141309	1	24929	12451.536	3243	n
1_1_MACS_peak_5783_lociStitched_lociStitched	chr11	8983897	8989966	1	6070	12451.1604	3244	n
1_3_MACS_peak_4436_lociStitched_lociStitched	chr10	49915023	49936648	1	21626	12449.5125	3245	n
1_1_MACS_peak_584_lociStitched_lociStitched	chr1	24965581	24971266	1	5686	12447.876	3246	n
1_1_MACS_peak_1144_lociStitched_lociStitched	chr1	45136207	45144677	1	8471	12444.971	3247	n
1_4_MACS_peak_19707_lociStitched_lociStitched	chr2	62440868	62468603	1	27736	12433.6005	3248	n
1_3_MACS_peak_32130_lociStitched_lociStitched	chr6	164071960	164090671	1	18712	12418.4907	3249	n
1_6_MACS_peak_12815_lociStitched_lociStitched	chr15	93768423	93802827	1	34405	12409.5228	3250	n
1_3_MACS_peak_13202_lociStitched_lociStitched	chr16	12550846	12568508	1	17663	12405.7888	3251	n
1_3_MACS_peak_28041_lociStitched_lociStitched	chr4	186316393	186334926	1	18534	12404.1369	3252	n
1_3_MACS_peak_28193_lociStitched_lociStitched	chr5	17216248	17235878	1	19631	12392.419	3253	n
1_1_MACS_peak_30366_lociStitched_lociStitched	chr6	18260343	18265930	1	5588	12385.8203	3254	n
1_3_MACS_peak_37555_lociStitched_lociStitched	chrX	53291187	53317856	1	26670	12382.4167	3255	n
1_4_MACS_peak_6093_lociStitched_lociStitched	chr11	36381970	36413118	1	31149	12381.33	3256	n
1_3_MACS_peak_32543_lociStitched_lociStitched	chr7	26128176	26145488	1	17313	12378.08	3257	n
1_3_MACS_peak_16024_lociStitched_lociStitched	chr17	71286604	71309214	1	22611	12376.714	3258	n
1_1_MACS_peak_20142_lociStitched_lociStitched	chr2	88352053	88356543	1	4491	12376.685	3259	n
1_3_MACS_peak_3540_lociStitched_lociStitched	chr1	231745264	231765122	1	19859	12375.5056	3260	n
1_3_MACS_peak_6524_lociStitched_lociStitched	chr11	65046826	65079431	1	32606	12373.5975	3261	n
1_1_MACS_peak_30716_lociStitched_lociStitched	chr6	33241641	33249684	1	8044	12370.134	3262	n
1_2_MACS_peak_20846_lociStitched_lociStitched	chr2	158685393	158697959	1	12567	12367.4572	3263	n
1_3_MACS_peak_8302_lociStitched_lociStitched	chr12	52416402	52440608	1	24207	12366.8454	3264	n
1_5_MACS_peak_31634_lociStitched_lociStitched	chr6	134537072	134569889	1	32818	12362.1639	3265	n
1_4_MACS_peak_34125_lociStitched_lociStitched	chr8	11637781	11664509	1	26729	12359.0272	3266	n
1_3_MACS_peak_3405_lociStitched_lociStitched	chr1	225992658	226006660	1	14003	12355.3648	3267	n
1_1_MACS_peak_19284_lociStitched_lociStitched	chr2	32581006	32584129	1	3124	12354.2757	3268	n
1_2_MACS_peak_10270_lociStitched_lociStitched	chr13	114258499	114275041	1	16543	12353.5656	3269	n
1_1_MACS_peak_14059_lociStitched_lociStitched	chr16	74731406	74736987	1	5582	12342.9396	3270	n
1_2_MACS_peak_32926_lociStitched_lociStitched	chr7	55628301	55642519	1	14219	12341.224	3271	n
1_2_MACS_peak_14350_lociStitched_lociStitched	chr16	89983572	89993040	1	9469	12333.9636	3272	n
1_4_MACS_peak_6336_lociStitched_lociStitched	chr11	60774665	60798306	1	23642	12331.1456	3273	n
1_4_MACS_peak_35088_lociStitched_lociStitched	chr8	116584741	116602563	1	17823	12329.2596	3274	n
1_1_MACS_peak_37462_lociStitched_lociStitched	chrX	44730893	44734765	1	3873	12317.6064	3275	n
1_4_MACS_peak_25796_lociStitched_lociStitched	chr3	133240337	133262264	1	21928	12316.3959	3276	n
1_2_MACS_peak_35686_lociStitched_lociStitched	chr9	6749789	6759970	1	10182	12315.9557	3277	n
1_2_MACS_peak_33309_lociStitched_lociStitched	chr7	99683104	99700562	1	17459	12314.8732	3278	n
1_6_MACS_peak_27731_lociStitched_lociStitched	chr4	142094963	142135299	1	40337	12306.5136	3279	n
1_2_MACS_peak_25556_lociStitched_lociStitched	chr3	121377564	121388363	1	10800	12304.3806	3280	n
1_6_MACS_peak_36532_lociStitched_lociStitched	chr9	114688266	114723088	1	34823	12302.6126	3281	n
1_1_MACS_peak_20861_lociStitched_lociStitched	chr2	160468823	160474280	1	5458	12296.2581	3282	n
1_1_MACS_peak_1857_lociStitched_lociStitched	chr1	113241765	113250636	1	8872	12281.8995	3283	n
1_1_MACS_peak_32310_lociStitched_lociStitched	chr7	4720857	4724495	1	3639	12278.9776	3284	n
1_1_MACS_peak_36893_lociStitched_lociStitched	chr9	131959326	131967211	1	7886	12278.522	3285	n
1_2_MACS_peak_36761_lociStitched_lociStitched	chr9	128020123	128036868	1	16746	12277.434	3286	n
1_4_MACS_peak_31076_lociStitched_lociStitched	chr6	53486835	53517620	1	30786	12277.058	3287	n
1_5_MACS_peak_5318_lociStitched_lociStitched	chr10	111896650	111931368	1	34719	12276.2848	3288	n
1_2_MACS_peak_19743_lociStitched_lociStitched	chr2	64485018	64505719	1	20702	12275.693	3289	n
1_3_MACS_peak_19571_lociStitched_lociStitched	chr2	48332790	48349233	1	16444	12274.6995	3290	n
1_1_MACS_peak_33781_lociStitched_lociStitched	chr7	139042497	139046207	1	3711	12269.712	3291	n
1_3_MACS_peak_14702_lociStitched_lociStitched	chr17	14200110	14216475	1	16366	12268.8405	3292	n
1_1_MACS_peak_27132_lociStitched_lociStitched	chr4	57772499	57776496	1	3998	12266.793	3293	n
1_1_MACS_peak_27295_lociStitched_lociStitched	chr4	83292769	83297105	1	4337	12265.6768	3294	n
1_2_MACS_peak_16441_lociStitched_lociStitched	chr17	81095989	81109786	1	13798	12262.7736	3295	n
1_1_MACS_peak_8414_lociStitched_lociStitched	chr12	56613603	56619248	1	5646	12259.811	3296	n
1_1_MACS_peak_16607_lociStitched_lociStitched	chr18	9822510	9830753	1	8244	12242.5036	3297	n
1_4_MACS_peak_15971_lociStitched_lociStitched	chr17	66808054	66833444	1	25391	12232.902	3298	n
1_2_MACS_peak_19663_lociStitched_lociStitched	chr2	60741823	60758663	1	16841	12232.576	3299	n
1_1_MACS_peak_31160_lociStitched_lociStitched	chr6	79785957	79789450	1	3494	12223.7535	3300	n
1_2_MACS_peak_19502_lociStitched_lociStitched	chr2	45870031	45880393	1	10363	12223.0152	3301	n
1_2_MACS_peak_12452_lociStitched_lociStitched	chr15	75861986	75872864	1	10879	12213.8184	3302	n
1_4_MACS_peak_31822_lociStitched_lociStitched	chr6	144356519	144386525	1	30007	12212.442	3303	n
1_1_MACS_peak_32900_lociStitched_lociStitched	chr7	50217775	50227103	1	9329	12212.2176	3304	n
1_2_MACS_peak_10530_lociStitched_lociStitched	chr14	35752962	35768951	1	15990	12201.2059	3305	n
1_7_MACS_peak_12147_lociStitched_lociStitched	chr15	63503690	63540986	1	37297	12188.3328	3306	n
1_5_MACS_peak_28485_lociStitched_lociStitched	chr5	59811812	59842982	1	31171	12187.47	3307	n
1_5_MACS_peak_24723_lociStitched_lociStitched	chr3	37332628	37372793	1	40166	12174.0115	3308	n
1_2_MACS_peak_2597_lociStitched_lociStitched	chr1	167682335	167692397	1	10063	12172.0014	3309	n
1_1_MACS_peak_29010_lociStitched_lociStitched	chr5	114934927	114941443	1	6517	12169.9332	3310	n
1_1_MACS_peak_12954_lociStitched_lociStitched	chr16	1659566	1665741	1	6176	12169.0725	3311	n
1_2_MACS_peak_8278_lociStitched_lociStitched	chr12	51631595	51641045	1	9451	12167.82	3312	n
1_2_MACS_peak_14464_lociStitched_lociStitched	chr17	3533291	3544668	1	11378	12160.8753	3313	n
1_1_MACS_peak_15745_lociStitched_lociStitched	chr17	58674161	58680274	1	6114	12158.1457	3314	n
1_2_MACS_peak_2922_lociStitched_lociStitched	chr1	198125054	198132192	1	7139	12155.3002	3315	n
1_2_MACS_peak_3501_lociStitched_lociStitched	chr1	229473668	229480028	1	6361	12149.508	3316	n
1_3_MACS_peak_11259_lociStitched_lociStitched	chr14	91293779	91313890	1	20112	12147.044	3317	n
1_1_MACS_peak_27238_lociStitched_lociStitched	chr4	77869166	77873005	1	3840	12146.2121	3318	n
1_1_MACS_peak_12963_lociStitched_lociStitched	chr16	1874869	1878515	1	3647	12141.5446	3319	n
1_3_MACS_peak_15690_lociStitched_lociStitched	chr17	57353407	57369751	1	16345	12140.3232	3320	n
1_1_MACS_peak_30838_lociStitched_lociStitched	chr6	36972580	36977825	1	5246	12139.5525	3321	n
1_3_MACS_peak_35190_lociStitched_lociStitched	chr8	124168599	124180380	1	11782	12136.7862	3322	n
1_2_MACS_peak_12565_lociStitched_lociStitched	chr15	81314450	81324605	1	10156	12135.225	3323	n
1_3_MACS_peak_28199_lociStitched_lociStitched	chr5	17359078	17384329	1	25252	12133.1055	3324	n
1_3_MACS_peak_37119_lociStitched_lociStitched	chr9	140339348	140355469	1	16122	12126.2162	3325	n
1_1_MACS_peak_21144_lociStitched_lociStitched	chr2	191744151	191748339	1	4189	12122.166	3326	n
1_1_MACS_peak_24638_lociStitched_lociStitched	chr3	28388319	28391604	1	3286	12117.3795	3327	n
1_3_MACS_peak_8874_lociStitched_lociStitched	chr12	100958156	100973995	1	15840	12113.6672	3328	n
1_1_MACS_peak_21261_lociStitched_lociStitched	chr2	201673845	201678120	1	4276	12111.93	3329	n
1_1_MACS_peak_33365_lociStitched_lociStitched	chr7	100858763	100862478	1	3716	12110.5285	3330	n
1_1_MACS_peak_6165_lociStitched_lociStitched	chr11	47196677	47201484	1	4808	12109.7944	3331	n
1_2_MACS_peak_2764_lociStitched_lociStitched	chr1	180999942	181015163	1	15222	12090.0403	3332	n
1_3_MACS_peak_34160_lociStitched_lociStitched	chr8	17103061	17123608	1	20548	12089.8548	3333	n
1_1_MACS_peak_25409_lociStitched_lociStitched	chr3	101565584	101570355	1	4772	12089.714	3334	n
1_4_MACS_peak_17850_lociStitched_lociStitched	chr19	16997967	17011433	1	13467	12088.4282	3335	n
1_2_MACS_peak_21901_lociStitched_lociStitched	chr2	242742440	242760666	1	18227	12087.4832	3336	n
1_1_MACS_peak_10570_lociStitched_lociStitched	chr14	50099203	50102857	1	3655	12082.3164	3337	n
1_3_MACS_peak_27163_lociStitched_lociStitched	chr4	71808185	71821438	1	13254	12080.1095	3338	n
1_1_MACS_peak_1643_lociStitched_lociStitched	chr1	94310169	94314241	1	4073	12077.552	3339	n
1_3_MACS_peak_26131_lociStitched_lociStitched	chr3	171260273	171284885	1	24613	12074.6472	3340	n
1_2_MACS_peak_25126_lociStitched_lociStitched	chr3	53777287	53789823	1	12537	12073.4216	3341	n
1_1_MACS_peak_26994_lociStitched_lociStitched	chr4	39043839	39048878	1	5040	12070.9245	3342	n
1_4_MACS_peak_12484_lociStitched_lociStitched	chr15	77351837	77371996	1	20160	12069.1933	3343	n
1_4_MACS_peak_31659_lociStitched_lociStitched	chr6	134823566	134852588	1	29023	12064.4454	3344	n
1_5_MACS_peak_29836_lociStitched_lociStitched	chr5	177952772	177979517	1	26746	12061.995	3345	n
1_2_MACS_peak_33026_lociStitched_lociStitched	chr7	72969196	72975600	1	6405	12061.934	3346	n
1_2_MACS_peak_33791_lociStitched_lociStitched	chr7	139470520	139478914	1	8395	12057.981	3347	n
1_2_MACS_peak_20523_lociStitched_lociStitched	chr2	119979642	119992228	1	12587	12044.802	3348	n
1_4_MACS_peak_22246_lociStitched_lociStitched	chr20	23204138	23240211	1	36074	12041.1674	3349	n
1_1_MACS_peak_4275_lociStitched_lociStitched	chr10	32216244	32219854	1	3611	12040.072	3350	n
1_2_MACS_peak_5931_lociStitched_lociStitched	chr11	18334673	18346593	1	11921	12036.816	3351	n
1_2_MACS_peak_25777_lociStitched_lociStitched	chr3	131089564	131107725	1	18162	12028.0303	3352	n
1_2_MACS_peak_37524_lociStitched_lociStitched	chrX	48890402	48902262	1	11861	12024.854	3353	n
1_2_MACS_peak_36298_lociStitched_lociStitched	chr9	96918241	96930744	1	12504	12022.8848	3354	n
1_1_MACS_peak_13708_lociStitched_lociStitched	chr16	50185845	50189848	1	4004	12020.2084	3355	n
1_5_MACS_peak_11180_lociStitched_lociStitched	chr14	86043368	86076017	1	32650	12018.0969	3356	n
1_1_MACS_peak_31872_lociStitched_lociStitched	chr6	147522757	147526483	1	3727	12008.5254	3357	n
1_1_MACS_peak_23773_lociStitched_lociStitched	chr22	31738916	31744307	1	5392	12000.366	3358	n
1_2_MACS_peak_3418_lociStitched_lociStitched	chr1	226296270	226311090	1	14821	11996.79	3359	n
1_5_MACS_peak_36961_lociStitched_lociStitched	chr9	134224051	134249937	1	25887	11990.3952	3360	n
1_1_MACS_peak_2613_lociStitched_lociStitched	chr1	168194259	168199689	1	5431	11989.983	3361	n
1_4_MACS_peak_27189_lociStitched_lociStitched	chr4	74712735	74740252	1	27518	11986.4052	3362	n
1_2_MACS_peak_20891_lociStitched_lociStitched	chr2	161262013	161268803	1	6791	11979.597	3363	n
1_2_MACS_peak_12430_lociStitched_lociStitched	chr15	75246295	75258156	1	11862	11977.2378	3364	n
1_4_MACS_peak_21450_lociStitched_lociStitched	chr2	217025852	217050228	1	24377	11975.9288	3365	n
1_4_MACS_peak_20467_lociStitched_lociStitched	chr2	113914335	113940886	1	26552	11969.1908	3366	n
1_2_MACS_peak_37242_lociStitched_lociStitched	chrX	15866904	15875400	1	8497	11964.9168	3367	n
1_4_MACS_peak_8305_lociStitched_lociStitched	chr12	52578950	52598291	1	19342	11964.3426	3368	n
1_2_MACS_peak_431_lociStitched_lociStitched	chr1	19637251	19650051	1	12801	11962.88	3369	n
1_1_MACS_peak_19811_lociStitched_lociStitched	chr2	68545108	68548167	1	3060	11961.6077	3370	n
1_3_MACS_peak_27592_lociStitched_lociStitched	chr4	122608762	122633639	1	24878	11960.8616	3371	n
1_4_MACS_peak_3253_lociStitched_lociStitched	chr1	212946915	212968831	1	21917	11955.178	3372	n
1_2_MACS_peak_34553_lociStitched_lociStitched	chr8	42945937	42959609	1	13673	11954.7968	3373	n
1_1_MACS_peak_6598_lociStitched_lociStitched	chr11	66383030	66387965	1	4936	11952.57	3374	n
1_2_MACS_peak_16120_lociStitched_lociStitched	chr17	73731818	73754704	1	22887	11937.3376	3375	n
1_1_MACS_peak_22389_lociStitched_lociStitched	chr20	32397370	32402716	1	5347	11916.7686	3376	n
1_2_MACS_peak_1540_lociStitched_lociStitched	chr1	85739810	85745883	1	6074	11915.226	3377	n
1_3_MACS_peak_22990_lociStitched_lociStitched	chr20	62572044	62589203	1	17160	11904.9142	3378	n
1_1_MACS_peak_3263_lociStitched_lociStitched	chr1	213497664	213506661	1	8998	11898.5325	3379	n
1_2_MACS_peak_16358_lociStitched_lociStitched	chr17	79668100	79680241	1	12142	11898.18	3380	n
1_3_MACS_peak_1809_lociStitched_lociStitched	chr1	110962047	110980851	1	18805	11887.8888	3381	n
1_2_MACS_peak_21195_lociStitched_lociStitched	chr2	197023110	197037367	1	14258	11884.6352	3382	n
1_3_MACS_peak_30296_lociStitched_lociStitched	chr6	15594826	15624008	1	29183	11882.9104	3383	n
1_2_MACS_peak_11869_lociStitched_lociStitched	chr15	45736582	45750830	1	14249	11867.1592	3384	n
1_1_MACS_peak_2184_lociStitched_lociStitched	chr1	151253044	151257238	1	4195	11865.6648	3385	n
1_5_MACS_peak_4071_lociStitched_lociStitched	chr10	17054775	17081734	1	26960	11851.1764	3386	n
1_5_MACS_peak_27640_lociStitched_lociStitched	chr4	129473706	129494936	1	21231	11850.586	3387	n
1_2_MACS_peak_13097_lociStitched_lociStitched	chr16	8617589	8636447	1	18859	11848.4814	3388	n
1_8_MACS_peak_34810_lociStitched_lociStitched	chr8	82041999	82074375	1	32377	11839.9032	3389	n
1_1_MACS_peak_27450_lociStitched_lociStitched	chr4	99180414	99184016	1	3603	11835.8118	3390	n
1_3_MACS_peak_32147_lociStitched_lociStitched	chr6	166996646	167014355	1	17710	11826.0702	3391	n
1_2_MACS_peak_30261_lociStitched_lociStitched	chr6	14910015	14925508	1	15494	11818.0604	3392	n
1_3_MACS_peak_36010_lociStitched_lociStitched	chr9	74904015	74922476	1	18462	11816.8861	3393	n
1_1_MACS_peak_3034_lociStitched_lociStitched	chr1	203369648	203381227	1	11580	11816.3695	3394	n
1_5_MACS_peak_24023_lociStitched_lociStitched	chr22	41042127	41079908	1	37782	11814.1187	3395	n
1_1_MACS_peak_28833_lociStitched_lociStitched	chr5	90674329	90680820	1	6492	11813.62	3396	n
1_2_MACS_peak_15803_lociStitched_lociStitched	chr17	61837492	61853379	1	15888	11813.5732	3397	n
1_5_MACS_peak_13382_lociStitched_lociStitched	chr16	22332634	22366219	1	33586	11811.8445	3398	n
1_1_MACS_peak_14521_lociStitched_lociStitched	chr17	4899950	4903854	1	3905	11811.552	3399	n
1_2_MACS_peak_3408_lociStitched_lociStitched	chr1	226052978	226071462	1	18485	11811.276	3400	n
1_3_MACS_peak_24808_lociStitched_lociStitched	chr3	42517560	42535740	1	18181	11807.91	3401	n
1_1_MACS_peak_22959_lociStitched_lociStitched	chr20	61582798	61587666	1	4869	11804.9	3402	n
1_2_MACS_peak_2858_lociStitched_lociStitched	chr1	185337664	185347693	1	10030	11804.133	3403	n
1_1_MACS_peak_33231_lociStitched_lociStitched	chr7	90892299	90897447	1	5149	11801.2752	3404	n
1_3_MACS_peak_13634_lociStitched_lociStitched	chr16	31263742	31279691	1	15950	11792.6906	3405	n
1_2_MACS_peak_36674_lociStitched_lociStitched	chr9	123831555	123838333	1	6779	11786.2642	3406	n
1_2_MACS_peak_20178_lociStitched_lociStitched	chr2	96864293	96876538	1	12246	11783.3635	3407	n
1_2_MACS_peak_6157_lociStitched_lociStitched	chr11	46691411	46706252	1	14842	11774.8494	3408	n
1_1_MACS_peak_15789_lociStitched_lociStitched	chr17	61572357	61586732	1	14376	11757.3125	3409	n
1_1_MACS_peak_9602_lociStitched_lociStitched	chr13	31037212	31040880	1	3669	11742.7352	3410	n
1_2_MACS_peak_32007_lociStitched_lociStitched	chr6	157339974	157355227	1	15254	11740.2341	3411	n
1_1_MACS_peak_26086_lociStitched_lociStitched	chr3	160471794	160475877	1	4084	11739.8499	3412	n
1_5_MACS_peak_4810_lociStitched_lociStitched	chr10	77369107	77387146	1	18040	11737.9773	3413	n
1_1_MACS_peak_17417_lociStitched_lociStitched	chr19	4865981	4872117	1	6137	11736.9408	3414	n
1_2_MACS_peak_19029_lociStitched_lociStitched	chr2	11882160	11895298	1	13139	11733.5478	3415	n
1_5_MACS_peak_7961_lociStitched_lociStitched	chr12	24958400	24993129	1	34730	11731.4562	3416	n
1_2_MACS_peak_30784_lociStitched_lociStitched	chr6	35326438	35341316	1	14879	11731.303	3417	n
1_2_MACS_peak_33182_lociStitched_lociStitched	chr7	77425931	77433182	1	7252	11728.4925	3418	n
1_4_MACS_peak_29511_lociStitched_lociStitched	chr5	150587401	150604160	1	16760	11726.2723	3419	n
1_3_MACS_peak_10025_lociStitched_lociStitched	chr13	77317313	77339945	1	22633	11718.8496	3420	n
1_4_MACS_peak_5952_lociStitched_lociStitched	chr11	19733060	19752745	1	19686	11716.512	3421	n
1_5_MACS_peak_23799_lociStitched_lociStitched	chr22	32598110	32629493	1	31384	11715.2739	3422	n
1_3_MACS_peak_33935_lociStitched_lociStitched	chr7	150433047	150453949	1	20903	11713.4808	3423	n
1_4_MACS_peak_9865_lociStitched_lociStitched	chr13	49008189	49032604	1	24416	11692.3435	3424	n
1_1_MACS_peak_12061_lociStitched_lociStitched	chr15	58620958	58626508	1	5551	11691.075	3425	n
1_2_MACS_peak_29806_lociStitched_lociStitched	chr5	177630616	177643066	1	12451	11690.55	3426	n
1_1_MACS_peak_27643_lociStitched_lociStitched	chr4	129730088	129734363	1	4276	11685.7125	3427	n
1_1_MACS_peak_36852_lociStitched_lociStitched	chr9	130886559	130891838	1	5280	11682.9549	3428	n
1_5_MACS_peak_37321_lociStitched_lociStitched	chrX	23773754	23807781	1	34028	11681.4691	3429	n
1_2_MACS_peak_1224_lociStitched_lociStitched	chr1	47896682	47905041	1	8360	11680.8666	3430	n
1_6_MACS_peak_5042_lociStitched_lociStitched	chr10	95123235	95151812	1	28578	11679.4199	3431	n
1_2_MACS_peak_28093_lociStitched_lociStitched	chr5	1792495	1802548	1	10054	11678.5701	3432	n
1_2_MACS_peak_32808_lociStitched_lociStitched	chr7	44078033	44087306	1	9274	11672.8524	3433	n
1_3_MACS_peak_31911_lociStitched_lociStitched	chr6	149742333	149756161	1	13829	11672.2148	3434	n
1_2_MACS_peak_18741_lociStitched_lociStitched	chr19	54598265	54607327	1	9063	11655.5444	3435	n
1_1_MACS_peak_19544_lociStitched_lociStitched	chr2	47166272	47170745	1	4474	11655.2961	3436	n
1_4_MACS_peak_20897_lociStitched_lociStitched	chr2	161406428	161433280	1	26853	11653.768	3437	n
1_2_MACS_peak_24929_lociStitched_lociStitched	chr3	47322463	47339553	1	17091	11653.671	3438	n
1_2_MACS_peak_2745_lociStitched_lociStitched	chr1	179919420	179939035	1	19616	11653.2715	3439	n
1_4_MACS_peak_19590_lociStitched_lociStitched	chr2	48641855	48666732	1	24878	11649.8991	3440	n
1_1_MACS_peak_126_lociStitched_lociStitched	chr1	6843301	6846986	1	3686	11649.3905	3441	n
1_4_MACS_peak_27168_lociStitched_lociStitched	chr4	71839433	71872698	1	33266	11646.0765	3442	n
1_2_MACS_peak_20267_lociStitched_lociStitched	chr2	101728250	101741776	1	13527	11644.5334	3443	n
1_3_MACS_peak_12195_lociStitched_lociStitched	chr15	64441430	64457463	1	16034	11636.7514	3444	n
1_6_MACS_peak_2941_lociStitched_lociStitched	chr1	198886034	198907240	1	21207	11635.7322	3445	n
1_3_MACS_peak_22510_lociStitched_lociStitched	chr20	36823052	36847298	1	24247	11630.8062	3446	n
1_3_MACS_peak_35830_lociStitched_lociStitched	chr9	34171412	34189958	1	18547	11628.342	3447	n
1_5_MACS_peak_31851_lociStitched_lociStitched	chr6	146656467	146681456	1	24990	11627.3817	3448	n
1_3_MACS_peak_21188_lociStitched_lociStitched	chr2	196496529	196518102	1	21574	11625.6897	3449	n
1_2_MACS_peak_10741_lociStitched_lociStitched	chr14	60557447	60575031	1	17585	11621.2656	3450	n
1_2_MACS_peak_30523_lociStitched_lociStitched	chr6	27855483	27871426	1	15944	11620.8527	3451	n
1_4_MACS_peak_1864_lociStitched_lociStitched	chr1	113360108	113398019	1	37912	11615.9304	3452	n
1_1_MACS_peak_21524_lociStitched_lociStitched	chr2	219645159	219650811	1	5653	11613.7296	3453	n
1_1_MACS_peak_25804_lociStitched_lociStitched	chr3	134201320	134207562	1	6243	11607.6232	3454	n
1_2_MACS_peak_20958_lociStitched_lociStitched	chr2	169922135	169940257	1	18123	11605.3288	3455	n
1_5_MACS_peak_16680_lociStitched_lociStitched	chr18	13450328	13482599	1	32272	11604.6516	3456	n
1_1_MACS_peak_17324_lociStitched_lociStitched	chr19	3060299	3063867	1	3569	11603.136	3457	n
1_6_MACS_peak_25194_lociStitched_lociStitched	chr3	58650152	58686060	1	35909	11601.8748	3458	n
1_1_MACS_peak_1807_lociStitched_lociStitched	chr1	110879722	110883556	1	3835	11599.0002	3459	n
1_2_MACS_peak_22707_lociStitched_lociStitched	chr20	46393755	46415829	1	22075	11593.2648	3460	n
1_2_MACS_peak_8046_lociStitched_lociStitched	chr12	31470196	31479954	1	9759	11591.5282	3461	n
1_5_MACS_peak_7545_lociStitched_lociStitched	chr12	1398436	1438552	1	40117	11589.5124	3462	n
1_1_MACS_peak_9366_lociStitched_lociStitched	chr12	123847781	123851438	1	3658	11579.1591	3463	n
1_2_MACS_peak_28396_lociStitched_lociStitched	chr5	53589810	53600666	1	10857	11574.6672	3464	n
1_2_MACS_peak_25717_lociStitched_lociStitched	chr3	128436807	128447217	1	10411	11572.797	3465	n
1_4_MACS_peak_32909_lociStitched_lociStitched	chr7	50471965	50486545	1	14581	11564.856	3466	n
1_2_MACS_peak_7212_lociStitched_lociStitched	chr11	112393391	112410750	1	17360	11564.5658	3467	n
1_1_MACS_peak_80_lociStitched_lociStitched	chr1	3085001	3092790	1	7790	11564.3283	3468	n
1_4_MACS_peak_2664_lociStitched_lociStitched	chr1	172345180	172370002	1	24823	11554.641	3469	n
1_1_MACS_peak_2287_lociStitched_lociStitched	chr1	154942206	154951068	1	8863	11552.5032	3470	n
1_1_MACS_peak_31829_lociStitched_lociStitched	chr6	144605048	144608727	1	3680	11547.2773	3471	n
1_3_MACS_peak_31476_lociStitched_lociStitched	chr6	114124645	114140426	1	15782	11543.8015	3472	n
1_2_MACS_peak_22776_lociStitched_lociStitched	chr20	48719599	48733507	1	13909	11542.2492	3473	n
1_4_MACS_peak_21336_lociStitched_lociStitched	chr2	206788243	206813833	1	25591	11533.413	3474	n
1_1_MACS_peak_9906_lociStitched_lociStitched	chr13	50016925	50022219	1	5295	11525.5674	3475	n
1_2_MACS_peak_8761_lociStitched_lociStitched	chr12	92895680	92907214	1	11535	11523.6194	3476	n
1_2_MACS_peak_11028_lociStitched_lociStitched	chr14	74954662	74961560	1	6899	11522.4192	3477	n
1_3_MACS_peak_23328_lociStitched_lociStitched	chr21	43339677	43354566	1	14890	11521.1082	3478	n
1_1_MACS_peak_25761_lociStitched_lociStitched	chr3	129608652	129613541	1	4890	11509.1949	3479	n
1_2_MACS_peak_26252_lociStitched_lociStitched	chr3	182509823	182521132	1	11310	11505.7766	3480	n
1_1_MACS_peak_35293_lociStitched_lociStitched	chr8	126517367	126527466	1	10100	11500.7412	3481	n
1_4_MACS_peak_37238_lociStitched_lociStitched	chrX	15799301	15835631	1	36331	11498.445	3482	n
1_1_MACS_peak_12246_lociStitched_lociStitched	chr15	66905324	66915326	1	10003	11495.2986	3483	n
1_3_MACS_peak_32846_lociStitched_lociStitched	chr7	45060359	45077111	1	16753	11495.2224	3484	n
1_3_MACS_peak_5537_lociStitched_lociStitched	chr10	129769270	129791075	1	21806	11493.4155	3485	n
1_2_MACS_peak_24477_lociStitched_lociStitched	chr3	14182188	14197190	1	15003	11493.0322	3486	n
1_1_MACS_peak_21404_lociStitched_lociStitched	chr2	210865002	210874273	1	9272	11490.4774	3487	n
1_1_MACS_peak_3999_lociStitched_lociStitched	chr10	12390216	12393726	1	3511	11482.263	3488	n
1_2_MACS_peak_31344_lociStitched_lociStitched	chr6	108575094	108583789	1	8696	11475.661	3489	n
1_2_MACS_peak_27649_lociStitched_lociStitched	chr4	130244870	130265303	1	20434	11475.1728	3490	n
1_2_MACS_peak_23318_lociStitched_lociStitched	chr21	42731807	42742826	1	11020	11474.0847	3491	n
1_2_MACS_peak_190_lociStitched_lociStitched	chr1	9292793	9301327	1	8535	11473.963	3492	n
1_1_MACS_peak_30632_lociStitched_lociStitched	chr6	31366794	31372938	1	6145	11462.8608	3493	n
1_1_MACS_peak_9184_lociStitched_lociStitched	chr12	113795323	113800632	1	5310	11449.3894	3494	n
1_3_MACS_peak_5197_lociStitched_lociStitched	chr10	102819826	102832795	1	12970	11447.7363	3495	n
1_3_MACS_peak_17833_lociStitched_lociStitched	chr19	16546113	16575034	1	28922	11438.2555	3496	n
1_3_MACS_peak_25278_lociStitched_lociStitched	chr3	71020889	71044940	1	24052	11436.2505	3497	n
1_1_MACS_peak_15364_lociStitched_lociStitched	chr17	41320575	41325908	1	5334	11433.4187	3498	n
1_7_MACS_peak_7872_lociStitched_lociStitched	chr12	13296393	13333395	1	37003	11429.9178	3499	n
1_2_MACS_peak_11548_lociStitched_lociStitched	chr14	105946833	105958549	1	11717	11427.7864	3500	n
1_1_MACS_peak_34792_lociStitched_lociStitched	chr8	81397393	81400574	1	3182	11415.3366	3501	n
1_1_MACS_peak_26293_lociStitched_lociStitched	chr3	183352295	183355957	1	3663	11411.5244	3502	n
1_3_MACS_peak_9182_lociStitched_lociStitched	chr12	113757637	113780183	1	22547	11410.5306	3503	n
1_5_MACS_peak_15558_lociStitched_lociStitched	chr17	47899318	47930017	1	30700	11404.6785	3504	n
1_3_MACS_peak_2217_lociStitched_lociStitched	chr1	152117012	152145143	1	28132	11401.4943	3505	n
1_2_MACS_peak_28662_lociStitched_lociStitched	chr5	76144992	76156520	1	11529	11398.8864	3506	n
1_1_MACS_peak_36549_lociStitched_lociStitched	chr9	115093141	115097411	1	4271	11398.765	3507	n
1_2_MACS_peak_32842_lociStitched_lociStitched	chr7	45015326	45024595	1	9270	11391.601	3508	n
1_4_MACS_peak_36227_lociStitched_lociStitched	chr9	92825344	92852119	1	26776	11390.085	3509	n
1_1_MACS_peak_30924_lociStitched_lociStitched	chr6	42417590	42422354	1	4765	11389.7712	3510	n
1_1_MACS_peak_22094_lociStitched_lociStitched	chr20	5588512	5595245	1	6734	11389.5428	3511	n
1_1_MACS_peak_28_lociStitched_lociStitched	chr1	1278402	1285853	1	7452	11381.4025	3512	n
1_1_MACS_peak_34771_lociStitched_lociStitched	chr8	74901018	74909256	1	8239	11380.797	3513	n
1_3_MACS_peak_1945_lociStitched_lociStitched	chr1	117419625	117433377	1	13753	11366.028	3514	n
1_1_MACS_peak_19952_lociStitched_lociStitched	chr2	73295963	73299905	1	3943	11355.7194	3515	n
1_2_MACS_peak_10110_lociStitched_lociStitched	chr13	98081506	98087876	1	6371	11355.162	3516	n
1_1_MACS_peak_28888_lociStitched_lociStitched	chr5	95995601	95999632	1	4032	11352.1022	3517	n
1_3_MACS_peak_30027_lociStitched_lociStitched	chr6	5656037	5682651	1	26615	11348.2096	3518	n
1_4_MACS_peak_30194_lociStitched_lociStitched	chr6	12044303	12061905	1	17603	11348.0094	3519	n
1_1_MACS_peak_2711_lociStitched_lociStitched	chr1	178061722	178065205	1	3484	11345.1759	3520	n
1_3_MACS_peak_919_lociStitched_lociStitched	chr1	36347870	36361442	1	13573	11335.3344	3521	n
1_1_MACS_peak_13181_lociStitched_lociStitched	chr16	11834980	11839016	1	4037	11333.088	3522	n
1_1_MACS_peak_34601_lociStitched_lociStitched	chr8	52809678	52813347	1	3670	11329.1382	3523	n
1_1_MACS_peak_27244_lociStitched_lociStitched	chr4	77994808	77998958	1	4151	11325.765	3524	n
1_1_MACS_peak_1524_lociStitched_lociStitched	chr1	84969720	84973308	1	3589	11322.6516	3525	n
1_3_MACS_peak_1762_lociStitched_lociStitched	chr1	109805300	109827150	1	21851	11320.485	3526	n
1_4_MACS_peak_8165_lociStitched_lociStitched	chr12	48261510	48299801	1	38292	11311.1614	3527	n
1_1_MACS_peak_20687_lociStitched_lociStitched	chr2	139256801	139262785	1	5985	11301.9808	3528	n
1_1_MACS_peak_19682_lociStitched_lociStitched	chr2	61238498	61246221	1	7724	11300.2936	3529	n
1_1_MACS_peak_16395_lociStitched_lociStitched	chr17	80287845	80293931	1	6087	11296.2246	3530	n
1_2_MACS_peak_12809_lociStitched_lociStitched	chr15	93567800	93581890	1	14091	11295.953	3531	n
1_2_MACS_peak_16949_lociStitched_lociStitched	chr18	54133737	54159633	1	25897	11288.0664	3532	n
1_1_MACS_peak_31740_lociStitched_lociStitched	chr6	139012580	139015417	1	2838	11287.8556	3533	n
1_4_MACS_peak_28258_lociStitched_lociStitched	chr5	36372107	36405138	1	33032	11286.6927	3534	n
1_1_MACS_peak_31855_lociStitched_lociStitched	chr6	146863735	146867702	1	3968	11283.3381	3535	n
1_4_MACS_peak_14152_lociStitched_lociStitched	chr16	81828972	81867357	1	38386	11277.513	3536	n
1_2_MACS_peak_21718_lociStitched_lociStitched	chr2	233165036	233185125	1	20090	11275.9557	3537	n
1_2_MACS_peak_9590_lociStitched_lociStitched	chr13	30421414	30425266	1	3853	11274.4188	3538	n
1_5_MACS_peak_32715_lociStitched_lociStitched	chr7	37375023	37396069	1	21047	11272.2376	3539	n
1_2_MACS_peak_6247_lociStitched_lociStitched	chr11	57332512	57340272	1	7761	11267.52	3540	n
1_4_MACS_peak_26961_lociStitched_lociStitched	chr4	38211297	38239076	1	27780	11267.1624	3541	n
1_1_MACS_peak_9569_lociStitched_lociStitched	chr13	28193574	28196928	1	3355	11264.7444	3542	n
1_2_MACS_peak_34181_lociStitched_lociStitched	chr8	18939463	18956364	1	16902	11261.1363	3543	n
1_3_MACS_peak_15667_lociStitched_lociStitched	chr17	56581215	56597411	1	16197	11261.0788	3544	n
1_3_MACS_peak_31195_lociStitched_lociStitched	chr6	84168857	84183407	1	14551	11258.79	3545	n
1_6_MACS_peak_16977_lociStitched_lociStitched	chr18	55430981	55457929	1	26949	11256.1796	3546	n
1_1_MACS_peak_36585_lociStitched_lociStitched	chr9	116339657	116345225	1	5569	11255.712	3547	n
1_1_MACS_peak_4808_lociStitched_lociStitched	chr10	77187171	77192855	1	5685	11251.478	3548	n
1_2_MACS_peak_17578_lociStitched_lociStitched	chr19	9894970	9904553	1	9584	11247.5671	3549	n
1_3_MACS_peak_25313_lociStitched_lociStitched	chr3	72128475	72152589	1	24115	11244.3582	3550	n
1_1_MACS_peak_22441_lociStitched_lociStitched	chr20	34328563	34333226	1	4664	11240.1615	3551	n
1_1_MACS_peak_22197_lociStitched_lociStitched	chr20	19737318	19741778	1	4461	11239.646	3552	n
1_1_MACS_peak_8773_lociStitched_lociStitched	chr12	93320177	93324443	1	4267	11227.6854	3553	n
1_1_MACS_peak_5145_lociStitched_lociStitched	chr10	99471373	99475857	1	4485	11223.0036	3554	n
1_1_MACS_peak_4116_lociStitched_lociStitched	chr10	22539985	22543007	1	3023	11222.4992	3555	n
1_3_MACS_peak_27326_lociStitched_lociStitched	chr4	84467695	84492575	1	24881	11220.88	3556	n
1_4_MACS_peak_5785_lociStitched_lociStitched	chr11	9010042	9040581	1	30540	11220.0286	3557	n
1_5_MACS_peak_17829_lociStitched_lociStitched	chr19	16426296	16454262	1	27967	11217.1626	3558	n
1_2_MACS_peak_19013_lociStitched_lociStitched	chr2	11001592	11021762	1	20171	11180.231	3559	n
1_1_MACS_peak_25834_lociStitched_lociStitched	chr3	138064982	138069841	1	4860	11171.3269	3560	n
1_1_MACS_peak_5160_lociStitched_lociStitched	chr10	100202268	100209029	1	6762	11169.8481	3561	n
1_3_MACS_peak_3571_lociStitched_lociStitched	chr1	233085377	233105954	1	20578	11165.0802	3562	n
1_2_MACS_peak_20801_lociStitched_lociStitched	chr2	153190975	153197095	1	6121	11164.716	3563	n
1_4_MACS_peak_5599_lociStitched_lociStitched	chr11	309744	337211	1	27468	11151.602	3564	n
1_2_MACS_peak_859_lociStitched_lociStitched	chr1	32800179	32819854	1	19676	11149.8225	3565	n
1_3_MACS_peak_13194_lociStitched_lociStitched	chr16	12123810	12139079	1	15270	11147.8969	3566	n
1_1_MACS_peak_12986_lociStitched_lociStitched	chr16	2316631	2320415	1	3785	11143.5016	3567	n
1_1_MACS_peak_29429_lociStitched_lociStitched	chr5	148204902	148213080	1	8179	11143.3428	3568	n
1_4_MACS_peak_33728_lociStitched_lociStitched	chr7	135334535	135355580	1	21046	11143.3275	3569	n
1_2_MACS_peak_13871_lociStitched_lociStitched	chr16	67192621	67202132	1	9512	11143.0876	3570	n
1_1_MACS_peak_33652_lociStitched_lociStitched	chr7	129588133	129593342	1	5210	11141.5301	3571	n
1_2_MACS_peak_22739_lociStitched_lociStitched	chr20	47653762	47665000	1	11239	11140.2294	3572	n
1_2_MACS_peak_5610_lociStitched_lociStitched	chr11	574654	589398	1	14745	11121.3992	3573	n
1_2_MACS_peak_13168_lociStitched_lociStitched	chr16	11587666	11601534	1	13869	11113.8152	3574	n
1_1_MACS_peak_3480_lociStitched_lociStitched	chr1	229157981	229168285	1	10305	11109.7728	3575	n
1_3_MACS_peak_22925_lociStitched_lociStitched	chr20	58620435	58636263	1	15829	11109.6732	3576	n
1_1_MACS_peak_22591_lociStitched_lociStitched	chr20	39656448	39659811	1	3364	11105.6349	3577	n
1_5_MACS_peak_23280_lociStitched_lociStitched	chr21	39640264	39669651	1	29388	11102.4086	3578	n
1_3_MACS_peak_4606_lociStitched_lociStitched	chr10	70844771	70862887	1	18117	11094.2384	3579	n
1_2_MACS_peak_31562_lociStitched_lociStitched	chr6	126265143	126281068	1	15926	11091.7625	3580	n
1_1_MACS_peak_30630_lociStitched_lociStitched	chr6	31237428	31241645	1	4218	11086.493	3581	n
1_2_MACS_peak_20754_lociStitched_lociStitched	chr2	146497704	146511980	1	14277	11085.314	3582	n
1_2_MACS_peak_16700_lociStitched_lociStitched	chr18	19178585	19186323	1	7739	11083.9112	3583	n
1_1_MACS_peak_10857_lociStitched_lociStitched	chr14	68281877	68288948	1	7072	11078.8428	3584	n
1_3_MACS_peak_22046_lociStitched_lociStitched	chr20	4131614	4153578	1	21965	11074.2488	3585	n
1_3_MACS_peak_3275_lociStitched_lociStitched	chr1	218632510	218649024	1	16515	11061.0772	3586	n
1_1_MACS_peak_36208_lociStitched_lociStitched	chr9	92218019	92222336	1	4318	11052.3834	3587	n
1_1_MACS_peak_2570_lociStitched_lociStitched	chr1	166806913	166810916	1	4004	11049.4809	3588	n
1_3_MACS_peak_36714_lociStitched_lociStitched	chr9	125577999	125591839	1	13841	11048.472	3589	n
1_1_MACS_peak_3412_lociStitched_lociStitched	chr1	226185065	226192094	1	7030	11034.1242	3590	n
1_4_MACS_peak_25988_lociStitched_lociStitched	chr3	152759036	152789777	1	30742	11032.9449	3591	n
1_1_MACS_peak_5801_lociStitched_lociStitched	chr11	9480745	9484621	1	3877	11017.1424	3592	n
1_1_MACS_peak_33180_lociStitched_lociStitched	chr7	77324476	77327902	1	3427	11011.8492	3593	n
1_3_MACS_peak_12459_lociStitched_lociStitched	chr15	75985185	75997894	1	12710	10999.6395	3594	n
1_2_MACS_peak_11872_lociStitched_lociStitched	chr15	45865858	45881475	1	15618	10999.0531	3595	n
1_2_MACS_peak_27080_lociStitched_lociStitched	chr4	48775240	48783583	1	8344	10982.7252	3596	n
1_1_MACS_peak_10554_lociStitched_lociStitched	chr14	39899663	39903291	1	3629	10981.2304	3597	n
1_4_MACS_peak_8749_lociStitched_lociStitched	chr12	92600971	92629156	1	28186	10980.876	3598	n
1_1_MACS_peak_33392_lociStitched_lociStitched	chr7	101927397	101932995	1	5599	10972.6398	3599	n
1_7_MACS_peak_3098_lociStitched_lociStitched	chr1	206530758	206562939	1	32182	10970.5029	3600	n
1_1_MACS_peak_9261_lociStitched_lociStitched	chr12	120905530	120908757	1	3228	10969.2184	3601	n
1_1_MACS_peak_18654_lociStitched_lociStitched	chr19	51868200	51872455	1	4256	10966.837	3602	n
1_3_MACS_peak_23383_lociStitched_lociStitched	chr21	44983671	45002638	1	18968	10964.8227	3603	n
1_5_MACS_peak_30276_lociStitched_lociStitched	chr6	15336923	15371272	1	34350	10960.7659	3604	n
1_2_MACS_peak_33480_lociStitched_lociStitched	chr7	107378090	107386990	1	8901	10959.46	3605	n
1_3_MACS_peak_16304_lociStitched_lociStitched	chr17	78709283	78724783	1	15501	10944.55	3606	n
1_1_MACS_peak_24372_lociStitched_lociStitched	chr3	9955972	9960384	1	4413	10931.1712	3607	n
1_5_MACS_peak_1650_lociStitched_lociStitched	chr1	95178013	95208282	1	30270	10924.0821	3608	n
1_1_MACS_peak_23422_lociStitched_lociStitched	chr21	45659112	45664702	1	5591	10923.419	3609	n
1_1_MACS_peak_21542_lociStitched_lociStitched	chr2	220112075	220120631	1	8557	10921.734	3610	n
1_2_MACS_peak_9364_lociStitched_lociStitched	chr12	123751716	123763971	1	12256	10921.656	3611	n
1_4_MACS_peak_492_lociStitched_lociStitched	chr1	21642159	21662583	1	20425	10920.7128	3612	n
1_3_MACS_peak_9575_lociStitched_lociStitched	chr13	29184805	29199824	1	15020	10917.3111	3613	n
1_3_MACS_peak_26710_lociStitched_lociStitched	chr4	6257586	6272723	1	15138	10913.777	3614	n
1_1_MACS_peak_21262_lociStitched_lociStitched	chr2	201726846	201730622	1	3777	10910.752	3615	n
1_1_MACS_peak_5782_lociStitched_lociStitched	chr11	8931109	8936960	1	5852	10910.3597	3616	n
1_4_MACS_peak_2602_lociStitched_lociStitched	chr1	167861650	167882309	1	20660	10907.952	3617	n
1_2_MACS_peak_35031_lociStitched_lociStitched	chr8	104032200	104044349	1	12150	10906.1573	3618	n
1_1_MACS_peak_17570_lociStitched_lociStitched	chr19	9730551	9735450	1	4900	10904.6841	3619	n
1_1_MACS_peak_1188_lociStitched_lociStitched	chr1	46150776	46155003	1	4228	10899.3195	3620	n
1_2_MACS_peak_17354_lociStitched_lociStitched	chr19	3697771	3711300	1	13530	10894.9037	3621	n
1_1_MACS_peak_30933_lociStitched_lociStitched	chr6	42712391	42716068	1	3678	10893.8479	3622	n
1_2_MACS_peak_16569_lociStitched_lociStitched	chr18	9014246	9023547	1	9302	10890.5409	3623	n
1_1_MACS_peak_14248_lociStitched_lociStitched	chr16	86010947	86021484	1	10538	10888.9358	3624	n
1_1_MACS_peak_13907_lociStitched_lociStitched	chr16	67967487	67972090	1	4604	10878.7302	3625	n
1_5_MACS_peak_18327_lociStitched_lociStitched	chr19	43953754	43991849	1	38096	10868.5035	3626	n
1_4_MACS_peak_33410_lociStitched_lociStitched	chr7	102245531	102254851	1	9321	10866.188	3627	n
1_1_MACS_peak_17997_lociStitched_lociStitched	chr19	19752122	19755347	1	3226	10864.7025	3628	n
1_5_MACS_peak_9714_lociStitched_lociStitched	chr13	41534558	41572652	1	38095	10864.4088	3629	n
1_1_MACS_peak_35095_lociStitched_lociStitched	chr8	116677703	116682195	1	4493	10861.656	3630	n
1_3_MACS_peak_29713_lociStitched_lociStitched	chr5	172395015	172416581	1	21567	10858.481	3631	n
1_1_MACS_peak_25441_lociStitched_lociStitched	chr3	107241082	107245313	1	4232	10856.3229	3632	n
1_1_MACS_peak_11917_lociStitched_lociStitched	chr15	51054634	51059103	1	4470	10853.4134	3633	n
1_1_MACS_peak_20578_lociStitched_lociStitched	chr2	128457711	128460621	1	2911	10847.316	3634	n
1_2_MACS_peak_28391_lociStitched_lociStitched	chr5	52093974	52107528	1	13555	10844.5554	3635	n
1_1_MACS_peak_12053_lociStitched_lociStitched	chr15	58430110	58442838	1	12729	10844.256	3636	n
1_1_MACS_peak_8244_lociStitched_lociStitched	chr12	50502645	50507490	1	4846	10836.8115	3637	n
1_1_MACS_peak_32170_lociStitched_lociStitched	chr6	169612718	169616496	1	3779	10828.8814	3638	n
1_1_MACS_peak_16615_lociStitched_lociStitched	chr18	10053600	10061546	1	7947	10828.0142	3639	n
1_3_MACS_peak_2962_lociStitched_lociStitched	chr1	200595695	200625086	1	29392	10824.7053	3640	n
1_4_MACS_peak_34414_lociStitched_lociStitched	chr8	29993736	30020205	1	26470	10823.1741	3641	n
1_2_MACS_peak_23864_lociStitched_lociStitched	chr22	37044169	37059030	1	14862	10818.808	3642	n
1_2_MACS_peak_12552_lociStitched_lociStitched	chr15	80444230	80454979	1	10750	10816.7187	3643	n
1_2_MACS_peak_16641_lociStitched_lociStitched	chr18	12306387	12315068	1	8682	10813.9217	3644	n
1_1_MACS_peak_1390_lociStitched_lociStitched	chr1	61541772	61550000	1	8229	10811.592	3645	n
1_1_MACS_peak_16086_lociStitched_lociStitched	chr17	73176957	73180456	1	3500	10810.8603	3646	n
1_2_MACS_peak_15476_lociStitched_lociStitched	chr17	45275703	45285334	1	9632	10807.9082	3647	n
1_1_MACS_peak_15189_lociStitched_lociStitched	chr17	36902986	36910211	1	7226	10807.155	3648	n
1_3_MACS_peak_21583_lociStitched_lociStitched	chr2	224734759	224763345	1	28587	10805.508	3649	n
1_2_MACS_peak_20218_lociStitched_lociStitched	chr2	98275725	98290690	1	14966	10801.737	3650	n
1_1_MACS_peak_37057_lociStitched_lociStitched	chr9	139413316	139419156	1	5841	10801.08	3651	n
1_2_MACS_peak_8664_lociStitched_lociStitched	chr12	76413762	76427055	1	13294	10795.2453	3652	n
1_1_MACS_peak_20925_lociStitched_lociStitched	chr2	163173393	163178392	1	5000	10792.3411	3653	n
1_4_MACS_peak_10783_lociStitched_lociStitched	chr14	62102250	62131660	1	29411	10787.588	3654	n
1_1_MACS_peak_8590_lociStitched_lociStitched	chr12	69003574	69007472	1	3899	10782.2578	3655	n
1_1_MACS_peak_22612_lociStitched_lociStitched	chr20	42837172	42840992	1	3821	10779.658	3656	n
1_1_MACS_peak_7594_lociStitched_lociStitched	chr12	3999941	4009209	1	9269	10779.6108	3657	n
1_2_MACS_peak_26566_lociStitched_lociStitched	chr3	196465958	196477009	1	11052	10775.8301	3658	n
1_1_MACS_peak_33895_lociStitched_lociStitched	chr7	148841758	148846190	1	4433	10773.7488	3659	n
1_1_MACS_peak_7740_lociStitched_lociStitched	chr12	9099856	9105117	1	5262	10772.4236	3660	n
1_4_MACS_peak_13025_lociStitched_lociStitched	chr16	3124308	3157390	1	33083	10771.4992	3661	n
1_2_MACS_peak_27954_lociStitched_lociStitched	chr4	174240311	174257225	1	16915	10769.1438	3662	n
1_2_MACS_peak_3078_lociStitched_lociStitched	chr1	205636806	205650365	1	13560	10768.5578	3663	n
1_3_MACS_peak_2006_lociStitched_lociStitched	chr1	121252655	121272830	1	20176	10763.3625	3664	n
1_1_MACS_peak_14082_lociStitched_lociStitched	chr16	75680322	75684189	1	3868	10762.2477	3665	n
1_3_MACS_peak_34911_lociStitched_lociStitched	chr8	96191686	96209035	1	17350	10761.5847	3666	n
1_1_MACS_peak_4186_lociStitched_lociStitched	chr10	27146226	27151248	1	5023	10758.6306	3667	n
1_6_MACS_peak_12644_lociStitched_lociStitched	chr15	86141805	86175998	1	34194	10757.1178	3668	n
1_1_MACS_peak_23682_lociStitched_lociStitched	chr22	26874713	26880743	1	6031	10749.681	3669	n
1_3_MACS_peak_23347_lociStitched_lociStitched	chr21	43706603	43731108	1	24506	10747.893	3670	n
1_3_MACS_peak_36785_lociStitched_lociStitched	chr9	129136239	129156726	1	20488	10747.4802	3671	n
1_3_MACS_peak_20199_lociStitched_lociStitched	chr2	97271502	97290327	1	18826	10747.1925	3672	n
1_1_MACS_peak_20459_lociStitched_lociStitched	chr2	113635921	113643717	1	7797	10746.0064	3673	n
1_1_MACS_peak_22737_lociStitched_lociStitched	chr20	47536125	47539619	1	3495	10743.7006	3674	n
1_3_MACS_peak_8176_lociStitched_lociStitched	chr12	48591097	48612071	1	20975	10740.7854	3675	n
1_1_MACS_peak_14161_lociStitched_lociStitched	chr16	83837512	83843247	1	5736	10740.508	3676	n
1_2_MACS_peak_8197_lociStitched_lociStitched	chr12	49411094	49423211	1	12118	10738.0854	3677	n
1_2_MACS_peak_12403_lociStitched_lociStitched	chr15	74340056	74347106	1	7051	10735.035	3678	n
1_1_MACS_peak_13226_lociStitched_lociStitched	chr16	14722955	14728423	1	5469	10731.4968	3679	n
1_1_MACS_peak_3000_lociStitched_lociStitched	chr1	202127844	202133443	1	5600	10730.4835	3680	n
1_3_MACS_peak_29997_lociStitched_lociStitched	chr6	4301416	4324380	1	22965	10726.4844	3681	n
1_1_MACS_peak_3437_lociStitched_lociStitched	chr1	226923148	226928228	1	5081	10722.864	3682	n
1_1_MACS_peak_7291_lociStitched_lociStitched	chr11	118305229	118310060	1	4832	10719.0228	3683	n
1_4_MACS_peak_22397_lociStitched_lociStitched	chr20	32828243	32857609	1	29367	10712.7168	3684	n
1_4_MACS_peak_23575_lociStitched_lociStitched	chr22	20903059	20933289	1	30231	10710.489	3685	n
1_1_MACS_peak_6196_lociStitched_lociStitched	chr11	47786809	47790879	1	4071	10705.728	3686	n
1_2_MACS_peak_30770_lociStitched_lociStitched	chr6	34782690	34804776	1	22087	10702.8756	3687	n
1_2_MACS_peak_37854_lociStitched_lociStitched	chrX	129295597	129310238	1	14642	10695.2505	3688	n
1_2_MACS_peak_24382_lociStitched_lociStitched	chr3	10182759	10192111	1	9353	10689.336	3689	n
1_2_MACS_peak_20297_lociStitched_lociStitched	chr2	102312899	102322259	1	9361	10680.696	3690	n
1_1_MACS_peak_22932_lociStitched_lociStitched	chr20	60638548	60643497	1	4950	10677.4675	3691	n
1_1_MACS_peak_21946_lociStitched_lociStitched	chr20	1513548	1519905	1	6358	10662.5961	3692	n
1_2_MACS_peak_14282_lociStitched_lociStitched	chr16	88490624	88498521	1	7898	10662.5294	3693	n
1_3_MACS_peak_4315_lociStitched_lociStitched	chr10	33936571	33954102	1	17532	10662.3542	3694	n
1_2_MACS_peak_33860_lociStitched_lociStitched	chr7	142996738	143021728	1	24991	10653.237	3695	n
1_7_MACS_peak_32432_lociStitched_lociStitched	chr7	17159268	17193560	1	34293	10647.666	3696	n
1_2_MACS_peak_15379_lociStitched_lociStitched	chr17	41790709	41800987	1	10279	10638.7578	3697	n
1_2_MACS_peak_28518_lociStitched_lociStitched	chr5	64329908	64340208	1	10301	10635.78	3698	n
1_3_MACS_peak_34575_lociStitched_lociStitched	chr8	48335722	48351752	1	16031	10632.699	3699	n
1_2_MACS_peak_17870_lociStitched_lociStitched	chr19	17345674	17359458	1	13785	10626.0856	3700	n
1_5_MACS_peak_9964_lociStitched_lociStitched	chr13	52192921	52219559	1	26639	10625.8982	3701	n
1_2_MACS_peak_1847_lociStitched_lociStitched	chr1	112274353	112283531	1	9179	10625.3706	3702	n
1_1_MACS_peak_654_lociStitched_lociStitched	chr1	26826127	26828959	1	2833	10624.248	3703	n
1_1_MACS_peak_4184_lociStitched_lociStitched	chr10	27020506	27035604	1	15099	10622.9528	3704	n
1_1_MACS_peak_19155_lociStitched_lociStitched	chr2	26465392	26469526	1	4135	10622.7264	3705	n
1_1_MACS_peak_36211_lociStitched_lociStitched	chr9	92272930	92279427	1	6498	10621.2956	3706	n
1_4_MACS_peak_26860_lociStitched_lociStitched	chr4	23932063	23950656	1	18594	10620.3216	3707	n
1_1_MACS_peak_35860_lociStitched_lociStitched	chr9	35488671	35492910	1	4240	10613.1843	3708	n
1_1_MACS_peak_16955_lociStitched_lociStitched	chr18	54228783	54243618	1	14836	10611.4755	3709	n
1_3_MACS_peak_7237_lociStitched_lociStitched	chr11	115789582	115814054	1	24473	10608.612	3710	n
1_1_MACS_peak_29860_lociStitched_lociStitched	chr5	179123882	179128226	1	4345	10608.048	3711	n
1_1_MACS_peak_9736_lociStitched_lociStitched	chr13	42613422	42616478	1	3057	10600.3472	3712	n
1_2_MACS_peak_36562_lociStitched_lociStitched	chr9	115651733	115661831	1	10099	10593.8118	3713	n
1_2_MACS_peak_13756_lociStitched_lociStitched	chr16	56448873	56460282	1	11410	10592.1156	3714	n
1_1_MACS_peak_21816_lociStitched_lociStitched	chr2	238874599	238879417	1	4819	10590.9276	3715	n
1_4_MACS_peak_4123_lociStitched_lociStitched	chr10	22885981	22905873	1	19893	10590.5008	3716	n
1_3_MACS_peak_11203_lociStitched_lociStitched	chr14	88593806	88612011	1	18206	10589.8485	3717	n
1_2_MACS_peak_2171_lociStitched_lociStitched	chr1	150970928	150981990	1	11063	10589.6526	3718	n
1_1_MACS_peak_15190_lociStitched_lociStitched	chr17	36952843	36957071	1	4229	10581.8384	3719	n
1_1_MACS_peak_29226_lociStitched_lociStitched	chr5	137366729	137369862	1	3134	10581.3942	3720	n
1_2_MACS_peak_12252_lociStitched_lociStitched	chr15	66992742	67010022	1	17281	10580.544	3721	n
1_2_MACS_peak_29128_lociStitched_lociStitched	chr5	131628295	131635068	1	6774	10577.3941	3722	n
1_7_MACS_peak_2127_lociStitched_lociStitched	chr1	149724244	149765114	1	40871	10577.156	3723	n
1_3_MACS_peak_24287_lociStitched_lociStitched	chr3	4450434	4469662	1	19229	10575.4	3724	n
1_1_MACS_peak_14021_lociStitched_lociStitched	chr16	72818787	72823825	1	5039	10575.2658	3725	n
1_3_MACS_peak_20210_lociStitched_lociStitched	chr2	97533086	97555282	1	22197	10569.7352	3726	n
1_2_MACS_peak_26037_lociStitched_lociStitched	chr3	156293627	156307369	1	13743	10567.598	3727	n
1_1_MACS_peak_18072_lociStitched_lociStitched	chr19	33862289	33866066	1	3778	10566.1575	3728	n
1_1_MACS_peak_35853_lociStitched_lociStitched	chr9	35070110	35074109	1	4000	10563.3585	3729	n
1_3_MACS_peak_15039_lociStitched_lociStitched	chr17	29813377	29836997	1	23621	10562.864	3730	n
1_1_MACS_peak_36888_lociStitched_lociStitched	chr9	131871534	131877151	1	5618	10561.6451	3731	n
1_1_MACS_peak_13612_lociStitched_lociStitched	chr16	30932143	30936517	1	4375	10557.5238	3732	n
1_5_MACS_peak_27874_lociStitched_lociStitched	chr4	159122042	159138677	1	16636	10556.571	3733	n
1_3_MACS_peak_31425_lociStitched_lociStitched	chr6	111430358	111445529	1	15172	10555.9818	3734	n
1_1_MACS_peak_36000_lociStitched_lociStitched	chr9	74252116	74264341	1	12226	10541.6175	3735	n
1_1_MACS_peak_3712_lociStitched_lociStitched	chr1	244210083	244213923	1	3841	10538.88	3736	n
1_6_MACS_peak_9908_lociStitched_lociStitched	chr13	50100897	50127536	1	26640	10535.7245	3737	n
1_2_MACS_peak_31001_lociStitched_lociStitched	chr6	45387022	45392944	1	5923	10534.6458	3738	n
1_4_MACS_peak_3779_lociStitched_lociStitched	chr1	247597008	247622459	1	25452	10531.6238	3739	n
1_1_MACS_peak_22442_lociStitched_lociStitched	chr20	34354945	34362287	1	7343	10530.6306	3740	n
1_3_MACS_peak_17542_lociStitched_lociStitched	chr19	8475390	8490270	1	14881	10530.576	3741	n
1_4_MACS_peak_20008_lociStitched_lociStitched	chr2	74966388	74993023	1	26636	10523.4885	3742	n
1_2_MACS_peak_24860_lociStitched_lociStitched	chr3	45173646	45188524	1	14879	10523.2094	3743	n
1_2_MACS_peak_13967_lociStitched_lociStitched	chr16	70048407	70062452	1	14046	10522.514	3744	n
1_1_MACS_peak_30964_lociStitched_lociStitched	chr6	43736940	43743331	1	6392	10522.1424	3745	n
1_1_MACS_peak_17178_lociStitched_lociStitched	chr19	487549	490309	1	2761	10520.568	3746	n
1_4_MACS_peak_25574_lociStitched_lociStitched	chr3	121950769	121976724	1	25956	10516.966	3747	n
1_1_MACS_peak_32975_lociStitched_lociStitched	chr7	66204380	66207842	1	3463	10508.901	3748	n
1_2_MACS_peak_28664_lociStitched_lociStitched	chr5	76248739	76258442	1	9704	10506.4084	3749	n
1_1_MACS_peak_33025_lociStitched_lociStitched	chr7	72933950	72937795	1	3846	10498.0035	3750	n
1_7_MACS_peak_36033_lociStitched_lociStitched	chr9	75744817	75770166	1	25350	10497.0209	3751	n
1_2_MACS_peak_9829_lociStitched_lociStitched	chr13	47168802	47183711	1	14910	10495.936	3752	n
1_3_MACS_peak_23198_lociStitched_lociStitched	chr21	36166791	36184334	1	17544	10494.2226	3753	n
1_4_MACS_peak_37918_lociStitched_lociStitched	chrX	148606195	148623876	1	17682	10490.1373	3754	n
1_4_MACS_peak_10885_lociStitched_lociStitched	chr14	68967164	68995267	1	28104	10482.419	3755	n
1_2_MACS_peak_14169_lociStitched_lociStitched	chr16	84101159	84120768	1	19610	10475.1278	3756	n
1_1_MACS_peak_32647_lociStitched_lociStitched	chr7	30632960	30636424	1	3465	10474.4432	3757	n
1_5_MACS_peak_10852_lociStitched_lociStitched	chr14	68146459	68171246	1	24788	10472.5075	3758	n
1_1_MACS_peak_13811_lociStitched_lociStitched	chr16	58032106	58036276	1	4171	10468.785	3759	n
1_3_MACS_peak_17361_lociStitched_lociStitched	chr19	3976256	3990651	1	14396	10466.6045	3760	n
1_3_MACS_peak_4565_lociStitched_lociStitched	chr10	65013897	65029549	1	15653	10466.4924	3761	n
1_1_MACS_peak_11425_lociStitched_lociStitched	chr14	100837831	100844498	1	6668	10462.5231	3762	n
1_1_MACS_peak_26676_lociStitched_lociStitched	chr4	2932212	2938029	1	5818	10460.1294	3763	n
1_1_MACS_peak_555_lociStitched_lociStitched	chr1	24068979	24071928	1	2950	10455.0897	3764	n
1_3_MACS_peak_6655_lociStitched_lociStitched	chr11	68033173	68050936	1	17764	10453.5255	3765	n
1_2_MACS_peak_3576_lociStitched_lociStitched	chr1	233243308	233251771	1	8464	10444.1883	3766	n
1_2_MACS_peak_33921_lociStitched_lociStitched	chr7	150176271	150187836	1	11566	10432.7865	3767	n
1_2_MACS_peak_33735_lociStitched_lociStitched	chr7	135655425	135667563	1	12139	10431.3972	3768	n
1_2_MACS_peak_8562_lociStitched_lociStitched	chr12	66660192	66676087	1	15896	10430.299	3769	n
1_1_MACS_peak_23960_lociStitched_lociStitched	chr22	39265492	39269686	1	4195	10426.284	3770	n
1_3_MACS_peak_7347_lociStitched_lociStitched	chr11	121444569	121462474	1	17906	10420.71	3771	n
1_1_MACS_peak_22642_lociStitched_lociStitched	chr20	44460112	44464891	1	4780	10419.6537	3772	n
1_1_MACS_peak_23634_lociStitched_lociStitched	chr22	24108051	24111824	1	3774	10419.5168	3773	n
1_2_MACS_peak_23232_lociStitched_lociStitched	chr21	37212797	37229198	1	16402	10416.2751	3774	n
1_2_MACS_peak_5391_lociStitched_lociStitched	chr10	120546115	120554874	1	8760	10411.8233	3775	n
1_1_MACS_peak_474_lociStitched_lociStitched	chr1	21111960	21115578	1	3619	10407.9006	3776	n
1_1_MACS_peak_2179_lociStitched_lociStitched	chr1	151128407	151133900	1	5494	10407.5871	3777	n
1_1_MACS_peak_26613_lociStitched_lociStitched	chr4	774128	778827	1	4700	10404.9957	3778	n
1_3_MACS_peak_24902_lociStitched_lociStitched	chr3	46338129	46363941	1	25813	10404.8172	3779	n
1_2_MACS_peak_29428_lociStitched_lociStitched	chr5	148170014	148190745	1	20732	10398.6696	3780	n
1_1_MACS_peak_15233_lociStitched_lociStitched	chr17	37909109	37913022	1	3914	10397.2323	3781	n
1_4_MACS_peak_997_lociStitched_lociStitched	chr1	39857037	39875958	1	18922	10397.0895	3782	n
1_3_MACS_peak_28264_lociStitched_lociStitched	chr5	36650962	36663221	1	12260	10384.5989	3783	n
1_3_MACS_peak_11334_lociStitched_lociStitched	chr14	93248549	93261825	1	13277	10381.832	3784	n
1_3_MACS_peak_25917_lociStitched_lociStitched	chr3	143560660	143576703	1	16044	10381.4253	3785	n
1_1_MACS_peak_5603_lociStitched_lociStitched	chr11	447620	452094	1	4475	10381.0222	3786	n
1_2_MACS_peak_33357_lociStitched_lociStitched	chr7	100727635	100744661	1	17027	10380.7522	3787	n
1_3_MACS_peak_22429_lociStitched_lociStitched	chr20	33891460	33916058	1	24599	10368.057	3788	n
1_4_MACS_peak_31856_lociStitched_lociStitched	chr6	146888701	146920904	1	32204	10359.7051	3789	n
1_3_MACS_peak_35338_lociStitched_lociStitched	chr8	129160683	129189907	1	29225	10356.9856	3790	n
1_3_MACS_peak_24226_lociStitched_lociStitched	chr22	47210832	47231430	1	20599	10356.6744	3791	n
1_3_MACS_peak_10957_lociStitched_lociStitched	chr14	71158084	71169491	1	11408	10356.4153	3792	n
1_2_MACS_peak_10864_lociStitched_lociStitched	chr14	68732603	68746443	1	13841	10355.088	3793	n
1_2_MACS_peak_20335_lociStitched_lociStitched	chr2	105940834	105947795	1	6962	10349.6148	3794	n
1_1_MACS_peak_27782_lociStitched_lociStitched	chr4	148651960	148655893	1	3934	10345.3632	3795	n
1_1_MACS_peak_12899_lociStitched_lociStitched	chr15	102190118	102193851	1	3734	10344.143	3796	n
1_2_MACS_peak_36318_lociStitched_lociStitched	chr9	98822620	98830269	1	7650	10340.6831	3797	n
1_3_MACS_peak_16971_lociStitched_lociStitched	chr18	55394771	55417597	1	22827	10337.8954	3798	n
1_4_MACS_peak_26852_lociStitched_lociStitched	chr4	20616725	20632115	1	15391	10332.846	3799	n
1_3_MACS_peak_10336_lociStitched_lociStitched	chr14	21438612	21459187	1	20576	10326.5925	3800	n
1_4_MACS_peak_10035_lociStitched_lociStitched	chr13	77503296	77534390	1	31095	10326.3174	3801	n
1_1_MACS_peak_6974_lociStitched_lociStitched	chr11	82866376	82870152	1	3777	10326.2272	3802	n
1_2_MACS_peak_19809_lociStitched_lociStitched	chr2	68499074	68519247	1	20174	10324.5414	3803	n
1_3_MACS_peak_11255_lociStitched_lociStitched	chr14	91254174	91272378	1	18205	10323.4884	3804	n
1_2_MACS_peak_6127_lociStitched_lociStitched	chr11	45062795	45081726	1	18932	10311.7157	3805	n
1_4_MACS_peak_24016_lociStitched_lociStitched	chr22	40873476	40908067	1	34592	10311.5771	3806	n
1_2_MACS_peak_19543_lociStitched_lociStitched	chr2	47129246	47144302	1	15057	10310.3488	3807	n
1_1_MACS_peak_27005_lociStitched_lociStitched	chr4	39638718	39642652	1	3935	10309.8338	3808	n
1_3_MACS_peak_32063_lociStitched_lociStitched	chr6	159415561	159427501	1	11941	10308.996	3809	n
1_1_MACS_peak_8840_lociStitched_lociStitched	chr12	96586726	96591059	1	4334	10308.207	3810	n
1_3_MACS_peak_28448_lociStitched_lociStitched	chr5	55771433	55791180	1	19748	10305.9593	3811	n
1_3_MACS_peak_37548_lociStitched_lociStitched	chrX	52949147	52965104	1	15958	10305.0306	3812	n
1_4_MACS_peak_18516_lociStitched_lociStitched	chr19	48747343	48763968	1	16626	10304.175	3813	n
1_3_MACS_peak_22584_lociStitched_lociStitched	chr20	39510464	39524880	1	14417	10303.1152	3814	n
1_1_MACS_peak_333_lociStitched_lociStitched	chr1	15849458	15854401	1	4944	10302.6949	3815	n
1_4_MACS_peak_17048_lociStitched_lociStitched	chr18	60804838	60830853	1	26016	10299.3385	3816	n
1_1_MACS_peak_30829_lociStitched_lociStitched	chr6	36786602	36796799	1	10198	10296.9306	3817	n
1_4_MACS_peak_29433_lociStitched_lociStitched	chr5	148513340	148535650	1	22311	10296.065	3818	n
1_2_MACS_peak_16277_lociStitched_lociStitched	chr17	77001160	77007041	1	5882	10292.9262	3819	n
1_1_MACS_peak_8965_lociStitched_lociStitched	chr12	105500412	105504241	1	3830	10288.1401	3820	n
1_2_MACS_peak_2747_lociStitched_lociStitched	chr1	180119218	180127071	1	7854	10282.7182	3821	n
1_6_MACS_peak_15317_lociStitched_lociStitched	chr17	40490361	40532108	1	41748	10282.2861	3822	n
1_7_MACS_peak_33152_lociStitched_lociStitched	chr7	76811601	76852678	1	41078	10281.5731	3823	n
1_4_MACS_peak_24432_lociStitched_lociStitched	chr3	12210799	12236798	1	26000	10280.0046	3824	n
1_4_MACS_peak_17053_lociStitched_lociStitched	chr18	60890378	60921842	1	31465	10279.2888	3825	n
1_3_MACS_peak_1003_lociStitched_lociStitched	chr1	40004154	40015979	1	11826	10268.83	3826	n
1_3_MACS_peak_27922_lociStitched_lociStitched	chr4	169398683	169409305	1	10623	10268.2874	3827	n
1_4_MACS_peak_26016_lociStitched_lociStitched	chr3	154483060	154514135	1	31076	10267.18	3828	n
1_2_MACS_peak_17450_lociStitched_lociStitched	chr19	6391820	6407549	1	15730	10261.5996	3829	n
1_1_MACS_peak_36946_lociStitched_lociStitched	chr9	133587250	133590304	1	3055	10260.8292	3830	n
1_5_MACS_peak_14636_lociStitched_lociStitched	chr17	8678629	8711743	1	33115	10255.4058	3831	n
1_4_MACS_peak_27101_lociStitched_lociStitched	chr4	54553136	54584475	1	31340	10254.1208	3832	n
1_1_MACS_peak_7249_lociStitched_lociStitched	chr11	116966362	116970484	1	4123	10252.2384	3833	n
1_1_MACS_peak_22645_lociStitched_lociStitched	chr20	44518355	44523971	1	5617	10246.9536	3834	n
1_1_MACS_peak_14845_lociStitched_lociStitched	chr17	19549873	19553017	1	3145	10246.9248	3835	n
1_2_MACS_peak_11775_lociStitched_lociStitched	chr15	41194102	41203313	1	9212	10245.3953	3836	n
1_2_MACS_peak_17446_lociStitched_lociStitched	chr19	6271828	6280827	1	9000	10245.3615	3837	n
1_2_MACS_peak_34920_lociStitched_lociStitched	chr8	97261447	97276456	1	15010	10243.6425	3838	n
1_1_MACS_peak_19710_lociStitched_lociStitched	chr2	62489468	62497011	1	7544	10242.6397	3839	n
1_1_MACS_peak_18125_lociStitched_lociStitched	chr19	36132220	36140451	1	8232	10241.0102	3840	n
1_1_MACS_peak_2694_lociStitched_lociStitched	chr1	174967351	174970944	1	3594	10238.9721	3841	n
1_5_MACS_peak_31704_lociStitched_lociStitched	chr6	137461835	137488668	1	26834	10234.1062	3842	n
1_1_MACS_peak_29861_lociStitched_lociStitched	chr5	179158209	179162040	1	3832	10226.8545	3843	n
1_4_MACS_peak_3886_lociStitched_lociStitched	chr10	5886870	5909435	1	22566	10219.6885	3844	n
1_1_MACS_peak_9146_lociStitched_lociStitched	chr12	112449259	112453218	1	3960	10218.179	3845	n
1_1_MACS_peak_36654_lociStitched_lociStitched	chr9	123193327	123206453	1	13127	10217.2784	3846	n
1_1_MACS_peak_2150_lociStitched_lociStitched	chr1	150334983	150339043	1	4061	10214.554	3847	n
1_2_MACS_peak_1742_lociStitched_lociStitched	chr1	109093636	109104263	1	10628	10212.547	3848	n
1_4_MACS_peak_33866_lociStitched_lociStitched	chr7	143104267	143135435	1	31169	10210.6368	3849	n
1_3_MACS_peak_29853_lociStitched_lociStitched	chr5	179011735	179035809	1	24075	10204.9686	3850	n
1_4_MACS_peak_1376_lociStitched_lociStitched	chr1	60158711	60174268	1	15558	10199.1692	3851	n
1_2_MACS_peak_33616_lociStitched_lociStitched	chr7	128372689	128385220	1	12532	10187.703	3852	n
1_2_MACS_peak_32188_lociStitched_lociStitched	chr6	170597809	170606828	1	9020	10186.0586	3853	n
1_2_MACS_peak_17308_lociStitched_lociStitched	chr19	2768036	2777220	1	9185	10185.9744	3854	n
1_2_MACS_peak_22170_lociStitched_lociStitched	chr20	17614139	17633597	1	19459	10184.3172	3855	n
1_4_MACS_peak_5866_lociStitched_lociStitched	chr11	12137691	12156850	1	19160	10183.0085	3856	n
1_1_MACS_peak_26386_lociStitched_lociStitched	chr3	186646901	186652661	1	5761	10181.952	3857	n
1_1_MACS_peak_35229_lociStitched_lociStitched	chr8	125485552	125489301	1	3750	10166.5382	3858	n
1_1_MACS_peak_7069_lociStitched_lociStitched	chr11	95521590	95525030	1	3441	10166.232	3859	n
1_2_MACS_peak_5399_lociStitched_lociStitched	chr10	120835809	120841514	1	5706	10162.3165	3860	n
1_3_MACS_peak_30127_lociStitched_lociStitched	chr6	7308492	7325547	1	17056	10159.6635	3861	n
1_2_MACS_peak_25552_lociStitched_lociStitched	chr3	120460359	120476204	1	15846	10155.0605	3862	n
1_8_MACS_peak_30283_lociStitched_lociStitched	chr6	15389387	15443322	1	53936	10150.567	3863	n
1_3_MACS_peak_34307_lociStitched_lociStitched	chr8	24227221	24257065	1	29845	10146.96	3864	n
1_1_MACS_peak_23544_lociStitched_lociStitched	chr22	19871414	19876996	1	5583	10144.1686	3865	n
1_1_MACS_peak_32952_lociStitched_lociStitched	chr7	65443630	65448232	1	4603	10143.7284	3866	n
1_2_MACS_peak_6582_lociStitched_lociStitched	chr11	66078908	66087220	1	8313	10141.4712	3867	n
1_1_MACS_peak_14450_lociStitched_lociStitched	chr17	2610171	2616543	1	6373	10139.7636	3868	n
1_4_MACS_peak_31434_lociStitched_lociStitched	chr6	111724961	111749555	1	24595	10132.728	3869	n
1_4_MACS_peak_33466_lociStitched_lociStitched	chr7	106356282	106388551	1	32270	10132.466	3870	n
1_5_MACS_peak_16651_lociStitched_lociStitched	chr18	12595371	12611172	1	15802	10125.2808	3871	n
1_6_MACS_peak_29058_lociStitched_lociStitched	chr5	122029242	122072855	1	43614	10122.5773	3872	n
1_2_MACS_peak_23256_lociStitched_lociStitched	chr21	37793735	37804675	1	10941	10119.5	3873	n
1_3_MACS_peak_25706_lociStitched_lociStitched	chr3	128326278	128344298	1	18021	10112.824	3874	n
1_1_MACS_peak_33463_lociStitched_lociStitched	chr7	106299629	106302335	1	2707	10110.4278	3875	n
1_4_MACS_peak_34953_lociStitched_lociStitched	chr8	98225318	98254083	1	28766	10108.021	3876	n
1_2_MACS_peak_29083_lociStitched_lociStitched	chr5	125932211	125938120	1	5910	10104.39	3877	n
1_3_MACS_peak_23919_lociStitched_lociStitched	chr22	38197613	38215530	1	17918	10101.6046	3878	n
1_1_MACS_peak_12579_lociStitched_lociStitched	chr15	82336003	82340508	1	4506	10101.111	3879	n
1_5_MACS_peak_21486_lociStitched_lociStitched	chr2	218852019	218885643	1	33625	10100.6496	3880	n
1_2_MACS_peak_14278_lociStitched_lociStitched	chr16	88296345	88310469	1	14125	10100.0724	3881	n
1_3_MACS_peak_13275_lociStitched_lociStitched	chr16	17247601	17268575	1	20975	10098.981	3882	n
1_3_MACS_peak_3873_lociStitched_lociStitched	chr10	5315815	5336825	1	21011	10097.406	3883	n
1_2_MACS_peak_20290_lociStitched_lociStitched	chr2	102062261	102085084	1	22824	10096.8952	3884	n
1_2_MACS_peak_12126_lociStitched_lociStitched	chr15	62350584	62361328	1	10745	10095.0624	3885	n
1_2_MACS_peak_3420_lociStitched_lociStitched	chr1	226369193	226375419	1	6227	10083.007	3886	n
1_7_MACS_peak_27663_lociStitched_lociStitched	chr4	139312993	139332531	1	19539	10079.6542	3887	n
1_2_MACS_peak_6605_lociStitched_lociStitched	chr11	66684899	66698046	1	13148	10074.5461	3888	n
1_1_MACS_peak_10971_lociStitched_lociStitched	chr14	71786366	71790212	1	3847	10073.0586	3889	n
1_1_MACS_peak_13189_lociStitched_lociStitched	chr16	12006933	12010891	1	3959	10068.3604	3890	n
1_1_MACS_peak_37420_lociStitched_lociStitched	chrX	40500122	40507832	1	7711	10067.718	3891	n
1_1_MACS_peak_1918_lociStitched_lociStitched	chr1	116517854	116521927	1	4074	10061.1246	3892	n
1_4_MACS_peak_16398_lociStitched_lociStitched	chr17	80343992	80367355	1	23364	10057.7715	3893	n
1_1_MACS_peak_17951_lociStitched_lociStitched	chr19	18651970	18655948	1	3979	10054.7928	3894	n
1_2_MACS_peak_695_lociStitched_lociStitched	chr1	27690665	27697723	1	7059	10049.8862	3895	n
1_1_MACS_peak_34849_lociStitched_lociStitched	chr8	90768965	90772362	1	3398	10046.6275	3896	n
1_5_MACS_peak_12881_lociStitched_lociStitched	chr15	101733071	101751842	1	18772	10044.3621	3897	n
1_1_MACS_peak_36966_lociStitched_lociStitched	chr9	134268080	134274086	1	6007	10040.8308	3898	n
1_3_MACS_peak_22586_lociStitched_lociStitched	chr20	39570509	39592188	1	21680	10039.5449	3899	n
1_4_MACS_peak_31576_lociStitched_lociStitched	chr6	129810088	129833719	1	23632	10031.3595	3900	n
1_1_MACS_peak_6580_lociStitched_lociStitched	chr11	66033418	66037578	1	4161	10028.512	3901	n
1_4_MACS_peak_7555_lociStitched_lociStitched	chr12	1710074	1729194	1	19121	10028.44	3902	n
1_2_MACS_peak_6267_lociStitched_lociStitched	chr11	58404238	58422605	1	18368	10028.382	3903	n
1_1_MACS_peak_9922_lociStitched_lociStitched	chr13	50569048	50572991	1	3944	10028.2319	3904	n
1_3_MACS_peak_26226_lociStitched_lociStitched	chr3	177307501	177322248	1	14748	10026.4853	3905	n
1_3_MACS_peak_29416_lociStitched_lociStitched	chr5	147180099	147202360	1	22262	10026.3544	3906	n
1_5_MACS_peak_10364_lociStitched_lociStitched	chr14	23005372	23043623	1	38252	10025.5871	3907	n
1_3_MACS_peak_10424_lociStitched_lociStitched	chr14	24487741	24519379	1	31639	10022.9184	3908	n
1_3_MACS_peak_13289_lociStitched_lociStitched	chr16	17498369	17512245	1	13877	10022.6348	3909	n
1_2_MACS_peak_5031_lociStitched_lociStitched	chr10	94164150	94181267	1	17118	10022.0035	3910	n
1_1_MACS_peak_16643_lociStitched_lociStitched	chr18	12375244	12378629	1	3386	10021.9695	3911	n
1_2_MACS_peak_33739_lociStitched_lociStitched	chr7	137437628	137460086	1	22459	10020.7596	3912	n
1_4_MACS_peak_21639_lociStitched_lociStitched	chr2	230159920	230181371	1	21452	10019.7621	3913	n
1_2_MACS_peak_36580_lociStitched_lociStitched	chr9	116165103	116180261	1	15159	10017.9222	3914	n
1_3_MACS_peak_28016_lociStitched_lociStitched	chr4	185424412	185437704	1	13293	10016.8512	3915	n
1_1_MACS_peak_772_lociStitched_lociStitched	chr1	29208595	29215263	1	6669	10010.6684	3916	n
1_4_MACS_peak_17776_lociStitched_lociStitched	chr19	14770742	14797545	1	26804	10008.2402	3917	n
1_2_MACS_peak_17388_lociStitched_lociStitched	chr19	4419646	4433801	1	14156	10007.585	3918	n
1_1_MACS_peak_32835_lociStitched_lociStitched	chr7	44834991	44838730	1	3740	10004.0684	3919	n
1_1_MACS_peak_17620_lociStitched_lociStitched	chr19	10762768	10767280	1	4513	10004.0064	3920	n
1_5_MACS_peak_16498_lociStitched_lociStitched	chr18	2959458	2983556	1	24099	10003.0798	3921	n
1_2_MACS_peak_10808_lociStitched_lociStitched	chr14	65164302	65176843	1	12542	9996.4311	3922	n
1_4_MACS_peak_37194_lociStitched_lociStitched	chrX	12907894	12930065	1	22172	9992.4697	3923	n
1_2_MACS_peak_12466_lociStitched_lociStitched	chr15	76050085	76071137	1	21053	9991.2792	3924	n
1_1_MACS_peak_3511_lociStitched_lociStitched	chr1	230201083	230205088	1	4006	9986.4675	3925	n
1_4_MACS_peak_13508_lociStitched_lociStitched	chr16	29259156	29284992	1	25837	9985.614	3926	n
1_4_MACS_peak_34371_lociStitched_lociStitched	chr8	28903621	28927192	1	23572	9984.6756	3927	n
1_2_MACS_peak_27303_lociStitched_lociStitched	chr4	83930721	83945581	1	14861	9978.49	3928	n
1_4_MACS_peak_31836_lociStitched_lociStitched	chr6	144974734	144997219	1	22486	9974.346	3929	n
1_1_MACS_peak_14583_lociStitched_lociStitched	chr17	7253071	7256982	1	3912	9972.6589	3930	n
1_1_MACS_peak_14311_lociStitched_lociStitched	chr16	89178956	89186401	1	7446	9971.833	3931	n
1_3_MACS_peak_3175_lociStitched_lociStitched	chr1	208380215	208397625	1	17411	9962.002	3932	n
1_1_MACS_peak_27669_lociStitched_lociStitched	chr4	140003171	140006475	1	3305	9959.5776	3933	n
1_3_MACS_peak_36474_lociStitched_lociStitched	chr9	110511399	110524777	1	13379	9958.5832	3934	n
1_3_MACS_peak_30917_lociStitched_lociStitched	chr6	42330621	42342779	1	12159	9957.402	3935	n
1_1_MACS_peak_20120_lociStitched_lociStitched	chr2	86848851	86851928	1	3078	9953.1719	3936	n
1_3_MACS_peak_18780_lociStitched_lociStitched	chr19	55103910	55121545	1	17636	9951.4305	3937	n
1_4_MACS_peak_30493_lociStitched_lociStitched	chr6	26531724	26554695	1	22972	9944.1459	3938	n
1_1_MACS_peak_12527_lociStitched_lociStitched	chr15	79164077	79167531	1	3455	9936.8126	3939	n
1_1_MACS_peak_20152_lociStitched_lociStitched	chr2	91758987	91765194	1	6208	9935.5449	3940	n
1_4_MACS_peak_35115_lociStitched_lociStitched	chr8	119289893	119307531	1	17639	9930.194	3941	n
1_3_MACS_peak_3181_lociStitched_lociStitched	chr1	209568568	209587122	1	18555	9928.2454	3942	n
1_2_MACS_peak_11161_lociStitched_lociStitched	chr14	81634319	81644783	1	10465	9916.7328	3943	n
1_3_MACS_peak_17158_lociStitched_lociStitched	chr18	77265328	77287387	1	22060	9906.6969	3944	n
1_1_MACS_peak_18906_lociStitched_lociStitched	chr2	3380477	3384865	1	4389	9901.9608	3945	n
1_5_MACS_peak_12670_lociStitched_lociStitched	chr15	89660073	89687988	1	27916	9895.8675	3946	n
1_2_MACS_peak_34946_lociStitched_lociStitched	chr8	97990079	98004026	1	13948	9895.3965	3947	n
1_4_MACS_peak_4954_lociStitched_lociStitched	chr10	89801821	89828463	1	26643	9894.8388	3948	n
1_2_MACS_peak_29318_lociStitched_lociStitched	chr5	141001624	141018404	1	16781	9893.488	3949	n
1_4_MACS_peak_5435_lociStitched_lociStitched	chr10	122504837	122525648	1	20812	9889.3872	3950	n
1_3_MACS_peak_12045_lociStitched_lociStitched	chr15	57590253	57614105	1	23853	9889.0392	3951	n
1_1_MACS_peak_21097_lociStitched_lociStitched	chr2	182320451	182324783	1	4333	9885.624	3952	n
1_4_MACS_peak_8015_lociStitched_lociStitched	chr12	27373306	27404369	1	31064	9884.2466	3953	n
1_3_MACS_peak_15800_lociStitched_lociStitched	chr17	61810721	61821024	1	10304	9883.6679	3954	n
1_1_MACS_peak_1244_lociStitched_lociStitched	chr1	51982085	51985422	1	3338	9882.1918	3955	n
1_2_MACS_peak_22499_lociStitched_lociStitched	chr20	36651178	36665139	1	13962	9881.5958	3956	n
1_1_MACS_peak_34735_lociStitched_lociStitched	chr8	67576010	67581185	1	5176	9875.4525	3957	n
1_3_MACS_peak_29204_lociStitched_lociStitched	chr5	134814289	134830848	1	16560	9874.1317	3958	n
1_1_MACS_peak_868_lociStitched_lociStitched	chr1	33280965	33285024	1	4060	9868.6467	3959	n
1_5_MACS_peak_20425_lociStitched_lociStitched	chr2	112704283	112727166	1	22884	9857.9964	3960	n
1_2_MACS_peak_1756_lociStitched_lociStitched	chr1	109631965	109639376	1	7412	9854.4067	3961	n
1_1_MACS_peak_16751_lociStitched_lociStitched	chr18	21974821	21979536	1	4716	9850.1065	3962	n
1_1_MACS_peak_32186_lociStitched_lociStitched	chr6	170487242	170494717	1	7476	9849.8075	3963	n
1_7_MACS_peak_26192_lociStitched_lociStitched	chr3	172263929	172314428	1	50500	9847.305	3964	n
1_2_MACS_peak_10751_lociStitched_lociStitched	chr14	61567194	61581623	1	14430	9842.0209	3965	n
1_2_MACS_peak_30952_lociStitched_lociStitched	chr6	43334939	43352723	1	17785	9841.6656	3966	n
1_1_MACS_peak_14933_lociStitched_lociStitched	chr17	26969850	26974471	1	4622	9840.8816	3967	n
1_2_MACS_peak_10562_lociStitched_lociStitched	chr14	45711212	45723972	1	12761	9840.512	3968	n
1_4_MACS_peak_28562_lociStitched_lociStitched	chr5	67265685	67297452	1	31768	9838.2399	3969	n
1_1_MACS_peak_33217_lociStitched_lociStitched	chr7	87501914	87507023	1	5110	9832.7814	3970	n
1_3_MACS_peak_36141_lociStitched_lociStitched	chr9	88344431	88359606	1	15176	9831.8825	3971	n
1_1_MACS_peak_36205_lociStitched_lociStitched	chr9	92136654	92144596	1	7943	9830.6076	3972	n
1_6_MACS_peak_6773_lociStitched_lociStitched	chr11	72681346	72701622	1	20277	9825.7496	3973	n
1_1_MACS_peak_6352_lociStitched_lociStitched	chr11	61060690	61067048	1	6359	9825.0174	3974	n
1_2_MACS_peak_15165_lociStitched_lociStitched	chr17	35835082	35851970	1	16889	9823.7496	3975	n
1_2_MACS_peak_14832_lociStitched_lociStitched	chr17	19286776	19304326	1	17551	9820.98	3976	n
1_3_MACS_peak_346_lociStitched_lociStitched	chr1	16103953	16127252	1	23300	9815.8687	3977	n
1_2_MACS_peak_4407_lociStitched_lociStitched	chr10	46951075	46966808	1	15734	9815.8187	3978	n
1_1_MACS_peak_30771_lociStitched_lociStitched	chr6	34854781	34859998	1	5218	9813.177	3979	n
1_1_MACS_peak_33352_lociStitched_lociStitched	chr7	100483553	100489269	1	5717	9812.6572	3980	n
1_4_MACS_peak_22690_lociStitched_lociStitched	chr20	46040892	46068421	1	27530	9811.3356	3981	n
1_1_MACS_peak_28064_lociStitched_lociStitched	chr5	419585	426456	1	6872	9809.7267	3982	n
1_2_MACS_peak_20345_lociStitched_lociStitched	chr2	106803384	106811759	1	8376	9806.2875	3983	n
1_2_MACS_peak_36810_lociStitched_lociStitched	chr9	130211485	130218558	1	7074	9806.0072	3984	n
1_4_MACS_peak_20350_lociStitched_lociStitched	chr2	107143567	107177195	1	33629	9805.9248	3985	n
1_1_MACS_peak_23555_lociStitched_lociStitched	chr22	20101632	20106687	1	5056	9805.1835	3986	n
1_3_MACS_peak_2564_lociStitched_lociStitched	chr1	165822689	165855349	1	32661	9801.266	3987	n
1_5_MACS_peak_16932_lociStitched_lociStitched	chr18	52986009	53007032	1	21024	9800.9226	3988	n
1_3_MACS_peak_28982_lociStitched_lociStitched	chr5	112420207	112439232	1	19026	9797.875	3989	n
1_1_MACS_peak_11922_lociStitched_lociStitched	chr15	51199343	51204841	1	5499	9794.687	3990	n
1_1_MACS_peak_10439_lociStitched_lociStitched	chr14	24708542	24713636	1	5095	9792.7056	3991	n
1_1_MACS_peak_23751_lociStitched_lociStitched	chr22	30817617	30822964	1	5348	9789.8223	3992	n
1_4_MACS_peak_7984_lociStitched_lociStitched	chr12	26424191	26453244	1	29054	9787.9557	3993	n
1_1_MACS_peak_37831_lociStitched_lociStitched	chrX	123092816	123097980	1	5165	9781.6488	3994	n
1_1_MACS_peak_7233_lociStitched_lociStitched	chr11	115629468	115633215	1	3748	9780.0447	3995	n
1_5_MACS_peak_22043_lociStitched_lociStitched	chr20	4040538	4067414	1	26877	9777.4888	3996	n
1_2_MACS_peak_3372_lociStitched_lociStitched	chr1	224643574	224660007	1	16434	9772.7051	3997	n
1_3_MACS_peak_34926_lociStitched_lociStitched	chr8	97625501	97640728	1	15228	9772.6886	3998	n
1_1_MACS_peak_29292_lociStitched_lociStitched	chr5	139720598	139727443	1	6846	9771.922	3999	n
1_3_MACS_peak_3415_lociStitched_lociStitched	chr1	226215550	226231689	1	16140	9767.3228	4000	n
1_1_MACS_peak_5862_lociStitched_lociStitched	chr11	11862303	11865240	1	2938	9766.4061	4001	n
1_2_MACS_peak_3336_lociStitched_lociStitched	chr1	223306690	223318598	1	11909	9765.7508	4002	n
1_1_MACS_peak_36254_lociStitched_lociStitched	chr9	94181469	94187888	1	6420	9762.6571	4003	n
1_2_MACS_peak_4853_lociStitched_lociStitched	chr10	80008162	80020898	1	12737	9762.144	4004	n
1_2_MACS_peak_18468_lociStitched_lociStitched	chr19	47309730	47331204	1	21475	9759.933	4005	n
1_1_MACS_peak_18500_lociStitched_lociStitched	chr19	48014976	48019720	1	4745	9759.3568	4006	n
1_4_MACS_peak_11572_lociStitched_lociStitched	chr15	25636898	25657098	1	20201	9756.6	4007	n
1_1_MACS_peak_20441_lociStitched_lociStitched	chr2	113238101	113242271	1	4171	9746.541	4008	n
1_1_MACS_peak_5612_lociStitched_lociStitched	chr11	612041	617922	1	5882	9745.4051	4009	n
1_5_MACS_peak_30045_lociStitched_lociStitched	chr6	6378070	6398456	1	20387	9742.4694	4010	n
1_2_MACS_peak_30600_lociStitched_lociStitched	chr6	30612183	30625891	1	13709	9736.7924	4011	n
1_5_MACS_peak_33835_lociStitched_lociStitched	chr7	141642524	141661781	1	19258	9736.3392	4012	n
1_1_MACS_peak_11543_lociStitched_lociStitched	chr14	105779068	105784858	1	5791	9732.99	4013	n
1_1_MACS_peak_14477_lociStitched_lociStitched	chr17	3862334	3869395	1	7062	9730.7641	4014	n
1_3_MACS_peak_622_lociStitched_lociStitched	chr1	26020242	26039547	1	19306	9725.859	4015	n
1_3_MACS_peak_9935_lociStitched_lociStitched	chr13	51199288	51211523	1	12236	9725.6015	4016	n
1_2_MACS_peak_2441_lociStitched_lociStitched	chr1	160308234	160317973	1	9740	9723.4176	4017	n
1_3_MACS_peak_23354_lociStitched_lociStitched	chr21	44154563	44168719	1	14157	9722.3408	4018	n
1_2_MACS_peak_32851_lociStitched_lociStitched	chr7	45429333	45444485	1	15153	9721.5232	4019	n
1_1_MACS_peak_27894_lociStitched_lociStitched	chr4	160023235	160026297	1	3063	9719.7066	4020	n
1_1_MACS_peak_32919_lociStitched_lociStitched	chr7	55432639	55435161	1	2523	9719.5358	4021	n
1_1_MACS_peak_13608_lociStitched_lociStitched	chr16	30885291	30889000	1	3710	9719.0636	4022	n
1_1_MACS_peak_35600_lociStitched_lociStitched	chr8	146051220	146055325	1	4106	9717.7665	4023	n
1_1_MACS_peak_29514_lociStitched_lociStitched	chr5	150826811	150832222	1	5412	9712.745	4024	n
1_2_MACS_peak_11958_lociStitched_lociStitched	chr15	52384456	52397291	1	12836	9701.9765	4025	n
1_1_MACS_peak_6521_lociStitched_lociStitched	chr11	64947904	64951434	1	3531	9694.439	4026	n
1_2_MACS_peak_1441_lociStitched_lociStitched	chr1	66797162	66816699	1	19538	9688.3983	4027	n
1_1_MACS_peak_30944_lociStitched_lociStitched	chr6	42979849	42986766	1	6918	9687.2585	4028	n
1_1_MACS_peak_22347_lociStitched_lociStitched	chr20	30696837	30701556	1	4720	9686.2194	4029	n
1_1_MACS_peak_25168_lociStitched_lociStitched	chr3	57675907	57679734	1	3828	9685.7543	4030	n
1_5_MACS_peak_33599_lociStitched_lociStitched	chr7	127743490	127777800	1	34311	9685.713	4031	n
1_3_MACS_peak_2107_lociStitched_lociStitched	chr1	149214977	149231653	1	16677	9680.418	4032	n
1_2_MACS_peak_26875_lociStitched_lociStitched	chr4	25086060	25108666	1	22607	9675.368	4033	n
1_1_MACS_peak_29257_lociStitched_lociStitched	chr5	138628373	138631936	1	3564	9671.0509	4034	n
1_1_MACS_peak_7172_lociStitched_lociStitched	chr11	110299408	110302746	1	3339	9665.8466	4035	n
1_3_MACS_peak_17420_lociStitched_lociStitched	chr19	4967886	4979839	1	11954	9661.6099	4036	n
1_3_MACS_peak_5440_lociStitched_lociStitched	chr10	122547098	122564733	1	17636	9658.6895	4037	n
1_2_MACS_peak_32047_lociStitched_lociStitched	chr6	158980088	158987430	1	7343	9657.6668	4038	n
1_1_MACS_peak_11811_lociStitched_lociStitched	chr15	42564304	42568658	1	4355	9654.5596	4039	n
1_2_MACS_peak_3396_lociStitched_lociStitched	chr1	225609366	225617049	1	7684	9652.9212	4040	n
1_2_MACS_peak_6840_lociStitched_lociStitched	chr11	74458799	74466609	1	7811	9652.379	4041	n
1_1_MACS_peak_8858_lociStitched_lociStitched	chr12	98906953	98911593	1	4641	9650.272	4042	n
1_1_MACS_peak_25694_lociStitched_lociStitched	chr3	127537704	127543575	1	5872	9649.5756	4043	n
1_2_MACS_peak_12880_lociStitched_lociStitched	chr15	101707055	101717364	1	10310	9647.1622	4044	n
1_1_MACS_peak_10382_lociStitched_lociStitched	chr14	23339272	23343002	1	3731	9640.558	4045	n
1_3_MACS_peak_14063_lociStitched_lociStitched	chr16	75031966	75059152	1	27187	9640.1556	4046	n
1_2_MACS_peak_5270_lociStitched_lociStitched	chr10	105370390	105381909	1	11520	9639.0992	4047	n
1_2_MACS_peak_2504_lociStitched_lociStitched	chr1	161358856	161370642	1	11787	9636.2336	4048	n
1_3_MACS_peak_24408_lociStitched_lociStitched	chr3	11181490	11202590	1	21101	9630.04	4049	n
1_3_MACS_peak_2293_lociStitched_lociStitched	chr1	155042358	155059420	1	17063	9628.0866	4050	n
1_1_MACS_peak_27956_lociStitched_lociStitched	chr4	174290213	174294501	1	4289	9619.6992	4051	n
1_1_MACS_peak_30631_lociStitched_lociStitched	chr6	31322018	31326615	1	4598	9615.0852	4052	n
1_1_MACS_peak_16301_lociStitched_lociStitched	chr17	78427459	78432474	1	5016	9613.755	4053	n
1_4_MACS_peak_4142_lociStitched_lociStitched	chr10	23819641	23848073	1	28433	9604.3296	4054	n
1_1_MACS_peak_34769_lociStitched_lociStitched	chr8	74881408	74886836	1	5429	9598.8752	4055	n
1_4_MACS_peak_16264_lociStitched_lociStitched	chr17	76798291	76825110	1	26820	9598.5201	4056	n
1_5_MACS_peak_23222_lociStitched_lociStitched	chr21	36844243	36882365	1	38123	9595.3074	4057	n
1_2_MACS_peak_13418_lociStitched_lociStitched	chr16	23960583	23972460	1	11878	9594.2406	4058	n
1_2_MACS_peak_811_lociStitched_lociStitched	chr1	31571698	31585644	1	13947	9590.6642	4059	n
1_1_MACS_peak_2185_lociStitched_lociStitched	chr1	151296759	151301446	1	4688	9589.602	4060	n
1_1_MACS_peak_32172_lociStitched_lociStitched	chr6	169687431	169694400	1	6970	9587.2533	4061	n
1_3_MACS_peak_14966_lociStitched_lociStitched	chr17	27521677	27542404	1	20728	9586.2375	4062	n
1_4_MACS_peak_28170_lociStitched_lociStitched	chr5	14925537	14958377	1	32841	9585.996	4063	n
1_2_MACS_peak_37772_lociStitched_lociStitched	chrX	117628193	117638502	1	10310	9585.3082	4064	n
1_3_MACS_peak_4053_lociStitched_lociStitched	chr10	14778382	14795263	1	16882	9583.3437	4065	n
1_5_MACS_peak_20664_lociStitched_lociStitched	chr2	136754630	136778098	1	23469	9574.944	4066	n
1_2_MACS_peak_20782_lociStitched_lociStitched	chr2	152143766	152155691	1	11926	9573.39	4067	n
1_1_MACS_peak_21405_lociStitched_lociStitched	chr2	211033967	211037345	1	3379	9572.5764	4068	n
1_1_MACS_peak_4188_lociStitched_lociStitched	chr10	27442297	27446279	1	3983	9569.1442	4069	n
1_1_MACS_peak_23580_lociStitched_lociStitched	chr22	21216193	21223742	1	7550	9559.2987	4070	n
1_2_MACS_peak_21942_lociStitched_lociStitched	chr20	1355887	1374785	1	18899	9552.939	4071	n
1_2_MACS_peak_14079_lociStitched_lociStitched	chr16	75598204	75606853	1	8650	9548.496	4072	n
1_3_MACS_peak_18251_lociStitched_lociStitched	chr19	41109055	41121367	1	12313	9547.956	4073	n
1_4_MACS_peak_3508_lociStitched_lociStitched	chr1	229698362	229719495	1	21134	9547.8894	4074	n
1_1_MACS_peak_30765_lociStitched_lociStitched	chr6	34662437	34666036	1	3600	9547.7871	4075	n
1_2_MACS_peak_11044_lociStitched_lociStitched	chr14	75426259	75442775	1	16517	9546.248	4076	n
1_1_MACS_peak_8419_lociStitched_lociStitched	chr12	56726204	56733635	1	7432	9544.3764	4077	n
1_4_MACS_peak_28137_lociStitched_lociStitched	chr5	14189557	14208910	1	19354	9541.029	4078	n
1_3_MACS_peak_33623_lociStitched_lociStitched	chr7	128530320	128552846	1	22527	9539.761	4079	n
1_1_MACS_peak_8324_lociStitched_lociStitched	chr12	53573272	53577153	1	3882	9535.617	4080	n
1_1_MACS_peak_17111_lociStitched_lociStitched	chr18	72778263	72786076	1	7814	9532.6413	4081	n
1_4_MACS_peak_13218_lociStitched_lociStitched	chr16	14378721	14405310	1	26590	9532.1565	4082	n
1_1_MACS_peak_17971_lociStitched_lociStitched	chr19	19142342	19145754	1	3413	9531.422	4083	n
1_2_MACS_peak_3046_lociStitched_lociStitched	chr1	204070852	204087147	1	16296	9530.9455	4084	n
1_1_MACS_peak_16294_lociStitched_lociStitched	chr17	78118711	78122541	1	3831	9528.274	4085	n
1_3_MACS_peak_6067_lociStitched_lociStitched	chr11	35323810	35335941	1	12132	9525.2612	4086	n
1_3_MACS_peak_26478_lociStitched_lociStitched	chr3	193851173	193860391	1	9219	9524.0376	4087	n
1_3_MACS_peak_9860_lociStitched_lociStitched	chr13	48974046	48987885	1	13840	9519.8481	4088	n
1_4_MACS_peak_14093_lociStitched_lociStitched	chr16	79320218	79345214	1	24997	9518.4768	4089	n
1_3_MACS_peak_24411_lociStitched_lociStitched	chr3	11258318	11269824	1	11507	9514.3114	4090	n
1_1_MACS_peak_29618_lociStitched_lociStitched	chr5	162929293	162934164	1	4872	9513.5501	4091	n
1_3_MACS_peak_33232_lociStitched_lociStitched	chr7	90913687	90938276	1	24590	9513.4841	4092	n
1_3_MACS_peak_36784_lociStitched_lociStitched	chr9	129096676	129118622	1	21947	9509.2018	4093	n
1_6_MACS_peak_35763_lociStitched_lociStitched	chr9	22143903	22172221	1	28319	9509.1844	4094	n
1_4_MACS_peak_37747_lociStitched_lociStitched	chrX	108586812	108606399	1	19588	9507.5298	4095	n
1_1_MACS_peak_36404_lociStitched_lociStitched	chr9	103188219	103193486	1	5268	9496.401	4096	n
1_3_MACS_peak_33761_lociStitched_lociStitched	chr7	137871226	137883695	1	12470	9492.6497	4097	n
1_5_MACS_peak_33677_lociStitched_lociStitched	chr7	130903166	130924918	1	21753	9488.2224	4098	n
1_2_MACS_peak_15275_lociStitched_lociStitched	chr17	39933205	39943504	1	10300	9485.379	4099	n
1_2_MACS_peak_27546_lociStitched_lociStitched	chr4	110468922	110483605	1	14684	9482.2814	4100	n
1_1_MACS_peak_29629_lociStitched_lociStitched	chr5	168215619	168227610	1	11992	9478.8855	4101	n
1_1_MACS_peak_28386_lociStitched_lociStitched	chr5	50147361	50154285	1	6925	9478.2636	4102	n
1_1_MACS_peak_19110_lociStitched_lociStitched	chr2	25106040	25112123	1	6084	9477.9223	4103	n
1_2_MACS_peak_33091_lociStitched_lociStitched	chr7	75193668	75215414	1	21747	9476.9068	4104	n
1_2_MACS_peak_1797_lociStitched_lociStitched	chr1	110520342	110533462	1	13121	9476.576	4105	n
1_1_MACS_peak_30634_lociStitched_lociStitched	chr6	31461244	31467391	1	6148	9476.2152	4106	n
1_3_MACS_peak_33030_lociStitched_lociStitched	chr7	72995077	73018300	1	23224	9474.984	4107	n
1_2_MACS_peak_18084_lociStitched_lociStitched	chr19	34848954	34858309	1	9356	9474.744	4108	n
1_4_MACS_peak_28918_lociStitched_lociStitched	chr5	100160064	100191340	1	31277	9470.3728	4109	n
1_2_MACS_peak_13031_lociStitched_lociStitched	chr16	3198948	3210581	1	11634	9468.0987	4110	n
1_2_MACS_peak_9613_lociStitched_lociStitched	chr13	31308279	31322514	1	14236	9467.6985	4111	n
1_2_MACS_peak_83_lociStitched_lociStitched	chr1	3411340	3423330	1	11991	9458.911	4112	n
1_1_MACS_peak_5378_lociStitched_lociStitched	chr10	118762609	118765818	1	3210	9458.5275	4113	n
1_1_MACS_peak_36191_lociStitched_lociStitched	chr9	91923972	91927994	1	4023	9454.1132	4114	n
1_2_MACS_peak_3183_lociStitched_lociStitched	chr1	209816196	209827084	1	10889	9452.9616	4115	n
1_4_MACS_peak_34719_lociStitched_lociStitched	chr8	66920061	66946358	1	26298	9451.1418	4116	n
1_1_MACS_peak_13297_lociStitched_lociStitched	chr16	18811160	18817262	1	6103	9448.3368	4117	n
1_1_MACS_peak_23942_lociStitched_lociStitched	chr22	38709298	38715834	1	6537	9447.788	4118	n
1_1_MACS_peak_2438_lociStitched_lociStitched	chr1	160173246	160177145	1	3900	9447.277	4119	n
1_2_MACS_peak_9802_lociStitched_lociStitched	chr13	45983637	45993385	1	9749	9445.812	4120	n
1_1_MACS_peak_21576_lociStitched_lociStitched	chr2	223724518	223727763	1	3246	9445.546	4121	n
1_3_MACS_peak_35178_lociStitched_lociStitched	chr8	123669170	123688373	1	19204	9444.0354	4122	n
1_1_MACS_peak_10407_lociStitched_lociStitched	chr14	23788930	23792302	1	3373	9442.6116	4123	n
1_1_MACS_peak_13737_lociStitched_lociStitched	chr16	53163329	53166129	1	2801	9441.04	4124	n
1_4_MACS_peak_25307_lociStitched_lociStitched	chr3	72030526	72060968	1	30443	9437.02	4125	n
1_2_MACS_peak_16768_lociStitched_lociStitched	chr18	29619988	29631956	1	11969	9436.768	4126	n
1_2_MACS_peak_17022_lociStitched_lociStitched	chr18	59946147	59964919	1	18773	9436.6844	4127	n
1_1_MACS_peak_9340_lociStitched_lociStitched	chr12	122983631	122987937	1	4307	9433.5848	4128	n
1_1_MACS_peak_19183_lociStitched_lociStitched	chr2	27650441	27655464	1	5024	9431.6871	4129	n
1_3_MACS_peak_31619_lociStitched_lociStitched	chr6	133052092	133074377	1	22286	9431.012	4130	n
1_2_MACS_peak_14172_lociStitched_lociStitched	chr16	84134385	84151767	1	17383	9429.735	4131	n
1_2_MACS_peak_8074_lociStitched_lociStitched	chr12	32627226	32639965	1	12740	9429.4078	4132	n
1_1_MACS_peak_2296_lociStitched_lociStitched	chr1	155106463	155110772	1	4310	9429.3847	4133	n
1_1_MACS_peak_18390_lociStitched_lociStitched	chr19	45577440	45581270	1	3831	9428.311	4134	n
1_1_MACS_peak_24059_lociStitched_lociStitched	chr22	42014375	42018646	1	4272	9426.9512	4135	n
1_4_MACS_peak_15219_lociStitched_lociStitched	chr17	37461998	37494592	1	32595	9426.1848	4136	n
1_2_MACS_peak_24739_lociStitched_lociStitched	chr3	38032309	38041282	1	8974	9424.3419	4137	n
1_2_MACS_peak_29752_lociStitched_lociStitched	chr5	174968118	174983159	1	15042	9423.1865	4138	n
1_2_MACS_peak_29555_lociStitched_lociStitched	chr5	156886441	156902504	1	16064	9417.7369	4139	n
1_2_MACS_peak_34718_lociStitched_lociStitched	chr8	66884733	66896467	1	11735	9416.535	4140	n
1_2_MACS_peak_26508_lociStitched_lociStitched	chr3	194979785	194993135	1	13351	9410.415	4141	n
1_1_MACS_peak_6911_lociStitched_lociStitched	chr11	76883274	76888797	1	5524	9408.4305	4142	n
1_1_MACS_peak_33769_lociStitched_lociStitched	chr7	138144038	138147198	1	3161	9408.268	4143	n
1_5_MACS_peak_21212_lociStitched_lociStitched	chr2	198001231	198025780	1	24550	9407.1768	4144	n
1_4_MACS_peak_20790_lociStitched_lociStitched	chr2	152759915	152780530	1	20616	9406.6245	4145	n
1_2_MACS_peak_32745_lociStitched_lociStitched	chr7	38207774	38220581	1	12808	9400.338	4146	n
1_3_MACS_peak_25712_lociStitched_lociStitched	chr3	128389646	128401043	1	11398	9399.1059	4147	n
1_1_MACS_peak_35404_lociStitched_lociStitched	chr8	132862864	132873438	1	10575	9394.999	4148	n
1_4_MACS_peak_13162_lociStitched_lociStitched	chr16	11441938	11466596	1	24659	9394.698	4149	n
1_4_MACS_peak_37424_lociStitched_lociStitched	chrX	40790895	40825853	1	34959	9393.2146	4150	n
1_1_MACS_peak_30663_lociStitched_lociStitched	chr6	31863876	31871139	1	7264	9391.7853	4151	n
1_2_MACS_peak_4280_lociStitched_lociStitched	chr10	32425542	32441488	1	15947	9389.0048	4152	n
1_5_MACS_peak_30436_lociStitched_lociStitched	chr6	25435285	25459174	1	23890	9388.377	4153	n
1_2_MACS_peak_6140_lociStitched_lociStitched	chr11	46257153	46265815	1	8663	9387.8756	4154	n
1_1_MACS_peak_26843_lociStitched_lociStitched	chr4	17577727	17583196	1	5470	9386.4447	4155	n
1_3_MACS_peak_2735_lociStitched_lociStitched	chr1	179261338	179282121	1	20784	9383.5245	4156	n
1_5_MACS_peak_1516_lociStitched_lociStitched	chr1	84831179	84874609	1	43431	9380.88	4157	n
1_3_MACS_peak_2623_lociStitched_lociStitched	chr1	169009693	169031384	1	21692	9377.0193	4158	n
1_3_MACS_peak_3725_lociStitched_lociStitched	chr1	244602379	244616277	1	13899	9376.9806	4159	n
1_2_MACS_peak_125_lociStitched_lociStitched	chr1	6802769	6814391	1	11623	9376.6296	4160	n
1_1_MACS_peak_20206_lociStitched_lociStitched	chr2	97425606	97431486	1	5881	9375.66	4161	n
1_1_MACS_peak_14465_lociStitched_lociStitched	chr17	3569603	3573149	1	3547	9374.5602	4162	n
1_3_MACS_peak_18553_lociStitched_lociStitched	chr19	49277102	49299805	1	22704	9374.0687	4163	n
1_3_MACS_peak_20906_lociStitched_lociStitched	chr2	161971667	161995671	1	24005	9373.562	4164	n
1_2_MACS_peak_25171_lociStitched_lociStitched	chr3	57936434	57946914	1	10481	9372.264	4165	n
1_3_MACS_peak_31137_lociStitched_lociStitched	chr6	74288453	74308965	1	20513	9371.9328	4166	n
1_1_MACS_peak_5921_lociStitched_lociStitched	chr11	17228261	17233667	1	5407	9365.3544	4167	n
1_1_MACS_peak_35032_lociStitched_lociStitched	chr8	104084591	104094100	1	9510	9361.6105	4168	n
1_5_MACS_peak_29382_lociStitched_lociStitched	chr5	142480097	142500014	1	19918	9358.9983	4169	n
1_3_MACS_peak_31825_lociStitched_lociStitched	chr6	144470506	144481752	1	11247	9358.9212	4170	n
1_5_MACS_peak_29368_lociStitched_lociStitched	chr5	142301742	142319711	1	17970	9358.2552	4171	n
1_3_MACS_peak_36081_lociStitched_lociStitched	chr9	80549264	80570420	1	21157	9357.2988	4172	n
1_2_MACS_peak_36947_lociStitched_lociStitched	chr9	133630395	133644784	1	14390	9351.4111	4173	n
1_1_MACS_peak_15365_lociStitched_lociStitched	chr17	41362543	41367047	1	4505	9350.304	4174	n
1_4_MACS_peak_30474_lociStitched_lociStitched	chr6	26294473	26323185	1	28713	9345.756	4175	n
1_4_MACS_peak_35033_lociStitched_lociStitched	chr8	104107332	104136004	1	28673	9344.2048	4176	n
1_3_MACS_peak_29436_lociStitched_lociStitched	chr5	148593653	148609720	1	16068	9338.1404	4177	n
1_5_MACS_peak_35154_lociStitched_lociStitched	chr8	121076748	121097821	1	21074	9337.4463	4178	n
1_2_MACS_peak_24469_lociStitched_lociStitched	chr3	13387199	13397222	1	10024	9337.4268	4179	n
1_3_MACS_peak_16244_lociStitched_lociStitched	chr17	76584160	76601330	1	17171	9335.329	4180	n
1_1_MACS_peak_9540_lociStitched_lociStitched	chr13	25084499	25087658	1	3160	9332.6337	4181	n
1_2_MACS_peak_25728_lociStitched_lociStitched	chr3	128834694	128842220	1	7527	9323.9614	4182	n
1_1_MACS_peak_3080_lociStitched_lociStitched	chr1	205717215	205720346	1	3132	9322.8656	4183	n
1_1_MACS_peak_30736_lociStitched_lociStitched	chr6	33805293	33811869	1	6577	9320.8224	4184	n
1_2_MACS_peak_26364_lociStitched_lociStitched	chr3	185653150	185661984	1	8835	9320.7534	4185	n
1_3_MACS_peak_23172_lociStitched_lociStitched	chr21	35338537	35350932	1	12396	9316.082	4186	n
1_1_MACS_peak_30598_lociStitched_lociStitched	chr6	30580960	30587767	1	6808	9315.3795	4187	n
1_2_MACS_peak_25835_lociStitched_lociStitched	chr3	138085406	138104351	1	18946	9315.2565	4188	n
1_3_MACS_peak_1822_lociStitched_lociStitched	chr1	111413617	111434074	1	20458	9314.0721	4189	n
1_2_MACS_peak_20325_lociStitched_lociStitched	chr2	102841206	102858330	1	17125	9313.7436	4190	n
1_1_MACS_peak_31828_lociStitched_lociStitched	chr6	144535775	144538565	1	2791	9309.672	4191	n
1_2_MACS_peak_23049_lociStitched_lociStitched	chr21	27326235	27344325	1	18091	9309.114	4192	n
1_3_MACS_peak_18530_lociStitched_lociStitched	chr19	48983157	49006352	1	23196	9303.5145	4193	n
1_1_MACS_peak_34754_lociStitched_lociStitched	chr8	71518339	71521381	1	3043	9302.7402	4194	n
1_2_MACS_peak_21514_lociStitched_lociStitched	chr2	219421163	219435470	1	14308	9300.9807	4195	n
1_3_MACS_peak_31954_lociStitched_lociStitched	chr6	152414858	152435023	1	20166	9300.098	4196	n
1_1_MACS_peak_3377_lociStitched_lociStitched	chr1	224726673	224733969	1	7297	9298.752	4197	n
1_1_MACS_peak_506_lociStitched_lociStitched	chr1	22107594	22110974	1	3381	9297.366	4198	n
1_1_MACS_peak_10731_lociStitched_lociStitched	chr14	59948961	59952927	1	3967	9294.7176	4199	n
1_3_MACS_peak_24045_lociStitched_lociStitched	chr22	41611600	41634986	1	23387	9293.5964	4200	n
1_1_MACS_peak_26637_lociStitched_lociStitched	chr4	1579914	1583530	1	3617	9291.312	4201	n
1_1_MACS_peak_16553_lociStitched_lociStitched	chr18	6252832	6259394	1	6563	9289.8234	4202	n
1_3_MACS_peak_8316_lociStitched_lociStitched	chr12	53426760	53448864	1	22105	9283.68	4203	n
1_2_MACS_peak_23183_lociStitched_lociStitched	chr21	35645283	35656729	1	11447	9280.4168	4204	n
1_2_MACS_peak_26591_lociStitched_lociStitched	chr3	197454446	197464926	1	10481	9277.944	4205	n
1_2_MACS_peak_24936_lociStitched_lociStitched	chr3	47820727	47831429	1	10703	9276.4936	4206	n
1_4_MACS_peak_12090_lociStitched_lociStitched	chr15	59513183	59543782	1	30600	9274.5569	4207	n
1_1_MACS_peak_7250_lociStitched_lociStitched	chr11	117013963	117017131	1	3169	9273.0528	4208	n
1_4_MACS_peak_34189_lociStitched_lociStitched	chr8	19092283	19120766	1	28484	9271.2165	4209	n
1_4_MACS_peak_26661_lociStitched_lociStitched	chr4	2483105	2500652	1	17548	9266.5707	4210	n
1_1_MACS_peak_23694_lociStitched_lociStitched	chr22	27066746	27071143	1	4398	9264.479	4211	n
1_1_MACS_peak_19280_lociStitched_lociStitched	chr2	32485512	32492337	1	6826	9264.255	4212	n
1_2_MACS_peak_32646_lociStitched_lociStitched	chr7	30588242	30605014	1	16773	9263.1756	4213	n
1_1_MACS_peak_10081_lociStitched_lociStitched	chr13	91999059	92002099	1	3041	9254.368	4214	n
1_3_MACS_peak_18216_lociStitched_lociStitched	chr19	39920535	39932570	1	12036	9250.101	4215	n
1_1_MACS_peak_22366_lociStitched_lociStitched	chr20	31188363	31196762	1	8400	9249.8187	4216	n
1_1_MACS_peak_17700_lociStitched_lociStitched	chr19	12831209	12835552	1	4344	9248.8528	4217	n
[truncated: 1,033,983 more chars]
