# Supplementary material for: Lipid-Induced Epigenomic Changes in Human Macrophages Identify a Coronary Artery Disease-Associated Variant that Regulates PPAP2B Expression through Altered C/EBP-Beta Binding
Source: PLoS Genet. 2015 Apr 2;11(4):e1005061. doi: 10.1371/journal.pgen.1005061 (PMC4383549; doi:10.1371/journal.pgen.1005061)
Supplement: S12 Table — (TXT) [file pgen.1005061.s018.txt]

REGION_ID	CHROM	START	STOP	NUM_LOCI	CONSTITUENT_SIZE	BAM_signal	enhancerRank	isSuper
1_8_MACS_peak_38128_lociStitched_lociStitched	chr9	134452785	134622468	1	169684	284049.342	1	s
1_12_MACS_peak_5085_lociStitched_lociStitched	chr10	80981081	81116481	1	135401	242406.62	2	s
1_17_MACS_peak_23525_lociStitched_lociStitched	chr20	48802638	48970733	1	168096	233584.812	3	s
1_9_MACS_peak_38186_lociStitched_lociStitched	chr9	137215535	137352502	1	136968	208997.9453	4	s
1_26_MACS_peak_16711_lociStitched_lociStitched	chr17	76221081	76451056	1	229976	197134.57	5	s
1_19_MACS_peak_17657_lociStitched_lociStitched	chr18	74695333	74860611	1	165279	195804.8466	6	s
1_3_MACS_peak_26552_lociStitched_lociStitched	chr3	129265881	129348397	1	82517	188862.6208	7	s
1_13_MACS_peak_33803_lociStitched_lociStitched	chr7	47416388	47562484	1	146097	187119.7568	8	s
1_9_MACS_peak_25285_lociStitched_lociStitched	chr3	14404253	14516816	1	112564	173493.3519	9	s
1_14_MACS_peak_6689_lociStitched_lociStitched	chr11	63948399	64054439	1	106041	173248.152	10	s
1_10_MACS_peak_18393_lociStitched_lociStitched	chr19	17170843	17297314	1	126472	170229.966	11	s
1_12_MACS_peak_5078_lociStitched_lociStitched	chr10	80824620	80957625	1	133006	167918.8125	12	s
1_21_MACS_peak_11215_lociStitched_lociStitched	chr14	69090583	69285220	1	194638	166570.3446	13	s
1_8_MACS_peak_8699_lociStitched_lociStitched	chr12	57478714	57570137	1	91424	162138.6905	14	s
1_11_MACS_peak_36651_lociStitched_lociStitched	chr8	144999647	145107656	1	108010	162078.3054	15	s
1_2_MACS_peak_38322_lociStitched_lociStitched	chrUn_gl000220	118277	148664	1	30388	159866.007	16	s
1_5_MACS_peak_12600_lociStitched_lociStitched	chr15	65115574	65199810	1	84237	159147.0748	17	s
1_14_MACS_peak_11077_lociStitched_lociStitched	chr14	61927289	62071833	1	144545	158911.6736	18	s
1_13_MACS_peak_24143_lociStitched_lociStitched	chr21	45121951	45240387	1	118437	154748.4776	19	s
1_8_MACS_peak_6400_lociStitched_lociStitched	chr11	47376301	47432843	1	56543	151193.308	20	s
1_21_MACS_peak_22650_lociStitched_lociStitched	chr20	1781818	1947353	1	165536	150653.4035	21	s
1_8_MACS_peak_30084_lociStitched_lociStitched	chr5	139014623	139092057	1	77435	148619.0762	22	s
1_11_MACS_peak_13108_lociStitched_lociStitched	chr15	90541089	90629734	1	88646	143844.2415	23	s
1_27_MACS_peak_30631_lociStitched_lociStitched	chr5	177732402	177929324	1	196923	142748.7578	24	s
1_9_MACS_peak_18892_lociStitched_lociStitched	chr19	44167954	44290056	1	122103	141772.6322	25	s
1_8_MACS_peak_25010_lociStitched_lociStitched	chr22	46921567	47023268	1	101702	140398.2305	26	s
1_18_MACS_peak_19839_lociStitched_lociStitched	chr2	28535138	28687942	1	152805	140289.3524	27	s
1_18_MACS_peak_23537_lociStitched_lociStitched	chr20	48994822	49152096	1	157275	137426.0212	28	s
1_24_MACS_peak_23435_lociStitched_lociStitched	chr20	47318373	47497633	1	179261	136865.01	29	s
1_20_MACS_peak_332_lociStitched_lociStitched	chr1	15462797	15628315	1	165519	136651.6608	30	s
1_10_MACS_peak_24165_lociStitched_lociStitched	chr21	45539371	45643792	1	104422	136071.0051	31	s
1_8_MACS_peak_24967_lociStitched_lociStitched	chr22	45591810	45698856	1	107047	135509.5314	32	s
1_9_MACS_peak_283_lociStitched_lociStitched	chr1	12184790	12269981	1	85192	134789.2002	33	s
1_3_MACS_peak_17758_lociStitched_lociStitched	chr19	1236459	1277605	1	41147	134757.2646	34	s
1_6_MACS_peak_27509_lociStitched_lociStitched	chr4	2786646	2847327	1	60682	134535.8451	35	s
1_9_MACS_peak_5713_lociStitched_lociStitched	chr10	126325170	126433849	1	108680	133740.3774	36	s
1_8_MACS_peak_37379_lociStitched_lociStitched	chr9	95854693	95922833	1	68141	132525.486	37	s
1_10_MACS_peak_852_lociStitched_lociStitched	chr1	31179365	31297890	1	118526	132439.835	38	s
1_2_MACS_peak_35115_lociStitched_lociStitched	chr8	11696480	11761205	1	64726	130660.3575	39	s
1_3_MACS_peak_5860_lociStitched_lociStitched	chr11	1767617	1808848	1	41232	129490.0786	40	s
1_7_MACS_peak_13400_lociStitched_lociStitched	chr16	2517175	2591638	1	74464	128433.7824	41	s
1_11_MACS_peak_14862_lociStitched_lociStitched	chr17	1456700	1554686	1	97987	128146.0908	42	s
1_7_MACS_peak_766_lociStitched_lociStitched	chr1	27927636	28000213	1	72578	126617.8342	43	s
1_14_MACS_peak_24608_lociStitched_lociStitched	chr22	35694700	35808964	1	114265	126387.4104	44	s
1_6_MACS_peak_6878_lociStitched_lociStitched	chr11	67763792	67833513	1	69722	126236.8426	45	s
1_10_MACS_peak_24983_lociStitched_lociStitched	chr22	46389976	46471572	1	81597	123724.0148	46	s
1_4_MACS_peak_22178_lociStitched_lociStitched	chr2	219220657	219272639	1	51983	122667.1236	47	s
1_17_MACS_peak_16398_lociStitched_lociStitched	chr17	66191861	66324190	1	132330	122020.5709	48	s
1_14_MACS_peak_6445_lociStitched_lociStitched	chr11	47994790	48106471	1	111682	120146.4198	49	s
1_5_MACS_peak_6852_lociStitched_lociStitched	chr11	67006169	67072459	1	66291	119832.433	50	s
1_3_MACS_peak_24682_lociStitched_lociStitched	chr22	37661774	37717505	1	55732	118779.4803	51	s
1_9_MACS_peak_7000_lociStitched_lociStitched	chr11	72391910	72472690	1	80781	118568.884	52	s
1_4_MACS_peak_33208_lociStitched_lociStitched	chr7	2645290	2707218	1	61929	116882.9072	53	s
1_9_MACS_peak_4886_lociStitched_lociStitched	chr10	73556457	73657218	1	100762	116016.2154	54	s
1_5_MACS_peak_5867_lociStitched_lociStitched	chr11	1844347	1913193	1	68847	115516.7034	55	s
1_14_MACS_peak_10178_lociStitched_lociStitched	chr13	49049133	49170855	1	121723	115453.317	56	s
1_6_MACS_peak_5117_lociStitched_lociStitched	chr10	82203322	82270271	1	66950	114723.8064	57	s
1_8_MACS_peak_16748_lociStitched_lociStitched	chr17	76855994	76932592	1	76599	114399.113	58	s
1_15_MACS_peak_25813_lociStitched_lociStitched	chr3	49369940	49485728	1	115789	113981.7072	59	s
1_4_MACS_peak_6396_lociStitched_lociStitched	chr11	47235020	47294232	1	59213	113621.9068	60	s
1_8_MACS_peak_26490_lociStitched_lociStitched	chr3	127408163	127520156	1	111994	113583.3006	61	s
1_16_MACS_peak_20477_lociStitched_lociStitched	chr2	68936329	69067392	1	131064	113107.369	62	s
1_7_MACS_peak_9391_lociStitched_lociStitched	chr12	111828299	111909670	1	81372	112796.4802	63	s
1_17_MACS_peak_30905_lociStitched_lociStitched	chr6	7106066	7225608	1	119543	112369.48	64	s
1_8_MACS_peak_5793_lociStitched_lociStitched	chr10	135066828	135132909	1	66082	111168.0663	65	s
1_6_MACS_peak_689_lociStitched_lociStitched	chr1	26600464	26649336	1	48873	110191.6984	66	s
1_7_MACS_peak_2423_lociStitched_lociStitched	chr1	155907901	155973099	1	65199	110093.3428	67	s
1_12_MACS_peak_26430_lociStitched_lociStitched	chr3	124480022	124620645	1	140624	109207.8218	68	s
1_6_MACS_peak_18936_lociStitched_lociStitched	chr19	45393042	45461373	1	68332	109117.7739	69	s
1_22_MACS_peak_2120_lociStitched_lociStitched	chr1	145087412	145227400	1	139989	109078.6496	70	s
1_14_MACS_peak_4077_lociStitched_lociStitched	chr10	6164268	6282139	1	117872	108559.191	71	s
1_4_MACS_peak_18488_lociStitched_lociStitched	chr19	18469810	18532366	1	62557	108015.4452	72	s
1_16_MACS_peak_33126_lociStitched_lociStitched	chr7	60391	168993	1	108603	108004.689	73	s
1_5_MACS_peak_19208_lociStitched_lociStitched	chr19	51617154	51672853	1	55700	107114.7469	74	s
1_3_MACS_peak_72_lociStitched_lociStitched	chr1	2475380	2526299	1	50920	107062.2894	75	s
1_14_MACS_peak_3781_lociStitched_lociStitched	chr1	235053105	235161585	1	108481	106679.232	76	s
1_8_MACS_peak_8622_lociStitched_lociStitched	chr12	54749979	54834228	1	84250	106229.5641	77	s
1_7_MACS_peak_30715_lociStitched_lociStitched	chr5	180212126	180262690	1	50565	105602.914	78	s
1_9_MACS_peak_22172_lociStitched_lociStitched	chr2	219112835	219199752	1	86918	105595.4633	79	s
1_13_MACS_peak_3578_lociStitched_lociStitched	chr1	226812859	226928337	1	115479	105315.936	80	s
1_7_MACS_peak_16622_lociStitched_lociStitched	chr17	74476349	74548541	1	72193	104916.6336	81	s
1_10_MACS_peak_20545_lociStitched_lociStitched	chr2	70294956	70371412	1	76457	103422.0312	82	s
1_10_MACS_peak_2365_lociStitched_lociStitched	chr1	154373933	154448110	1	74178	102972.5114	83	s
1_11_MACS_peak_15122_lociStitched_lociStitched	chr17	8786724	8871878	1	85155	102304.0156	84	s
1_14_MACS_peak_11259_lociStitched_lociStitched	chr14	70071899	70195187	1	123289	101687.9424	85	s
1_3_MACS_peak_15064_lociStitched_lociStitched	chr17	7451273	7493478	1	42206	101591.6555	86	s
1_10_MACS_peak_16511_lociStitched_lociStitched	chr17	72438419	72544630	1	106212	101229.7041	87	s
1_4_MACS_peak_38048_lociStitched_lociStitched	chr9	132219858	132266343	1	46486	100765.5345	88	s
1_9_MACS_peak_14843_lociStitched_lociStitched	chr17	1080006	1172623	1	92618	100443.1365	89	s
1_7_MACS_peak_20693_lociStitched_lociStitched	chr2	85615242	85675197	1	59956	99729.147	90	s
1_13_MACS_peak_22906_lociStitched_lociStitched	chr20	19882522	19992977	1	110456	99000.8165	91	s
1_11_MACS_peak_10675_lociStitched_lociStitched	chr14	23234786	23323271	1	88486	98820.048	92	s
1_12_MACS_peak_9430_lociStitched_lociStitched	chr12	113630224	113720010	1	89787	98100.1836	93	s
1_6_MACS_peak_25699_lociStitched_lociStitched	chr3	46126543	46206210	1	79668	97520.3747	94	s
1_15_MACS_peak_17067_lociStitched_lociStitched	chr18	9701242	9805300	1	104059	97450.317	95	s
1_10_MACS_peak_24777_lociStitched_lociStitched	chr22	39628997	39717189	1	88193	97275.776	96	s
1_10_MACS_peak_4617_lociStitched_lociStitched	chr10	49782285	49865708	1	83424	97062.6605	97	s
1_9_MACS_peak_25723_lociStitched_lociStitched	chr3	46950687	47052192	1	101506	96754.566	98	s
1_5_MACS_peak_6769_lociStitched_lociStitched	chr11	65290406	65358255	1	67850	96698.3948	99	s
1_16_MACS_peak_30876_lociStitched_lociStitched	chr6	6788577	6921040	1	132464	95810.4879	100	s
1_18_MACS_peak_9146_lociStitched_lociStitched	chr12	102154316	102303757	1	149442	95791.681	101	s
1_5_MACS_peak_5838_lociStitched_lociStitched	chr11	794954	850594	1	55641	95533.88	102	s
1_7_MACS_peak_22935_lociStitched_lociStitched	chr20	23061753	23144428	1	82676	95034.9125	103	s
1_12_MACS_peak_20706_lociStitched_lociStitched	chr2	85725110	85830989	1	105880	94475.8317	104	s
1_9_MACS_peak_27372_lociStitched_lociStitched	chr3	195866879	195948509	1	81631	94290.813	105	s
1_10_MACS_peak_1026_lociStitched_lociStitched	chr1	36763926	36868272	1	104347	93942.7038	106	s
1_18_MACS_peak_37526_lociStitched_lociStitched	chr9	107581635	107698696	1	117062	93906.3342	107	s
1_14_MACS_peak_5311_lociStitched_lociStitched	chr10	98401901	98519100	1	117200	93606.8413	108	s
1_6_MACS_peak_7525_lociStitched_lociStitched	chr11	117816582	117885189	1	68608	93175.1667	109	s
1_11_MACS_peak_23037_lociStitched_lociStitched	chr20	30248810	30312292	1	63483	92969.389	110	s
1_12_MACS_peak_7897_lociStitched_lociStitched	chr12	6245160	6342956	1	97797	92681.2692	111	s
1_5_MACS_peak_18280_lociStitched_lociStitched	chr19	13943463	13994630	1	51168	92090.3666	112	s
1_4_MACS_peak_27574_lociStitched_lociStitched	chr4	6887148	6947714	1	60567	91987.6408	113	s
1_15_MACS_peak_12099_lociStitched_lociStitched	chr15	40336287	40454148	1	117862	91931.58	114	s
1_6_MACS_peak_16867_lociStitched_lociStitched	chr17	80150844	80205798	1	54955	91888.5834	115	s
1_9_MACS_peak_13578_lociStitched_lociStitched	chr16	11664265	11737375	1	73111	91870.026	116	s
1_13_MACS_peak_12681_lociStitched_lociStitched	chr15	68563787	68665364	1	101578	91825.608	117	s
1_14_MACS_peak_14873_lociStitched_lociStitched	chr17	1616113	1702148	1	86036	91558.447	118	s
1_17_MACS_peak_36295_lociStitched_lociStitched	chr8	125604043	125741619	1	137577	91226.6456	119	s
1_11_MACS_peak_20659_lociStitched_lociStitched	chr2	75032440	75106583	1	74144	91166.2328	120	s
1_14_MACS_peak_16120_lociStitched_lociStitched	chr17	55926196	56033960	1	107765	90995.9216	121	s
1_4_MACS_peak_17779_lociStitched_lociStitched	chr19	1850680	1906618	1	55939	90921.6252	122	s
1_9_MACS_peak_19047_lociStitched_lociStitched	chr19	47811885	47895090	1	83206	90685.1295	123	s
1_11_MACS_peak_10513_lociStitched_lociStitched	chr13	111147295	111228919	1	81625	89688.4512	124	s
1_10_MACS_peak_14328_lociStitched_lociStitched	chr16	67513230	67598754	1	85525	89637.7044	125	s
1_9_MACS_peak_15644_lociStitched_lociStitched	chr17	37007486	37079677	1	72192	89459.0872	126	s
1_4_MACS_peak_18237_lociStitched_lociStitched	chr19	12876517	12907839	1	31323	89280.2288	127	s
1_12_MACS_peak_788_lociStitched_lociStitched	chr1	28433874	28524437	1	90564	89141.1609	128	s
1_9_MACS_peak_19171_lociStitched_lociStitched	chr19	50368693	50434228	1	65536	88865.46	129	s
1_16_MACS_peak_11661_lociStitched_lociStitched	chr14	92923950	93033345	1	109396	88795.9215	130	s
1_5_MACS_peak_12872_lociStitched_lociStitched	chr15	77265094	77331243	1	66150	88580.1259	131	s
1_11_MACS_peak_27606_lociStitched_lociStitched	chr4	8167878	8284453	1	116576	88084.07	132	s
1_5_MACS_peak_772_lociStitched_lociStitched	chr1	28184317	28232448	1	48132	87930.5239	133	s
1_8_MACS_peak_29522_lociStitched_lociStitched	chr5	77778942	77847807	1	68866	87871.74	134	s
1_8_MACS_peak_23206_lociStitched_lociStitched	chr20	35942107	36035648	1	93542	87694.6875	135	s
1_10_MACS_peak_37726_lociStitched_lociStitched	chr9	117096557	117181645	1	85089	87266.2528	136	s
1_16_MACS_peak_3372_lociStitched_lociStitched	chr1	212650142	212784559	1	134418	87035.0075	137	s
1_6_MACS_peak_18483_lociStitched_lociStitched	chr19	18388697	18453803	1	65107	86962.0842	138	s
1_7_MACS_peak_193_lociStitched_lociStitched	chr1	9202082	9257951	1	55870	86652.819	139	s
1_21_MACS_peak_28810_lociStitched_lociStitched	chr4	185230950	185375694	1	144745	86614.8096	140	s
1_8_MACS_peak_16655_lociStitched_lociStitched	chr17	75269612	75328478	1	58867	86421.1746	141	s
1_11_MACS_peak_37946_lociStitched_lociStitched	chr9	130264942	130349143	1	84202	86204.9838	142	s
1_4_MACS_peak_19247_lociStitched_lociStitched	chr19	52274371	52334363	1	59993	86046.5256	143	s
1_7_MACS_peak_15488_lociStitched_lociStitched	chr17	29247879	29309901	1	62023	85565.5512	144	s
1_7_MACS_peak_37969_lociStitched_lociStitched	chr9	130571443	130632619	1	61177	85205.9328	145	s
1_7_MACS_peak_33925_lociStitched_lociStitched	chr7	66091641	66158975	1	67335	85103.4426	146	s
1_3_MACS_peak_18660_lociStitched_lociStitched	chr19	35754748	35814579	1	59832	85007.8848	147	s
1_4_MACS_peak_30461_lociStitched_lociStitched	chr5	169693524	169766877	1	73354	84634.6914	148	s
1_7_MACS_peak_16566_lociStitched_lociStitched	chr17	73283280	73349804	1	66525	84265.9508	149	s
1_11_MACS_peak_14969_lociStitched_lociStitched	chr17	4612163	4694586	1	82424	83972.5524	150	s
1_4_MACS_peak_15042_lociStitched_lociStitched	chr17	7117173	7168335	1	51163	83854.518	151	s
1_6_MACS_peak_6855_lociStitched_lociStitched	chr11	67118565	67174620	1	56056	83813.436	152	s
1_10_MACS_peak_2450_lociStitched_lociStitched	chr1	156425755	156524587	1	98833	83611.872	153	s
1_9_MACS_peak_5779_lociStitched_lociStitched	chr10	134188679	134267667	1	78989	83561.4052	154	s
1_9_MACS_peak_18613_lociStitched_lociStitched	chr19	33731537	33795407	1	63871	83465.316	155	s
1_4_MACS_peak_6579_lociStitched_lociStitched	chr11	61098615	61153249	1	54635	83409.7278	156	s
1_3_MACS_peak_37879_lociStitched_lociStitched	chr9	127019012	127070879	1	51868	83371.0158	157	s
1_2_MACS_peak_25259_lociStitched_lociStitched	chr3	13031742	13068392	1	36651	83323.775	158	s
1_3_MACS_peak_7952_lociStitched_lociStitched	chr12	7033361	7075249	1	41889	83281.7216	159	s
1_13_MACS_peak_30500_lociStitched_lociStitched	chr5	171530854	171616075	1	85222	82937.0772	160	s
1_8_MACS_peak_24517_lociStitched_lociStitched	chr22	30641187	30723862	1	82676	82724.605	161	s
1_1_MACS_peak_25067_lociStitched_lociStitched	chr22	50962301	50986100	1	23800	81863.8002	162	s
1_9_MACS_peak_2109_lociStitched_lociStitched	chr1	144982303	145056702	1	74400	81764.501	163	s
1_4_MACS_peak_21913_lociStitched_lociStitched	chr2	201979231	202029924	1	50694	81712.0467	164	s
1_9_MACS_peak_4881_lociStitched_lociStitched	chr10	73451907	73543792	1	91886	81281.471	165	s
1_16_MACS_peak_35335_lociStitched_lociStitched	chr8	27181216	27270312	1	89097	81166.456	166	s
1_10_MACS_peak_2925_lociStitched_lociStitched	chr1	183521234	183605922	1	84689	80910.9152	167	s
1_9_MACS_peak_14070_lociStitched_lociStitched	chr16	31341412	31413873	1	72462	80822.9994	168	s
1_10_MACS_peak_11330_lociStitched_lociStitched	chr14	74178573	74262722	1	84150	80530.593	169	s
1_7_MACS_peak_17741_lociStitched_lociStitched	chr19	1063039	1114670	1	51632	80456.5873	170	s
1_14_MACS_peak_15749_lociStitched_lociStitched	chr17	40259192	40359108	1	99917	80302.4892	171	s
1_9_MACS_peak_7913_lociStitched_lociStitched	chr12	6431486	6495581	1	64096	79875.189	172	s
1_19_MACS_peak_32543_lociStitched_lociStitched	chr6	134660721	134781573	1	120853	79762.32	173	s
1_16_MACS_peak_20942_lociStitched_lociStitched	chr2	102572697	102700755	1	128059	79447.1832	174	s
1_15_MACS_peak_7631_lociStitched_lociStitched	chr11	122517412	122628449	1	111038	78925.0996	175	s
1_7_MACS_peak_21982_lociStitched_lociStitched	chr2	206546031	206600165	1	54135	78640.4618	176	s
1_7_MACS_peak_17888_lociStitched_lociStitched	chr19	4050972	4091208	1	40237	78218.784	177	s
1_6_MACS_peak_38154_lociStitched_lociStitched	chr9	135985314	136040233	1	54920	78067.3585	178	s
1_8_MACS_peak_16681_lociStitched_lociStitched	chr17	76108697	76177299	1	68603	77986.7536	179	s
1_5_MACS_peak_7097_lociStitched_lociStitched	chr11	74845827	74917258	1	71432	77959.7934	180	s
1_7_MACS_peak_38106_lociStitched_lociStitched	chr9	134101974	134156659	1	54686	77860.503	181	s
1_19_MACS_peak_35635_lociStitched_lociStitched	chr8	56778090	56925306	1	147217	77730.048	182	s
1_4_MACS_peak_6760_lociStitched_lociStitched	chr11	65182571	65223469	1	40899	77648.9428	183	s
1_3_MACS_peak_1239_lociStitched_lociStitched	chr1	45263676	45300797	1	37122	77594.0263	184	s
1_7_MACS_peak_15503_lociStitched_lociStitched	chr17	29875483	29928755	1	53273	77217.764	185	s
1_6_MACS_peak_30687_lociStitched_lociStitched	chr5	179218534	179265528	1	46995	76910.3804	186	s
1_7_MACS_peak_17788_lociStitched_lociStitched	chr19	2031304	2098430	1	67127	76879.4078	187	s
1_8_MACS_peak_31748_lociStitched_lociStitched	chr6	41650029	41703948	1	53920	76856.1426	188	s
1_16_MACS_peak_18530_lociStitched_lociStitched	chr19	19474967	19601690	1	126724	76439.3136	189	s
1_5_MACS_peak_18358_lociStitched_lociStitched	chr19	16172374	16232641	1	60268	76310.0754	190	s
1_3_MACS_peak_38038_lociStitched_lociStitched	chr9	132080012	132116993	1	36982	75596.5602	191	s
1_10_MACS_peak_31436_lociStitched_lociStitched	chr6	30684093	30763116	1	79024	75095.5569	192	s
1_14_MACS_peak_8080_lociStitched_lociStitched	chr12	11947892	12049517	1	101626	75009.4125	193	s
1_9_MACS_peak_3880_lociStitched_lociStitched	chr1	244458328	244548714	1	90387	74929.994	194	s
1_2_MACS_peak_9582_lociStitched_lociStitched	chr12	122218793	122252473	1	33681	74624.776	195	s
1_18_MACS_peak_31151_lociStitched_lociStitched	chr6	16669165	16771645	1	102481	74595.192	196	s
1_7_MACS_peak_16919_lociStitched_lociStitched	chr17	81004452	81063035	1	58584	74558.5841	197	s
1_4_MACS_peak_14713_lociStitched_lociStitched	chr16	87980304	88021820	1	41517	74359.3076	198	s
1_6_MACS_peak_16041_lociStitched_lociStitched	chr17	48694272	48768222	1	73951	74245.8	199	s
1_13_MACS_peak_9204_lociStitched_lociStitched	chr12	104989011	105090259	1	101249	74164.16	200	s
1_7_MACS_peak_7103_lociStitched_lociStitched	chr11	75022432	75092923	1	70492	74100.1392	201	s
1_13_MACS_peak_13163_lociStitched_lociStitched	chr15	91351338	91430719	1	79382	73951.3396	202	s
1_17_MACS_peak_34082_lociStitched_lociStitched	chr7	75920128	76034416	1	114289	73761.4752	203	s
1_12_MACS_peak_10836_lociStitched_lociStitched	chr14	35789322	35876467	1	87146	73567.809	204	s
1_9_MACS_peak_18460_lociStitched_lociStitched	chr19	18107517	18170563	1	63047	73303.5842	205	s
1_2_MACS_peak_16778_lociStitched_lociStitched	chr17	78168663	78200804	1	32142	72895.788	206	s
1_8_MACS_peak_22484_lociStitched_lociStitched	chr2	238581271	238662566	1	81296	72710.248	207	s
1_9_MACS_peak_37691_lociStitched_lociStitched	chr9	115909367	115996481	1	87115	72705.3444	208	s
1_6_MACS_peak_19321_lociStitched_lociStitched	chr19	54691350	54729066	1	37717	72705.1332	209	s
1_7_MACS_peak_1015_lociStitched_lociStitched	chr1	36584501	36654463	1	69963	72312.7232	210	s
1_5_MACS_peak_5438_lociStitched_lociStitched	chr10	104179101	104240716	1	61616	71867.736	211	s
1_7_MACS_peak_26474_lociStitched_lociStitched	chr3	126627448	126703924	1	76477	71673.3072	212	s
1_8_MACS_peak_25109_lociStitched_lociStitched	chr3	5017320	5081194	1	63875	71666.628	213	s
1_2_MACS_peak_11838_lociStitched_lociStitched	chr14	103557133	103606135	1	49003	71621.3232	214	s
1_4_MACS_peak_10744_lociStitched_lociStitched	chr14	24739338	24802578	1	63241	71492.82	215	s
1_10_MACS_peak_27857_lociStitched_lociStitched	chr4	40548241	40634918	1	86678	71439.1834	216	s
1_6_MACS_peak_26077_lociStitched_lociStitched	chr3	69787017	69843394	1	56378	71215.4264	217	s
1_4_MACS_peak_18925_lociStitched_lociStitched	chr19	45221194	45274362	1	53169	71202.5856	218	s
1_18_MACS_peak_21063_lociStitched_lociStitched	chr2	112704884	112815150	1	110267	71099.5168	219	s
1_11_MACS_peak_36828_lociStitched_lociStitched	chr9	19112834	19191271	1	78438	71056.0783	220	s
1_4_MACS_peak_6605_lociStitched_lociStitched	chr11	61718787	61750335	1	31549	71052.4056	221	s
1_10_MACS_peak_23719_lociStitched_lociStitched	chr20	62477331	62548508	1	71178	70977.7044	222	s
1_7_MACS_peak_9698_lociStitched_lociStitched	chr12	125195825	125261442	1	65618	70859.7983	223	s
1_5_MACS_peak_27268_lociStitched_lociStitched	chr3	188616307	188674672	1	58366	70779.2355	224	s
1_2_MACS_peak_35034_lociStitched_lociStitched	chr8	1683075	1729508	1	46434	70731.3889	225	s
1_9_MACS_peak_19527_lociStitched_lociStitched	chr2	8617214	8689531	1	72318	70718.7943	226	s
1_18_MACS_peak_480_lociStitched_lociStitched	chr1	19740281	19860954	1	120674	70654.0415	227	s
1_8_MACS_peak_25927_lociStitched_lociStitched	chr3	53245311	53308091	1	62781	70621.222	228	s
1_5_MACS_peak_22776_lociStitched_lociStitched	chr20	5026918	5083161	1	56244	70517.4734	229	s
1_7_MACS_peak_30120_lociStitched_lociStitched	chr5	139926017	139994752	1	68736	70295.2845	230	s
1_3_MACS_peak_2548_lociStitched_lociStitched	chr1	160508523	160552105	1	43583	70127.7962	231	s
1_5_MACS_peak_12742_lociStitched_lociStitched	chr15	70750344	70807270	1	56927	69933.591	232	s
1_12_MACS_peak_12552_lociStitched_lociStitched	chr15	63728408	63803046	1	74639	69876.0956	233	s
1_14_MACS_peak_14672_lociStitched_lociStitched	chr16	85855160	85960603	1	105444	69792.7217	234	s
1_10_MACS_peak_4908_lociStitched_lociStitched	chr10	74051880	74125215	1	73336	69638.916	235	s
1_10_MACS_peak_17412_lociStitched_lociStitched	chr18	48329531	48410585	1	81055	69625.386	236	s
1_2_MACS_peak_25833_lociStitched_lociStitched	chr3	50263524	50298896	1	35373	69612.096	237	s
1_6_MACS_peak_25021_lociStitched_lociStitched	chr22	47130571	47190148	1	59578	69514.4436	238	s
1_13_MACS_peak_17320_lociStitched_lociStitched	chr18	43343173	43422088	1	78916	69492.549	239	s
1_6_MACS_peak_20100_lociStitched_lociStitched	chr2	43436781	43473214	1	36434	69251.8464	240	s
1_4_MACS_peak_19583_lociStitched_lociStitched	chr2	10409563	10448598	1	39036	69037.301	241	s
1_5_MACS_peak_28705_lociStitched_lociStitched	chr4	159687165	159749987	1	62823	68871.7586	242	s
1_10_MACS_peak_7006_lociStitched_lociStitched	chr11	72491151	72547718	1	56568	68723.2483	243	s
1_18_MACS_peak_22090_lociStitched_lociStitched	chr2	216545289	216662384	1	117096	68523.994	244	s
1_6_MACS_peak_5448_lociStitched_lociStitched	chr10	104384765	104439425	1	54661	68450.718	245	s
1_5_MACS_peak_22150_lociStitched_lociStitched	chr2	218750321	218809564	1	59244	68135.3743	246	s
1_8_MACS_peak_25915_lociStitched_lociStitched	chr3	53134962	53215817	1	80856	68120.3375	247	s
1_11_MACS_peak_17378_lociStitched_lociStitched	chr18	46356670	46432056	1	75387	68043.4036	248	s
1_12_MACS_peak_24913_lociStitched_lociStitched	chr22	43308119	43415042	1	106924	68003.028	249	s
1_3_MACS_peak_6762_lociStitched_lociStitched	chr11	65237531	65277513	1	39983	67949.409	250	s
1_8_MACS_peak_9288_lociStitched_lociStitched	chr12	109197651	109260183	1	62533	67453.2684	251	s
1_5_MACS_peak_2344_lociStitched_lociStitched	chr1	153913880	153960264	1	46385	67344.9296	252	s
1_12_MACS_peak_12897_lociStitched_lociStitched	chr15	78310528	78381704	1	71177	67239.9672	253	s
1_10_MACS_peak_5037_lociStitched_lociStitched	chr10	79252703	79320872	1	68170	67214.634	254	s
1_6_MACS_peak_15325_lociStitched_lociStitched	chr17	19622386	19670538	1	48153	67066.1056	255	s
1_5_MACS_peak_4563_lociStitched_lociStitched	chr10	45408087	45478470	1	70384	66997.5777	256	s
1_6_MACS_peak_18473_lociStitched_lociStitched	chr19	18261851	18316959	1	55109	66945.1984	257	s
1_1_MACS_peak_18763_lociStitched_lociStitched	chr19	39887447	39905333	1	17887	66738.0318	258	s
1_4_MACS_peak_7703_lociStitched_lociStitched	chr11	124930717	124975501	1	44785	66638.592	259	s
1_6_MACS_peak_25302_lociStitched_lociStitched	chr3	15305971	15357632	1	51662	66611.6934	260	s
1_7_MACS_peak_21121_lociStitched_lociStitched	chr2	113955845	114016052	1	60208	66558.8385	261	s
1_1_MACS_peak_15881_lociStitched_lociStitched	chr17	43296423	43311720	1	15298	66548.0688	262	s
1_11_MACS_peak_33222_lociStitched_lociStitched	chr7	2795705	2886482	1	90778	66357.987	263	s
1_6_MACS_peak_23000_lociStitched_lociStitched	chr20	25271100	25319445	1	48346	66353.5125	264	s
1_8_MACS_peak_14628_lociStitched_lociStitched	chr16	85004348	85062816	1	58469	66285.1716	265	s
1_13_MACS_peak_37658_lociStitched_lociStitched	chr9	114759672	114839972	1	80301	65846	266	s
1_6_MACS_peak_5065_lociStitched_lociStitched	chr10	80717931	80768069	1	50139	65826.1802	267	s
1_10_MACS_peak_23946_lociStitched_lociStitched	chr21	36166780	36240785	1	74006	65775.644	268	s
1_15_MACS_peak_4008_lociStitched_lociStitched	chr10	3843101	3947272	1	104172	65763.1523	269	s
1_5_MACS_peak_11917_lociStitched_lociStitched	chr15	22880395	22930776	1	50382	65313.9284	270	s
1_5_MACS_peak_31070_lociStitched_lociStitched	chr6	14699297	14767588	1	68292	65176.9304	271	s
1_2_MACS_peak_14899_lociStitched_lociStitched	chr17	2285408	2311458	1	26051	65091.135	272	s
1_12_MACS_peak_24735_lociStitched_lociStitched	chr22	38530586	38627362	1	96777	64936.696	273	s
1_8_MACS_peak_23154_lociStitched_lociStitched	chr20	34667348	34727369	1	60022	64924.7157	274	s
1_8_MACS_peak_11873_lociStitched_lociStitched	chr14	105113363	105160419	1	47057	64734.9392	275	s
1_10_MACS_peak_11677_lociStitched_lociStitched	chr14	93169699	93253936	1	84238	64635.0501	276	s
1_4_MACS_peak_18866_lociStitched_lociStitched	chr19	42745521	42791083	1	45563	64575.0226	277	s
1_8_MACS_peak_18496_lociStitched_lociStitched	chr19	18577358	18633939	1	56582	64536.2886	278	s
1_2_MACS_peak_18676_lociStitched_lociStitched	chr19	36386599	36422810	1	36212	64397.6424	279	s
1_6_MACS_peak_11393_lociStitched_lociStitched	chr14	75723429	75770743	1	47315	64356.5028	280	s
1_2_MACS_peak_7922_lociStitched_lociStitched	chr12	6640811	6666872	1	26062	64310.7297	281	s
1_9_MACS_peak_30035_lociStitched_lociStitched	chr5	135313022	135398525	1	85504	64170.0015	282	s
1_9_MACS_peak_22359_lociStitched_lociStitched	chr2	231974423	232066803	1	92381	64056.292	283	s
1_12_MACS_peak_36335_lociStitched_lociStitched	chr8	126350796	126454879	1	104084	63948.5952	284	s
1_7_MACS_peak_38224_lociStitched_lociStitched	chr9	139413667	139483502	1	69836	63899.025	285	s
1_3_MACS_peak_25053_lociStitched_lociStitched	chr22	50730722	50754093	1	23372	63882.2914	286	s
1_5_MACS_peak_11670_lociStitched_lociStitched	chr14	93098193	93148242	1	50050	63772.4358	287	s
1_2_MACS_peak_18199_lociStitched_lociStitched	chr19	11668944	11699460	1	30517	63754.0272	288	s
1_4_MACS_peak_12806_lociStitched_lociStitched	chr15	75062870	75094312	1	31443	63726.6456	289	s
1_8_MACS_peak_35489_lociStitched_lociStitched	chr8	38756277	38816735	1	60459	63408.3504	290	s
1_2_MACS_peak_30267_lociStitched_lociStitched	chr5	149426910	149467146	1	40237	63279.1572	291	s
1_4_MACS_peak_24698_lociStitched_lociStitched	chr22	38002895	38040261	1	37367	63174.6962	292	s
1_7_MACS_peak_16600_lociStitched_lociStitched	chr17	73820604	73875820	1	55217	63150.5392	293	s
1_4_MACS_peak_15699_lociStitched_lociStitched	chr17	38462458	38503449	1	40992	63101.5454	294	s
1_4_MACS_peak_22549_lociStitched_lociStitched	chr2	241498707	241527804	1	29098	63003.7341	295	s
1_5_MACS_peak_34919_lociStitched_lociStitched	chr7	150776377	150813247	1	36871	62878.098	296	s
1_7_MACS_peak_27397_lociStitched_lociStitched	chr3	196336031	196382193	1	46163	62798.7848	297	s
1_10_MACS_peak_20416_lociStitched_lociStitched	chr2	65032439	65109238	1	76800	62714.0634	298	s
1_17_MACS_peak_21823_lociStitched_lociStitched	chr2	192463750	192562247	1	98498	62653.9417	299	s
1_3_MACS_peak_31522_lociStitched_lociStitched	chr6	32901284	32943253	1	41970	62579.9759	300	s
1_3_MACS_peak_30013_lociStitched_lociStitched	chr5	134707426	134737054	1	29629	62500.266	301	s
1_1_MACS_peak_7043_lociStitched_lociStitched	chr11	73086134	73107380	1	21247	62471.7384	302	s
1_9_MACS_peak_34954_lociStitched_lociStitched	chr7	151479289	151550390	1	71102	62348.4669	303	s
1_14_MACS_peak_25196_lociStitched_lociStitched	chr3	10205901	10293283	1	87383	62347.057	304	s
1_5_MACS_peak_14052_lociStitched_lociStitched	chr16	31116556	31163595	1	47040	62147.9268	305	s
1_5_MACS_peak_25839_lociStitched_lociStitched	chr3	50355228	50397479	1	42252	62041.3684	306	s
1_7_MACS_peak_13641_lociStitched_lociStitched	chr16	15098625	15166981	1	68357	62039.9056	307	s
1_8_MACS_peak_28900_lociStitched_lociStitched	chr5	1469078	1540733	1	71656	61866.927	308	s
1_5_MACS_peak_112_lociStitched_lociStitched	chr1	6638634	6676132	1	37499	61841.7016	309	s
1_9_MACS_peak_14608_lociStitched_lociStitched	chr16	84594982	84677871	1	82890	61760.5939	310	s
1_2_MACS_peak_5754_lociStitched_lociStitched	chr10	129833781	129870302	1	36522	61720.49	311	s
1_9_MACS_peak_37461_lociStitched_lociStitched	chr9	100972171	101019815	1	47645	61617.9852	312	s
1_8_MACS_peak_15089_lociStitched_lociStitched	chr17	8023246	8104596	1	81351	61549.41	313	s
1_5_MACS_peak_34251_lociStitched_lociStitched	chr7	97896301	97925695	1	29395	61486.3692	314	s
1_5_MACS_peak_358_lociStitched_lociStitched	chr1	15999316	16032566	1	33251	61482.575	315	s
1_8_MACS_peak_34105_lociStitched_lociStitched	chr7	77011291	77065805	1	54515	61464.535	316	s
1_8_MACS_peak_23879_lociStitched_lociStitched	chr21	34569035	34643776	1	74742	61205.4049	317	s
1_5_MACS_peak_32607_lociStitched_lociStitched	chr6	137511650	137571504	1	59855	61188.7442	318	s
1_2_MACS_peak_33254_lociStitched_lociStitched	chr7	5457139	5482161	1	25023	61153.768	319	s
1_6_MACS_peak_17865_lociStitched_lociStitched	chr19	3536471	3582553	1	46083	61136.9894	320	s
1_6_MACS_peak_27529_lociStitched_lociStitched	chr4	3354979	3417308	1	62330	61113.5845	321	s
1_10_MACS_peak_4141_lociStitched_lociStitched	chr10	11202807	11287387	1	84581	60931.432	322	s
1_6_MACS_peak_31845_lociStitched_lociStitched	chr6	44176057	44234255	1	58199	60904.207	323	s
1_7_MACS_peak_10987_lociStitched_lociStitched	chr14	55545876	55607109	1	61234	60877.8486	324	s
1_15_MACS_peak_3807_lociStitched_lociStitched	chr1	236008007	236118797	1	110791	60735.078	325	s
1_2_MACS_peak_20197_lociStitched_lociStitched	chr2	47282034	47313914	1	31881	60651.7	326	s
1_6_MACS_peak_18422_lociStitched_lociStitched	chr19	17577897	17625449	1	47553	60609.7792	327	s
1_8_MACS_peak_24092_lociStitched_lociStitched	chr21	43606516	43684602	1	78087	60555.693	328	s
1_3_MACS_peak_34286_lociStitched_lociStitched	chr7	99955518	99996674	1	41157	60540.476	329	s
1_4_MACS_peak_3749_lociStitched_lociStitched	chr1	234733898	234761055	1	27158	60418.8936	330	s
1_8_MACS_peak_4473_lociStitched_lociStitched	chr10	33616064	33667827	1	51764	60340.1291	331	s
1_7_MACS_peak_13094_lociStitched_lociStitched	chr15	90343999	90396594	1	52596	60252.832	332	s
1_4_MACS_peak_5386_lociStitched_lociStitched	chr10	102097688	102138117	1	40430	59944.0783	333	s
1_8_MACS_peak_23232_lociStitched_lociStitched	chr20	36769301	36860889	1	91589	59898.552	334	s
1_6_MACS_peak_32990_lociStitched_lociStitched	chr6	160363427	160413315	1	49889	59860.6112	335	s
1_13_MACS_peak_20994_lociStitched_lociStitched	chr2	109187957	109295535	1	107579	59802.6102	336	s
1_8_MACS_peak_8067_lociStitched_lociStitched	chr12	11856848	11928614	1	71767	59795.4312	337	s
1_3_MACS_peak_11450_lociStitched_lociStitched	chr14	77491339	77520554	1	29216	59709.617	338	s
1_9_MACS_peak_4971_lociStitched_lociStitched	chr10	75645653	75702319	1	56667	59652.2982	339	s
1_4_MACS_peak_12117_lociStitched_lociStitched	chr15	40598002	40637701	1	39700	59643.7776	340	s
1_6_MACS_peak_7744_lociStitched_lociStitched	chr11	128754759	128792768	1	38010	59617.1165	341	s
1_8_MACS_peak_15149_lociStitched_lociStitched	chr17	10016479	10083782	1	67304	59502.5823	342	s
1_9_MACS_peak_9280_lociStitched_lociStitched	chr12	109080139	109138005	1	57867	59468.8882	343	s
1_8_MACS_peak_21004_lociStitched_lociStitched	chr2	109826535	109894168	1	67634	59462.9336	344	s
1_13_MACS_peak_34396_lociStitched_lociStitched	chr7	104581018	104657065	1	76048	59453.5446	345	s
1_3_MACS_peak_16138_lociStitched_lociStitched	chr17	56404885	56431674	1	26790	59442.1121	346	s
1_8_MACS_peak_25483_lociStitched_lociStitched	chr3	32432420	32485410	1	52991	59375.295	347	s
1_7_MACS_peak_16664_lociStitched_lociStitched	chr17	75419500	75474317	1	54818	59355.8476	348	s
1_2_MACS_peak_23377_lociStitched_lociStitched	chr20	44618819	44647815	1	28997	59134.4424	349	s
1_5_MACS_peak_18861_lociStitched_lociStitched	chr19	42688137	42725812	1	37676	59029.19	350	s
1_6_MACS_peak_2577_lociStitched_lociStitched	chr1	161035905	161093442	1	57538	59004.1935	351	s
1_5_MACS_peak_23680_lociStitched_lociStitched	chr20	61272748	61336225	1	63478	58690.8342	352	s
1_6_MACS_peak_4869_lociStitched_lociStitched	chr10	73329620	73400332	1	70713	58641.4616	353	s
1_14_MACS_peak_33285_lociStitched_lociStitched	chr7	6387560	6477769	1	90210	58617.8082	354	s
1_8_MACS_peak_25716_lociStitched_lociStitched	chr3	46400809	46467386	1	66578	58567.7869	355	s
1_4_MACS_peak_21396_lociStitched_lociStitched	chr2	145252773	145283401	1	30629	58208.514	356	s
1_11_MACS_peak_23571_lociStitched_lociStitched	chr20	52194949	52280151	1	85203	58090.7236	357	s
1_4_MACS_peak_2434_lociStitched_lociStitched	chr1	156059011	156101019	1	42009	57996.2448	358	s
1_13_MACS_peak_13239_lociStitched_lociStitched	chr15	99941546	100053249	1	111704	57806.3025	359	s
1_10_MACS_peak_22421_lociStitched_lociStitched	chr2	235194818	235258735	1	63918	57742.6178	360	s
1_2_MACS_peak_7518_lociStitched_lociStitched	chr11	117674242	117715298	1	41057	57704.208	361	s
1_6_MACS_peak_6374_lociStitched_lociStitched	chr11	46366159	46414928	1	48770	57610.8197	362	s
1_10_MACS_peak_17846_lociStitched_lociStitched	chr19	3132109	3189591	1	57483	57608.4604	363	s
1_9_MACS_peak_15889_lociStitched_lociStitched	chr17	43485445	43579538	1	94094	57509.6416	364	s
1_12_MACS_peak_18157_lociStitched_lociStitched	chr19	10827257	10896600	1	69344	57416.004	365	s
1_16_MACS_peak_12315_lociStitched_lociStitched	chr15	51849649	51942522	1	92874	57404.8013	366	s
1_4_MACS_peak_25852_lociStitched_lociStitched	chr3	50627548	50678172	1	50625	57149.4336	367	s
1_10_MACS_peak_27326_lociStitched_lociStitched	chr3	194243920	194315842	1	71923	56703.3048	368	s
1_3_MACS_peak_15884_lociStitched_lociStitched	chr17	43365902	43399705	1	33804	56542.2781	369	s
1_9_MACS_peak_33814_lociStitched_lociStitched	chr7	47575948	47642495	1	66548	56398.5825	370	s
1_8_MACS_peak_4535_lociStitched_lociStitched	chr10	43599849	43658675	1	58827	56337.6602	371	s
1_7_MACS_peak_23023_lociStitched_lociStitched	chr20	30101422	30159440	1	58019	56318.0726	372	s
1_2_MACS_peak_24128_lociStitched_lociStitched	chr21	44910607	44945829	1	35223	56157.9568	373	s
1_4_MACS_peak_30522_lociStitched_lociStitched	chr5	172183617	172235601	1	51985	56142.72	374	s
1_7_MACS_peak_18077_lociStitched_lociStitched	chr19	8536358	8607711	1	71354	56097.7286	375	s
1_6_MACS_peak_6788_lociStitched_lociStitched	chr11	65654853	65711088	1	56236	55914.4605	376	s
1_15_MACS_peak_36303_lociStitched_lociStitched	chr8	125760349	125862389	1	102041	55887.308	377	s
1_3_MACS_peak_24189_lociStitched_lociStitched	chr21	46322410	46354364	1	31955	55852.3966	378	s
1_3_MACS_peak_15244_lociStitched_lociStitched	chr17	17714731	17754498	1	39768	55785.1476	379	s
1_5_MACS_peak_19466_lociStitched_lociStitched	chr19	59049369	59093103	1	43735	55760.85	380	s
1_5_MACS_peak_30322_lociStitched_lociStitched	chr5	150826796	150880888	1	54093	55687.714	381	s
1_7_MACS_peak_34653_lociStitched_lociStitched	chr7	130568630	130631353	1	62724	55622.7564	382	s
1_9_MACS_peak_21682_lociStitched_lociStitched	chr2	174849703	174925420	1	75718	55561.1346	383	s
1_9_MACS_peak_29683_lociStitched_lociStitched	chr5	95143667	95207123	1	63457	55473.2352	384	s
1_8_MACS_peak_35341_lociStitched_lociStitched	chr8	28203492	28282912	1	79421	55355.74	385	s
1_7_MACS_peak_19760_lociStitched_lociStitched	chr2	26213387	26267958	1	54572	55313.1656	386	s
1_10_MACS_peak_18020_lociStitched_lociStitched	chr19	7535386	7611805	1	76420	55243.2951	387	s
1_6_MACS_peak_18256_lociStitched_lociStitched	chr19	13248874	13293386	1	44513	55181.5264	388	s
1_9_MACS_peak_4191_lociStitched_lociStitched	chr10	13856603	13937155	1	80553	55178.12	389	s
1_6_MACS_peak_6588_lociStitched_lociStitched	chr11	61438261	61510704	1	72444	55107.3901	390	s
1_9_MACS_peak_21407_lociStitched_lociStitched	chr2	145402250	145465111	1	62862	55059.9499	391	s
1_5_MACS_peak_97_lociStitched_lociStitched	chr1	6084330	6134671	1	50342	55057.9517	392	s
1_2_MACS_peak_17823_lociStitched_lociStitched	chr19	2598662	2638477	1	39816	55024.33	393	s
1_5_MACS_peak_24243_lociStitched_lociStitched	chr22	17555865	17603289	1	47425	55002.3552	394	s
1_8_MACS_peak_17754_lociStitched_lociStitched	chr19	1149910	1215979	1	66070	54810.8424	395	s
1_7_MACS_peak_30161_lociStitched_lociStitched	chr5	142137430	142228036	1	90607	54608.2362	396	s
1_10_MACS_peak_13701_lociStitched_lociStitched	chr16	17395700	17478854	1	83155	54565.6548	397	s
1_1_MACS_peak_7565_lociStitched_lociStitched	chr11	118779273	118801746	1	22474	54562.1967	398	s
1_7_MACS_peak_24082_lociStitched_lociStitched	chr21	43476520	43535094	1	58575	54508.9644	399	s
1_6_MACS_peak_33456_lociStitched_lociStitched	chr7	24793416	24835854	1	42439	54439.4664	400	s
1_2_MACS_peak_15071_lociStitched_lociStitched	chr17	7736237	7762506	1	26270	54371.5762	401	s
1_8_MACS_peak_13863_lociStitched_lociStitched	chr16	27242876	27300154	1	57279	54322.4552	402	s
1_6_MACS_peak_19099_lociStitched_lociStitched	chr19	49120274	49158516	1	38243	54311.2884	403	s
1_1_MACS_peak_25042_lociStitched_lociStitched	chr22	50351891	50365112	1	13222	54269.5608	404	s
1_4_MACS_peak_37260_lociStitched_lociStitched	chr9	90092785	90146762	1	53978	54187.5103	405	s
1_7_MACS_peak_24637_lociStitched_lociStitched	chr22	36723263	36785227	1	61965	54150.3396	406	s
1_3_MACS_peak_7830_lociStitched_lociStitched	chr12	1904499	1932363	1	27865	54145.3248	407	s
1_18_MACS_peak_23821_lociStitched_lociStitched	chr21	30515155	30629923	1	114769	54113.112	408	s
1_5_MACS_peak_25211_lociStitched_lociStitched	chr3	11313126	11352297	1	39172	54083.3997	409	s
1_7_MACS_peak_19648_lociStitched_lociStitched	chr2	16789839	16848449	1	58611	54073.586	410	s
1_4_MACS_peak_34612_lociStitched_lociStitched	chr7	128570954	128605762	1	34809	54067.2664	411	s
1_5_MACS_peak_2317_lociStitched_lociStitched	chr1	153504582	153545781	1	41200	54048.9681	412	s
1_5_MACS_peak_12763_lociStitched_lociStitched	chr15	72512140	72566500	1	54361	53903.376	413	s
1_11_MACS_peak_13551_lociStitched_lociStitched	chr16	10897089	10992235	1	95147	53862.1506	414	s
1_2_MACS_peak_13964_lociStitched_lociStitched	chr16	29814624	29837542	1	22919	53795.4214	415	s
1_12_MACS_peak_14561_lociStitched_lociStitched	chr16	81462359	81535645	1	73287	53747.9524	416	s
1_2_MACS_peak_2386_lociStitched_lociStitched	chr1	154971390	154992065	1	20676	53703.3125	417	s
1_4_MACS_peak_16797_lociStitched_lociStitched	chr17	78825769	78870763	1	44995	53655.345	418	s
1_5_MACS_peak_865_lociStitched_lociStitched	chr1	31342529	31404509	1	61981	53544.522	419	s
1_7_MACS_peak_30985_lociStitched_lociStitched	chr6	11727654	11781543	1	53890	53544.1104	420	s
1_9_MACS_peak_4814_lociStitched_lociStitched	chr10	71062894	71124264	1	61371	53514.64	421	s
1_7_MACS_peak_11438_lociStitched_lociStitched	chr14	77272503	77338506	1	66004	53488.8312	422	s
1_2_MACS_peak_18254_lociStitched_lociStitched	chr19	13204571	13233468	1	28898	53450.7809	423	s
1_3_MACS_peak_10590_lociStitched_lociStitched	chr13	114862888	114898967	1	36080	53184.0539	424	s
1_1_MACS_peak_34839_lociStitched_lociStitched	chr7	143068520	143089648	1	21129	53179.176	425	s
1_11_MACS_peak_33615_lociStitched_lociStitched	chr7	36191611	36257936	1	66326	53152.855	426	s
1_3_MACS_peak_19041_lociStitched_lociStitched	chr19	47728437	47761746	1	33310	53057.9061	427	s
1_14_MACS_peak_19960_lociStitched_lociStitched	chr2	37792751	37902695	1	109945	53025.9912	428	s
1_9_MACS_peak_19574_lociStitched_lociStitched	chr2	10123842	10198338	1	74497	52989.0048	429	s
1_2_MACS_peak_15850_lociStitched_lociStitched	chr17	42400964	42432567	1	31604	52960.3074	430	s
1_3_MACS_peak_18946_lociStitched_lociStitched	chr19	45594443	45623149	1	28707	52928.1228	431	s
1_12_MACS_peak_31670_lociStitched_lociStitched	chr6	36585991	36661230	1	75240	52923.1126	432	s
1_3_MACS_peak_12470_lociStitched_lociStitched	chr15	59450917	59497652	1	46736	52885.326	433	s
1_9_MACS_peak_20889_lociStitched_lociStitched	chr2	101765535	101822853	1	57319	52858.6596	434	s
1_8_MACS_peak_31688_lociStitched_lociStitched	chr6	36994871	37072602	1	77732	52841.5338	435	s
1_12_MACS_peak_31039_lociStitched_lociStitched	chr6	13453645	13531926	1	78282	52761.394	436	s
1_11_MACS_peak_10636_lociStitched_lociStitched	chr14	21248048	21324249	1	76202	52601.5503	437	s
1_2_MACS_peak_33203_lociStitched_lociStitched	chr7	2546598	2572698	1	26101	52552.35	438	s
1_6_MACS_peak_23596_lociStitched_lociStitched	chr20	52507009	52577065	1	70057	52401.888	439	s
1_3_MACS_peak_2224_lociStitched_lociStitched	chr1	150120647	150160485	1	39839	52335.1806	440	s
1_6_MACS_peak_38208_lociStitched_lociStitched	chr9	138966424	139015378	1	48955	52307.349	441	s
1_7_MACS_peak_14004_lociStitched_lociStitched	chr16	30535234	30584253	1	49020	52293.4692	442	s
1_6_MACS_peak_24251_lociStitched_lociStitched	chr22	17693982	17740371	1	46390	52238.6529	443	s
1_7_MACS_peak_6468_lociStitched_lociStitched	chr11	57171884	57229235	1	57352	52172.2047	444	s
1_4_MACS_peak_701_lociStitched_lociStitched	chr1	26855421	26885848	1	30428	52148.8353	445	s
1_10_MACS_peak_11201_lociStitched_lociStitched	chr14	69010537	69077747	1	67211	52134.797	446	s
1_5_MACS_peak_13978_lociStitched_lociStitched	chr16	30063936	30105740	1	41805	52100.3252	447	s
1_7_MACS_peak_2400_lociStitched_lociStitched	chr1	155150461	155221292	1	70832	52082.0343	448	s
1_5_MACS_peak_6040_lociStitched_lociStitched	chr11	10306501	10353404	1	46904	51931.0016	449	s
1_8_MACS_peak_32979_lociStitched_lociStitched	chr6	160100435	160151341	1	50907	51893.5764	450	s
1_6_MACS_peak_5397_lociStitched_lociStitched	chr10	102755693	102803678	1	47986	51842.994	451	s
1_3_MACS_peak_20806_lociStitched_lociStitched	chr2	96905865	96934580	1	28716	51801.86	452	s
1_2_MACS_peak_31427_lociStitched_lociStitched	chr6	30646416	30669104	1	22689	51592.512	453	s
1_2_MACS_peak_6634_lociStitched_lociStitched	chr11	62304585	62325691	1	21107	51469.0916	454	s
1_5_MACS_peak_9505_lociStitched_lociStitched	chr12	120661009	120704853	1	43845	51306.2488	455	s
1_9_MACS_peak_20351_lociStitched_lociStitched	chr2	62411813	62468737	1	56925	51197.4456	456	s
1_10_MACS_peak_11691_lociStitched_lociStitched	chr14	93497219	93583993	1	86775	51144.5956	457	s
1_2_MACS_peak_37273_lociStitched_lociStitched	chr9	90318996	90350091	1	31096	51008.238	458	s
1_4_MACS_peak_33621_lociStitched_lociStitched	chr7	36300359	36344251	1	43893	50984.9472	459	s
1_6_MACS_peak_22794_lociStitched_lociStitched	chr20	5621644	5672727	1	51084	50919.5344	460	s
1_5_MACS_peak_17906_lociStitched_lociStitched	chr19	4365187	4403821	1	38635	50908.0218	461	s
1_5_MACS_peak_33989_lociStitched_lociStitched	chr7	73475784	73516090	1	40307	50846.019	462	s
1_10_MACS_peak_28197_lociStitched_lociStitched	chr4	87821382	87904754	1	83373	50748.5364	463	s
1_12_MACS_peak_18304_lociStitched_lociStitched	chr19	14466242	14552493	1	86252	50594.8366	464	s
1_5_MACS_peak_12641_lociStitched_lociStitched	chr15	67094414	67145173	1	50760	50591.4953	465	s
1_7_MACS_peak_913_lociStitched_lociStitched	chr1	32385876	32430208	1	44333	50547.3464	466	s
1_5_MACS_peak_20735_lociStitched_lociStitched	chr2	86220410	86268185	1	47776	50259.3	467	s
1_4_MACS_peak_25894_lociStitched_lociStitched	chr3	52505345	52552118	1	46774	50248.2339	468	s
1_11_MACS_peak_23888_lociStitched_lociStitched	chr21	34732930	34808415	1	75486	50152.234	469	s
1_9_MACS_peak_4828_lociStitched_lociStitched	chr10	71197068	71268139	1	71072	50083.7337	470	s
1_6_MACS_peak_37548_lociStitched_lociStitched	chr9	107785658	107835925	1	50268	49849.7839	471	s
1_2_MACS_peak_31645_lociStitched_lociStitched	chr6	36084699	36111860	1	27162	49710.0622	472	s
1_5_MACS_peak_19388_lociStitched_lociStitched	chr19	56144895	56172016	1	27122	49607.0211	473	s
1_5_MACS_peak_16996_lociStitched_lociStitched	chr18	3445607	3479849	1	34243	49527.6288	474	s
1_7_MACS_peak_28953_lociStitched_lociStitched	chr5	14142172	14207065	1	64894	49480.9125	475	s
1_11_MACS_peak_9683_lociStitched_lociStitched	chr12	125100986	125174013	1	73028	49468.4898	476	s
1_6_MACS_peak_2942_lociStitched_lociStitched	chr1	183828495	183886257	1	57763	49461.6006	477	s
1_6_MACS_peak_4250_lociStitched_lociStitched	chr10	17240927	17273859	1	32933	49378.2408	478	s
1_3_MACS_peak_33036_lociStitched_lociStitched	chr6	163817246	163839206	1	21961	49361.688	479	s
1_4_MACS_peak_25881_lociStitched_lociStitched	chr3	52265337	52288843	1	23507	49289.7314	480	s
1_8_MACS_peak_17231_lociStitched_lociStitched	chr18	21142844	21201598	1	58755	49200.5996	481	s
1_3_MACS_peak_31835_lociStitched_lociStitched	chr6	44001511	44045657	1	44147	49156.571	482	s
1_7_MACS_peak_19334_lociStitched_lociStitched	chr19	54836365	54902041	1	65677	49099.3776	483	s
1_8_MACS_peak_6280_lociStitched_lociStitched	chr11	35159492	35213342	1	53851	49078.89	484	s
1_3_MACS_peak_35239_lociStitched_lociStitched	chr8	22397336	22420134	1	22799	49061.296	485	s
1_10_MACS_peak_31584_lociStitched_lociStitched	chr6	34190589	34268825	1	78237	49022.6776	486	s
1_8_MACS_peak_14832_lociStitched_lociStitched	chr17	980784	1029677	1	48894	48981.0074	487	s
1_12_MACS_peak_9984_lociStitched_lociStitched	chr13	40669197	40763250	1	94054	48935.7759	488	s
1_4_MACS_peak_12250_lociStitched_lociStitched	chr15	45925445	45959825	1	34381	48864.294	489	s
1_3_MACS_peak_27491_lociStitched_lociStitched	chr4	2382813	2422670	1	39858	48856.7106	490	s
1_8_MACS_peak_9701_lociStitched_lociStitched	chr12	125297938	125367184	1	69247	48804.5808	491	s
1_9_MACS_peak_29372_lociStitched_lociStitched	chr5	66459194	66531739	1	72546	48757.4945	492	s
1_8_MACS_peak_37818_lociStitched_lociStitched	chr9	124008495	124063260	1	54766	48729.897	493	s
1_9_MACS_peak_25604_lociStitched_lociStitched	chr3	42053582	42124396	1	70815	48656.2994	494	s
1_6_MACS_peak_12173_lociStitched_lociStitched	chr15	42198075	42265998	1	67924	48612.4911	495	s
1_8_MACS_peak_8225_lociStitched_lociStitched	chr12	25035499	25114220	1	78722	48500.0081	496	s
1_7_MACS_peak_22713_lociStitched_lociStitched	chr20	3731983	3802644	1	70662	48494.6443	497	s
1_13_MACS_peak_6410_lociStitched_lociStitched	chr11	47498724	47575671	1	76948	48253.4637	498	s
1_6_MACS_peak_17796_lociStitched_lociStitched	chr19	2149458	2192237	1	42780	48143.4866	499	s
1_14_MACS_peak_18960_lociStitched_lociStitched	chr19	45907461	45989623	1	82163	48114.0672	500	s
1_7_MACS_peak_8780_lociStitched_lociStitched	chr12	64975497	65033356	1	57860	48022.97	501	s
1_10_MACS_peak_32083_lociStitched_lociStitched	chr6	88399982	88470093	1	70112	48005.0017	502	s
1_2_MACS_peak_31543_lociStitched_lociStitched	chr6	33263253	33292210	1	28958	47990.4361	503	s
1_7_MACS_peak_7734_lociStitched_lociStitched	chr11	128561559	128606092	1	44534	47948.6811	504	s
1_6_MACS_peak_9261_lociStitched_lociStitched	chr12	108692026	108734210	1	42185	47904.1504	505	s
1_3_MACS_peak_31478_lociStitched_lociStitched	chr6	31677372	31709221	1	31850	47843.5678	506	s
1_6_MACS_peak_3168_lociStitched_lociStitched	chr1	203236330	203297732	1	61403	47819.8776	507	s
1_9_MACS_peak_13936_lociStitched_lociStitched	chr16	29259204	29332977	1	73774	47738.5083	508	s
1_7_MACS_peak_1430_lociStitched_lociStitched	chr1	59272624	59328188	1	55565	47623.9044	509	s
1_7_MACS_peak_968_lociStitched_lociStitched	chr1	33789939	33853995	1	64057	47561.58	510	s
1_5_MACS_peak_19351_lociStitched_lociStitched	chr19	55140909	55185665	1	44757	47521.9208	511	s
1_7_MACS_peak_36423_lociStitched_lociStitched	chr8	130968726	131029980	1	61255	47514.7278	512	s
1_4_MACS_peak_15690_lociStitched_lociStitched	chr17	38251007	38287911	1	36905	47484.3768	513	s
1_12_MACS_peak_29137_lociStitched_lociStitched	chr5	39376363	39443153	1	66791	47414.221	514	s
1_11_MACS_peak_26974_lociStitched_lociStitched	chr3	171494595	171569921	1	75327	47327.3258	515	s
1_4_MACS_peak_18133_lociStitched_lociStitched	chr19	10510574	10544276	1	33703	47240.0934	516	s
1_6_MACS_peak_11984_lociStitched_lociStitched	chr15	31615690	31660620	1	44931	47127.077	517	s
1_6_MACS_peak_7796_lociStitched_lociStitched	chr12	715562	755822	1	40261	47055.888	518	s
1_5_MACS_peak_1924_lociStitched_lociStitched	chr1	111726948	111765706	1	38759	46959.1928	519	s
1_2_MACS_peak_19121_lociStitched_lociStitched	chr19	49455874	49474639	1	18766	46957.536	520	s
1_11_MACS_peak_29429_lociStitched_lociStitched	chr5	71736687	71822887	1	86201	46927.28	521	s
1_11_MACS_peak_5969_lociStitched_lociStitched	chr11	7456108	7553277	1	97170	46893.7594	522	s
1_9_MACS_peak_611_lociStitched_lociStitched	chr1	24191088	24247244	1	56157	46890.26	523	s
1_5_MACS_peak_19784_lociStitched_lociStitched	chr2	26975474	27010248	1	34775	46791.8944	524	s
1_3_MACS_peak_6052_lociStitched_lociStitched	chr11	10456164	10483594	1	27431	46718.776	525	s
1_7_MACS_peak_3461_lociStitched_lociStitched	chr1	221870338	221925652	1	55315	46657.359	526	s
1_9_MACS_peak_2022_lociStitched_lociStitched	chr1	117074214	117149523	1	75310	46646.3946	527	s
1_11_MACS_peak_33011_lociStitched_lociStitched	chr6	161572533	161665411	1	92879	46634.0438	528	s
1_4_MACS_peak_3110_lociStitched_lociStitched	chr1	201416928	201462406	1	45479	46569.472	529	s
1_7_MACS_peak_39150_lociStitched_lociStitched	chrX	153266764	153326808	1	60045	46510.0824	530	s
1_7_MACS_peak_15985_lociStitched_lociStitched	chr17	47267866	47313670	1	45805	46491.06	531	s
1_16_MACS_peak_38068_lociStitched_lociStitched	chr9	132645828	132761235	1	115408	46462.8582	532	s
1_7_MACS_peak_9679_lociStitched_lociStitched	chr12	125022019	125078919	1	56901	46441.78	533	s
1_6_MACS_peak_32211_lociStitched_lociStitched	chr6	108878268	108920524	1	42257	46329.4784	534	s
1_9_MACS_peak_19981_lociStitched_lociStitched	chr2	38318618	38379848	1	61231	46296.003	535	s
1_5_MACS_peak_9708_lociStitched_lociStitched	chr12	125388529	125426165	1	37637	46280.9892	536	s
1_6_MACS_peak_15203_lociStitched_lociStitched	chr17	15811395	15871191	1	59797	46234.2672	537	s
1_8_MACS_peak_9295_lociStitched_lociStitched	chr12	109276010	109346830	1	70821	46110.902	538	s
1_4_MACS_peak_15633_lociStitched_lociStitched	chr17	36832450	36863730	1	31281	46062.928	539	s
1_5_MACS_peak_2588_lociStitched_lociStitched	chr1	161150867	161198557	1	47691	46030.388	540	s
1_3_MACS_peak_37080_lociStitched_lociStitched	chr9	73019550	73038175	1	18626	46024.2375	541	s
1_7_MACS_peak_3857_lociStitched_lociStitched	chr1	243399165	243454529	1	55365	45929.9744	542	s
1_5_MACS_peak_33167_lociStitched_lociStitched	chr7	1542651	1574725	1	32075	45836.9534	543	s
1_4_MACS_peak_29097_lociStitched_lociStitched	chr5	36676620	36726221	1	49602	45791.6432	544	s
1_12_MACS_peak_4096_lociStitched_lociStitched	chr10	6308675	6406317	1	97643	45715.9844	545	s
1_6_MACS_peak_31699_lociStitched_lociStitched	chr6	37128241	37190808	1	62568	45686.4234	546	s
1_5_MACS_peak_5692_lociStitched_lociStitched	chr10	125940373	125998180	1	57808	45673.3107	547	s
1_3_MACS_peak_25755_lociStitched_lociStitched	chr3	48579997	48608509	1	28513	45650.5632	548	s
1_9_MACS_peak_17918_lociStitched_lociStitched	chr19	4539158	4612961	1	73804	45543.8313	549	s
1_8_MACS_peak_30774_lociStitched_lociStitched	chr6	3019285	3083340	1	64056	45453.428	550	s
1_3_MACS_peak_34916_lociStitched_lociStitched	chr7	150729559	150760798	1	31240	45412.1343	551	s
1_5_MACS_peak_20632_lociStitched_lociStitched	chr2	74779237	74815023	1	35787	45405.2768	552	s
1_8_MACS_peak_16641_lociStitched_lociStitched	chr17	75092129	75155033	1	62905	45391.5264	553	s
1_4_MACS_peak_1042_lociStitched_lociStitched	chr1	37920214	37953762	1	33549	45266.3164	554	s
1_4_MACS_peak_6344_lociStitched_lociStitched	chr11	44577460	44615478	1	38019	45127.366	555	s
1_7_MACS_peak_9265_lociStitched_lociStitched	chr12	108989435	109040660	1	51226	45103.6125	556	s
1_6_MACS_peak_24319_lociStitched_lociStitched	chr22	20848111	20889352	1	41242	44985.6828	557	s
1_5_MACS_peak_33134_lociStitched_lociStitched	chr7	186308	223841	1	37534	44983.3005	558	s
1_4_MACS_peak_22191_lociStitched_lociStitched	chr2	219574752	219620157	1	45406	44946.4095	559	s
1_5_MACS_peak_7191_lociStitched_lociStitched	chr11	78509153	78564152	1	55000	44928.6831	560	s
1_11_MACS_peak_30872_lociStitched_lociStitched	chr6	6694653	6760587	1	65935	44881.2738	561	s
1_6_MACS_peak_33093_lociStitched_lociStitched	chr6	170331827	170374522	1	42696	44834.0195	562	s
1_11_MACS_peak_12950_lociStitched_lociStitched	chr15	80221142	80286734	1	65593	44832.132	563	s
1_12_MACS_peak_898_lociStitched_lociStitched	chr1	31943061	32015881	1	72821	44820.71	564	s
1_5_MACS_peak_21230_lociStitched_lociStitched	chr2	128141819	128175323	1	33505	44814.9504	565	s
1_4_MACS_peak_14464_lociStitched_lociStitched	chr16	73088846	73121753	1	32908	44766.6828	566	s
1_9_MACS_peak_36027_lociStitched_lociStitched	chr8	102106836	102172949	1	66114	44599.8298	567	s
1_7_MACS_peak_35948_lociStitched_lociStitched	chr8	97894213	97950316	1	56104	44495.2893	568	s
1_3_MACS_peak_23293_lociStitched_lociStitched	chr20	39303761	39327147	1	23387	44438.0772	569	s
1_5_MACS_peak_21723_lociStitched_lociStitched	chr2	178102923	178149161	1	46239	44416.2228	570	s
1_8_MACS_peak_16736_lociStitched_lociStitched	chr17	76730484	76780725	1	50242	44402.9958	571	s
1_3_MACS_peak_16025_lociStitched_lociStitched	chr17	48221251	48242153	1	20903	44337.3224	572	s
1_5_MACS_peak_16017_lociStitched_lociStitched	chr17	48103169	48144022	1	40854	44309.1638	573	s
1_10_MACS_peak_32197_lociStitched_lociStitched	chr6	106949072	107024578	1	75507	44208.763	574	s
1_5_MACS_peak_22478_lociStitched_lociStitched	chr2	238377493	238421866	1	44374	44120.0739	575	s
1_5_MACS_peak_7572_lociStitched_lociStitched	chr11	118936311	118988856	1	52546	44085.255	576	s
1_7_MACS_peak_1115_lociStitched_lociStitched	chr1	40500083	40563720	1	63638	44049.5314	577	s
1_4_MACS_peak_16497_lociStitched_lociStitched	chr17	72206035	72243199	1	37165	44039.34	578	s
1_9_MACS_peak_31382_lociStitched_lociStitched	chr6	29690124	29770374	1	80251	44033.175	579	s
1_6_MACS_peak_22007_lociStitched_lociStitched	chr2	207990774	208033165	1	42392	44031.5317	580	s
1_8_MACS_peak_13033_lociStitched_lociStitched	chr15	85521832	85591138	1	69307	43988.5182	581	s
1_4_MACS_peak_27474_lociStitched_lociStitched	chr4	1702931	1731953	1	29023	43939.308	582	s
1_6_MACS_peak_4577_lociStitched_lociStitched	chr10	45868331	45922152	1	53822	43874.8792	583	s
1_4_MACS_peak_15057_lociStitched_lociStitched	chr17	7358329	7389857	1	31529	43858.6008	584	s
1_8_MACS_peak_7223_lociStitched_lociStitched	chr11	85845213	85918213	1	73001	43843.8	585	s
1_3_MACS_peak_10509_lociStitched_lociStitched	chr13	111098072	111133460	1	35389	43566.1668	586	s
1_9_MACS_peak_23915_lociStitched_lociStitched	chr21	35296250	35367085	1	70836	43563.525	587	s
1_7_MACS_peak_568_lociStitched_lociStitched	chr1	23029994	23078777	1	48784	43533.9492	588	s
1_1_MACS_peak_22387_lociStitched_lociStitched	chr2	232570350	232583756	1	13407	43506.4918	589	s
1_4_MACS_peak_14735_lociStitched_lociStitched	chr16	88747201	88773908	1	26708	43497.6909	590	s
1_5_MACS_peak_29950_lociStitched_lociStitched	chr5	131745359	131776672	1	31314	43456.1814	591	s
1_7_MACS_peak_18111_lociStitched_lociStitched	chr19	10206141	10267495	1	61355	43444.7674	592	s
1_7_MACS_peak_7942_lociStitched_lociStitched	chr12	6854096	6903122	1	49027	43432.1334	593	s
1_5_MACS_peak_18837_lociStitched_lociStitched	chr19	41900375	41935377	1	35003	43419.981	594	s
1_8_MACS_peak_37983_lociStitched_lociStitched	chr9	130811649	130867002	1	55354	43363.5402	595	s
1_3_MACS_peak_399_lociStitched_lociStitched	chr1	16926464	16949332	1	22869	43348.5808	596	s
1_9_MACS_peak_33864_lociStitched_lociStitched	chr7	55571515	55641296	1	69782	43327.0229	597	s
1_4_MACS_peak_29196_lociStitched_lociStitched	chr5	42984857	43020956	1	36100	43257.4317	598	s
1_5_MACS_peak_972_lociStitched_lociStitched	chr1	33885802	33939154	1	53353	43252.4664	599	s
1_6_MACS_peak_9497_lociStitched_lociStitched	chr12	120524154	120566579	1	42426	43243.8025	600	s
1_6_MACS_peak_20570_lociStitched_lociStitched	chr2	71272620	71311793	1	39174	43235.2401	601	s
1_6_MACS_peak_15962_lociStitched_lociStitched	chr17	46055619	46103499	1	47881	43211.7	602	s
1_8_MACS_peak_15412_lociStitched_lociStitched	chr17	27432784	27484555	1	51772	43140.7743	603	s
1_2_MACS_peak_30615_lociStitched_lociStitched	chr5	176919391	176940665	1	21275	43088.3596	604	s
1_4_MACS_peak_7764_lociStitched_lociStitched	chr11	130011475	130061154	1	49680	43066.7251	605	s
1_2_MACS_peak_14142_lociStitched_lociStitched	chr16	50298896	50320253	1	21358	43038.6264	606	s
1_4_MACS_peak_18830_lociStitched_lociStitched	chr19	41802873	41841840	1	38968	42922.1505	607	s
1_7_MACS_peak_1878_lociStitched_lociStitched	chr1	110427131	110498127	1	70997	42853.1856	608	s
1_3_MACS_peak_28056_lociStitched_lociStitched	chr4	77112250	77142823	1	30574	42783.8562	609	s
1_4_MACS_peak_2890_lociStitched_lociStitched	chr1	182110696	182145626	1	34931	42736.855	610	s
1_5_MACS_peak_9447_lociStitched_lociStitched	chr12	113829358	113864276	1	34919	42715.1894	611	s
1_7_MACS_peak_36904_lociStitched_lociStitched	chr9	33116440	33169448	1	53009	42713.8464	612	s
1_7_MACS_peak_17956_lociStitched_lociStitched	chr19	6055762	6111539	1	55778	42669.405	613	s
1_3_MACS_peak_36063_lociStitched_lociStitched	chr8	103799678	103826289	1	26612	42439.2228	614	s
1_6_MACS_peak_27112_lociStitched_lociStitched	chr3	183224048	183275094	1	51047	42383.4938	615	s
1_4_MACS_peak_23199_lociStitched_lociStitched	chr20	35892971	35926353	1	33383	42381.7872	616	s
1_4_MACS_peak_27442_lociStitched_lociStitched	chr4	673184	701500	1	28317	42343.7464	617	s
1_5_MACS_peak_32730_lociStitched_lociStitched	chr6	144654922	144701336	1	46415	42273.8712	618	s
1_5_MACS_peak_1435_lociStitched_lociStitched	chr1	59345762	59388990	1	43229	42233.756	619	s
1_3_MACS_peak_5911_lociStitched_lociStitched	chr11	3844440	3878406	1	33967	42172.1856	620	s
1_5_MACS_peak_16337_lociStitched_lociStitched	chr17	62961396	62994190	1	32795	42140.29	621	s
1_5_MACS_peak_5476_lociStitched_lociStitched	chr10	105192944	105241283	1	48340	42137.1063	622	s
1_4_MACS_peak_18836_lociStitched_lociStitched	chr19	41856187	41886826	1	30640	42097.986	623	s
1_5_MACS_peak_23179_lociStitched_lociStitched	chr20	35463219	35502281	1	39063	42069.774	624	s
1_13_MACS_peak_19010_lociStitched_lociStitched	chr19	47031033	47125928	1	94896	42038.485	625	s
1_4_MACS_peak_33061_lociStitched_lociStitched	chr6	167036417	167072147	1	35731	42029.199	626	s
1_8_MACS_peak_3767_lociStitched_lociStitched	chr1	234971209	235031013	1	59805	42012.31	627	s
1_12_MACS_peak_35497_lociStitched_lociStitched	chr8	38829472	38900714	1	71243	41918.7928	628	s
1_4_MACS_peak_5946_lociStitched_lociStitched	chr11	6623651	6669983	1	46333	41893.3944	629	s
1_4_MACS_peak_8532_lociStitched_lociStitched	chr12	51762161	51799580	1	37420	41841.9258	630	s
1_7_MACS_peak_32932_lociStitched_lociStitched	chr6	158429420	158508785	1	79366	41817.4185	631	s
1_4_MACS_peak_36551_lociStitched_lociStitched	chr8	134894358	134935730	1	41373	41785.72	632	s
1_1_MACS_peak_27668_lociStitched_lociStitched	chr4	15002121	15008140	1	6020	41723.1061	633	s
1_8_MACS_peak_37265_lociStitched_lociStitched	chr9	90160728	90234538	1	73811	41710.031	634	s
1_5_MACS_peak_18123_lociStitched_lociStitched	chr19	10378342	10417735	1	39394	41705.3691	635	s
1_4_MACS_peak_25157_lociStitched_lociStitched	chr3	9756282	9793130	1	36849	41697.1968	636	s
1_10_MACS_peak_28262_lociStitched_lociStitched	chr4	90189028	90255919	1	66892	41693.1603	637	s
1_6_MACS_peak_24876_lociStitched_lociStitched	chr22	42791649	42842211	1	50563	41658.0318	638	s
1_11_MACS_peak_22439_lociStitched_lociStitched	chr2	235295071	235357230	1	62160	41646.53	639	s
1_7_MACS_peak_10560_lociStitched_lociStitched	chr13	113911631	113955383	1	43753	41603.7768	640	s
1_2_MACS_peak_23642_lociStitched_lociStitched	chr20	57569519	57587032	1	17514	41570.6081	641	s
1_4_MACS_peak_13324_lociStitched_lociStitched	chr16	684983	711984	1	27002	41519.4377	642	s
1_9_MACS_peak_21143_lociStitched_lociStitched	chr2	114604166	114673429	1	69264	41509.3159	643	s
1_6_MACS_peak_25700_lociStitched_lociStitched	chr3	46223851	46265609	1	41759	41361.299	644	s
1_8_MACS_peak_15544_lociStitched_lociStitched	chr17	32526945	32593983	1	67039	41302.1118	645	s
1_7_MACS_peak_5455_lociStitched_lociStitched	chr10	104532371	104580244	1	47874	41271.3133	646	s
1_4_MACS_peak_6864_lociStitched_lociStitched	chr11	67203147	67237498	1	34352	41179.9788	647	s
1_3_MACS_peak_26482_lociStitched_lociStitched	chr3	127291579	127314836	1	23258	41099.7704	648	s
1_8_MACS_peak_7983_lociStitched_lociStitched	chr12	8178113	8250106	1	71994	41072.0065	649	s
1_6_MACS_peak_38084_lociStitched_lociStitched	chr9	132796826	132837087	1	40262	41042.0634	650	s
1_2_MACS_peak_31499_lociStitched_lociStitched	chr6	32142930	32165736	1	22807	41021.1522	651	s
1_8_MACS_peak_34950_lociStitched_lociStitched	chr7	151412453	151459037	1	46585	40993.92	652	s
1_1_MACS_peak_2438_lociStitched_lociStitched	chr1	156115693	156136072	1	20380	40947.5247	653	s
1_3_MACS_peak_8643_lociStitched_lociStitched	chr12	56108946	56133087	1	24142	40933.4796	654	s
1_1_MACS_peak_14985_lociStitched_lociStitched	chr17	4841557	4855336	1	13780	40905.7173	655	s
1_12_MACS_peak_27790_lociStitched_lociStitched	chr4	38107464	38196075	1	88612	40893.9765	656	s
1_2_MACS_peak_23411_lociStitched_lociStitched	chr20	45976480	45992126	1	15647	40886.1272	657	s
1_9_MACS_peak_28879_lociStitched_lociStitched	chr5	342544	403851	1	61308	40830.462	658	s
1_3_MACS_peak_12728_lociStitched_lociStitched	chr15	70526236	70566001	1	39766	40798.89	659	s
1_7_MACS_peak_18813_lociStitched_lociStitched	chr19	41303124	41352453	1	49330	40795.083	660	s
1_12_MACS_peak_11551_lociStitched_lociStitched	chr14	89854461	89931618	1	77158	40792.9059	661	s
1_11_MACS_peak_11520_lociStitched_lociStitched	chr14	88456551	88517769	1	61219	40789.5534	662	s
1_4_MACS_peak_30327_lociStitched_lociStitched	chr5	151024983	151067403	1	42421	40782.588	663	s
1_5_MACS_peak_10892_lociStitched_lociStitched	chr14	50495918	50535462	1	39545	40777.7728	664	s
1_1_MACS_peak_436_lociStitched_lociStitched	chr1	17940107	17967923	1	27817	40655.8656	665	s
1_5_MACS_peak_18788_lociStitched_lociStitched	chr19	40909187	40952824	1	43638	40626.047	666	s
1_9_MACS_peak_10620_lociStitched_lociStitched	chr14	21148667	21203377	1	54711	40589.349	667	s
1_10_MACS_peak_11093_lociStitched_lociStitched	chr14	62160590	62224654	1	64065	40546.1056	668	s
1_7_MACS_peak_26291_lociStitched_lociStitched	chr3	113462655	113508463	1	45809	40485.1104	669	s
1_4_MACS_peak_29444_lociStitched_lociStitched	chr5	72216655	72254731	1	38077	40474.788	670	s
1_2_MACS_peak_14279_lociStitched_lociStitched	chr16	66544634	66561702	1	17069	40464.8144	671	s
1_14_MACS_peak_29120_lociStitched_lociStitched	chr5	39149059	39239395	1	90337	40461.4944	672	s
1_9_MACS_peak_5265_lociStitched_lociStitched	chr10	95171867	95243674	1	71808	40434.5217	673	s
1_3_MACS_peak_32245_lociStitched_lociStitched	chr6	109753138	109781144	1	28007	40412.658	674	s
1_8_MACS_peak_24456_lociStitched_lociStitched	chr22	26919932	26987212	1	67281	40394.912	675	s
1_5_MACS_peak_30525_lociStitched_lociStitched	chr5	172295550	172339676	1	44127	40384.1152	676	s
1_3_MACS_peak_34290_lociStitched_lociStitched	chr7	100025128	100048894	1	23767	40361.7978	677	s
1_6_MACS_peak_20180_lociStitched_lociStitched	chr2	46746788	46798114	1	51327	40337.1034	678	s
1_2_MACS_peak_15351_lociStitched_lociStitched	chr17	21178291	21202820	1	24530	40291.3354	679	s
1_2_MACS_peak_11895_lociStitched_lociStitched	chr14	105524254	105554651	1	30398	40212.1913	680	s
1_8_MACS_peak_33709_lociStitched_lociStitched	chr7	39620156	39666488	1	46333	40081.8132	681	s
1_9_MACS_peak_33215_lociStitched_lociStitched	chr7	2726865	2779772	1	52908	40077.0525	682	s
1_3_MACS_peak_5507_lociStitched_lociStitched	chr10	106080426	106114233	1	33808	40051.1529	683	s
1_4_MACS_peak_12926_lociStitched_lociStitched	chr15	79267973	79299020	1	31048	40038.2112	684	s
1_7_MACS_peak_21088_lociStitched_lociStitched	chr2	113431054	113487508	1	56455	40003.3044	685	s
1_7_MACS_peak_32807_lociStitched_lociStitched	chr6	149774775	149836093	1	61319	39967.0724	686	s
1_5_MACS_peak_20024_lociStitched_lociStitched	chr2	39346441	39374958	1	28518	39926.6517	687	s
1_3_MACS_peak_8650_lociStitched_lociStitched	chr12	56220953	56245437	1	24485	39869.7456	688	s
1_5_MACS_peak_17928_lociStitched_lociStitched	chr19	4805913	4847126	1	41214	39828.2432	689	s
1_8_MACS_peak_7932_lociStitched_lociStitched	chr12	6714293	6754886	1	40594	39712.1319	690	s
1_4_MACS_peak_2240_lociStitched_lociStitched	chr1	150520813	150553508	1	32696	39606.723	691	s
1_2_MACS_peak_8963_lociStitched_lociStitched	chr12	89726553	89749742	1	23190	39497.8237	692	s
1_7_MACS_peak_238_lociStitched_lociStitched	chr1	10436988	10480536	1	43549	39471.9072	693	s
1_6_MACS_peak_11176_lociStitched_lociStitched	chr14	68825728	68877826	1	52099	39422.5566	694	s
1_5_MACS_peak_3997_lociStitched_lociStitched	chr10	3782256	3829607	1	47352	39348.681	695	s
1_8_MACS_peak_16344_lociStitched_lociStitched	chr17	63009178	63063815	1	54638	39344.1037	696	s
1_3_MACS_peak_2636_lociStitched_lociStitched	chr1	161957863	162001823	1	43961	39265.072	697	s
1_5_MACS_peak_64_lociStitched_lociStitched	chr1	2120282	2167989	1	47708	39215.154	698	s
1_5_MACS_peak_6659_lociStitched_lociStitched	chr11	62571185	62625786	1	54602	39127.0766	699	s
1_4_MACS_peak_38255_lociStitched_lociStitched	chr9	139963743	139982688	1	18946	39110.058	700	s
1_6_MACS_peak_6624_lociStitched_lociStitched	chr11	62191753	62240498	1	48746	39044.745	701	s
1_8_MACS_peak_26067_lociStitched_lociStitched	chr3	69538867	69614222	1	75356	39026.3545	702	s
1_7_MACS_peak_17172_lociStitched_lociStitched	chr18	13538135	13595030	1	56896	38944.6275	703	s
1_5_MACS_peak_12765_lociStitched_lociStitched	chr15	72630039	72678452	1	48414	38885.3216	704	s
1_5_MACS_peak_12815_lociStitched_lociStitched	chr15	75133770	75179504	1	45735	38841.8862	705	s
1_4_MACS_peak_6778_lociStitched_lociStitched	chr11	65533903	65560362	1	26460	38817.9989	706	s
1_6_MACS_peak_607_lociStitched_lociStitched	chr1	24103734	24139132	1	35399	38746.6508	707	s
1_8_MACS_peak_27000_lociStitched_lociStitched	chr3	171842499	171900833	1	58335	38716.2758	708	s
1_7_MACS_peak_9572_lociStitched_lociStitched	chr12	121968064	122029386	1	61323	38688.0498	709	s
1_8_MACS_peak_19396_lociStitched_lociStitched	chr19	56591733	56650427	1	58695	38655.8684	710	s
1_6_MACS_peak_7753_lociStitched_lociStitched	chr11	129906247	129942974	1	36728	38644.1494	711	s
1_9_MACS_peak_10432_lociStitched_lociStitched	chr13	99922139	99988619	1	66481	38638.176	712	s
1_3_MACS_peak_14780_lociStitched_lociStitched	chr16	89538994	89576186	1	37193	38586.7	713	s
1_9_MACS_peak_18437_lociStitched_lociStitched	chr19	17826826	17891304	1	64479	38499.8138	714	s
1_7_MACS_peak_5044_lociStitched_lociStitched	chr10	79340733	79400606	1	59874	38474.3898	715	s
1_5_MACS_peak_20859_lociStitched_lociStitched	chr2	99346252	99390790	1	44539	38431.8402	716	s
1_6_MACS_peak_22194_lociStitched_lociStitched	chr2	219669485	219712984	1	43500	38409.617	717	s
1_4_MACS_peak_1405_lociStitched_lociStitched	chr1	56961930	56993473	1	31544	38400.4482	718	s
1_8_MACS_peak_16544_lociStitched_lociStitched	chr17	73060693	73117143	1	56451	38386	719	s
1_5_MACS_peak_4180_lociStitched_lociStitched	chr10	13723728	13764293	1	40566	38370.4335	720	s
1_6_MACS_peak_25659_lociStitched_lociStitched	chr3	45073555	45123493	1	49939	38317.4274	721	s
1_9_MACS_peak_32475_lociStitched_lociStitched	chr6	129991423	130051689	1	60267	38317.1228	722	s
1_5_MACS_peak_38029_lociStitched_lociStitched	chr9	131924093	131941482	1	17390	38311.4448	723	s
1_3_MACS_peak_19680_lociStitched_lociStitched	chr2	20363729	20393022	1	29294	38250.7994	724	s
1_5_MACS_peak_26900_lociStitched_lociStitched	chr3	158426900	158477953	1	51054	38075.3274	725	s
1_4_MACS_peak_18079_lociStitched_lociStitched	chr19	8621433	8646127	1	24695	38068.2704	726	s
1_4_MACS_peak_14930_lociStitched_lociStitched	chr17	3692126	3723078	1	30953	38055.484	727	s
1_5_MACS_peak_4546_lociStitched_lociStitched	chr10	43888750	43917305	1	28556	37978.15	728	s
1_3_MACS_peak_16848_lociStitched_lociStitched	chr17	79815941	79847062	1	31122	37868.0328	729	s
1_2_MACS_peak_3605_lociStitched_lociStitched	chr1	228268876	228292830	1	23955	37849.7154	730	s
1_5_MACS_peak_13204_lociStitched_lociStitched	chr15	93340287	93393423	1	53137	37848.7728	731	s
1_5_MACS_peak_10225_lociStitched_lociStitched	chr13	50689076	50717211	1	28136	37847.202	732	s
1_7_MACS_peak_10699_lociStitched_lociStitched	chr14	23611080	23657083	1	46004	37805.2654	733	s
1_4_MACS_peak_34256_lociStitched_lociStitched	chr7	98970180	98996255	1	26076	37761.815	734	s
1_8_MACS_peak_32658_lociStitched_lociStitched	chr6	139600577	139666029	1	65453	37713.4424	735	s
1_3_MACS_peak_4443_lociStitched_lociStitched	chr10	31981818	32014975	1	33158	37706.1404	736	s
1_7_MACS_peak_16063_lociStitched_lociStitched	chr17	48975335	49034709	1	59375	37672.803	737	s
1_5_MACS_peak_17384_lociStitched_lociStitched	chr18	46448117	46479956	1	31840	37665.537	738	s
1_8_MACS_peak_1931_lociStitched_lociStitched	chr1	112010104	112059796	1	49693	37656.5976	739	s
1_5_MACS_peak_1107_lociStitched_lociStitched	chr1	40389512	40435787	1	46276	37561.4175	740	s
1_7_MACS_peak_37026_lociStitched_lociStitched	chr9	38031548	38084939	1	53392	37555.2294	741	s
1_6_MACS_peak_12925_lociStitched_lociStitched	chr15	79200824	79238850	1	38027	37516.4516	742	s
1_4_MACS_peak_28106_lociStitched_lociStitched	chr4	82389597	82431644	1	42048	37383.9877	743	s
1_4_MACS_peak_6504_lociStitched_lociStitched	chr11	58956984	58994598	1	37615	37275.474	744	s
1_15_MACS_peak_38535_lociStitched_lociStitched	chrX	30586162	30680300	1	94139	37269.2342	745	s
1_3_MACS_peak_18250_lociStitched_lociStitched	chr19	13046934	13076840	1	29907	37268.8572	746	s
1_4_MACS_peak_25791_lociStitched_lociStitched	chr3	49273187	49318737	1	45551	37241.68	747	s
1_6_MACS_peak_17129_lociStitched_lociStitched	chr18	12401371	12451145	1	49775	37225.9746	748	s
1_8_MACS_peak_1424_lociStitched_lociStitched	chr1	59192767	59257365	1	64599	37182.6088	749	s
1_3_MACS_peak_5881_lociStitched_lociStitched	chr11	2904655	2925399	1	20745	37181.5456	750	s
1_9_MACS_peak_2879_lociStitched_lociStitched	chr1	181073265	181131503	1	58239	37126.725	751	s
1_2_MACS_peak_35685_lociStitched_lociStitched	chr8	62620989	62648797	1	27809	37093.0912	752	s
1_5_MACS_peak_14363_lociStitched_lociStitched	chr16	68250246	68295973	1	45728	37066.3062	753	s
1_4_MACS_peak_23505_lociStitched_lociStitched	chr20	48752596	48784160	1	31565	37059.2924	754	s
1_3_MACS_peak_26534_lociStitched_lociStitched	chr3	128930176	128965079	1	34904	37046.0442	755	s
1_3_MACS_peak_34701_lociStitched_lociStitched	chr7	134831418	134857252	1	25835	37014.9552	756	s
1_4_MACS_peak_8423_lociStitched_lociStitched	chr12	48194945	48223726	1	28782	37009.4879	757	s
1_4_MACS_peak_2557_lociStitched_lociStitched	chr1	160672931	160714552	1	41622	37005.2311	758	s
1_6_MACS_peak_1177_lociStitched_lociStitched	chr1	42180299	42235487	1	55189	36998.0352	759	s
1_7_MACS_peak_6570_lociStitched_lociStitched	chr11	60896236	60940713	1	44478	36982.6255	760	s
1_10_MACS_peak_152_lociStitched_lociStitched	chr1	8143116	8216605	1	73490	36950.2692	761	s
1_5_MACS_peak_22693_lociStitched_lociStitched	chr20	3283827	3323218	1	39392	36936.9407	762	s
1_11_MACS_peak_33482_lociStitched_lociStitched	chr7	26330924	26403117	1	72194	36912.2809	763	s
1_13_MACS_peak_35668_lociStitched_lociStitched	chr8	59457446	59522509	1	65064	36897.2273	764	s
1_4_MACS_peak_22955_lociStitched_lociStitched	chr20	23603148	23649116	1	45969	36893.9168	765	s
1_6_MACS_peak_23986_lociStitched_lociStitched	chr21	37521634	37560104	1	38471	36858.107	766	s
1_5_MACS_peak_37186_lociStitched_lociStitched	chr9	80619381	80648555	1	29175	36835.0924	767	s
1_5_MACS_peak_5491_lociStitched_lociStitched	chr10	105569571	105619412	1	49842	36812.5626	768	s
1_6_MACS_peak_35930_lociStitched_lociStitched	chr8	97625494	97676113	1	50620	36789.8892	769	s
1_9_MACS_peak_3932_lociStitched_lociStitched	chr1	247479049	247555660	1	76612	36788.6022	770	s
1_9_MACS_peak_12825_lociStitched_lociStitched	chr15	75299422	75366945	1	67524	36773.0258	771	s
1_8_MACS_peak_13678_lociStitched_lociStitched	chr16	16066858	16127946	1	61089	36756.6496	772	s
1_4_MACS_peak_371_lociStitched_lociStitched	chr1	16151531	16177350	1	25820	36735.2732	773	s
1_2_MACS_peak_21223_lociStitched_lociStitched	chr2	127820529	127846448	1	25920	36680.5688	774	s
1_9_MACS_peak_4638_lociStitched_lociStitched	chr10	50449545	50532934	1	83390	36641.1266	775	s
1_1_MACS_peak_28892_lociStitched_lociStitched	chr5	1100927	1112769	1	11843	36626.1218	776	s
1_6_MACS_peak_1904_lociStitched_lociStitched	chr1	111017707	111068732	1	51026	36605.335	777	s
1_12_MACS_peak_7310_lociStitched_lociStitched	chr11	95930447	96001429	1	70983	36520.239	778	s
1_4_MACS_peak_31485_lociStitched_lociStitched	chr6	31780296	31806360	1	26065	36497.4192	779	s
1_7_MACS_peak_23220_lociStitched_lociStitched	chr20	36701771	36756028	1	54258	36493.2582	780	s
1_2_MACS_peak_16823_lociStitched_lociStitched	chr17	79359843	79376229	1	16387	36460.4886	781	s
1_7_MACS_peak_26443_lociStitched_lociStitched	chr3	124823851	124884838	1	60988	36445.8312	782	s
1_10_MACS_peak_14156_lociStitched_lociStitched	chr16	53085688	53135118	1	49431	36350.822	783	s
1_7_MACS_peak_25437_lociStitched_lociStitched	chr3	27550143	27613469	1	63327	36336.4588	784	s
1_4_MACS_peak_18971_lociStitched_lociStitched	chr19	46004332	46027675	1	23344	36324.0423	785	s
1_6_MACS_peak_27311_lociStitched_lociStitched	chr3	194195937	194230555	1	34619	36293.5112	786	s
1_3_MACS_peak_14044_lociStitched_lociStitched	chr16	31033743	31065380	1	31638	36284.4753	787	s
1_11_MACS_peak_22276_lociStitched_lociStitched	chr2	225746125	225823461	1	77337	36270.584	788	s
1_3_MACS_peak_16807_lociStitched_lociStitched	chr17	79116059	79137900	1	21842	36232.0349	789	s
1_6_MACS_peak_20520_lociStitched_lociStitched	chr2	69962482	70017848	1	55367	36181.681	790	s
1_1_MACS_peak_16853_lociStitched_lociStitched	chr17	79873122	79886895	1	13774	36138.9747	791	s
1_7_MACS_peak_28975_lociStitched_lociStitched	chr5	14705410	14777151	1	71742	36135.9417	792	s
1_9_MACS_peak_25092_lociStitched_lociStitched	chr3	4492871	4576000	1	83130	36119.5505	793	s
1_6_MACS_peak_36981_lociStitched_lociStitched	chr9	36124445	36167270	1	42826	36075.78	794	s
1_4_MACS_peak_8121_lociStitched_lociStitched	chr12	13127805	13166484	1	38680	36056.5638	795	s
1_7_MACS_peak_27033_lociStitched_lociStitched	chr3	172390131	172435292	1	45162	36020.4136	796	s
1_7_MACS_peak_26824_lociStitched_lociStitched	chr3	152846552	152899612	1	53061	35995.904	797	s
1_7_MACS_peak_22914_lociStitched_lociStitched	chr20	20228756	20259682	1	30927	35970.0306	798	s
1_6_MACS_peak_13654_lociStitched_lociStitched	chr16	15664890	15713751	1	48862	35956.8099	799	s
1_1_MACS_peak_21341_lociStitched_lociStitched	chr2	136991789	137018870	1	27082	35950.0275	800	s
1_7_MACS_peak_22669_lociStitched_lociStitched	chr20	2259933	2302185	1	42253	35943.7764	801	s
1_9_MACS_peak_36449_lociStitched_lociStitched	chr8	131320742	131372014	1	51273	35936.5448	802	s
1_5_MACS_peak_1262_lociStitched_lociStitched	chr1	45984860	46033401	1	48542	35915.4859	803	s
1_7_MACS_peak_16873_lociStitched_lociStitched	chr17	80223692	80257675	1	33984	35899.6412	804	s
1_8_MACS_peak_21163_lociStitched_lociStitched	chr2	119659129	119738776	1	79648	35896.9029	805	s
1_2_MACS_peak_14853_lociStitched_lociStitched	chr17	1387352	1403446	1	16095	35801.103	806	s
1_2_MACS_peak_26463_lociStitched_lociStitched	chr3	126241933	126270129	1	28197	35777.9044	807	s
1_9_MACS_peak_37655_lociStitched_lociStitched	chr9	114678391	114746848	1	68458	35768.7825	808	s
1_1_MACS_peak_12693_lociStitched_lociStitched	chr15	69107842	69114895	1	7054	35736.1404	809	s
1_5_MACS_peak_15775_lociStitched_lociStitched	chr17	40660586	40690141	1	29556	35731.995	810	s
1_3_MACS_peak_2148_lociStitched_lociStitched	chr1	145426747	145457947	1	31201	35730.24	811	s
1_4_MACS_peak_6835_lociStitched_lociStitched	chr11	66722379	66755437	1	33059	35712.5574	812	s
1_2_MACS_peak_7182_lociStitched_lociStitched	chr11	78123889	78142072	1	18184	35698.6839	813	s
1_2_MACS_peak_17804_lociStitched_lociStitched	chr19	2263425	2291836	1	28412	35687.0571	814	s
1_7_MACS_peak_10417_lociStitched_lociStitched	chr13	99194271	99249666	1	55396	35679.9195	815	s
1_11_MACS_peak_22256_lociStitched_lociStitched	chr2	224779887	224836161	1	56275	35649.579	816	s
1_4_MACS_peak_32515_lociStitched_lociStitched	chr6	134478109	134503251	1	25143	35606.1004	817	s
1_7_MACS_peak_17083_lociStitched_lociStitched	chr18	9822961	9871831	1	48871	35587.134	818	s
1_6_MACS_peak_10874_lociStitched_lociStitched	chr14	50327818	50379754	1	51937	35544.9984	819	s
1_5_MACS_peak_734_lociStitched_lociStitched	chr1	27424345	27466256	1	41912	35540.528	820	s
1_7_MACS_peak_13873_lociStitched_lociStitched	chr16	27315430	27360667	1	45238	35470.3317	821	s
1_12_MACS_peak_16194_lociStitched_lociStitched	chr17	57830222	57885502	1	55281	35467.648	822	s
1_4_MACS_peak_29323_lociStitched_lociStitched	chr5	60606681	60630536	1	23856	35465.2285	823	s
1_6_MACS_peak_1288_lociStitched_lociStitched	chr1	47045871	47083869	1	37999	35379.9378	824	s
1_5_MACS_peak_18883_lociStitched_lociStitched	chr19	44060397	44102509	1	42113	35315.1232	825	s
1_5_MACS_peak_9060_lociStitched_lociStitched	chr12	94541303	94575445	1	34143	35166.26	826	s
1_6_MACS_peak_16892_lociStitched_lociStitched	chr17	80476261	80510902	1	34642	35139.8304	827	s
1_8_MACS_peak_23190_lociStitched_lociStitched	chr20	35551975	35600131	1	48157	35120.1708	828	s
1_6_MACS_peak_39162_lociStitched_lociStitched	chrX	153569720	153619192	1	49473	34991.5456	829	s
1_6_MACS_peak_433_lociStitched_lociStitched	chr1	17865305	17898294	1	32990	34961.7422	830	s
1_3_MACS_peak_39135_lociStitched_lociStitched	chrX	152971688	152999625	1	27938	34951.9807	831	s
1_2_MACS_peak_2302_lociStitched_lociStitched	chr1	152000859	152025123	1	24265	34920.7488	832	s
1_6_MACS_peak_3821_lociStitched_lociStitched	chr1	236304052	236334289	1	30238	34887.4506	833	s
1_5_MACS_peak_27676_lociStitched_lociStitched	chr4	15654579	15694386	1	39808	34851.0285	834	s
1_4_MACS_peak_24438_lociStitched_lociStitched	chr22	25921159	25964603	1	43445	34763.8888	835	s
1_3_MACS_peak_4796_lociStitched_lociStitched	chr10	70801794	70829806	1	28013	34748.886	836	s
1_4_MACS_peak_1977_lociStitched_lociStitched	chr1	114623169	114670863	1	47695	34745.079	837	s
1_5_MACS_peak_31875_lociStitched_lociStitched	chr6	46666440	46705637	1	39198	34708.9435	838	s
1_2_MACS_peak_11977_lociStitched_lociStitched	chr15	31546316	31568230	1	21915	34696.4362	839	s
1_6_MACS_peak_33835_lociStitched_lociStitched	chr7	48113083	48155367	1	42285	34685.5652	840	s
1_5_MACS_peak_3211_lociStitched_lociStitched	chr1	205224883	205262197	1	37315	34653.5118	841	s
1_10_MACS_peak_21501_lociStitched_lociStitched	chr2	158269858	158347745	1	77888	34636.3489	842	s
1_4_MACS_peak_18294_lociStitched_lociStitched	chr19	14222485	14259882	1	37398	34629.622	843	s
1_7_MACS_peak_18115_lociStitched_lociStitched	chr19	10303962	10349511	1	45550	34617.24	844	s
1_7_MACS_peak_957_lociStitched_lociStitched	chr1	33428227	33473325	1	45099	34612.715	845	s
1_4_MACS_peak_348_lociStitched_lociStitched	chr1	15723725	15760813	1	37089	34610.5216	846	s
1_4_MACS_peak_38044_lociStitched_lociStitched	chr9	132162774	132201450	1	38677	34529.9328	847	s
1_4_MACS_peak_11237_lociStitched_lociStitched	chr14	69503411	69536744	1	33334	34509.6549	848	s
1_3_MACS_peak_814_lociStitched_lociStitched	chr1	28903120	28922585	1	19466	34402.441	849	s
1_5_MACS_peak_30294_lociStitched_lociStitched	chr5	150140109	150170838	1	30730	34296.6369	850	s
1_15_MACS_peak_8969_lociStitched_lociStitched	chr12	89763201	89856133	1	92933	34245.442	851	s
1_6_MACS_peak_14942_lociStitched_lociStitched	chr17	4000754	4048966	1	48213	34225.6988	852	s
1_1_MACS_peak_27217_lociStitched_lociStitched	chr3	187452826	187465242	1	12417	34088.128	853	s
1_4_MACS_peak_48_lociStitched_lociStitched	chr1	1695050	1720765	1	25716	34080.0895	854	s
1_4_MACS_peak_6638_lociStitched_lociStitched	chr11	62357946	62382496	1	24551	34072.945	855	s
1_4_MACS_peak_5381_lociStitched_lociStitched	chr10	102041445	102068694	1	27250	34023.1014	856	s
1_5_MACS_peak_1359_lociStitched_lociStitched	chr1	54684267	54720652	1	36386	33990.867	857	s
1_4_MACS_peak_27383_lociStitched_lociStitched	chr3	196043632	196073400	1	29769	33974.2184	858	s
1_10_MACS_peak_3541_lociStitched_lociStitched	chr1	224882765	224962623	1	79859	33955.6216	859	s
1_4_MACS_peak_11346_lociStitched_lociStitched	chr14	75036473	75087516	1	51044	33933.3864	860	s
1_4_MACS_peak_22398_lociStitched_lociStitched	chr2	233923129	233959116	1	35988	33906.9514	861	s
1_4_MACS_peak_11823_lociStitched_lociStitched	chr14	103232391	103262790	1	30400	33876.6456	862	s
1_8_MACS_peak_37295_lociStitched_lociStitched	chr9	91981697	92059094	1	77398	33853.4478	863	s
1_8_MACS_peak_3707_lociStitched_lociStitched	chr1	232714037	232771794	1	57758	33770.5179	864	s
1_2_MACS_peak_5564_lociStitched_lociStitched	chr10	112601230	112633209	1	31980	33769.824	865	s
1_7_MACS_peak_34581_lociStitched_lociStitched	chr7	127847128	127888666	1	41539	33757.9326	866	s
1_5_MACS_peak_34896_lociStitched_lociStitched	chr7	150100590	150150367	1	49778	33748.806	867	s
1_4_MACS_peak_11428_lociStitched_lociStitched	chr14	77218965	77250273	1	31309	33715.5852	868	s
1_6_MACS_peak_8683_lociStitched_lociStitched	chr12	57076948	57120548	1	43601	33685.36	869	s
1_2_MACS_peak_15904_lociStitched_lociStitched	chr17	44255249	44272743	1	17495	33656.7066	870	s
1_5_MACS_peak_8725_lociStitched_lociStitched	chr12	58144353	58177547	1	33195	33638.7996	871	s
1_4_MACS_peak_38247_lociStitched_lociStitched	chr9	139819465	139845913	1	26449	33602.184	872	s
1_6_MACS_peak_22760_lociStitched_lociStitched	chr20	4774325	4811182	1	36858	33569.3556	873	s
1_6_MACS_peak_6955_lociStitched_lociStitched	chr11	71777721	71826739	1	49019	33552.821	874	s
1_4_MACS_peak_18783_lociStitched_lociStitched	chr19	40847322	40883530	1	36209	33550.3328	875	s
1_3_MACS_peak_27588_lociStitched_lociStitched	chr4	7632538	7659017	1	26480	33480.0476	876	s
1_3_MACS_peak_13988_lociStitched_lociStitched	chr16	30364294	30391240	1	26947	33477.7104	877	s
1_2_MACS_peak_5339_lociStitched_lociStitched	chr10	99399509	99417266	1	17758	33441.7581	878	s
1_5_MACS_peak_22703_lociStitched_lociStitched	chr20	3384133	3428797	1	44665	33270.2136	879	s
1_3_MACS_peak_1197_lociStitched_lociStitched	chr1	43388129	43425502	1	37374	33202.1732	880	s
1_10_MACS_peak_3242_lociStitched_lociStitched	chr1	206607191	206678456	1	71266	33173.8575	881	s
1_3_MACS_peak_22624_lociStitched_lociStitched	chr20	1446212	1475749	1	29538	33173.0047	882	s
1_3_MACS_peak_23688_lociStitched_lociStitched	chr20	61417410	61439931	1	22522	33166.6767	883	s
1_4_MACS_peak_12447_lociStitched_lociStitched	chr15	58807468	58851123	1	43656	33160.338	884	s
1_3_MACS_peak_11306_lociStitched_lociStitched	chr14	73918335	73946264	1	27930	33151.723	885	s
1_8_MACS_peak_17005_lociStitched_lociStitched	chr18	3651661	3727805	1	76145	33145.4832	886	s
1_5_MACS_peak_17730_lociStitched_lociStitched	chr19	924156	954166	1	30011	33122.037	887	s
1_9_MACS_peak_34120_lociStitched_lociStitched	chr7	77150786	77202079	1	51294	33058.3385	888	s
1_3_MACS_peak_38026_lociStitched_lociStitched	chr9	131871863	131906433	1	34571	33031.635	889	s
1_5_MACS_peak_15874_lociStitched_lociStitched	chr17	43220686	43251174	1	30489	33030.6992	890	s
1_3_MACS_peak_711_lociStitched_lociStitched	chr1	27003590	27034268	1	30679	32917.494	891	s
1_8_MACS_peak_8047_lociStitched_lociStitched	chr12	10270103	10341218	1	71116	32912.022	892	s
1_2_MACS_peak_27783_lociStitched_lociStitched	chr4	38063390	38088777	1	25388	32868.5489	893	s
1_5_MACS_peak_13719_lociStitched_lociStitched	chr16	19118201	19151903	1	33703	32866.1904	894	s
1_5_MACS_peak_30016_lociStitched_lociStitched	chr5	134758461	134795736	1	37276	32846.73	895	s
1_12_MACS_peak_38371_lociStitched_lociStitched	chrX	12964829	13035756	1	70928	32832.1083	896	s
1_2_MACS_peak_17854_lociStitched_lociStitched	chr19	3357267	3371512	1	14246	32819.0555	897	s
1_3_MACS_peak_302_lociStitched_lociStitched	chr1	12653526	12680414	1	26889	32808.7376	898	s
1_6_MACS_peak_13819_lociStitched_lociStitched	chr16	23506532	23551591	1	45060	32807.4579	899	s
1_3_MACS_peak_25778_lociStitched_lociStitched	chr3	49054536	49082789	1	28254	32801.733	900	s
1_3_MACS_peak_4737_lociStitched_lociStitched	chr10	64370500	64409056	1	38557	32776.4556	901	s
1_6_MACS_peak_30753_lociStitched_lociStitched	chr6	2839671	2878654	1	38984	32773.0081	902	s
1_12_MACS_peak_31080_lociStitched_lociStitched	chr6	14857080	14925543	1	68464	32732.1603	903	s
1_2_MACS_peak_23664_lociStitched_lociStitched	chr20	60706415	60720192	1	13778	32728.6412	904	s
1_2_MACS_peak_8128_lociStitched_lociStitched	chr12	13243005	13273625	1	30621	32717.47	905	s
1_5_MACS_peak_17819_lociStitched_lociStitched	chr19	2542070	2580520	1	38451	32713.26	906	s
1_3_MACS_peak_7038_lociStitched_lociStitched	chr11	72979027	73005208	1	26182	32689.5966	907	s
1_4_MACS_peak_12716_lociStitched_lociStitched	chr15	69988586	70024567	1	35982	32677.9442	908	s
1_15_MACS_peak_34479_lociStitched_lociStitched	chr7	111692865	111766660	1	73796	32610.0105	909	s
1_3_MACS_peak_13430_lociStitched_lociStitched	chr16	3053808	3074826	1	21019	32596.8162	910	s
1_1_MACS_peak_36022_lociStitched_lociStitched	chr8	101961695	101966916	1	5222	32564.9433	911	s
1_4_MACS_peak_22342_lociStitched_lociStitched	chr2	231507312	231550896	1	43585	32561.6064	912	s
1_8_MACS_peak_22111_lociStitched_lociStitched	chr2	216832486	216887747	1	55262	32559.7812	913	s
1_13_MACS_peak_29855_lociStitched_lociStitched	chr5	118650778	118734249	1	83472	32511.9545	914	s
1_6_MACS_peak_3159_lociStitched_lociStitched	chr1	203141384	203210334	1	68951	32503.03	915	s
1_5_MACS_peak_30607_lociStitched_lociStitched	chr5	176815421	176860373	1	44953	32473.3248	916	s
1_5_MACS_peak_25161_lociStitched_lociStitched	chr3	9808388	9849250	1	40863	32444.428	917	s
1_6_MACS_peak_36594_lociStitched_lociStitched	chr8	142273831	142319537	1	45707	32442.1188	918	s
1_7_MACS_peak_26994_lociStitched_lociStitched	chr3	171755309	171793671	1	38363	32408.2176	919	s
1_4_MACS_peak_12228_lociStitched_lociStitched	chr15	44990281	45023514	1	33234	32372.2653	920	s
1_1_MACS_peak_15687_lociStitched_lociStitched	chr17	38217682	38232812	1	15131	32325.245	921	s
1_2_MACS_peak_39145_lociStitched_lociStitched	chrX	153231518	153251796	1	20279	32266.3536	922	s
1_4_MACS_peak_1869_lociStitched_lociStitched	chr1	110149599	110187013	1	37415	32262.0922	923	s
1_5_MACS_peak_27139_lociStitched_lociStitched	chr3	184031439	184064780	1	33342	32240.747	924	s
1_3_MACS_peak_36542_lociStitched_lociStitched	chr8	134579511	134594704	1	15194	32222.8337	925	s
1_4_MACS_peak_35305_lociStitched_lociStitched	chr8	26294001	26326754	1	32754	32202.7496	926	s
1_4_MACS_peak_14427_lociStitched_lociStitched	chr16	70803277	70843110	1	39834	32185.064	927	s
1_6_MACS_peak_16080_lociStitched_lociStitched	chr17	53497140	53533377	1	36238	32138.5953	928	s
1_4_MACS_peak_2335_lociStitched_lociStitched	chr1	153739709	153780077	1	40369	32128.8912	929	s
1_5_MACS_peak_9650_lociStitched_lociStitched	chr12	123975195	124019647	1	44453	32125.4604	930	s
1_5_MACS_peak_5685_lociStitched_lociStitched	chr10	125823083	125861235	1	38153	32036.2344	931	s
1_5_MACS_peak_38780_lociStitched_lociStitched	chrX	64886465	64927915	1	41451	32007.69	932	s
1_3_MACS_peak_18286_lociStitched_lociStitched	chr19	14088715	14118617	1	29903	32001.1204	933	s
1_7_MACS_peak_30310_lociStitched_lociStitched	chr5	150434822	150474237	1	39416	31997.097	934	s
1_9_MACS_peak_37095_lociStitched_lociStitched	chr9	73163900	73223956	1	60057	31913.7584	935	s
1_2_MACS_peak_16828_lociStitched_lociStitched	chr17	79476050	79487774	1	11725	31903.3488	936	s
1_5_MACS_peak_6034_lociStitched_lociStitched	chr11	9757643	9784627	1	26985	31897.7864	937	s
1_5_MACS_peak_12502_lociStitched_lociStitched	chr15	60682783	60717302	1	34520	31895.556	938	s
1_5_MACS_peak_14021_lociStitched_lociStitched	chr16	30705617	30741147	1	35531	31888.175	939	s
1_2_MACS_peak_5429_lociStitched_lociStitched	chr10	103872853	103894804	1	21952	31877.2422	940	s
1_4_MACS_peak_19185_lociStitched_lociStitched	chr19	50860190	50892015	1	31826	31856.825	941	s
1_3_MACS_peak_39141_lociStitched_lociStitched	chrX	153188202	153215654	1	27453	31855.3008	942	s
1_6_MACS_peak_31236_lociStitched_lociStitched	chr6	24716849	24767049	1	50201	31801.7	943	s
1_8_MACS_peak_9005_lociStitched_lociStitched	chr12	92498540	92555856	1	57317	31793.1852	944	s
1_7_MACS_peak_21477_lociStitched_lociStitched	chr2	153321315	153365799	1	44485	31788.2664	945	s
1_8_MACS_peak_30551_lociStitched_lociStitched	chr5	173186416	173235986	1	49571	31784.284	946	s
1_3_MACS_peak_6920_lociStitched_lociStitched	chr11	69059774	69089265	1	29492	31764.7561	947	s
1_4_MACS_peak_18314_lociStitched_lociStitched	chr19	14605547	14643655	1	38109	31763.018	948	s
1_8_MACS_peak_21957_lociStitched_lociStitched	chr2	204501364	204558481	1	57118	31722.7818	949	s
1_12_MACS_peak_29833_lociStitched_lociStitched	chr5	118351547	118409339	1	57793	31722.0288	950	s
1_3_MACS_peak_12960_lociStitched_lociStitched	chr15	81276342	81296118	1	19777	31714.7712	951	s
1_3_MACS_peak_5105_lociStitched_lociStitched	chr10	81945189	81966376	1	21188	31678.8024	952	s
1_9_MACS_peak_27367_lociStitched_lociStitched	chr3	195781826	195850910	1	69085	31675.014	953	s
1_7_MACS_peak_37552_lociStitched_lociStitched	chr9	107874981	107921452	1	46472	31674.6336	954	s
1_15_MACS_peak_36749_lociStitched_lociStitched	chr9	5442481	5532459	1	89979	31654.2604	955	s
1_1_MACS_peak_23955_lociStitched_lociStitched	chr21	36253972	36264126	1	10155	31627.6792	956	s
1_1_MACS_peak_17548_lociStitched_lociStitched	chr18	60188580	60195125	1	6546	31619.5495	957	s
1_4_MACS_peak_23884_lociStitched_lociStitched	chr21	34670921	34699432	1	28512	31612.9968	958	s
1_8_MACS_peak_12274_lociStitched_lociStitched	chr15	49567074	49614397	1	47324	31607.0317	959	s
1_6_MACS_peak_1075_lociStitched_lociStitched	chr1	39567535	39599428	1	31894	31602.7737	960	s
1_2_MACS_peak_13354_lociStitched_lociStitched	chr16	1507580	1526324	1	18745	31591.1376	961	s
1_5_MACS_peak_10586_lociStitched_lociStitched	chr13	114807830	114836103	1	28274	31575.2864	962	s
1_4_MACS_peak_407_lociStitched_lociStitched	chr1	17215009	17241870	1	26862	31575.1055	963	s
1_4_MACS_peak_6909_lociStitched_lociStitched	chr11	68794646	68828963	1	34318	31571.64	964	s
1_2_MACS_peak_5321_lociStitched_lociStitched	chr10	99077052	99095802	1	18751	31481.25	965	s
1_9_MACS_peak_12009_lociStitched_lociStitched	chr15	33110867	33175805	1	64939	31468.9548	966	s
1_1_MACS_peak_34986_lociStitched_lociStitched	chr7	155067852	155092013	1	24162	31452.7898	967	s
1_2_MACS_peak_27355_lociStitched_lociStitched	chr3	195619424	195637795	1	18372	31447.4778	968	s
1_4_MACS_peak_34969_lociStitched_lociStitched	chr7	152131070	152162590	1	31521	31349.792	969	s
1_4_MACS_peak_2510_lociStitched_lociStitched	chr1	159790573	159821281	1	30709	31340.5848	970	s
1_5_MACS_peak_15182_lociStitched_lociStitched	chr17	15135798	15183270	1	47473	31336.2672	971	s
1_8_MACS_peak_28090_lociStitched_lociStitched	chr4	79657075	79703619	1	46545	31324.112	972	s
1_8_MACS_peak_26648_lociStitched_lociStitched	chr3	138492633	138562256	1	69624	31316.4254	973	s
1_13_MACS_peak_26056_lociStitched_lociStitched	chr3	69355475	69436138	1	80664	31313.3766	974	s
1_2_MACS_peak_4749_lociStitched_lociStitched	chr10	64563293	64579422	1	16130	31280.5826	975	s
1_7_MACS_peak_37904_lociStitched_lociStitched	chr9	128390724	128436627	1	45904	31273.7139	976	s
1_9_MACS_peak_1728_lociStitched_lociStitched	chr1	93415418	93462115	1	46698	31226.2839	977	s
1_3_MACS_peak_36512_lociStitched_lociStitched	chr8	134140728	134165976	1	25249	31188.8544	978	s
1_11_MACS_peak_25311_lociStitched_lociStitched	chr3	15370760	15428948	1	58189	31182.9492	979	s
1_2_MACS_peak_6553_lociStitched_lociStitched	chr11	60701414	60725114	1	23701	31182.09	980	s
1_5_MACS_peak_12578_lociStitched_lociStitched	chr15	64379988	64406390	1	26403	31162.2806	981	s
1_5_MACS_peak_9084_lociStitched_lociStitched	chr12	95562922	95613135	1	50214	31132.06	982	s
1_4_MACS_peak_4103_lociStitched_lociStitched	chr10	6421743	6452616	1	30874	31089.111	983	s
1_8_MACS_peak_11049_lociStitched_lociStitched	chr14	61446637	61471480	1	24844	31033.8756	984	s
1_8_MACS_peak_18719_lociStitched_lociStitched	chr19	38513152	38574081	1	60930	31012.861	985	s
1_7_MACS_peak_32971_lociStitched_lociStitched	chr6	159519351	159554759	1	35409	30992.6224	986	s
1_6_MACS_peak_19738_lociStitched_lociStitched	chr2	25494997	25540173	1	45177	30941.0424	987	s
1_7_MACS_peak_13921_lociStitched_lociStitched	chr16	29092940	29143143	1	50204	30940.1089	988	s
1_2_MACS_peak_28829_lociStitched_lociStitched	chr4	185393030	185404294	1	11265	30930.944	989	s
1_8_MACS_peak_26827_lociStitched_lociStitched	chr3	152961451	153011899	1	50449	30894.3552	990	s
1_5_MACS_peak_8590_lociStitched_lociStitched	chr12	53746410	53777764	1	31355	30880.5546	991	s
1_2_MACS_peak_18292_lociStitched_lociStitched	chr19	14182282	14203445	1	21164	30878.9333	992	s
1_11_MACS_peak_35391_lociStitched_lociStitched	chr8	29575703	29634576	1	58874	30878.8885	993	s
1_3_MACS_peak_18505_lociStitched_lociStitched	chr19	18754291	18791351	1	37061	30878.392	994	s
1_10_MACS_peak_27256_lociStitched_lociStitched	chr3	188363674	188439005	1	75332	30878.1769	995	s
1_9_MACS_peak_3269_lociStitched_lociStitched	chr1	206912285	206976917	1	64633	30868.2432	996	s
1_8_MACS_peak_9876_lociStitched_lociStitched	chr13	29277976	29329989	1	52014	30822.9038	997	s
1_4_MACS_peak_11903_lociStitched_lociStitched	chr14	105850904	105888453	1	37550	30820.2192	998	s
1_6_MACS_peak_30508_lociStitched_lociStitched	chr5	171836404	171883758	1	47355	30770.6292	999	s
1_5_MACS_peak_36073_lociStitched_lociStitched	chr8	104084772	104137643	1	52872	30760.3478	1000	s
1_10_MACS_peak_24643_lociStitched_lociStitched	chr22	36800901	36864980	1	64080	30713.0647	1001	s
1_6_MACS_peak_3492_lociStitched_lociStitched	chr1	223886655	223919964	1	33310	30684.2508	1002	s
1_8_MACS_peak_16724_lociStitched_lociStitched	chr17	76632468	76670091	1	37624	30681.5565	1003	s
1_4_MACS_peak_37405_lociStitched_lociStitched	chr9	97386796	97420189	1	33394	30681.4884	1004	s
1_2_MACS_peak_17000_lociStitched_lociStitched	chr18	3592016	3607428	1	15413	30676.0448	1005	s
1_5_MACS_peak_34984_lociStitched_lociStitched	chr7	154981114	155004546	1	23433	30660.772	1006	s
1_6_MACS_peak_5190_lociStitched_lociStitched	chr10	90979060	91021064	1	42005	30633.5172	1007	s
1_5_MACS_peak_26533_lociStitched_lociStitched	chr3	128878599	128917469	1	38871	30617.899	1008	s
1_3_MACS_peak_24186_lociStitched_lociStitched	chr21	46284980	46304898	1	19919	30615.9578	1009	s
1_4_MACS_peak_3295_lociStitched_lociStitched	chr1	207978231	208007913	1	29683	30593.2374	1010	s
1_7_MACS_peak_9346_lociStitched_lociStitched	chr12	110779695	110819038	1	39344	30589.1825	1011	s
1_3_MACS_peak_27628_lociStitched_lociStitched	chr4	10092902	10120487	1	27586	30555.9045	1012	s
1_1_MACS_peak_1877_lociStitched_lociStitched	chr1	110356402	110372120	1	15719	30551.0766	1013	s
1_3_MACS_peak_18430_lociStitched_lociStitched	chr19	17663706	17689494	1	25789	30520.098	1014	s
1_4_MACS_peak_16304_lociStitched_lociStitched	chr17	62250576	62281045	1	30470	30499.469	1015	s
1_7_MACS_peak_34787_lociStitched_lociStitched	chr7	139551444	139617506	1	66063	30401.7324	1016	s
1_7_MACS_peak_3741_lociStitched_lociStitched	chr1	234623863	234682296	1	58434	30385.16	1017	s
1_7_MACS_peak_1816_lociStitched_lociStitched	chr1	108578639	108635517	1	56879	30367.1642	1018	s
1_6_MACS_peak_14138_lociStitched_lociStitched	chr16	50099048	50140176	1	41129	30331.9	1019	s
1_13_MACS_peak_20538_lociStitched_lociStitched	chr2	70205050	70275420	1	70371	30329.47	1020	s
1_8_MACS_peak_36509_lociStitched_lociStitched	chr8	134057838	134097511	1	39674	30326.0412	1021	s
1_1_MACS_peak_8717_lociStitched_lociStitched	chr12	57910209	57919771	1	9563	30274.2482	1022	s
1_5_MACS_peak_3345_lociStitched_lociStitched	chr1	211761880	211794313	1	32434	30259.989	1023	s
1_3_MACS_peak_19034_lociStitched_lociStitched	chr19	47597354	47617890	1	20537	30247.4744	1024	s
1_9_MACS_peak_15145_lociStitched_lociStitched	chr17	9916000	9973539	1	57540	30230.9906	1025	s
1_5_MACS_peak_14125_lociStitched_lociStitched	chr16	48631246	48665214	1	33969	30143.2032	1026	s
1_4_MACS_peak_34962_lociStitched_lociStitched	chr7	151613351	151635932	1	22582	30136.6026	1027	s
1_4_MACS_peak_17737_lociStitched_lociStitched	chr19	1015462	1041880	1	26419	30119.1618	1028	s
1_5_MACS_peak_8062_lociStitched_lociStitched	chr12	11800706	11842094	1	41389	30084.9372	1029	s
1_4_MACS_peak_31216_lociStitched_lociStitched	chr6	21586850	21617218	1	30369	30082.5408	1030	s
1_7_MACS_peak_756_lociStitched_lociStitched	chr1	27839649	27892349	1	52701	30081.16	1031	s
1_8_MACS_peak_23478_lociStitched_lociStitched	chr20	48363905	48412447	1	48543	30066.9148	1032	s
1_2_MACS_peak_14015_lociStitched_lociStitched	chr16	30660651	30673212	1	12562	30064.7535	1033	s
1_4_MACS_peak_13014_lociStitched_lociStitched	chr15	85262840	85294764	1	31925	30043.6764	1034	s
1_5_MACS_peak_13529_lociStitched_lociStitched	chr16	9160987	9194051	1	33065	30012.1928	1035	s
1_8_MACS_peak_21298_lociStitched_lociStitched	chr2	134946237	135004545	1	58309	30005.2968	1036	s
1_3_MACS_peak_9754_lociStitched_lociStitched	chr12	133336431	133363453	1	27023	29989.0156	1037	s
1_2_MACS_peak_14655_lociStitched_lociStitched	chr16	85634353	85651585	1	17233	29947.4928	1038	s
1_5_MACS_peak_9093_lociStitched_lociStitched	chr12	96423121	96450596	1	27476	29903.79	1039	s
1_3_MACS_peak_1814_lociStitched_lociStitched	chr1	108477567	108509118	1	31552	29840.9358	1040	s
1_4_MACS_peak_14763_lociStitched_lociStitched	chr16	89363870	89402327	1	38458	29823.4035	1041	s
1_6_MACS_peak_37839_lociStitched_lociStitched	chr9	125131520	125169357	1	37838	29804.2049	1042	s
1_5_MACS_peak_20608_lociStitched_lociStitched	chr2	74195115	74232508	1	37394	29794.7424	1043	s
1_9_MACS_peak_4901_lociStitched_lociStitched	chr10	73978269	74038547	1	60279	29789.3876	1044	s
1_3_MACS_peak_559_lociStitched_lociStitched	chr1	22961275	22981370	1	20096	29776.771	1045	s
1_4_MACS_peak_27135_lociStitched_lociStitched	chr3	183865635	183900191	1	34557	29752.716	1046	s
1_11_MACS_peak_6267_lociStitched_lociStitched	chr11	35051181	35111015	1	59835	29749.4648	1047	s
1_3_MACS_peak_15847_lociStitched_lociStitched	chr17	42262830	42278800	1	15971	29713.782	1048	s
1_3_MACS_peak_25045_lociStitched_lociStitched	chr22	50621743	50644975	1	23233	29706.7584	1049	s
1_7_MACS_peak_30892_lociStitched_lociStitched	chr6	7003889	7057438	1	53550	29698.2754	1050	s
1_2_MACS_peak_2690_lociStitched_lociStitched	chr1	167509026	167534614	1	25589	29684.6388	1051	s
1_4_MACS_peak_36589_lociStitched_lociStitched	chr8	142126179	142158820	1	32642	29670.669	1052	s
1_4_MACS_peak_37540_lociStitched_lociStitched	chr9	107749412	107771499	1	22088	29669.4671	1053	s
1_7_MACS_peak_8514_lociStitched_lociStitched	chr12	51377817	51421704	1	43888	29667.612	1054	s
1_5_MACS_peak_37736_lociStitched_lociStitched	chr9	117310416	117355718	1	45303	29641.0986	1055	s
1_10_MACS_peak_7542_lociStitched_lociStitched	chr11	118064353	118123604	1	59252	29607.7247	1056	s
1_4_MACS_peak_7781_lociStitched_lociStitched	chr12	280527	324753	1	44227	29604.8844	1057	s
1_2_MACS_peak_14244_lociStitched_lociStitched	chr16	57832711	57853331	1	20621	29602.072	1058	s
1_8_MACS_peak_20254_lociStitched_lociStitched	chr2	55317737	55365578	1	47842	29584.8744	1059	s
1_6_MACS_peak_21701_lociStitched_lociStitched	chr2	175435950	175481413	1	45464	29546.4037	1060	s
1_5_MACS_peak_14152_lociStitched_lociStitched	chr16	50698514	50747189	1	48676	29526.255	1061	s
1_4_MACS_peak_27266_lociStitched_lociStitched	chr3	188531606	188574416	1	42811	29526.057	1062	s
1_6_MACS_peak_18743_lociStitched_lociStitched	chr19	39137744	39186770	1	49027	29479.3338	1063	s
1_1_MACS_peak_16935_lociStitched_lociStitched	chr17_gl000205_random	83693	90216	1	6524	29427.8622	1064	s
1_9_MACS_peak_35316_lociStitched_lociStitched	chr8	26428322	26469943	1	41622	29359.4534	1065	s
1_3_MACS_peak_18750_lociStitched_lociStitched	chr19	39338121	39361481	1	23361	29330.816	1066	s
1_2_MACS_peak_10529_lociStitched_lociStitched	chr13	111350658	111369184	1	18527	29330.3632	1067	s
1_4_MACS_peak_9311_lociStitched_lociStitched	chr12	110259425	110288603	1	29179	29329.7256	1068	s
1_3_MACS_peak_4273_lociStitched_lociStitched	chr10	20103956	20123555	1	19600	29314.2243	1069	s
1_3_MACS_peak_13175_lociStitched_lociStitched	chr15	91444871	91476584	1	31714	29258.4138	1070	s
1_6_MACS_peak_8790_lociStitched_lociStitched	chr12	65123752	65154638	1	30887	29239.7762	1071	s
1_7_MACS_peak_11402_lociStitched_lociStitched	chr14	75885448	75923622	1	38175	29191.6578	1072	s
1_3_MACS_peak_3275_lociStitched_lociStitched	chr1	207082176	207107045	1	24870	29173.8239	1073	s
1_6_MACS_peak_11301_lociStitched_lociStitched	chr14	73677633	73719130	1	41498	29168.2413	1074	s
1_1_MACS_peak_21681_lociStitched_lociStitched	chr2	174826455	174832523	1	6069	29157.9536	1075	s
1_1_MACS_peak_2470_lociStitched_lociStitched	chr1	156712443	156723276	1	10834	29144.0199	1076	s
1_6_MACS_peak_23679_lociStitched_lociStitched	chr20	61181181	61213551	1	32371	29094.156	1077	s
1_6_MACS_peak_17633_lociStitched_lociStitched	chr18	74188337	74231708	1	43372	29075.9184	1078	s
1_5_MACS_peak_23472_lociStitched_lociStitched	chr20	48314799	48345398	1	30600	29072.1099	1079	s
1_6_MACS_peak_27716_lociStitched_lociStitched	chr4	24974213	25024874	1	50662	29059.1496	1080	s
1_6_MACS_peak_29067_lociStitched_lociStitched	chr5	34486251	34525466	1	39216	29058.315	1081	s
1_3_MACS_peak_6705_lociStitched_lociStitched	chr11	64070376	64100484	1	30109	29039.166	1082	s
1_5_MACS_peak_32792_lociStitched_lociStitched	chr6	149551313	149596490	1	45178	29030.7402	1083	s
1_4_MACS_peak_35203_lociStitched_lociStitched	chr8	20032709	20061988	1	29280	29024.2727	1084	s
1_2_MACS_peak_8395_lociStitched_lociStitched	chr12	46764129	46782204	1	18076	28968.8025	1085	s
1_9_MACS_peak_36481_lociStitched_lociStitched	chr8	132805101	132845790	1	40690	28921.7412	1086	s
1_2_MACS_peak_15780_lociStitched_lociStitched	chr17	40705124	40722405	1	17282	28895.5601	1087	s
1_4_MACS_peak_25872_lociStitched_lociStitched	chr3	52085643	52132736	1	47094	28882.1369	1088	s
1_2_MACS_peak_11113_lociStitched_lociStitched	chr14	64967962	64978885	1	10924	28880.412	1089	s
1_4_MACS_peak_7027_lociStitched_lociStitched	chr11	72850837	72871763	1	20927	28850.6762	1090	s
1_6_MACS_peak_9197_lociStitched_lociStitched	chr12	104848269	104889497	1	41229	28834.8632	1091	s
1_3_MACS_peak_2909_lociStitched_lociStitched	chr1	182757698	182779733	1	22036	28823.9835	1092	s
1_8_MACS_peak_27816_lociStitched_lociStitched	chr4	38786357	38835349	1	48993	28821.9936	1093	s
1_10_MACS_peak_2604_lociStitched_lociStitched	chr1	161499047	161536762	1	37716	28731.287	1094	s
1_4_MACS_peak_1371_lociStitched_lociStitched	chr1	54923571	54955784	1	32214	28714.6682	1095	s
1_3_MACS_peak_16612_lociStitched_lociStitched	chr17	74246217	74271069	1	24853	28706.5452	1096	s
1_7_MACS_peak_13046_lociStitched_lociStitched	chr15	86113237	86169449	1	56213	28696.226	1097	s
1_1_MACS_peak_36055_lociStitched_lociStitched	chr8	103663110	103671840	1	8731	28630.908	1098	s
1_3_MACS_peak_13492_lociStitched_lociStitched	chr16	4662403	4693195	1	30793	28624.2432	1099	n
1_2_MACS_peak_15739_lociStitched_lociStitched	chr17	40161026	40181335	1	20310	28619.4428	1100	n
1_7_MACS_peak_17212_lociStitched_lociStitched	chr18	20805187	20853776	1	48590	28614.0621	1101	n
1_4_MACS_peak_23278_lociStitched_lociStitched	chr20	39116124	39149772	1	33649	28594.0704	1102	n
1_5_MACS_peak_594_lociStitched_lociStitched	chr1	23880080	23920752	1	40673	28580.2144	1103	n
1_7_MACS_peak_10250_lociStitched_lociStitched	chr13	51483343	51522349	1	39007	28575.7956	1104	n
1_4_MACS_peak_14640_lociStitched_lociStitched	chr16	85148273	85173484	1	25212	28571.6263	1105	n
1_6_MACS_peak_16265_lociStitched_lociStitched	chr17	61509662	61557258	1	47597	28567.1192	1106	n
1_7_MACS_peak_9360_lociStitched_lociStitched	chr12	111000150	111044833	1	44684	28547.9687	1107	n
1_6_MACS_peak_15769_lociStitched_lociStitched	chr17	40573337	40630106	1	56770	28532.0994	1108	n
1_4_MACS_peak_13539_lociStitched_lociStitched	chr16	10830861	10857684	1	26824	28510.1667	1109	n
1_8_MACS_peak_35479_lociStitched_lociStitched	chr8	38687692	38730292	1	42601	28490.88	1110	n
1_3_MACS_peak_34336_lociStitched_lociStitched	chr7	101358940	101387996	1	29057	28486.5024	1111	n
1_1_MACS_peak_10021_lociStitched_lociStitched	chr13	42029461	42041583	1	12123	28464.8804	1112	n
1_3_MACS_peak_6964_lociStitched_lociStitched	chr11	71915089	71937389	1	22301	28459.26	1113	n
1_4_MACS_peak_6886_lociStitched_lociStitched	chr11	67881101	67915380	1	34280	28458.4258	1114	n
1_3_MACS_peak_33263_lociStitched_lociStitched	chr7	5593769	5615287	1	21519	28442.4924	1115	n
1_4_MACS_peak_5628_lociStitched_lociStitched	chr10	121269149	121300330	1	31182	28418.3634	1116	n
1_4_MACS_peak_6483_lociStitched_lociStitched	chr11	57405258	57437382	1	32125	28416.8904	1117	n
1_3_MACS_peak_16976_lociStitched_lociStitched	chr18	2842033	2858748	1	16716	28413.8285	1118	n
1_5_MACS_peak_20644_lociStitched_lociStitched	chr2	74965603	74993280	1	27678	28399.3697	1119	n
1_1_MACS_peak_14083_lociStitched_lociStitched	chr16	31879437	31893766	1	14330	28385.749	1120	n
1_1_MACS_peak_24796_lociStitched_lociStitched	chr22	39913333	39929587	1	16255	28384.3602	1121	n
1_4_MACS_peak_15405_lociStitched_lociStitched	chr17	27243880	27280555	1	36676	28375.4475	1122	n
1_11_MACS_peak_21548_lociStitched_lociStitched	chr2	161218343	161268529	1	50187	28350.0714	1123	n
1_6_MACS_peak_29570_lociStitched_lociStitched	chr5	79682563	79708267	1	25705	28315.5264	1124	n
1_3_MACS_peak_10217_lociStitched_lociStitched	chr13	50198186	50218726	1	20541	28258.932	1125	n
1_2_MACS_peak_36972_lociStitched_lociStitched	chr9	35716098	35733860	1	17763	28238.0276	1126	n
1_3_MACS_peak_21183_lociStitched_lociStitched	chr2	120164526	120191543	1	27018	28235.4667	1127	n
1_4_MACS_peak_8580_lociStitched_lociStitched	chr12	53601425	53627661	1	26237	28214.1944	1128	n
1_5_MACS_peak_9773_lociStitched_lociStitched	chr13	20741559	20798135	1	56577	28197.4784	1129	n
1_4_MACS_peak_1456_lociStitched_lociStitched	chr1	59731594	59765236	1	33643	28191.996	1130	n
1_3_MACS_peak_38197_lociStitched_lociStitched	chr9	138775569	138802315	1	26747	28187.6094	1131	n
1_4_MACS_peak_13070_lociStitched_lociStitched	chr15	89600741	89639203	1	38463	28150.3378	1132	n
1_4_MACS_peak_12975_lociStitched_lociStitched	chr15	81576412	81608933	1	32522	28143.6734	1133	n
1_4_MACS_peak_3534_lociStitched_lociStitched	chr1	224778057	224812986	1	34930	28124.8308	1134	n
1_5_MACS_peak_24177_lociStitched_lociStitched	chr21	45769434	45813294	1	43861	28123.032	1135	n
1_1_MACS_peak_19114_lociStitched_lociStitched	chr19	49375075	49384713	1	9639	28107.2994	1136	n
1_1_MACS_peak_22442_lociStitched_lociStitched	chr2	235391786	235408539	1	16754	28106.5081	1137	n
1_5_MACS_peak_14347_lociStitched_lociStitched	chr16	68018253	68048901	1	30649	28091.9568	1138	n
1_7_MACS_peak_35193_lociStitched_lociStitched	chr8	19931210	19985051	1	53842	28088.8497	1139	n
1_6_MACS_peak_2518_lociStitched_lociStitched	chr1	159837335	159896492	1	59158	28064.0808	1140	n
1_7_MACS_peak_15932_lociStitched_lociStitched	chr17	45299834	45358110	1	58277	28054.0664	1141	n
1_3_MACS_peak_16766_lociStitched_lociStitched	chr17	77804636	77827335	1	22700	28033.265	1142	n
1_6_MACS_peak_31553_lociStitched_lociStitched	chr6	33391827	33434986	1	43160	28005.8751	1143	n
1_3_MACS_peak_16421_lociStitched_lociStitched	chr17	66372662	66398040	1	25379	27997.0096	1144	n
1_1_MACS_peak_14315_lociStitched_lociStitched	chr16	67272574	67283511	1	10938	27981.2208	1145	n
1_9_MACS_peak_2664_lociStitched_lociStitched	chr1	165795990	165854740	1	58751	27976.75	1146	n
1_3_MACS_peak_6757_lociStitched_lociStitched	chr11	65129293	65155363	1	26071	27967.896	1147	n
1_4_MACS_peak_23359_lociStitched_lociStitched	chr20	43970130	44003138	1	33009	27964.3776	1148	n
1_3_MACS_peak_30731_lociStitched_lociStitched	chr6	290382	314781	1	24400	27963.6939	1149	n
1_6_MACS_peak_11812_lociStitched_lociStitched	chr14	102961961	102995572	1	33612	27913.9355	1150	n
1_7_MACS_peak_13135_lociStitched_lociStitched	chr15	90930508	90964455	1	33948	27907.8287	1151	n
1_2_MACS_peak_32895_lociStitched_lociStitched	chr6	157097304	157104254	1	6951	27887.57	1152	n
1_3_MACS_peak_5534_lociStitched_lociStitched	chr10	111966948	111987976	1	21029	27878.9224	1153	n
1_6_MACS_peak_31765_lociStitched_lociStitched	chr6	41977279	42019312	1	42034	27851.0658	1154	n
1_2_MACS_peak_8111_lociStitched_lociStitched	chr12	12868191	12880211	1	12021	27850.34	1155	n
1_4_MACS_peak_35747_lociStitched_lociStitched	chr8	72740738	72771420	1	30683	27840.8468	1156	n
1_6_MACS_peak_22523_lociStitched_lociStitched	chr2	240170431	240207799	1	37369	27831.6864	1157	n
1_1_MACS_peak_36921_lociStitched_lociStitched	chr9	33812987	33820339	1	7353	27797.1768	1158	n
1_4_MACS_peak_18337_lociStitched_lociStitched	chr19	15304979	15335282	1	30304	27769.6692	1159	n
1_3_MACS_peak_30259_lociStitched_lociStitched	chr5	149109242	149130845	1	21604	27762.0153	1160	n
1_6_MACS_peak_25148_lociStitched_lociStitched	chr3	9425861	9465418	1	39558	27737.3684	1161	n
1_4_MACS_peak_35776_lociStitched_lociStitched	chr8	80672054	80715323	1	43270	27731.1021	1162	n
1_4_MACS_peak_9844_lociStitched_lociStitched	chr13	27742881	27770908	1	28028	27721.5057	1163	n
1_2_MACS_peak_37114_lociStitched_lociStitched	chr9	74969995	74981929	1	11935	27713.1348	1164	n
1_2_MACS_peak_12783_lociStitched_lociStitched	chr15	73973325	73990820	1	17496	27671.8415	1165	n
1_4_MACS_peak_24266_lociStitched_lociStitched	chr22	18242508	18266854	1	24347	27652.1868	1166	n
1_4_MACS_peak_20190_lociStitched_lociStitched	chr2	47190872	47215580	1	24709	27650.7228	1167	n
1_8_MACS_peak_20314_lociStitched_lociStitched	chr2	61059740	61113644	1	53905	27636.5808	1168	n
1_4_MACS_peak_5721_lociStitched_lociStitched	chr10	126835086	126851202	1	16117	27605.0964	1169	n
1_4_MACS_peak_30534_lociStitched_lociStitched	chr5	172433966	172464688	1	30723	27582.2116	1170	n
1_4_MACS_peak_35730_lociStitched_lociStitched	chr8	67677381	67704352	1	26972	27569.7562	1171	n
1_11_MACS_peak_8325_lociStitched_lociStitched	chr12	31867244	31920142	1	52899	27565.1478	1172	n
1_6_MACS_peak_19328_lociStitched_lociStitched	chr19	54743188	54790341	1	47154	27556.2132	1173	n
1_7_MACS_peak_4407_lociStitched_lociStitched	chr10	30706997	30757453	1	50457	27533.8392	1174	n
1_7_MACS_peak_14118_lociStitched_lociStitched	chr16	48567462	48612652	1	45191	27529.748	1175	n
1_8_MACS_peak_21470_lociStitched_lociStitched	chr2	153263364	153304734	1	41371	27515.187	1176	n
1_9_MACS_peak_6674_lociStitched_lociStitched	chr11	63604564	63657382	1	52819	27502.3326	1177	n
1_6_MACS_peak_30365_lociStitched_lociStitched	chr5	156885003	156939553	1	54551	27498.655	1178	n
1_6_MACS_peak_3514_lociStitched_lociStitched	chr1	224354453	224398515	1	44063	27481.4694	1179	n
1_6_MACS_peak_13591_lociStitched_lociStitched	chr16	11875749	11920179	1	44431	27462.183	1180	n
1_2_MACS_peak_4833_lociStitched_lociStitched	chr10	71695837	71724412	1	28576	27457.7175	1181	n
1_5_MACS_peak_378_lociStitched_lociStitched	chr1	16263101	16295264	1	32164	27441.4716	1182	n
1_3_MACS_peak_1207_lociStitched_lociStitched	chr1	43831125	43856505	1	25381	27440.856	1183	n
1_4_MACS_peak_14652_lociStitched_lociStitched	chr16	85586264	85608799	1	22536	27425.095	1184	n
1_3_MACS_peak_12852_lociStitched_lociStitched	chr15	75930134	75960048	1	29915	27407.2068	1185	n
1_5_MACS_peak_26327_lociStitched_lociStitched	chr3	119343457	119379564	1	36108	27390.7702	1186	n
1_6_MACS_peak_2014_lociStitched_lociStitched	chr1	117027452	117060587	1	33136	27372.8235	1187	n
1_4_MACS_peak_26222_lociStitched_lociStitched	chr3	105066370	105089121	1	22752	27369.453	1188	n
1_3_MACS_peak_25789_lociStitched_lociStitched	chr3	49198636	49219600	1	20965	27347.538	1189	n
1_6_MACS_peak_13765_lociStitched_lociStitched	chr16	21516692	21570228	1	53537	27346.1888	1190	n
1_1_MACS_peak_30190_lociStitched_lociStitched	chr5	142781129	142785894	1	4766	27298.685	1191	n
1_7_MACS_peak_3081_lociStitched_lociStitched	chr1	200311190	200347115	1	35926	27295.815	1192	n
1_1_MACS_peak_35580_lociStitched_lociStitched	chr8	48645834	48652194	1	6361	27241.152	1193	n
1_3_MACS_peak_8558_lociStitched_lociStitched	chr12	52578976	52607487	1	28512	27222.3028	1194	n
1_5_MACS_peak_20681_lociStitched_lociStitched	chr2	85166151	85200147	1	33997	27176.4024	1195	n
1_3_MACS_peak_272_lociStitched_lociStitched	chr1	11848930	11876363	1	27434	27155.9267	1196	n
1_4_MACS_peak_24678_lociStitched_lociStitched	chr22	37616075	37642113	1	26039	27152.4264	1197	n
1_4_MACS_peak_38265_lociStitched_lociStitched	chr9	140111547	140139199	1	27653	27129.3772	1198	n
1_2_MACS_peak_19976_lociStitched_lociStitched	chr2	38290904	38305569	1	14666	27117.0515	1199	n
1_1_MACS_peak_24548_lociStitched_lociStitched	chr22	31680043	31693747	1	13705	27113.364	1200	n
1_4_MACS_peak_34297_lociStitched_lociStitched	chr7	100142934	100185328	1	42395	27098.2448	1201	n
1_4_MACS_peak_3553_lociStitched_lociStitched	chr1	225629620	225656757	1	27138	27085.4397	1202	n
1_2_MACS_peak_1058_lociStitched_lociStitched	chr1	38460218	38476254	1	16037	27073.5788	1203	n
1_2_MACS_peak_19337_lociStitched_lociStitched	chr19	54958843	54976965	1	18123	27061.5826	1204	n
1_3_MACS_peak_31535_lociStitched_lociStitched	chr6	33159476	33182140	1	22665	27060.816	1205	n
1_5_MACS_peak_14111_lociStitched_lociStitched	chr16	48407054	48444967	1	37914	27039.5516	1206	n
1_3_MACS_peak_30283_lociStitched_lociStitched	chr5	149851558	149871134	1	19577	27034.456	1207	n
1_4_MACS_peak_12699_lociStitched_lociStitched	chr15	69594237	69616188	1	21952	27030.4614	1208	n
1_4_MACS_peak_572_lociStitched_lociStitched	chr1	23151652	23189168	1	37517	27030.278	1209	n
1_9_MACS_peak_33690_lociStitched_lociStitched	chr7	38370102	38410525	1	40424	27014.6909	1210	n
1_3_MACS_peak_6070_lociStitched_lociStitched	chr11	10899822	10925770	1	25949	27004.0836	1211	n
1_1_MACS_peak_16616_lociStitched_lociStitched	chr17	74376573	74383173	1	6601	26997.96	1212	n
1_6_MACS_peak_448_lociStitched_lociStitched	chr1	19216990	19255458	1	38469	26985.302	1213	n
1_2_MACS_peak_20168_lociStitched_lociStitched	chr2	46587851	46617801	1	29951	26972.97	1214	n
1_6_MACS_peak_200_lociStitched_lociStitched	chr1	9331309	9361158	1	29850	26971.5564	1215	n
1_1_MACS_peak_34657_lociStitched_lociStitched	chr7	130789761	130797141	1	7381	26967.996	1216	n
1_8_MACS_peak_17616_lociStitched_lociStitched	chr18	72672189	72723497	1	51309	26962.354	1217	n
1_3_MACS_peak_11976_lociStitched_lociStitched	chr15	31503773	31531850	1	28078	26956.7277	1218	n
1_5_MACS_peak_6724_lociStitched_lociStitched	chr11	64619759	64657008	1	37250	26942.2017	1219	n
1_7_MACS_peak_9946_lociStitched_lociStitched	chr13	33915142	33943480	1	28339	26940.9366	1220	n
1_4_MACS_peak_26039_lociStitched_lociStitched	chr3	69021679	69063767	1	42089	26936.32	1221	n
1_9_MACS_peak_12360_lociStitched_lociStitched	chr15	52756018	52817391	1	61374	26918.1978	1222	n
1_6_MACS_peak_36882_lociStitched_lociStitched	chr9	27563433	27603294	1	39862	26918.1333	1223	n
1_8_MACS_peak_31417_lociStitched_lociStitched	chr6	30456375	30501065	1	44691	26912.318	1224	n
1_5_MACS_peak_31464_lociStitched_lociStitched	chr6	31525209	31558154	1	32946	26896.298	1225	n
1_5_MACS_peak_20675_lociStitched_lociStitched	chr2	85114997	85148295	1	33299	26878.1456	1226	n
1_4_MACS_peak_17992_lociStitched_lociStitched	chr19	6722748	6754712	1	31965	26875.3312	1227	n
1_2_MACS_peak_176_lociStitched_lociStitched	chr1	8922309	8941620	1	19312	26865.4632	1228	n
1_3_MACS_peak_3134_lociStitched_lociStitched	chr1	202111469	202133002	1	21534	26862.4175	1229	n
1_5_MACS_peak_24513_lociStitched_lociStitched	chr22	30584848	30614752	1	29905	26844.8208	1230	n
1_5_MACS_peak_16298_lociStitched_lociStitched	chr17	62195215	62234620	1	39406	26830.8645	1231	n
1_4_MACS_peak_19877_lociStitched_lociStitched	chr2	29327031	29354116	1	27086	26830.401	1232	n
1_4_MACS_peak_20078_lociStitched_lociStitched	chr2	43018396	43039380	1	20985	26813.3552	1233	n
1_5_MACS_peak_5327_lociStitched_lociStitched	chr10	99164856	99189022	1	24167	26812.177	1234	n
1_11_MACS_peak_11386_lociStitched_lociStitched	chr14	75645549	75706842	1	61294	26803.4289	1235	n
1_3_MACS_peak_25556_lociStitched_lociStitched	chr3	38176986	38197529	1	20544	26765.4747	1236	n
1_3_MACS_peak_30443_lociStitched_lociStitched	chr5	169062811	169091552	1	28742	26743.5005	1237	n
1_1_MACS_peak_35020_lociStitched_lociStitched	chr7_gl000195_random	29555	34368	1	4814	26742.4719	1238	n
1_2_MACS_peak_5819_lociStitched_lociStitched	chr11	500911	519408	1	18498	26680.0728	1239	n
1_6_MACS_peak_12334_lociStitched_lociStitched	chr15	52267609	52316056	1	48448	26650.6947	1240	n
1_4_MACS_peak_19996_lociStitched_lociStitched	chr2	38827301	38848091	1	20791	26634.069	1241	n
1_6_MACS_peak_16910_lociStitched_lociStitched	chr17	80806647	80844675	1	38029	26623.4028	1242	n
1_1_MACS_peak_31234_lociStitched_lociStitched	chr6	24654739	24669625	1	14887	26608.725	1243	n
1_3_MACS_peak_7601_lociStitched_lociStitched	chr11	120074233	120098628	1	24396	26605.187	1244	n
1_7_MACS_peak_904_lociStitched_lociStitched	chr1	32038358	32106209	1	67852	26577.2367	1245	n
1_2_MACS_peak_28081_lociStitched_lociStitched	chr4	79568985	79594843	1	25859	26569.095	1246	n
1_9_MACS_peak_36466_lociStitched_lociStitched	chr8	131501132	131544965	1	43834	26567.1813	1247	n
1_4_MACS_peak_9564_lociStitched_lociStitched	chr12	121880023	121906126	1	26104	26551.9716	1248	n
1_6_MACS_peak_2628_lociStitched_lociStitched	chr1	161688165	161714257	1	26093	26543.3916	1249	n
1_1_MACS_peak_15848_lociStitched_lociStitched	chr17	42294714	42300505	1	5792	26500.1951	1250	n
1_4_MACS_peak_12995_lociStitched_lociStitched	chr15	83760041	83783572	1	23532	26493.5529	1251	n
1_6_MACS_peak_36394_lociStitched_lociStitched	chr8	128886424	128914811	1	28388	26487.9097	1252	n
1_2_MACS_peak_16990_lociStitched_lociStitched	chr18	3244890	3263840	1	18951	26480.73	1253	n
1_4_MACS_peak_8730_lociStitched_lociStitched	chr12	58224510	58259951	1	35442	26467.3388	1254	n
1_4_MACS_peak_19144_lociStitched_lociStitched	chr19	50009658	50038135	1	28478	26466.5238	1255	n
1_4_MACS_peak_10607_lociStitched_lociStitched	chr14	20912279	20946472	1	34194	26451.7048	1256	n
1_3_MACS_peak_3250_lociStitched_lociStitched	chr1	206728510	206757592	1	29083	26444.2626	1257	n
1_1_MACS_peak_37683_lociStitched_lociStitched	chr9	115616086	115632157	1	16072	26443.2234	1258	n
1_5_MACS_peak_7879_lociStitched_lociStitched	chr12	4662163	4690696	1	28534	26438.6778	1259	n
1_5_MACS_peak_39039_lociStitched_lociStitched	chrX	129215069	129256014	1	40946	26434.092	1260	n
1_6_MACS_peak_32528_lociStitched_lociStitched	chr6	134597104	134623175	1	26072	26425.5656	1261	n
1_3_MACS_peak_15395_lociStitched_lociStitched	chr17	27043490	27073143	1	29654	26405.9965	1262	n
1_2_MACS_peak_36967_lociStitched_lociStitched	chr9	35634072	35653745	1	19674	26405.1006	1263	n
1_4_MACS_peak_22383_lociStitched_lociStitched	chr2	232526165	232546836	1	20672	26392.7328	1264	n
1_4_MACS_peak_17401_lociStitched_lociStitched	chr18	47792098	47835818	1	43721	26380.648	1265	n
1_5_MACS_peak_32625_lociStitched_lociStitched	chr6	138187016	138233669	1	46654	26372.9409	1266	n
1_3_MACS_peak_13601_lociStitched_lociStitched	chr16	12069236	12106027	1	36792	26346.0351	1267	n
1_5_MACS_peak_25617_lociStitched_lociStitched	chr3	42693093	42728112	1	35020	26341.2918	1268	n
1_1_MACS_peak_2259_lociStitched_lociStitched	chr1	150941722	150952622	1	10901	26318.05	1269	n
1_3_MACS_peak_837_lociStitched_lociStitched	chr1	30179369	30206782	1	27414	26316.48	1270	n
1_4_MACS_peak_11768_lociStitched_lociStitched	chr14	100750823	100785450	1	34628	26292.2811	1271	n
1_2_MACS_peak_6830_lociStitched_lociStitched	chr11	66609091	66625965	1	16875	26284.6298	1272	n
1_4_MACS_peak_25242_lociStitched_lociStitched	chr3	12687800	12725280	1	37481	26277.228	1273	n
1_5_MACS_peak_3845_lociStitched_lociStitched	chr1	241742269	241779662	1	37394	26246.1467	1274	n
1_6_MACS_peak_11713_lociStitched_lociStitched	chr14	94419677	94468242	1	48566	26239.6695	1275	n
1_6_MACS_peak_33155_lociStitched_lociStitched	chr7	1066522	1102866	1	36345	26229.4648	1276	n
1_3_MACS_peak_35150_lociStitched_lociStitched	chr8	17760119	17782762	1	22644	26163.9865	1277	n
1_4_MACS_peak_3754_lociStitched_lociStitched	chr1	234779750	234820348	1	40599	26161.3512	1278	n
1_7_MACS_peak_3256_lociStitched_lociStitched	chr1	206827444	206881483	1	54040	26160.2799	1279	n
1_10_MACS_peak_30562_lociStitched_lociStitched	chr5	173333604	173401138	1	67535	26149.1648	1280	n
1_3_MACS_peak_14037_lociStitched_lociStitched	chr16	30952650	30970752	1	18103	26119.3758	1281	n
1_7_MACS_peak_34853_lociStitched_lociStitched	chr7	143178268	143218089	1	39822	26114.6118	1282	n
1_3_MACS_peak_19369_lociStitched_lociStitched	chr19	55831684	55853733	1	22050	26106.016	1283	n
1_2_MACS_peak_8138_lociStitched_lociStitched	chr12	13346897	13365502	1	18606	26104.6755	1284	n
1_5_MACS_peak_20302_lociStitched_lociStitched	chr2	60741796	60784805	1	43010	26102.1621	1285	n
1_3_MACS_peak_6055_lociStitched_lociStitched	chr11	10497799	10528666	1	30868	26098.0485	1286	n
1_3_MACS_peak_15305_lociStitched_lociStitched	chr17	19349577	19373073	1	23497	26071.1616	1287	n
1_3_MACS_peak_14802_lociStitched_lociStitched	chr16	90022382	90040364	1	17983	26028.945	1288	n
1_5_MACS_peak_23399_lociStitched_lociStitched	chr20	45741409	45779662	1	38254	26019.6906	1289	n
1_3_MACS_peak_8982_lociStitched_lociStitched	chr12	90100535	90126741	1	26207	26017.3168	1290	n
1_6_MACS_peak_11444_lociStitched_lociStitched	chr14	77412777	77445597	1	32821	26013.132	1291	n
1_5_MACS_peak_24890_lociStitched_lociStitched	chr22	43031030	43081009	1	49980	26009.0716	1292	n
1_6_MACS_peak_30469_lociStitched_lociStitched	chr5	169878420	169925562	1	47143	26003.5272	1293	n
1_6_MACS_peak_33195_lociStitched_lociStitched	chr7	2337370	2373543	1	36174	25993.9178	1294	n
1_6_MACS_peak_21292_lociStitched_lociStitched	chr2	134875779	134919477	1	43699	25987.2006	1295	n
1_7_MACS_peak_24692_lociStitched_lociStitched	chr22	37933363	37988720	1	55358	25984.5758	1296	n
1_6_MACS_peak_35397_lociStitched_lociStitched	chr8	29680588	29719793	1	39206	25969.392	1297	n
1_3_MACS_peak_13496_lociStitched_lociStitched	chr16	4709603	4745348	1	35746	25965.168	1298	n
1_6_MACS_peak_30385_lociStitched_lociStitched	chr5	158605937	158639001	1	33065	25958.5464	1299	n
1_6_MACS_peak_37333_lociStitched_lociStitched	chr9	93557741	93591377	1	33637	25899.72	1300	n
1_1_MACS_peak_23727_lociStitched_lociStitched	chr20	62706680	62716052	1	9373	25868.5944	1301	n
1_2_MACS_peak_5501_lociStitched_lociStitched	chr10	106003721	106022792	1	19072	25852.6476	1302	n
1_6_MACS_peak_20356_lociStitched_lociStitched	chr2	62512136	62548707	1	36572	25833.7544	1303	n
1_4_MACS_peak_24936_lociStitched_lociStitched	chr22	44406855	44434629	1	27775	25829.82	1304	n
1_1_MACS_peak_26771_lociStitched_lociStitched	chr3	150124540	150131236	1	6697	25826.472	1305	n
1_3_MACS_peak_28842_lociStitched_lociStitched	chr4	185731114	185749172	1	18059	25813.911	1306	n
1_8_MACS_peak_34502_lociStitched_lociStitched	chr7	114561545	114599135	1	37591	25794.258	1307	n
1_3_MACS_peak_5772_lociStitched_lociStitched	chr10	134129510	134151336	1	21827	25791.7842	1308	n
1_6_MACS_peak_17970_lociStitched_lociStitched	chr19	6498070	6537311	1	39242	25785.2611	1309	n
1_2_MACS_peak_24011_lociStitched_lociStitched	chr21	38737168	38747587	1	10420	25777.6479	1310	n
1_6_MACS_peak_32239_lociStitched_lociStitched	chr6	109694866	109728642	1	33777	25774.4656	1311	n
1_3_MACS_peak_19217_lociStitched_lociStitched	chr19	51841703	51872502	1	30800	25757.2037	1312	n
1_6_MACS_peak_33632_lociStitched_lociStitched	chr7	36756303	36790929	1	34627	25744.431	1313	n
1_7_MACS_peak_10776_lociStitched_lociStitched	chr14	31728438	31757194	1	28757	25727.9932	1314	n
1_7_MACS_peak_10886_lociStitched_lociStitched	chr14	50436647	50472683	1	36037	25718.8932	1315	n
1_4_MACS_peak_29557_lociStitched_lociStitched	chr5	79414932	79443759	1	28828	25702.1532	1316	n
1_1_MACS_peak_27465_lociStitched_lociStitched	chr4	1236782	1244632	1	7851	25675.78	1317	n
1_4_MACS_peak_13790_lociStitched_lociStitched	chr16	22200048	22223044	1	22997	25640.54	1318	n
1_1_MACS_peak_24842_lociStitched_lociStitched	chr22	41839598	41845465	1	5868	25621.7757	1319	n
1_1_MACS_peak_8422_lociStitched_lociStitched	chr12	48165940	48173383	1	7444	25621.0389	1320	n
1_3_MACS_peak_23300_lociStitched_lociStitched	chr20	39504382	39530666	1	26285	25613.758	1321	n
1_2_MACS_peak_37963_lociStitched_lociStitched	chr9	130535127	130549682	1	14556	25573.135	1322	n
1_3_MACS_peak_10970_lociStitched_lociStitched	chr14	55091696	55122459	1	30764	25560.9767	1323	n
1_12_MACS_peak_17055_lociStitched_lociStitched	chr18	9047216	9119034	1	71819	25552.8444	1324	n
1_4_MACS_peak_16055_lociStitched_lociStitched	chr17	48922351	48946242	1	23892	25551.4245	1325	n
1_10_MACS_peak_27204_lociStitched_lociStitched	chr3	186702949	186761430	1	58482	25544.5008	1326	n
1_2_MACS_peak_24938_lociStitched_lociStitched	chr22	44565720	44580252	1	14533	25542.8964	1327	n
1_4_MACS_peak_28917_lociStitched_lociStitched	chr5	6711568	6733999	1	22432	25528.7211	1328	n
1_1_MACS_peak_36955_lociStitched_lociStitched	chr9	35107123	35117566	1	10444	25521.6477	1329	n
1_4_MACS_peak_16199_lociStitched_lociStitched	chr17	57902104	57934120	1	32017	25510.3488	1330	n
1_5_MACS_peak_37061_lociStitched_lociStitched	chr9	71155645	71183706	1	28062	25504.6429	1331	n
1_2_MACS_peak_13915_lociStitched_lociStitched	chr16	28985012	28998393	1	13382	25497.4955	1332	n
1_11_MACS_peak_2069_lociStitched_lociStitched	chr1	120621869	120696405	1	74537	25491.312	1333	n
1_6_MACS_peak_38270_lociStitched_lociStitched	chr9	140161002	140211545	1	50544	25488.8349	1334	n
1_5_MACS_peak_3528_lociStitched_lociStitched	chr1	224681899	224707559	1	25661	25441.89	1335	n
1_2_MACS_peak_3368_lociStitched_lociStitched	chr1	212571640	212592828	1	21189	25436.194	1336	n
1_1_MACS_peak_6493_lociStitched_lociStitched	chr11	58339980	58348140	1	8161	25434.72	1337	n
1_4_MACS_peak_10110_lociStitched_lociStitched	chr13	46742027	46775188	1	33162	25434.487	1338	n
1_6_MACS_peak_16830_lociStitched_lociStitched	chr17	79518002	79545739	1	27738	25426.5079	1339	n
1_8_MACS_peak_17689_lociStitched_lociStitched	chr18	77368628	77404612	1	35985	25415.4992	1340	n
1_5_MACS_peak_20524_lociStitched_lociStitched	chr2	70127965	70176461	1	48497	25407.0544	1341	n
1_1_MACS_peak_20629_lociStitched_lociStitched	chr2	74728613	74735965	1	7353	25399.6896	1342	n
1_3_MACS_peak_9368_lociStitched_lociStitched	chr12	111114601	111139364	1	24764	25359.7883	1343	n
1_2_MACS_peak_13289_lociStitched_lociStitched	chr15	101984048	102001076	1	17029	25329.15	1344	n
1_6_MACS_peak_31894_lociStitched_lociStitched	chr6	47101248	47139586	1	38339	25326.0828	1345	n
1_4_MACS_peak_7258_lociStitched_lociStitched	chr11	93256031	93277490	1	21460	25300.161	1346	n
1_7_MACS_peak_38282_lociStitched_lociStitched	chr9	140292404	140321259	1	28856	25268.3235	1347	n
1_4_MACS_peak_34774_lociStitched_lociStitched	chr7	139412530	139449162	1	36633	25243.1112	1348	n
1_2_MACS_peak_20821_lociStitched_lociStitched	chr2	97191635	97205260	1	13626	25237.5875	1349	n
1_5_MACS_peak_12709_lociStitched_lociStitched	chr15	69865423	69905269	1	39847	25222.518	1350	n
1_4_MACS_peak_13414_lociStitched_lociStitched	chr16	2823891	2850842	1	26952	25215.3556	1351	n
1_6_MACS_peak_8859_lociStitched_lociStitched	chr12	69344116	69403399	1	59284	25213.0599	1352	n
1_7_MACS_peak_9550_lociStitched_lociStitched	chr12	121612052	121654088	1	42037	25208.9892	1353	n
1_4_MACS_peak_27625_lociStitched_lociStitched	chr4	10006497	10047352	1	40856	25178.9365	1354	n
1_1_MACS_peak_6785_lociStitched_lociStitched	chr11	65622706	65629366	1	6661	25164.81	1355	n
1_2_MACS_peak_33262_lociStitched_lociStitched	chr7	5565006	5579438	1	14433	25163.6352	1356	n
1_2_MACS_peak_7888_lociStitched_lociStitched	chr12	6171187	6203685	1	32499	25150.2022	1357	n
1_3_MACS_peak_30346_lociStitched_lociStitched	chr5	154133018	154160390	1	27373	25097.3868	1358	n
1_4_MACS_peak_20060_lociStitched_lociStitched	chr2	42318779	42346423	1	27645	25081.4012	1359	n
1_5_MACS_peak_11163_lociStitched_lociStitched	chr14	68132103	68171191	1	39089	25074.952	1360	n
1_4_MACS_peak_11453_lociStitched_lociStitched	chr14	77537700	77567717	1	30018	25052.1882	1361	n
1_3_MACS_peak_35473_lociStitched_lociStitched	chr8	38643567	38667352	1	23786	25036.091	1362	n
1_6_MACS_peak_30412_lociStitched_lociStitched	chr5	159862464	159908748	1	46285	25025.7588	1363	n
1_4_MACS_peak_23131_lociStitched_lociStitched	chr20	33890664	33917757	1	27094	25012.2576	1364	n
1_3_MACS_peak_36054_lociStitched_lociStitched	chr8	103579471	103616821	1	37351	24998.355	1365	n
1_4_MACS_peak_38090_lociStitched_lociStitched	chr9	132865828	132907002	1	41175	24984.3832	1366	n
1_1_MACS_peak_6770_lociStitched_lociStitched	chr11	65377039	65385003	1	7965	24982.2716	1367	n
1_3_MACS_peak_37976_lociStitched_lociStitched	chr9	130658823	130684783	1	25961	24926.792	1368	n
1_3_MACS_peak_5341_lociStitched_lociStitched	chr10	99433128	99452471	1	19344	24915.7183	1369	n
1_3_MACS_peak_9545_lociStitched_lociStitched	chr12	121564972	121598175	1	33204	24915.5312	1370	n
1_6_MACS_peak_11062_lociStitched_lociStitched	chr14	61787407	61836313	1	48907	24912.7164	1371	n
1_4_MACS_peak_14986_lociStitched_lociStitched	chr17	4868201	4886655	1	18455	24905.5184	1372	n
1_5_MACS_peak_745_lociStitched_lociStitched	chr1	27728279	27769867	1	41589	24898.7356	1373	n
1_2_MACS_peak_3195_lociStitched_lociStitched	chr1	204378171	204397805	1	19635	24891.9852	1374	n
1_8_MACS_peak_33995_lociStitched_lociStitched	chr7	73617526	73656737	1	39212	24875.4584	1375	n
1_4_MACS_peak_13928_lociStitched_lociStitched	chr16	29157838	29199423	1	41586	24871.9885	1376	n
1_5_MACS_peak_3758_lociStitched_lociStitched	chr1	234835020	234869453	1	34434	24870.9559	1377	n
1_5_MACS_peak_35453_lociStitched_lociStitched	chr8	37730082	37762757	1	32676	24855.8725	1378	n
1_6_MACS_peak_30917_lociStitched_lociStitched	chr6	7238795	7269415	1	30621	24826.696	1379	n
1_2_MACS_peak_11628_lociStitched_lociStitched	chr14	91959445	91978147	1	18703	24825.0348	1380	n
1_15_MACS_peak_4323_lociStitched_lociStitched	chr10	25155548	25212877	1	57330	24817.7241	1381	n
1_6_MACS_peak_19851_lociStitched_lociStitched	chr2	28789025	28827317	1	38293	24809.3868	1382	n
1_6_MACS_peak_7403_lociStitched_lociStitched	chr11	109938930	109965464	1	26535	24806.6366	1383	n
1_7_MACS_peak_31108_lociStitched_lociStitched	chr6	15488674	15544504	1	55831	24805.269	1384	n
1_2_MACS_peak_37018_lociStitched_lociStitched	chr9	37990901	38012582	1	21682	24803.064	1385	n
1_5_MACS_peak_24111_lociStitched_lociStitched	chr21	44453994	44474637	1	20644	24697.2852	1386	n
1_2_MACS_peak_15373_lociStitched_lociStitched	chr17	25957401	25978608	1	21208	24682.8273	1387	n
1_2_MACS_peak_13207_lociStitched_lociStitched	chr15	93442772	93468317	1	25546	24681.579	1388	n
1_3_MACS_peak_28763_lociStitched_lociStitched	chr4	174088868	174117171	1	28304	24649.0827	1389	n
1_3_MACS_peak_36216_lociStitched_lociStitched	chr8	121815089	121842467	1	27379	24648.4134	1390	n
1_6_MACS_peak_19589_lociStitched_lociStitched	chr2	10519392	10552490	1	33099	24648.0806	1391	n
1_3_MACS_peak_9592_lociStitched_lociStitched	chr12	122499933	122529873	1	29941	24637.626	1392	n
1_9_MACS_peak_16426_lociStitched_lociStitched	chr17	66433045	66507017	1	73973	24632.676	1393	n
1_4_MACS_peak_35408_lociStitched_lociStitched	chr8	29938670	29971782	1	33113	24632.0168	1394	n
1_4_MACS_peak_18852_lociStitched_lociStitched	chr19	42363128	42389331	1	26204	24628.1997	1395	n
1_3_MACS_peak_14040_lociStitched_lociStitched	chr16	30994399	31020146	1	25748	24616.7067	1396	n
1_3_MACS_peak_29348_lociStitched_lociStitched	chr5	65008928	65033361	1	24434	24594.2578	1397	n
1_2_MACS_peak_22869_lociStitched_lociStitched	chr20	17939092	17953023	1	13932	24582.6426	1398	n
1_5_MACS_peak_18467_lociStitched_lociStitched	chr19	18199200	18240100	1	40901	24572.72	1399	n
1_3_MACS_peak_34891_lociStitched_lociStitched	chr7	150058871	150082488	1	23618	24566.4034	1400	n
1_4_MACS_peak_25475_lociStitched_lociStitched	chr3	31563103	31590653	1	27551	24552.56	1401	n
1_5_MACS_peak_36699_lociStitched_lociStitched	chr9	207596	228544	1	20949	24538.4872	1402	n
1_1_MACS_peak_19383_lociStitched_lociStitched	chr19	56109665	56118591	1	8927	24534.0036	1403	n
1_5_MACS_peak_17022_lociStitched_lociStitched	chr18	5510244	5544930	1	34687	24488.316	1404	n
1_5_MACS_peak_33190_lociStitched_lociStitched	chr7	2273980	2302725	1	28746	24476.3675	1405	n
1_4_MACS_peak_33768_lociStitched_lociStitched	chr7	44653170	44681670	1	28501	24464.4	1406	n
1_5_MACS_peak_35807_lociStitched_lociStitched	chr8	82191775	82226001	1	34227	24454.477	1407	n
1_4_MACS_peak_18650_lociStitched_lociStitched	chr19	35631963	35668204	1	36242	24411.9376	1408	n
1_8_MACS_peak_16573_lociStitched_lociStitched	chr17	73383318	73427356	1	44039	24410.2634	1409	n
1_4_MACS_peak_12115_lociStitched_lociStitched	chr15	40547201	40582294	1	35094	24393.1443	1410	n
1_4_MACS_peak_20401_lociStitched_lociStitched	chr2	64862617	64889584	1	26968	24391.6515	1411	n
1_1_MACS_peak_1375_lociStitched_lociStitched	chr1	55006426	55015919	1	9494	24379.9226	1412	n
1_4_MACS_peak_36625_lociStitched_lociStitched	chr8	144345422	144374438	1	29017	24376.3416	1413	n
1_6_MACS_peak_3954_lociStitched_lociStitched	chr1	249092614	249123493	1	30880	24372.7947	1414	n
1_3_MACS_peak_2902_lociStitched_lociStitched	chr1	182349335	182366939	1	17605	24355.134	1415	n
1_3_MACS_peak_30765_lociStitched_lociStitched	chr6	2980726	3003721	1	22996	24349.4055	1416	n
1_5_MACS_peak_16525_lociStitched_lociStitched	chr17	72675126	72711119	1	35994	24327.6687	1417	n
1_6_MACS_peak_21970_lociStitched_lociStitched	chr2	204645120	204683305	1	38186	24312.3895	1418	n
1_2_MACS_peak_11737_lociStitched_lociStitched	chr14	95773311	95790880	1	17570	24311.9822	1419	n
1_6_MACS_peak_22365_lociStitched_lociStitched	chr2	232185042	232231040	1	45999	24300.7434	1420	n
1_3_MACS_peak_1921_lociStitched_lociStitched	chr1	111668779	111685093	1	16315	24299.703	1421	n
1_6_MACS_peak_11739_lociStitched_lociStitched	chr14	95945504	95991063	1	45560	24278.3911	1422	n
1_2_MACS_peak_23342_lociStitched_lociStitched	chr20	43269672	43295576	1	25905	24277.2288	1423	n
1_4_MACS_peak_1130_lociStitched_lociStitched	chr1	40842393	40867957	1	25565	24260.236	1424	n
1_3_MACS_peak_20818_lociStitched_lociStitched	chr2	97136064	97176098	1	40035	24212.5632	1425	n
1_3_MACS_peak_16589_lociStitched_lociStitched	chr17	73731676	73762023	1	30348	24210.8366	1426	n
1_8_MACS_peak_32179_lociStitched_lociStitched	chr6	106554449	106614471	1	60023	24200.8704	1427	n
1_3_MACS_peak_17624_lociStitched_lociStitched	chr18	72915823	72929300	1	13478	24196.6058	1428	n
1_5_MACS_peak_21352_lociStitched_lociStitched	chr2	138696820	138740222	1	43403	24192.2748	1429	n
1_4_MACS_peak_25744_lociStitched_lociStitched	chr3	48255392	48289525	1	34134	24179.8172	1430	n
1_2_MACS_peak_30122_lociStitched_lociStitched	chr5	140009060	140020250	1	11191	24178.233	1431	n
1_5_MACS_peak_6990_lociStitched_lociStitched	chr11	72274770	72312548	1	37779	24177.92	1432	n
1_3_MACS_peak_11892_lociStitched_lociStitched	chr14	105485038	105510549	1	25512	24171.6725	1433	n
1_2_MACS_peak_15218_lociStitched_lociStitched	chr17	16309829	16324213	1	14385	24153.6128	1434	n
1_1_MACS_peak_24362_lociStitched_lociStitched	chr22	22289760	22301899	1	12140	24144.471	1435	n
1_3_MACS_peak_18652_lociStitched_lociStitched	chr19	35693812	35717412	1	23601	24140.44	1436	n
1_6_MACS_peak_6983_lociStitched_lociStitched	chr11	72114616	72159069	1	44454	24124.6431	1437	n
1_2_MACS_peak_10322_lociStitched_lociStitched	chr13	77447991	77461975	1	13985	24115.408	1438	n
1_5_MACS_peak_26652_lociStitched_lociStitched	chr3	138579507	138635692	1	56186	24114.602	1439	n
1_4_MACS_peak_25981_lociStitched_lociStitched	chr3	57935252	57972425	1	37174	24110.4078	1440	n
1_2_MACS_peak_6771_lociStitched_lociStitched	chr11	65404010	65422898	1	18889	24087.8664	1441	n
1_5_MACS_peak_35702_lociStitched_lociStitched	chr8	66859335	66898387	1	39053	24052.1268	1442	n
1_5_MACS_peak_1739_lociStitched_lociStitched	chr1	94024644	94075914	1	51271	24014.868	1443	n
1_5_MACS_peak_2851_lociStitched_lociStitched	chr1	179261262	179310877	1	49616	24008.6985	1444	n
1_2_MACS_peak_22201_lociStitched_lociStitched	chr2	220035814	220044221	1	8408	23995.2594	1445	n
1_5_MACS_peak_22782_lociStitched_lociStitched	chr20	5123221	5158764	1	35544	23995.0793	1446	n
1_2_MACS_peak_4634_lociStitched_lociStitched	chr10	50369713	50399410	1	29698	23986.2669	1447	n
1_6_MACS_peak_9186_lociStitched_lociStitched	chr12	104673775	104708507	1	34733	23982.446	1448	n
1_1_MACS_peak_28696_lociStitched_lociStitched	chr4	159079807	159094810	1	15004	23937.2865	1449	n
1_4_MACS_peak_7270_lociStitched_lociStitched	chr11	93860913	93886592	1	25680	23927.6922	1450	n
1_2_MACS_peak_22659_lociStitched_lociStitched	chr20	2187166	2203685	1	16520	23924.4677	1451	n
1_3_MACS_peak_29293_lociStitched_lociStitched	chr5	56108825	56119708	1	10884	23921.9223	1452	n
1_4_MACS_peak_5728_lociStitched_lociStitched	chr10	127728426	127754034	1	25609	23920.4328	1453	n
1_8_MACS_peak_9326_lociStitched_lociStitched	chr12	110480413	110528023	1	47611	23919.264	1454	n
1_4_MACS_peak_11357_lociStitched_lociStitched	chr14	75398107	75414171	1	16065	23908.0512	1455	n
1_3_MACS_peak_34362_lociStitched_lociStitched	chr7	102060844	102075659	1	14816	23886.2245	1456	n
1_5_MACS_peak_33571_lociStitched_lociStitched	chr7	30451366	30505265	1	53900	23882.6469	1457	n
1_6_MACS_peak_23047_lociStitched_lociStitched	chr20	30621766	30660030	1	38265	23880.5624	1458	n
1_2_MACS_peak_9666_lociStitched_lociStitched	chr12	124862656	124879001	1	16346	23866.969	1459	n
1_3_MACS_peak_5467_lociStitched_lociStitched	chr10	104940625	104963970	1	23346	23863.259	1460	n
1_5_MACS_peak_211_lociStitched_lociStitched	chr1	9685559	9715770	1	30212	23854.6056	1461	n
1_8_MACS_peak_33411_lociStitched_lociStitched	chr7	20476529	20524961	1	48433	23847.9168	1462	n
1_6_MACS_peak_18013_lociStitched_lociStitched	chr19	7432986	7464725	1	31740	23839.1629	1463	n
1_1_MACS_peak_19536_lociStitched_lociStitched	chr2	8816209	8826515	1	10307	23835.7168	1464	n
1_7_MACS_peak_9785_lociStitched_lociStitched	chr13	21069219	21119295	1	50077	23811.138	1465	n
1_5_MACS_peak_7485_lociStitched_lociStitched	chr11	115566056	115592791	1	26736	23788.803	1466	n
1_2_MACS_peak_12722_lociStitched_lociStitched	chr15	70386875	70404509	1	17635	23781.2124	1467	n
1_1_MACS_peak_39166_lociStitched_lociStitched	chrX	153654869	153667116	1	12248	23778.7752	1468	n
1_4_MACS_peak_17858_lociStitched_lociStitched	chr19	3413479	3455267	1	41789	23777.372	1469	n
1_4_MACS_peak_19024_lociStitched_lociStitched	chr19	47349043	47366140	1	17098	23754.5718	1470	n
1_2_MACS_peak_8834_lociStitched_lociStitched	chr12	68026635	68045446	1	18812	23752.6497	1471	n
1_3_MACS_peak_26764_lociStitched_lociStitched	chr3	149525913	149549437	1	23525	23752.1828	1472	n
1_5_MACS_peak_16071_lociStitched_lociStitched	chr17	49189439	49226518	1	37080	23741.6837	1473	n
1_7_MACS_peak_34578_lociStitched_lociStitched	chr7	127743569	127808712	1	65144	23731.5949	1474	n
1_6_MACS_peak_8163_lociStitched_lociStitched	chr12	15100373	15143427	1	43055	23731.3648	1475	n
1_4_MACS_peak_8597_lociStitched_lociStitched	chr12	53885753	53900784	1	15032	23730.9428	1476	n
1_2_MACS_peak_16779_lociStitched_lociStitched	chr17	78225570	78239169	1	13600	23716.656	1477	n
1_3_MACS_peak_38170_lociStitched_lociStitched	chr9	136707818	136730387	1	22570	23681.6517	1478	n
1_4_MACS_peak_14446_lociStitched_lociStitched	chr16	72221893	72246010	1	24118	23666.0121	1479	n
1_10_MACS_peak_23583_lociStitched_lociStitched	chr20	52442208	52494453	1	52246	23656.536	1480	n
1_2_MACS_peak_33177_lociStitched_lociStitched	chr7	1977691	1993067	1	15377	23635.9872	1481	n
1_4_MACS_peak_28622_lociStitched_lociStitched	chr4	148728923	148764281	1	35359	23587.3218	1482	n
1_4_MACS_peak_33559_lociStitched_lociStitched	chr7	30199068	30229018	1	29951	23555.675	1483	n
1_4_MACS_peak_32494_lociStitched_lociStitched	chr6	132809586	132835359	1	25774	23546.2128	1484	n
1_2_MACS_peak_36687_lociStitched_lociStitched	chr8	146011205	146029108	1	17904	23544.2353	1485	n
1_1_MACS_peak_15072_lociStitched_lociStitched	chr17	7787169	7793750	1	6582	23538.9208	1486	n
1_6_MACS_peak_5747_lociStitched_lociStitched	chr10	129676448	129725817	1	49370	23514.4547	1487	n
1_2_MACS_peak_5835_lociStitched_lociStitched	chr11	745575	766720	1	21146	23513.24	1488	n
1_3_MACS_peak_9645_lociStitched_lociStitched	chr12	123915613	123935543	1	19931	23503.449	1489	n
1_3_MACS_peak_6934_lociStitched_lociStitched	chr11	70156513	70174908	1	18396	23499.6125	1490	n
1_5_MACS_peak_35211_lociStitched_lociStitched	chr8	21524093	21558815	1	34723	23496.3774	1491	n
1_4_MACS_peak_16369_lociStitched_lociStitched	chr17	65234914	65260231	1	25318	23494.176	1492	n
1_4_MACS_peak_16481_lociStitched_lociStitched	chr17	71128402	71153636	1	25235	23487.8072	1493	n
1_3_MACS_peak_24490_lociStitched_lociStitched	chr22	29758093	29785534	1	27442	23473.0314	1494	n
1_5_MACS_peak_6598_lociStitched_lociStitched	chr11	61664713	61696342	1	31630	23468.718	1495	n
1_2_MACS_peak_11987_lociStitched_lociStitched	chr15	31725031	31741616	1	16586	23459.4825	1496	n
1_3_MACS_peak_32661_lociStitched_lociStitched	chr6	139682057	139698508	1	16452	23454.1907	1497	n
1_2_MACS_peak_35443_lociStitched_lociStitched	chr8	37548340	37567191	1	18852	23441.2185	1498	n
1_4_MACS_peak_6049_lociStitched_lociStitched	chr11	10414105	10438986	1	24882	23425.4615	1499	n
1_1_MACS_peak_33714_lociStitched_lociStitched	chr7	39987563	39992164	1	4602	23424.6112	1500	n
1_3_MACS_peak_20077_lociStitched_lociStitched	chr2	42977461	42999293	1	21833	23421.3696	1501	n
1_7_MACS_peak_21055_lociStitched_lociStitched	chr2	112653405	112689033	1	35629	23414.7216	1502	n
1_2_MACS_peak_25968_lociStitched_lociStitched	chr3	57080927	57104493	1	23567	23405.7512	1503	n
1_3_MACS_peak_538_lociStitched_lociStitched	chr1	21639480	21665899	1	26420	23401.9502	1504	n
1_7_MACS_peak_26110_lociStitched_lociStitched	chr3	72024646	72094135	1	69490	23369.1507	1505	n
1_1_MACS_peak_8485_lociStitched_lociStitched	chr12	50214066	50223323	1	9258	23332.2685	1506	n
1_5_MACS_peak_11439_lociStitched_lociStitched	chr14	77368786	77397132	1	28347	23306.0812	1507	n
1_8_MACS_peak_13949_lociStitched_lociStitched	chr16	29605338	29641001	1	35664	23305.7705	1508	n
1_3_MACS_peak_33143_lociStitched_lociStitched	chr7	638252	651409	1	13158	23279.9958	1509	n
1_7_MACS_peak_6543_lociStitched_lociStitched	chr11	60129810	60162937	1	33128	23241.9032	1510	n
1_3_MACS_peak_23407_lociStitched_lociStitched	chr20	45942942	45963971	1	21030	23239.1479	1511	n
1_2_MACS_peak_3441_lociStitched_lociStitched	chr1	221049226	221062050	1	12825	23235.8056	1512	n
1_6_MACS_peak_34003_lociStitched_lociStitched	chr7	73670541	73705575	1	35035	23189.0046	1513	n
1_3_MACS_peak_4448_lociStitched_lociStitched	chr10	32032885	32050902	1	18018	23169.862	1514	n
1_4_MACS_peak_12018_lociStitched_lociStitched	chr15	33418009	33456402	1	38394	23120.2646	1515	n
1_4_MACS_peak_27638_lociStitched_lociStitched	chr4	11471795	11499754	1	27960	23108.1135	1516	n
1_7_MACS_peak_37477_lociStitched_lociStitched	chr9	101800670	101850789	1	50120	23099.8471	1517	n
1_4_MACS_peak_20852_lociStitched_lociStitched	chr2	99119965	99160019	1	40055	23099.1418	1518	n
1_3_MACS_peak_1368_lociStitched_lociStitched	chr1	54869012	54884062	1	15051	23089.71	1519	n
1_1_MACS_peak_26549_lociStitched_lociStitched	chr3	129200119	129211997	1	11879	23077.7662	1520	n
1_4_MACS_peak_31440_lociStitched_lociStitched	chr6	30778304	30799107	1	20804	23037.2422	1521	n
1_5_MACS_peak_33046_lociStitched_lociStitched	chr6	166665751	166689604	1	23854	23032.4568	1522	n
1_5_MACS_peak_25686_lociStitched_lociStitched	chr3	45670398	45699115	1	28718	23013.8038	1523	n
1_7_MACS_peak_16383_lociStitched_lociStitched	chr17	65464967	65517165	1	52199	22998.4388	1524	n
1_7_MACS_peak_3118_lociStitched_lociStitched	chr1	201480285	201526815	1	46531	22990.473	1525	n
1_8_MACS_peak_31024_lociStitched_lociStitched	chr6	13394878	13435688	1	40811	22976.03	1526	n
1_2_MACS_peak_5805_lociStitched_lociStitched	chr11	201170	210905	1	9736	22975.5735	1527	n
1_3_MACS_peak_16241_lociStitched_lociStitched	chr17	60684750	60707550	1	22801	22943.64	1528	n
1_1_MACS_peak_7563_lociStitched_lociStitched	chr11	118659093	118664607	1	5515	22934.9316	1529	n
1_6_MACS_peak_28718_lociStitched_lociStitched	chr4	164508477	164545644	1	37168	22924.6056	1530	n
1_7_MACS_peak_29550_lociStitched_lociStitched	chr5	78855563	78916839	1	61277	22923.3516	1531	n
1_3_MACS_peak_908_lociStitched_lociStitched	chr1	32253002	32281941	1	28940	22890.749	1532	n
1_2_MACS_peak_21085_lociStitched_lociStitched	chr2	113382439	113405135	1	22697	22884.3768	1533	n
1_5_MACS_peak_20017_lociStitched_lociStitched	chr2	39019375	39064757	1	45383	22872.528	1534	n
1_4_MACS_peak_28338_lociStitched_lociStitched	chr4	103653302	103683157	1	29856	22871.9155	1535	n
1_1_MACS_peak_22532_lociStitched_lociStitched	chr2	240382950	240391859	1	8910	22871.1848	1536	n
1_7_MACS_peak_11620_lociStitched_lociStitched	chr14	91825525	91864734	1	39210	22866.6888	1537	n
1_1_MACS_peak_13899_lociStitched_lociStitched	chr16	28502122	28509879	1	7758	22861.4304	1538	n
1_11_MACS_peak_5553_lociStitched_lociStitched	chr10	112252491	112306566	1	54076	22830.465	1539	n
1_6_MACS_peak_26174_lociStitched_lociStitched	chr3	98478580	98506316	1	27737	22823.9544	1540	n
1_3_MACS_peak_31098_lociStitched_lociStitched	chr6	15244173	15267463	1	23291	22798.581	1541	n
1_6_MACS_peak_10390_lociStitched_lociStitched	chr13	98018190	98048770	1	30581	22794.332	1542	n
1_3_MACS_peak_12953_lociStitched_lociStitched	chr15	80444188	80473550	1	29363	22787.8482	1543	n
1_4_MACS_peak_22608_lociStitched_lociStitched	chr20	803092	828473	1	25382	22787.0618	1544	n
1_4_MACS_peak_15726_lociStitched_lociStitched	chr17	39821214	39855706	1	34493	22778.5168	1545	n
1_4_MACS_peak_34017_lociStitched_lociStitched	chr7	74055643	74076778	1	21136	22772.9625	1546	n
1_1_MACS_peak_23639_lociStitched_lociStitched	chr20	57463145	57468569	1	5425	22749.3408	1547	n
1_1_MACS_peak_17940_lociStitched_lociStitched	chr19	5621254	5629811	1	8558	22741.9389	1548	n
1_3_MACS_peak_30592_lociStitched_lociStitched	chr5	176320349	176337673	1	17325	22739.4824	1549	n
1_4_MACS_peak_24760_lociStitched_lociStitched	chr22	39322880	39368036	1	45157	22736.046	1550	n
1_2_MACS_peak_7461_lociStitched_lociStitched	chr11	112391914	112411044	1	19131	22732.179	1551	n
1_3_MACS_peak_17783_lociStitched_lociStitched	chr19	1928767	1949715	1	20949	22720.2008	1552	n
1_5_MACS_peak_17815_lociStitched_lociStitched	chr19	2461235	2504503	1	43269	22715.7	1553	n
1_3_MACS_peak_31393_lociStitched_lociStitched	chr6	29885981	29913409	1	27429	22707.6412	1554	n
1_2_MACS_peak_8715_lociStitched_lociStitched	chr12	57851899	57874421	1	22523	22686.4106	1555	n
1_1_MACS_peak_593_lociStitched_lociStitched	chr1	23847000	23866845	1	19846	22668.9435	1556	n
1_1_MACS_peak_19365_lociStitched_lociStitched	chr19	55764376	55772001	1	7626	22666.8375	1557	n
1_2_MACS_peak_1278_lociStitched_lociStitched	chr1	46753449	46770806	1	17358	22654.3564	1558	n
1_4_MACS_peak_39181_lociStitched_lociStitched	chrX	154003351	154034845	1	31495	22653.6342	1559	n
1_5_MACS_peak_35716_lociStitched_lociStitched	chr8	67024493	67046317	1	21825	22633.6704	1560	n
1_3_MACS_peak_19373_lociStitched_lociStitched	chr19	55894404	55920668	1	26265	22626.436	1561	n
1_1_MACS_peak_8391_lociStitched_lociStitched	chr12	46377619	46386571	1	8953	22623.4944	1562	n
1_5_MACS_peak_5846_lociStitched_lociStitched	chr11	913897	944172	1	30276	22618.4525	1563	n
1_3_MACS_peak_21273_lociStitched_lociStitched	chr2	131857337	131874724	1	17388	22611.7935	1564	n
1_3_MACS_peak_37939_lociStitched_lociStitched	chr9	130158387	130188006	1	29620	22611.1446	1565	n
1_13_MACS_peak_21395_lociStitched_lociStitched	chr2	145168857	145229401	1	60545	22588.9664	1566	n
1_2_MACS_peak_3147_lociStitched_lociStitched	chr1	202919713	202939348	1	19636	22570.4325	1567	n
1_5_MACS_peak_32419_lociStitched_lociStitched	chr6	123109064	123128902	1	19839	22565.725	1568	n
1_2_MACS_peak_26903_lociStitched_lociStitched	chr3	158518561	158539331	1	20771	22564.528	1569	n
1_1_MACS_peak_10259_lociStitched_lociStitched	chr13	52025068	52029004	1	3937	22532.4192	1570	n
1_2_MACS_peak_13306_lociStitched_lociStitched	chr16	124880	137527	1	12648	22526.8364	1571	n
1_1_MACS_peak_14690_lociStitched_lociStitched	chr16	87420086	87427624	1	7539	22506.9604	1572	n
1_3_MACS_peak_31712_lociStitched_lociStitched	chr6	37585856	37623025	1	37170	22502.1126	1573	n
1_8_MACS_peak_28023_lociStitched_lociStitched	chr4	74880384	74923691	1	43308	22489.3251	1574	n
1_7_MACS_peak_5541_lociStitched_lociStitched	chr10	112135364	112187700	1	52337	22483.5456	1575	n
1_7_MACS_peak_30785_lociStitched_lociStitched	chr6	3312318	3369147	1	56830	22475.8695	1576	n
1_8_MACS_peak_22032_lociStitched_lociStitched	chr2	208545707	208577810	1	32104	22475.3103	1577	n
1_6_MACS_peak_22737_lociStitched_lociStitched	chr20	4111009	4153606	1	42598	22444.3593	1578	n
1_2_MACS_peak_35739_lociStitched_lociStitched	chr8	71305187	71317234	1	12048	22435.1281	1579	n
1_6_MACS_peak_2250_lociStitched_lociStitched	chr1	150759260	150794004	1	34745	22423.7776	1580	n
1_3_MACS_peak_38581_lociStitched_lociStitched	chrX	39942064	39969554	1	27491	22420.844	1581	n
1_4_MACS_peak_12669_lociStitched_lociStitched	chr15	68496183	68527093	1	30911	22412.841	1582	n
1_4_MACS_peak_29490_lociStitched_lociStitched	chr5	75837869	75879622	1	41754	22392.1339	1583	n
1_3_MACS_peak_33174_lociStitched_lociStitched	chr7	1937909	1964345	1	26437	22378.074	1584	n
1_4_MACS_peak_18050_lociStitched_lociStitched	chr19	7958225	7987370	1	29146	22374.6165	1585	n
1_7_MACS_peak_12454_lociStitched_lociStitched	chr15	59016356	59043366	1	27011	22369.682	1586	n
1_3_MACS_peak_19803_lociStitched_lociStitched	chr2	27591785	27608329	1	16545	22364.1792	1587	n
1_5_MACS_peak_24383_lociStitched_lociStitched	chr22	23044992	23074437	1	29446	22357.5885	1588	n
1_6_MACS_peak_32007_lociStitched_lociStitched	chr6	74399774	74439283	1	39510	22350.2413	1589	n
1_3_MACS_peak_12525_lociStitched_lociStitched	chr15	63423640	63451263	1	27624	22349.7693	1590	n
1_3_MACS_peak_2570_lociStitched_lociStitched	chr1	160964814	160992065	1	27252	22345.82	1591	n
1_6_MACS_peak_26803_lociStitched_lociStitched	chr3	151960054	151989924	1	29871	22345.747	1592	n
1_4_MACS_peak_3200_lociStitched_lociStitched	chr1	204462252	204492100	1	29849	22317.3496	1593	n
1_6_MACS_peak_38312_lociStitched_lociStitched	chrUn_gl000220	3759	31987	1	28229	22317.0568	1594	n
1_5_MACS_peak_19618_lociStitched_lociStitched	chr2	11827533	11857392	1	29860	22316.6166	1595	n
1_5_MACS_peak_36268_lociStitched_lociStitched	chr8	125192093	125225735	1	33643	22311.3744	1596	n
1_3_MACS_peak_12724_lociStitched_lociStitched	chr15	70431780	70456371	1	24592	22299.1188	1597	n
1_5_MACS_peak_28522_lociStitched_lociStitched	chr4	140089273	140113501	1	24229	22280.0688	1598	n
1_2_MACS_peak_24923_lociStitched_lociStitched	chr22	43541821	43553346	1	11526	22269.7575	1599	n
1_5_MACS_peak_21797_lociStitched_lociStitched	chr2	191877099	191898368	1	21270	22266.5161	1600	n
1_9_MACS_peak_38493_lociStitched_lociStitched	chrX	23744324	23807652	1	63329	22253.4592	1601	n
1_6_MACS_peak_31882_lociStitched_lociStitched	chr6	46720711	46748958	1	28248	22247.3372	1602	n
1_5_MACS_peak_2694_lociStitched_lociStitched	chr1	167569117	167603311	1	34195	22215.8418	1603	n
1_6_MACS_peak_30006_lociStitched_lociStitched	chr5	134543826	134585201	1	41376	22201.825	1604	n
1_3_MACS_peak_27128_lociStitched_lociStitched	chr3	183718554	183740964	1	22411	22201.587	1605	n
1_3_MACS_peak_6232_lociStitched_lociStitched	chr11	33269359	33285540	1	16182	22172.8243	1606	n
1_3_MACS_peak_19793_lociStitched_lociStitched	chr2	27296501	27321167	1	24667	22164.8676	1607	n
1_2_MACS_peak_19238_lociStitched_lociStitched	chr19	52190831	52208816	1	17986	22144.9305	1608	n
1_5_MACS_peak_10445_lociStitched_lociStitched	chr13	100056287	100088181	1	31895	22128.0572	1609	n
1_3_MACS_peak_35015_lociStitched_lociStitched	chr7	158609853	158623559	1	13707	22125.5958	1610	n
1_3_MACS_peak_30241_lociStitched_lociStitched	chr5	148650483	148682751	1	32269	22113.2604	1611	n
1_4_MACS_peak_12563_lociStitched_lociStitched	chr15	64171992	64199362	1	27371	22087.59	1612	n
1_6_MACS_peak_33081_lociStitched_lociStitched	chr6	169663199	169695054	1	31856	22085.0715	1613	n
1_2_MACS_peak_33066_lociStitched_lociStitched	chr6	167362148	167374484	1	12337	22053.0672	1614	n
1_5_MACS_peak_24036_lociStitched_lociStitched	chr21	40176454	40213358	1	36905	22042.7592	1615	n
1_4_MACS_peak_7416_lociStitched_lociStitched	chr11	110233605	110263832	1	30228	22041.5284	1616	n
1_2_MACS_peak_9822_lociStitched_lociStitched	chr13	24844154	24857623	1	13470	22039.3247	1617	n
1_3_MACS_peak_24992_lociStitched_lociStitched	chr22	46509627	46529989	1	20363	22029.6478	1618	n
1_2_MACS_peak_31285_lociStitched_lociStitched	chr6	26194688	26207466	1	12779	22027.9942	1619	n
1_2_MACS_peak_30589_lociStitched_lociStitched	chr5	175958813	175971451	1	12639	22017.9236	1620	n
1_6_MACS_peak_17543_lociStitched_lociStitched	chr18	60087192	60129735	1	42544	22016.0025	1621	n
1_9_MACS_peak_33396_lociStitched_lociStitched	chr7	20226793	20279132	1	52340	22013.7834	1622	n
1_2_MACS_peak_461_lociStitched_lociStitched	chr1	19577124	19589734	1	12611	22010.755	1623	n
1_1_MACS_peak_11767_lociStitched_lociStitched	chr14	100703538	100707601	1	4064	21992.6127	1624	n
1_4_MACS_peak_36784_lociStitched_lociStitched	chr9	6679769	6716935	1	37167	21983.689	1625	n
1_3_MACS_peak_15803_lociStitched_lociStitched	chr17	41152670	41175206	1	22537	21959.0784	1626	n
1_5_MACS_peak_15366_lociStitched_lociStitched	chr17	25648722	25682023	1	33302	21952.0192	1627	n
1_4_MACS_peak_37390_lociStitched_lociStitched	chr9	96212386	96229398	1	17013	21938.6752	1628	n
1_5_MACS_peak_27497_lociStitched_lociStitched	chr4	2463733	2500596	1	36864	21929.7987	1629	n
1_1_MACS_peak_15759_lociStitched_lociStitched	chr17	40437410	40443053	1	5644	21919.1049	1630	n
1_4_MACS_peak_26047_lociStitched_lociStitched	chr3	69126711	69147285	1	20575	21915.4248	1631	n
1_3_MACS_peak_15256_lociStitched_lociStitched	chr17	17927348	17945666	1	18319	21902.8326	1632	n
1_4_MACS_peak_24280_lociStitched_lociStitched	chr22	19071951	19111077	1	39127	21879.2592	1633	n
1_2_MACS_peak_36275_lociStitched_lociStitched	chr8	125264734	125286898	1	22165	21871.4352	1634	n
1_6_MACS_peak_1079_lociStitched_lociStitched	chr1	39649004	39697714	1	48711	21870.79	1635	n
1_3_MACS_peak_27983_lociStitched_lociStitched	chr4	71556146	71582639	1	26494	21864.6729	1636	n
1_2_MACS_peak_214_lociStitched_lociStitched	chr1	9775103	9798988	1	23886	21864.329	1637	n
1_3_MACS_peak_2301_lociStitched_lociStitched	chr1	151960444	151987816	1	27373	21862.0164	1638	n
1_5_MACS_peak_34606_lociStitched_lociStitched	chr7	128523667	128552811	1	29145	21860.9144	1639	n
1_7_MACS_peak_30103_lociStitched_lociStitched	chr5	139560385	139616071	1	55687	21856.755	1640	n
1_2_MACS_peak_37873_lociStitched_lociStitched	chr9	126958869	126986718	1	27850	21855.8952	1641	n
1_1_MACS_peak_15021_lociStitched_lociStitched	chr17	6914136	6919683	1	5548	21853.5159	1642	n
1_2_MACS_peak_17089_lociStitched_lociStitched	chr18	9909553	9916956	1	7404	21852.1754	1643	n
1_5_MACS_peak_16944_lociStitched_lociStitched	chr18	361005	407602	1	46598	21830.6945	1644	n
1_5_MACS_peak_17436_lociStitched_lociStitched	chr18	51758637	51789320	1	30684	21827.8862	1645	n
1_4_MACS_peak_16205_lociStitched_lociStitched	chr17	58154621	58184452	1	29832	21818.3934	1646	n
1_4_MACS_peak_24716_lociStitched_lociStitched	chr22	38292061	38330649	1	38589	21813.7964	1647	n
1_3_MACS_peak_35123_lociStitched_lociStitched	chr8	12610839	12626198	1	15360	21805.1723	1648	n
1_2_MACS_peak_27469_lociStitched_lociStitched	chr4	1324772	1344214	1	19443	21796.4262	1649	n
1_1_MACS_peak_5872_lociStitched_lociStitched	chr11	2397938	2406178	1	8241	21793.152	1650	n
1_2_MACS_peak_12793_lociStitched_lociStitched	chr15	74714005	74727631	1	13627	21783.8862	1651	n
1_7_MACS_peak_28030_lociStitched_lociStitched	chr4	74944072	74978598	1	34527	21772.0956	1652	n
1_6_MACS_peak_25136_lociStitched_lociStitched	chr3	9112222	9154168	1	41947	21761.5848	1653	n
1_2_MACS_peak_6178_lociStitched_lociStitched	chr11	19733069	19753349	1	20281	21752.328	1654	n
1_2_MACS_peak_33435_lociStitched_lociStitched	chr7	23245091	23261288	1	16198	21747.7119	1655	n
1_2_MACS_peak_31820_lociStitched_lociStitched	chr6	43593453	43609247	1	15795	21743.5998	1656	n
1_1_MACS_peak_28339_lociStitched_lociStitched	chr4	103745371	103750955	1	5585	21737.3952	1657	n
1_9_MACS_peak_7614_lociStitched_lociStitched	chr11	121281118	121353987	1	72870	21736.8227	1658	n
1_3_MACS_peak_11759_lociStitched_lociStitched	chr14	100530428	100549834	1	19407	21728.8982	1659	n
1_1_MACS_peak_26614_lociStitched_lociStitched	chr3	135911662	135916908	1	5247	21709.5218	1660	n
1_3_MACS_peak_31369_lociStitched_lociStitched	chr6	28865689	28892887	1	27199	21695.8446	1661	n
1_5_MACS_peak_38050_lociStitched_lociStitched	chr9	132329917	132374229	1	44313	21686.2928	1662	n
1_5_MACS_peak_38712_lociStitched_lociStitched	chrX	49011567	49048624	1	37058	21685.7564	1663	n
1_3_MACS_peak_18932_lociStitched_lociStitched	chr19	45346964	45374190	1	27227	21685.509	1664	n
1_1_MACS_peak_21217_lociStitched_lociStitched	chr2	127412400	127422863	1	10464	21679.336	1665	n
1_3_MACS_peak_30860_lociStitched_lociStitched	chr6	6579331	6601990	1	22660	21666.5358	1666	n
1_5_MACS_peak_12338_lociStitched_lociStitched	chr15	52368196	52399521	1	31326	21654.9725	1667	n
1_1_MACS_peak_35464_lociStitched_lociStitched	chr8	38237516	38245217	1	7702	21653.6718	1668	n
1_3_MACS_peak_24248_lociStitched_lociStitched	chr22	17621601	17653967	1	32367	21652.854	1669	n
1_2_MACS_peak_10768_lociStitched_lociStitched	chr14	31668613	31679064	1	10452	21646.1112	1670	n
1_4_MACS_peak_37775_lociStitched_lociStitched	chr9	120465000	120490686	1	25687	21637.8864	1671	n
1_7_MACS_peak_13957_lociStitched_lociStitched	chr16	29654588	29703668	1	49081	21634.464	1672	n
1_4_MACS_peak_5425_lociStitched_lociStitched	chr10	103811594	103829877	1	18284	21634.2739	1673	n
1_3_MACS_peak_22750_lociStitched_lociStitched	chr20	4644719	4670999	1	26281	21625.812	1674	n
1_4_MACS_peak_14423_lociStitched_lociStitched	chr16	70757517	70789532	1	32016	21622.931	1675	n
1_1_MACS_peak_9764_lociStitched_lociStitched	chr13	20434988	20439499	1	4512	21618.5164	1676	n
1_4_MACS_peak_14411_lociStitched_lociStitched	chr16	70456145	70474074	1	17930	21599.0663	1677	n
1_3_MACS_peak_11857_lociStitched_lociStitched	chr14	103983708	104006110	1	22403	21584.327	1678	n
1_1_MACS_peak_15267_lociStitched_lociStitched	chr17	18159405	18166454	1	7050	21575.5792	1679	n
1_8_MACS_peak_29161_lociStitched_lociStitched	chr5	40354121	40412621	1	58501	21568.95	1680	n
1_6_MACS_peak_11843_lociStitched_lociStitched	chr14	103837462	103869079	1	31618	21565.9557	1681	n
1_1_MACS_peak_24419_lociStitched_lociStitched	chr22	24944435	24953047	1	8613	21554.9748	1682	n
1_6_MACS_peak_6712_lociStitched_lociStitched	chr11	64420183	64456486	1	36304	21553.0911	1683	n
1_4_MACS_peak_3618_lociStitched_lociStitched	chr1	228659371	228677207	1	17837	21540.5372	1684	n
1_2_MACS_peak_30316_lociStitched_lociStitched	chr5	150631305	150644542	1	13238	21539.2464	1685	n
1_2_MACS_peak_31519_lociStitched_lociStitched	chr6	32810348	32823340	1	12993	21516.0512	1686	n
1_5_MACS_peak_14739_lociStitched_lociStitched	chr16	88833353	88860415	1	27063	21511.5838	1687	n
1_1_MACS_peak_6662_lociStitched_lociStitched	chr11	62646568	62653755	1	7188	21481.943	1688	n
1_11_MACS_peak_3061_lociStitched_lociStitched	chr1	198602328	198654511	1	52184	21452.4313	1689	n
1_3_MACS_peak_14208_lociStitched_lociStitched	chr16	56942247	56968773	1	26527	21446.271	1690	n
1_6_MACS_peak_7031_lociStitched_lociStitched	chr11	72886353	72930638	1	44286	21420.6545	1691	n
1_3_MACS_peak_12778_lociStitched_lociStitched	chr15	73066300	73090145	1	23846	21419.9635	1692	n
1_2_MACS_peak_6166_lociStitched_lociStitched	chr11	18717463	18729082	1	11620	21410.3313	1693	n
1_5_MACS_peak_36523_lociStitched_lociStitched	chr8	134276325	134316390	1	40066	21398.7165	1694	n
1_10_MACS_peak_32157_lociStitched_lociStitched	chr6	106232942	106289409	1	56468	21384.0529	1695	n
1_3_MACS_peak_24793_lociStitched_lociStitched	chr22	39884816	39900807	1	15992	21370.3724	1696	n
1_1_MACS_peak_37741_lociStitched_lociStitched	chr9	117372443	117382733	1	10291	21368.214	1697	n
1_4_MACS_peak_26323_lociStitched_lociStitched	chr3	119272780	119316438	1	43659	21366.2252	1698	n
1_3_MACS_peak_138_lociStitched_lociStitched	chr1	8000141	8022967	1	22827	21365.136	1699	n
1_8_MACS_peak_31120_lociStitched_lociStitched	chr6	15869684	15921908	1	52225	21364.8384	1700	n
1_3_MACS_peak_34936_lociStitched_lociStitched	chr7	151200276	151218598	1	18323	21361.6198	1701	n
1_2_MACS_peak_8679_lociStitched_lociStitched	chr12	57022113	57032127	1	10015	21356.8578	1702	n
1_3_MACS_peak_10945_lociStitched_lociStitched	chr14	53161160	53183968	1	22809	21341.4456	1703	n
1_2_MACS_peak_29231_lociStitched_lociStitched	chr5	53813069	53821351	1	8283	21329.4628	1704	n
1_4_MACS_peak_6025_lociStitched_lociStitched	chr11	9652043	9687055	1	35013	21325.8092	1705	n
1_8_MACS_peak_15446_lociStitched_lociStitched	chr17	27991386	28051678	1	60293	21325.2804	1706	n
1_8_MACS_peak_32171_lociStitched_lociStitched	chr6	106314699	106359840	1	45142	21324.6084	1707	n
1_9_MACS_peak_26369_lociStitched_lociStitched	chr3	121776334	121812296	1	35963	21321.8698	1708	n
1_2_MACS_peak_16326_lociStitched_lociStitched	chr17	62771500	62790949	1	19450	21316.104	1709	n
1_3_MACS_peak_15942_lociStitched_lociStitched	chr17	45764071	45774898	1	10828	21296.709	1710	n
1_1_MACS_peak_3523_lociStitched_lociStitched	chr1	224617302	224623845	1	6544	21292.2306	1711	n
1_2_MACS_peak_10708_lociStitched_lociStitched	chr14	23763189	23772708	1	9520	21284.484	1712	n
1_3_MACS_peak_4214_lociStitched_lociStitched	chr10	14644919	14661614	1	16696	21249.396	1713	n
1_8_MACS_peak_24595_lociStitched_lociStitched	chr22	33107546	33173252	1	65707	21242.7498	1714	n
1_5_MACS_peak_27580_lociStitched_lociStitched	chr4	7032805	7063178	1	30374	21239.8389	1715	n
1_2_MACS_peak_17921_lociStitched_lociStitched	chr19	4631749	4649142	1	17394	21226.4172	1716	n
1_5_MACS_peak_13999_lociStitched_lociStitched	chr16	30454192	30486172	1	31981	21193.146	1717	n
1_4_MACS_peak_16818_lociStitched_lociStitched	chr17	79298395	79325272	1	26878	21192.5145	1718	n
1_1_MACS_peak_14355_lociStitched_lociStitched	chr16	68111297	68121324	1	10028	21192.0645	1719	n
1_1_MACS_peak_14534_lociStitched_lociStitched	chr16	79631405	79636508	1	5104	21187.656	1720	n
1_1_MACS_peak_37037_lociStitched_lociStitched	chr9	66454603	66459068	1	4466	21135.9705	1721	n
1_3_MACS_peak_20884_lociStitched_lociStitched	chr2	101727756	101751149	1	23394	21130.8969	1722	n
1_3_MACS_peak_16558_lociStitched_lociStitched	chr17	73220747	73248469	1	27723	21129.7084	1723	n
1_3_MACS_peak_8464_lociStitched_lociStitched	chr12	49653600	49675689	1	22090	21125.9196	1724	n
1_3_MACS_peak_31795_lociStitched_lociStitched	chr6	42738130	42753615	1	15486	21118.443	1725	n
1_2_MACS_peak_11412_lociStitched_lociStitched	chr14	76062076	76087665	1	25590	21113.4839	1726	n
1_1_MACS_peak_33479_lociStitched_lociStitched	chr7	26237952	26242740	1	4789	21113.1648	1727	n
1_5_MACS_peak_26233_lociStitched_lociStitched	chr3	105715329	105738894	1	23566	21090.675	1728	n
1_5_MACS_peak_35610_lociStitched_lociStitched	chr8	55060777	55088519	1	27743	21089.4684	1729	n
1_2_MACS_peak_36679_lociStitched_lociStitched	chr8	145731978	145749289	1	17312	21088.2602	1730	n
1_2_MACS_peak_32306_lociStitched_lociStitched	chr6	111798360	111806506	1	8147	21057.41	1731	n
1_2_MACS_peak_29353_lociStitched_lociStitched	chr5	65211951	65224170	1	12220	21042.3399	1732	n
1_9_MACS_peak_20423_lociStitched_lociStitched	chr2	65125646	65174179	1	48534	21029.3489	1733	n
1_4_MACS_peak_31398_lociStitched_lociStitched	chr6	29931706	29964552	1	32847	20998.4478	1734	n
1_7_MACS_peak_4412_lociStitched_lociStitched	chr10	30810457	30848713	1	38257	20983.416	1735	n
1_2_MACS_peak_5357_lociStitched_lociStitched	chr10	100068503	100088545	1	20043	20971.9488	1736	n
1_2_MACS_peak_23751_lociStitched_lociStitched	chr21	16432786	16439170	1	6385	20965.056	1737	n
1_7_MACS_peak_14765_lociStitched_lociStitched	chr16	89418260	89455571	1	37312	20965.0509	1738	n
1_1_MACS_peak_8390_lociStitched_lociStitched	chr12	46120023	46125546	1	5524	20964.7557	1739	n
1_2_MACS_peak_22604_lociStitched_lociStitched	chr20	622721	645614	1	22894	20951.6736	1740	n
1_2_MACS_peak_5052_lociStitched_lociStitched	chr10	79995735	80024331	1	28597	20946.57	1741	n
1_3_MACS_peak_38803_lociStitched_lociStitched	chrX	67903583	67924606	1	21024	20943.1126	1742	n
1_6_MACS_peak_6610_lociStitched_lociStitched	chr11	61765363	61796353	1	30991	20933.745	1743	n
1_3_MACS_peak_274_lociStitched_lociStitched	chr1	11966856	11991704	1	24849	20929.4704	1744	n
1_4_MACS_peak_4047_lociStitched_lociStitched	chr10	5315336	5340715	1	25380	20924.9855	1745	n
1_4_MACS_peak_11793_lociStitched_lociStitched	chr14	102392484	102417832	1	25349	20924.774	1746	n
1_6_MACS_peak_8562_lociStitched_lociStitched	chr12	53219388	53269181	1	49794	20918.0393	1747	n
1_3_MACS_peak_21336_lociStitched_lociStitched	chr2	136854923	136880784	1	25862	20911.2046	1748	n
1_6_MACS_peak_20104_lociStitched_lociStitched	chr2	43519150	43562791	1	43642	20864.7621	1749	n
1_2_MACS_peak_14746_lociStitched_lociStitched	chr16	88911779	88924780	1	13002	20854.9041	1750	n
1_3_MACS_peak_21267_lociStitched_lociStitched	chr2	131126235	131150274	1	24040	20853.8325	1751	n
1_5_MACS_peak_36070_lociStitched_lociStitched	chr8	103973220	104013711	1	40492	20844.7668	1752	n
1_1_MACS_peak_27843_lociStitched_lociStitched	chr4	40056633	40060578	1	3946	20829.2055	1753	n
1_4_MACS_peak_19564_lociStitched_lociStitched	chr2	9877258	9920418	1	43161	20829.016	1754	n
1_4_MACS_peak_31276_lociStitched_lociStitched	chr6	26025256	26057934	1	32679	20825.6894	1755	n
1_5_MACS_peak_28007_lociStitched_lociStitched	chr4	74568087	74602558	1	34472	20820.484	1756	n
1_3_MACS_peak_37925_lociStitched_lociStitched	chr9	129275615	129298089	1	22475	20815.4188	1757	n
1_2_MACS_peak_17774_lociStitched_lociStitched	chr19	1590582	1607396	1	16815	20810.6878	1758	n
1_6_MACS_peak_1894_lociStitched_lociStitched	chr1	110807963	110855719	1	47757	20807.2892	1759	n
1_3_MACS_peak_20685_lociStitched_lociStitched	chr2	85531890	85556170	1	24281	20776.396	1760	n
1_6_MACS_peak_22021_lociStitched_lociStitched	chr2	208331123	208379431	1	48309	20772.44	1761	n
1_6_MACS_peak_304_lociStitched_lociStitched	chr1	13909291	13933852	1	24562	20754.045	1762	n
1_4_MACS_peak_24206_lociStitched_lociStitched	chr21	46952510	46976521	1	24012	20747.9051	1763	n
1_1_MACS_peak_37613_lociStitched_lociStitched	chr9	113016318	113022138	1	5821	20736.66	1764	n
1_2_MACS_peak_6240_lociStitched_lociStitched	chr11	33741929	33759102	1	17174	20684.8785	1765	n
1_2_MACS_peak_7140_lociStitched_lociStitched	chr11	76391476	76414034	1	22559	20683.4302	1766	n
1_2_MACS_peak_35152_lociStitched_lociStitched	chr8	17925644	17943704	1	18061	20682.312	1767	n
1_5_MACS_peak_37368_lociStitched_lociStitched	chr9	95499994	95533538	1	33545	20679.876	1768	n
1_5_MACS_peak_23825_lociStitched_lociStitched	chr21	30658623	30689948	1	31326	20674.5	1769	n
1_1_MACS_peak_26602_lociStitched_lociStitched	chr3	133286784	133295718	1	8935	20670.5958	1770	n
1_4_MACS_peak_2482_lociStitched_lociStitched	chr1	157106135	157128326	1	22192	20666.4783	1771	n
1_2_MACS_peak_27804_lociStitched_lociStitched	chr4	38664118	38676976	1	12859	20660.2344	1772	n
1_2_MACS_peak_32835_lociStitched_lociStitched	chr6	151701073	151714171	1	13099	20652.9264	1773	n
1_2_MACS_peak_36639_lociStitched_lociStitched	chr8	144649008	144662020	1	13013	20650.044	1774	n
1_1_MACS_peak_4667_lociStitched_lociStitched	chr10	52381369	52385961	1	4593	20608.896	1775	n
1_7_MACS_peak_10055_lociStitched_lociStitched	chr13	44805407	44849609	1	44203	20589.2916	1776	n
1_5_MACS_peak_9410_lociStitched_lociStitched	chr12	112533120	112579091	1	45972	20585.8138	1777	n
1_3_MACS_peak_36677_lociStitched_lociStitched	chr8	145686506	145705073	1	18568	20579.6628	1778	n
1_6_MACS_peak_14709_lociStitched_lociStitched	chr16	87920490	87953953	1	33464	20576.3987	1779	n
1_6_MACS_peak_23935_lociStitched_lociStitched	chr21	35885330	35927181	1	41852	20544.6559	1780	n
1_1_MACS_peak_12844_lociStitched_lociStitched	chr15	75742316	75749131	1	6816	20542.4545	1781	n
1_2_MACS_peak_11883_lociStitched_lociStitched	chr14	105251662	105263210	1	11549	20491.926	1782	n
1_1_MACS_peak_26169_lociStitched_lociStitched	chr3	98447501	98454153	1	6653	20456.8956	1783	n
1_1_MACS_peak_32797_lociStitched_lociStitched	chr6	149637332	149641443	1	4112	20453.8694	1784	n
1_4_MACS_peak_22986_lociStitched_lociStitched	chr20	24951098	24975259	1	24162	20452.2865	1785	n
1_2_MACS_peak_8585_lociStitched_lociStitched	chr12	53681188	53695790	1	14603	20434.0388	1786	n
1_1_MACS_peak_37443_lociStitched_lociStitched	chr9	100744443	100748172	1	3730	20427.8349	1787	n
1_7_MACS_peak_2540_lociStitched_lociStitched	chr1	160436144	160473785	1	37642	20427.7707	1788	n
1_2_MACS_peak_20726_lociStitched_lociStitched	chr2	86101904	86118898	1	16995	20419.9904	1789	n
1_2_MACS_peak_19402_lociStitched_lociStitched	chr19	56823413	56837398	1	13986	20413.9045	1790	n
1_1_MACS_peak_9399_lociStitched_lociStitched	chr12	112034679	112038567	1	3889	20389.4496	1791	n
1_7_MACS_peak_36516_lociStitched_lociStitched	chr8	134214248	134262637	1	48390	20381.4468	1792	n
1_1_MACS_peak_32072_lociStitched_lociStitched	chr6	86350980	86355632	1	4653	20366.9212	1793	n
1_2_MACS_peak_8918_lociStitched_lociStitched	chr12	76410835	76427027	1	16193	20325.8176	1794	n
1_3_MACS_peak_25117_lociStitched_lociStitched	chr3	5163456	5187754	1	24299	20315.5578	1795	n
1_5_MACS_peak_23121_lociStitched_lociStitched	chr20	33697803	33733918	1	36116	20300.2415	1796	n
1_2_MACS_peak_14049_lociStitched_lociStitched	chr16	31082616	31094546	1	11931	20292.93	1797	n
1_6_MACS_peak_33737_lociStitched_lociStitched	chr7	43792144	43825472	1	33329	20290.0864	1798	n
1_3_MACS_peak_21492_lociStitched_lociStitched	chr2	157188172	157213415	1	25244	20277.7019	1799	n
1_4_MACS_peak_30950_lociStitched_lociStitched	chr6	10518062	10543844	1	25783	20274.9648	1800	n
1_3_MACS_peak_15937_lociStitched_lociStitched	chr17	45707067	45728908	1	21842	20248.7911	1801	n
1_1_MACS_peak_18793_lociStitched_lociStitched	chr19	40966546	40975763	1	9218	20235.9235	1802	n
1_4_MACS_peak_7218_lociStitched_lociStitched	chr11	85757245	85782186	1	24942	20229.6451	1803	n
1_4_MACS_peak_20091_lociStitched_lociStitched	chr2	43383646	43406846	1	23201	20223.44	1804	n
1_4_MACS_peak_14502_lociStitched_lociStitched	chr16	75277478	75306842	1	29365	20220.0504	1805	n
1_1_MACS_peak_6871_lociStitched_lociStitched	chr11	67270744	67276855	1	6112	20197.4661	1806	n
1_6_MACS_peak_6295_lociStitched_lociStitched	chr11	35351953	35389591	1	37639	20189.0232	1807	n
1_1_MACS_peak_30799_lociStitched_lociStitched	chr6	3749176	3753468	1	4293	20182.2716	1808	n
1_6_MACS_peak_22130_lociStitched_lociStitched	chr2	217339598	217365135	1	25538	20181.8911	1809	n
1_3_MACS_peak_16270_lociStitched_lociStitched	chr17	61698579	61725204	1	26626	20179.0875	1810	n
1_2_MACS_peak_27466_lociStitched_lociStitched	chr4	1282556	1297226	1	14671	20175.651	1811	n
1_6_MACS_peak_31067_lociStitched_lociStitched	chr6	14637269	14683270	1	46002	20162.2383	1812	n
1_5_MACS_peak_32598_lociStitched_lociStitched	chr6	137460851	137489215	1	28365	20161.1312	1813	n
1_2_MACS_peak_23467_lociStitched_lociStitched	chr20	47883269	47898576	1	15308	20119.5208	1814	n
1_1_MACS_peak_31615_lociStitched_lociStitched	chr6	35009124	35022241	1	13118	20105.7376	1815	n
1_3_MACS_peak_25119_lociStitched_lociStitched	chr3	5226914	5242189	1	15276	20100.3725	1816	n
1_6_MACS_peak_8808_lociStitched_lociStitched	chr12	66537811	66565683	1	27873	20092.9248	1817	n
1_7_MACS_peak_32325_lociStitched_lociStitched	chr6	112278704	112332199	1	53496	20092.722	1818	n
1_7_MACS_peak_35287_lociStitched_lociStitched	chr8	25035300	25073272	1	37973	20087.188	1819	n
1_1_MACS_peak_3896_lociStitched_lociStitched	chr1	245025577	245029133	1	3557	20086.4216	1820	n
1_5_MACS_peak_23271_lociStitched_lociStitched	chr20	39049839	39076947	1	27109	20081.6064	1821	n
1_1_MACS_peak_4388_lociStitched_lociStitched	chr10	28820317	28823686	1	3370	20050.6035	1822	n
1_1_MACS_peak_11819_lociStitched_lociStitched	chr14	103056295	103061223	1	4929	20050.5536	1823	n
1_6_MACS_peak_7847_lociStitched_lociStitched	chr12	2431241	2474631	1	43391	20033.163	1824	n
1_2_MACS_peak_11025_lociStitched_lociStitched	chr14	58746847	58767308	1	20462	20014.9502	1825	n
1_2_MACS_peak_8477_lociStitched_lociStitched	chr12	50091713	50101820	1	10108	20010.8493	1826	n
1_3_MACS_peak_23371_lociStitched_lociStitched	chr20	44537667	44555132	1	17466	20009.6505	1827	n
1_4_MACS_peak_27093_lociStitched_lociStitched	chr3	182959991	182979192	1	19202	19951.7591	1828	n
1_4_MACS_peak_16659_lociStitched_lociStitched	chr17	75359677	75397389	1	37713	19938.3344	1829	n
1_1_MACS_peak_27756_lociStitched_lociStitched	chr4	26318704	26324184	1	5481	19923.088	1830	n
1_2_MACS_peak_5830_lociStitched_lociStitched	chr11	693232	703664	1	10433	19907.3856	1831	n
1_2_MACS_peak_13907_lociStitched_lociStitched	chr16	28830926	28836795	1	5870	19887.1065	1832	n
1_1_MACS_peak_11842_lociStitched_lociStitched	chr14	103797285	103803065	1	5781	19871.64	1833	n
1_5_MACS_peak_21360_lociStitched_lociStitched	chr2	143614175	143637738	1	23564	19858.8964	1834	n
1_5_MACS_peak_10412_lociStitched_lociStitched	chr13	99127445	99163413	1	35969	19857.9328	1835	n
1_4_MACS_peak_17640_lociStitched_lociStitched	chr18	74255585	74286870	1	31286	19856.5895	1836	n
1_2_MACS_peak_10498_lociStitched_lociStitched	chr13	110435873	110444043	1	8171	19802.446	1837	n
1_4_MACS_peak_5142_lociStitched_lociStitched	chr10	88717775	88742410	1	24636	19779.4415	1838	n
1_3_MACS_peak_36456_lociStitched_lociStitched	chr8	131442375	131461300	1	18926	19769.055	1839	n
1_6_MACS_peak_18795_lociStitched_lociStitched	chr19	41073221	41093401	1	20181	19766.31	1840	n
1_4_MACS_peak_29564_lociStitched_lociStitched	chr5	79540728	79562264	1	21537	19763.5872	1841	n
1_6_MACS_peak_25462_lociStitched_lociStitched	chr3	30669820	30701869	1	32050	19761.4134	1842	n
1_2_MACS_peak_127_lociStitched_lociStitched	chr1	7829751	7845676	1	15926	19759.74	1843	n
1_1_MACS_peak_28792_lociStitched_lociStitched	chr4	184424046	184428136	1	4091	19759.608	1844	n
1_4_MACS_peak_17536_lociStitched_lociStitched	chr18	59991273	60022362	1	31090	19707.3171	1845	n
1_5_MACS_peak_10954_lociStitched_lociStitched	chr14	53616217	53636424	1	20208	19701.825	1846	n
1_4_MACS_peak_16255_lociStitched_lociStitched	chr17	61338155	61372298	1	34144	19700.511	1847	n
1_5_MACS_peak_14599_lociStitched_lociStitched	chr16	84101341	84151707	1	50367	19683.0328	1848	n
1_3_MACS_peak_33771_lociStitched_lociStitched	chr7	44765797	44791585	1	25789	19676.244	1849	n
1_6_MACS_peak_20034_lociStitched_lociStitched	chr2	39694299	39741966	1	47668	19667.4042	1850	n
1_1_MACS_peak_24752_lociStitched_lociStitched	chr22	39146171	39153888	1	7718	19662.1443	1851	n
1_4_MACS_peak_24956_lociStitched_lociStitched	chr22	45550723	45566549	1	15827	19654.3094	1852	n
1_3_MACS_peak_20208_lociStitched_lociStitched	chr2	48124278	48135107	1	10830	19647.0547	1853	n
1_6_MACS_peak_5988_lociStitched_lociStitched	chr11	8703034	8741058	1	38025	19643.1984	1854	n
1_2_MACS_peak_35219_lociStitched_lociStitched	chr8	21753204	21773692	1	20489	19641.8456	1855	n
1_3_MACS_peak_9604_lociStitched_lociStitched	chr12	122883494	122908585	1	25092	19636.2166	1856	n
1_2_MACS_peak_5007_lociStitched_lociStitched	chr10	77158710	77169908	1	11199	19631.2138	1857	n
1_1_MACS_peak_10534_lociStitched_lociStitched	chr13	111564726	111570099	1	5374	19620.0468	1858	n
1_3_MACS_peak_17605_lociStitched_lociStitched	chr18	71899976	71920630	1	20655	19617.1692	1859	n
1_1_MACS_peak_30995_lociStitched_lociStitched	chr6	12008140	12014110	1	5971	19609.062	1860	n
1_2_MACS_peak_12035_lociStitched_lociStitched	chr15	34624470	34635889	1	11420	19600.7135	1861	n
1_3_MACS_peak_14799_lociStitched_lociStitched	chr16	89976061	89993271	1	17211	19584.98	1862	n
1_6_MACS_peak_441_lociStitched_lociStitched	chr1	18484276	18520598	1	36323	19577.558	1863	n
1_3_MACS_peak_13407_lociStitched_lociStitched	chr16	2722297	2738206	1	15910	19571.2518	1864	n
1_4_MACS_peak_31862_lociStitched_lociStitched	chr6	45387101	45415203	1	28103	19556.1818	1865	n
1_3_MACS_peak_27067_lociStitched_lociStitched	chr3	179147129	179170781	1	23653	19550.7432	1866	n
1_5_MACS_peak_30810_lociStitched_lociStitched	chr6	4340502	4372678	1	32177	19514.744	1867	n
1_1_MACS_peak_9999_lociStitched_lociStitched	chr13	41237751	41242393	1	4643	19514.0396	1868	n
1_2_MACS_peak_35370_lociStitched_lociStitched	chr8	29195702	29211070	1	15369	19492.7712	1869	n
1_1_MACS_peak_4320_lociStitched_lociStitched	chr10	25009829	25014487	1	4659	19488.1404	1870	n
1_4_MACS_peak_31050_lociStitched_lociStitched	chr6	14093407	14125814	1	32408	19483.0884	1871	n
1_3_MACS_peak_13345_lociStitched_lociStitched	chr16	1346445	1363136	1	16692	19473.3897	1872	n
1_7_MACS_peak_8090_lociStitched_lociStitched	chr12	12159655	12187416	1	27762	19452.1327	1873	n
1_2_MACS_peak_9720_lociStitched_lociStitched	chr12	129290995	129309741	1	18747	19448.975	1874	n
1_1_MACS_peak_10559_lociStitched_lociStitched	chr13	113861708	113865110	1	3403	19441.0692	1875	n
1_5_MACS_peak_20610_lociStitched_lociStitched	chr2	74245883	74268984	1	23102	19437.1814	1876	n
1_8_MACS_peak_32549_lociStitched_lociStitched	chr6	134823581	134866729	1	43149	19433.8592	1877	n
1_4_MACS_peak_32277_lociStitched_lociStitched	chr6	111179446	111208107	1	28662	19432.158	1878	n
1_7_MACS_peak_16295_lociStitched_lociStitched	chr17	62136467	62175051	1	38585	19403.8936	1879	n
1_1_MACS_peak_14790_lociStitched_lociStitched	chr16	89784209	89790029	1	5821	19393.986	1880	n
1_1_MACS_peak_25752_lociStitched_lociStitched	chr3	48506046	48515462	1	9417	19387.544	1881	n
1_1_MACS_peak_7752_lociStitched_lociStitched	chr11	129870804	129875009	1	4206	19385.891	1882	n
1_4_MACS_peak_10010_lociStitched_lociStitched	chr13	41622879	41637267	1	14389	19367.6868	1883	n
1_5_MACS_peak_38582_lociStitched_lociStitched	chrX	40004505	40037083	1	32579	19361.1054	1884	n
1_3_MACS_peak_31999_lociStitched_lociStitched	chr6	74220216	74234355	1	14140	19359.1188	1885	n
1_6_MACS_peak_7199_lociStitched_lociStitched	chr11	82574641	82613108	1	38468	19337.3609	1886	n
1_5_MACS_peak_34312_lociStitched_lociStitched	chr7	100484140	100515646	1	31507	19335.2322	1887	n
1_2_MACS_peak_26498_lociStitched_lociStitched	chr3	127793888	127814492	1	20605	19316.25	1888	n
1_4_MACS_peak_30271_lociStitched_lociStitched	chr5	149481879	149505694	1	23816	19311.5835	1889	n
1_1_MACS_peak_20162_lociStitched_lociStitched	chr2	46522660	46527685	1	5026	19303.5375	1890	n
1_3_MACS_peak_21587_lociStitched_lociStitched	chr2	162929320	162951573	1	22254	19300.0269	1891	n
1_4_MACS_peak_1383_lociStitched_lociStitched	chr1	55314258	55353926	1	39669	19286.5816	1892	n
1_3_MACS_peak_27124_lociStitched_lociStitched	chr3	183585527	183603482	1	17956	19280.079	1893	n
1_2_MACS_peak_13558_lociStitched_lociStitched	chr16	11030413	11044103	1	13691	19263.199	1894	n
1_4_MACS_peak_34322_lociStitched_lociStitched	chr7	100764914	100787777	1	22864	19257.5049	1895	n
1_1_MACS_peak_35945_lociStitched_lociStitched	chr8	97863364	97878728	1	15365	19254.1648	1896	n
1_6_MACS_peak_28671_lociStitched_lociStitched	chr4	154567840	154601705	1	33866	19252.2525	1897	n
1_3_MACS_peak_12770_lociStitched_lociStitched	chr15	72754046	72769325	1	15280	19242.3726	1898	n
1_3_MACS_peak_18502_lociStitched_lociStitched	chr19	18681518	18706510	1	24993	19188.8576	1899	n
1_3_MACS_peak_9632_lociStitched_lociStitched	chr12	123458293	123470963	1	12671	19170.977	1900	n
1_4_MACS_peak_2351_lociStitched_lociStitched	chr1	154120517	154156595	1	36079	19168.2414	1901	n
1_2_MACS_peak_38308_lociStitched_lociStitched	chrUn_gl000219	91210	100877	1	9668	19165.7942	1902	n
1_3_MACS_peak_33439_lociStitched_lociStitched	chr7	23280185	23291919	1	11735	19154.5816	1903	n
1_2_MACS_peak_18810_lociStitched_lociStitched	chr19	41253387	41263211	1	9825	19151.888	1904	n
1_3_MACS_peak_24225_lociStitched_lociStitched	chr21	47875057	47895883	1	20827	19149.507	1905	n
1_5_MACS_peak_25380_lociStitched_lociStitched	chr3	20080217	20103402	1	23186	19125.3065	1906	n
1_5_MACS_peak_22026_lociStitched_lociStitched	chr2	208483277	208502089	1	18813	19111.1108	1907	n
1_10_MACS_peak_25490_lociStitched_lociStitched	chr3	32498908	32559073	1	60166	19102.3875	1908	n
1_2_MACS_peak_21152_lociStitched_lociStitched	chr2	118766001	118775921	1	9921	19098.976	1909	n
1_8_MACS_peak_12731_lociStitched_lociStitched	chr15	70600087	70670143	1	70057	19069.2432	1910	n
1_5_MACS_peak_2991_lociStitched_lociStitched	chr1	185433293	185470210	1	36918	19063.9388	1911	n
1_9_MACS_peak_32222_lociStitched_lociStitched	chr6	109158165	109218243	1	60079	19062.7494	1912	n
1_4_MACS_peak_38922_lociStitched_lociStitched	chrX	106942377	106986832	1	44456	19062.304	1913	n
1_5_MACS_peak_17100_lociStitched_lociStitched	chr18	10284357	10323636	1	39280	19058.1708	1914	n
1_2_MACS_peak_19871_lociStitched_lociStitched	chr2	29219892	29241616	1	21725	19056.2928	1915	n
1_1_MACS_peak_15718_lociStitched_lociStitched	chr17	39642795	39657903	1	15109	19040.6124	1916	n
1_1_MACS_peak_17341_lociStitched_lociStitched	chr18	45455597	45460108	1	4512	19032.3601	1917	n
1_5_MACS_peak_17343_lociStitched_lociStitched	chr18	45495332	45548020	1	52689	19030.9056	1918	n
1_4_MACS_peak_18379_lociStitched_lociStitched	chr19	16554719	16583675	1	28957	19029.8832	1919	n
1_4_MACS_peak_13147_lociStitched_lociStitched	chr15	91190204	91210866	1	20663	19027.6358	1920	n
1_1_MACS_peak_36721_lociStitched_lociStitched	chr9	2013794	2019307	1	5514	19012.1318	1921	n
1_3_MACS_peak_15156_lociStitched_lociStitched	chr17	10097849	10113132	1	15284	19008.9954	1922	n
1_4_MACS_peak_37244_lociStitched_lociStitched	chr9	88962880	88985752	1	22873	18986.0472	1923	n
1_1_MACS_peak_34793_lociStitched_lociStitched	chr7	139874558	139878530	1	3973	18985.7628	1924	n
1_4_MACS_peak_33464_lociStitched_lociStitched	chr7	25000740	25022231	1	21492	18983.0003	1925	n
1_4_MACS_peak_39027_lociStitched_lociStitched	chrX	128891226	128920680	1	29455	18944.8128	1926	n
1_2_MACS_peak_6845_lociStitched_lociStitched	chr11	66882351	66890331	1	7981	18942.126	1927	n
1_3_MACS_peak_17950_lociStitched_lociStitched	chr19	5945516	5969543	1	24028	18930.8733	1928	n
1_2_MACS_peak_12595_lociStitched_lociStitched	chr15	64982465	64996379	1	13915	18918.8658	1929	n
1_9_MACS_peak_12053_lociStitched_lociStitched	chr15	38333447	38380344	1	46898	18913.5601	1930	n
1_4_MACS_peak_4949_lociStitched_lociStitched	chr10	75460146	75495176	1	35031	18909.194	1931	n
1_1_MACS_peak_30727_lociStitched_lociStitched	chr5	180667711	180676291	1	8581	18900.024	1932	n
1_1_MACS_peak_28561_lociStitched_lociStitched	chr4	141071023	141076108	1	5086	18881.622	1933	n
1_3_MACS_peak_22579_lociStitched_lociStitched	chr2	242783616	242803716	1	20101	18879.93	1934	n
1_2_MACS_peak_25857_lociStitched_lociStitched	chr3	51421198	51441257	1	20060	18875.519	1935	n
1_4_MACS_peak_35268_lociStitched_lociStitched	chr8	23074862	23105454	1	30593	18856.9088	1936	n
1_2_MACS_peak_24296_lociStitched_lociStitched	chr22	19830454	19844142	1	13689	18856.5888	1937	n
1_1_MACS_peak_18231_lociStitched_lociStitched	chr19	12774278	12781852	1	7575	18841.8398	1938	n
1_3_MACS_peak_8855_lociStitched_lociStitched	chr12	69200692	69222746	1	22055	18838.5268	1939	n
1_2_MACS_peak_37930_lociStitched_lociStitched	chr9	129621766	129635884	1	14119	18837.6474	1940	n
1_1_MACS_peak_34960_lociStitched_lociStitched	chr7	151571659	151576241	1	4583	18834.7692	1941	n
1_3_MACS_peak_22566_lociStitched_lociStitched	chr2	242248042	242264478	1	16437	18834.0124	1942	n
1_3_MACS_peak_4463_lociStitched_lociStitched	chr10	33245197	33253541	1	8345	18825.7328	1943	n
1_3_MACS_peak_996_lociStitched_lociStitched	chr1	36265195	36277864	1	12670	18810.9312	1944	n
1_1_MACS_peak_13365_lociStitched_lociStitched	chr16	1820052	1825424	1	5373	18807.372	1945	n
1_2_MACS_peak_11131_lociStitched_lociStitched	chr14	65538020	65553173	1	15154	18803.3577	1946	n
1_9_MACS_peak_11509_lociStitched_lociStitched	chr14	86038172	86076183	1	38012	18800.2406	1947	n
1_3_MACS_peak_18275_lociStitched_lociStitched	chr19	13895506	13909220	1	13715	18793.6656	1948	n
1_5_MACS_peak_12877_lociStitched_lociStitched	chr15	77351754	77378582	1	26829	18784.9656	1949	n
1_5_MACS_peak_19553_lociStitched_lociStitched	chr2	9677295	9707052	1	29758	18764.7642	1950	n
1_5_MACS_peak_14220_lociStitched_lociStitched	chr16	57058974	57104894	1	45921	18735.36	1951	n
1_2_MACS_peak_37396_lociStitched_lociStitched	chr9	96328567	96341055	1	12489	18730.7512	1952	n
1_5_MACS_peak_23865_lociStitched_lociStitched	chr21	34376780	34410617	1	33838	18722.0121	1953	n
1_6_MACS_peak_6290_lociStitched_lociStitched	chr11	35227230	35261021	1	33792	18720.214	1954	n
1_3_MACS_peak_28537_lociStitched_lociStitched	chr4	140473172	140482960	1	9789	18719.55	1955	n
1_2_MACS_peak_23703_lociStitched_lociStitched	chr20	62257034	62274360	1	17327	18694.754	1956	n
1_2_MACS_peak_3898_lociStitched_lociStitched	chr1	245126993	245136019	1	9027	18694.6512	1957	n
1_2_MACS_peak_36768_lociStitched_lociStitched	chr9	5617018	5630725	1	13708	18688.1238	1958	n
1_4_MACS_peak_14246_lociStitched_lociStitched	chr16	57903472	57932382	1	28911	18687.424	1959	n
1_5_MACS_peak_161_lociStitched_lociStitched	chr1	8454960	8489448	1	34489	18678.7008	1960	n
1_5_MACS_peak_20434_lociStitched_lociStitched	chr2	65279353	65309374	1	30022	18667.0578	1961	n
1_1_MACS_peak_26639_lociStitched_lociStitched	chr3	138318583	138329312	1	10730	18665.2413	1962	n
1_4_MACS_peak_4997_lociStitched_lociStitched	chr10	76583802	76603588	1	19787	18664.1338	1963	n
1_5_MACS_peak_8289_lociStitched_lociStitched	chr12	29300851	29325186	1	24336	18657.6445	1964	n
1_1_MACS_peak_13319_lociStitched_lociStitched	chr16	574468	580886	1	6419	18652.6334	1965	n
1_1_MACS_peak_11231_lociStitched_lociStitched	chr14	69442561	69447637	1	5077	18632.9808	1966	n
1_3_MACS_peak_16987_lociStitched_lociStitched	chr18	3009560	3039168	1	29609	18632.3144	1967	n
1_8_MACS_peak_22833_lociStitched_lociStitched	chr20	10449397	10495316	1	45920	18620.1545	1968	n
1_1_MACS_peak_20362_lociStitched_lociStitched	chr2	62630240	62640600	1	10361	18618.992	1969	n
1_3_MACS_peak_19545_lociStitched_lociStitched	chr2	9553925	9564935	1	11011	18617.91	1970	n
1_1_MACS_peak_17924_lociStitched_lociStitched	chr19	4688219	4696183	1	7965	18572.048	1971	n
1_3_MACS_peak_10546_lociStitched_lociStitched	chr13	113227530	113243517	1	15988	18570.4992	1972	n
1_3_MACS_peak_12692_lociStitched_lociStitched	chr15	69067328	69089423	1	22096	18539.9145	1973	n
1_2_MACS_peak_36380_lociStitched_lociStitched	chr8	128746442	128756029	1	9588	18537.4232	1974	n
1_1_MACS_peak_8452_lociStitched_lociStitched	chr12	49449258	49455635	1	6378	18529.0112	1975	n
1_2_MACS_peak_25001_lociStitched_lociStitched	chr22	46674922	46693745	1	18824	18525.5966	1976	n
1_2_MACS_peak_18760_lociStitched_lociStitched	chr19	39825213	39834353	1	9141	18518.554	1977	n
1_1_MACS_peak_13252_lociStitched_lociStitched	chr15	100103100	100107789	1	4690	18517.7988	1978	n
1_6_MACS_peak_7841_lociStitched_lociStitched	chr12	2392674	2416872	1	24199	18516.3096	1979	n
1_9_MACS_peak_15597_lociStitched_lociStitched	chr17	34382660	34436746	1	54087	18513.6378	1980	n
1_3_MACS_peak_7086_lociStitched_lociStitched	chr11	74724072	74746070	1	21999	18509.1172	1981	n
1_4_MACS_peak_17593_lociStitched_lociStitched	chr18	67943597	67960663	1	17067	18499.544	1982	n
1_1_MACS_peak_13670_lociStitched_lociStitched	chr16	16042214	16050100	1	7887	18491.8814	1983	n
1_4_MACS_peak_24710_lociStitched_lociStitched	chr22	38125925	38144319	1	18395	18482.2912	1984	n
1_2_MACS_peak_8529_lociStitched_lociStitched	chr12	51715996	51730569	1	14574	18474.1921	1985	n
1_10_MACS_peak_20046_lociStitched_lociStitched	chr2	40672712	40717414	1	44703	18466.3962	1986	n
1_4_MACS_peak_23611_lociStitched_lociStitched	chr20	54983609	55018790	1	35182	18452.4345	1987	n
1_3_MACS_peak_14286_lociStitched_lociStitched	chr16	66637489	66651145	1	13657	18447.8904	1988	n
1_7_MACS_peak_23281_lociStitched_lociStitched	chr20	39179190	39223392	1	44203	18445.4946	1989	n
1_1_MACS_peak_1221_lociStitched_lociStitched	chr1	44439443	44446398	1	6956	18439.7915	1990	n
1_5_MACS_peak_7672_lociStitched_lociStitched	chr11	123388361	123422381	1	34021	18432.036	1991	n
1_2_MACS_peak_9479_lociStitched_lociStitched	chr12	118489667	118502990	1	13324	18421.7121	1992	n
1_3_MACS_peak_10569_lociStitched_lociStitched	chr13	114143552	114164045	1	20494	18419.1084	1993	n
1_2_MACS_peak_37478_lociStitched_lociStitched	chr9	101865441	101882308	1	16868	18396.8369	1994	n
1_1_MACS_peak_34792_lociStitched_lociStitched	chr7	139755429	139763781	1	8353	18394.4448	1995	n
1_1_MACS_peak_36950_lociStitched_lociStitched	chr9	34986595	34996941	1	10347	18387.9458	1996	n
1_3_MACS_peak_25681_lociStitched_lociStitched	chr3	45634063	45650523	1	16461	18375.944	1997	n
1_2_MACS_peak_31308_lociStitched_lociStitched	chr6	26456629	26480833	1	24205	18373.2564	1998	n
1_3_MACS_peak_20800_lociStitched_lociStitched	chr2	96808937	96824943	1	16007	18366.885	1999	n
1_2_MACS_peak_17765_lociStitched_lociStitched	chr19	1406194	1417455	1	11262	18363.3127	2000	n
1_5_MACS_peak_15030_lociStitched_lociStitched	chr17	7022363	7043783	1	21421	18359.082	2001	n
1_1_MACS_peak_18828_lociStitched_lociStitched	chr19	41767103	41773745	1	6643	18329.2632	2002	n
1_8_MACS_peak_29702_lociStitched_lociStitched	chr5	95384888	95431497	1	46610	18321.9979	2003	n
1_2_MACS_peak_31773_lociStitched_lociStitched	chr6	42279475	42303164	1	23690	18318.7037	2004	n
1_2_MACS_peak_35550_lociStitched_lociStitched	chr8	42993957	43001742	1	7786	18318.105	2005	n
1_5_MACS_peak_31598_lociStitched_lociStitched	chr6	34333240	34362357	1	29118	18305.8579	2006	n
1_2_MACS_peak_648_lociStitched_lociStitched	chr1	25343295	25362232	1	18938	18304.5042	2007	n
1_3_MACS_peak_24448_lociStitched_lociStitched	chr22	26859109	26880938	1	21830	18283.9704	2008	n
1_5_MACS_peak_35955_lociStitched_lociStitched	chr8	97970784	98004728	1	33945	18275.4496	2009	n
1_1_MACS_peak_32706_lociStitched_lociStitched	chr6	143264774	143269698	1	4925	18272.964	2010	n
1_4_MACS_peak_30695_lociStitched_lociStitched	chr5	179381833	179403697	1	21865	18267.372	2011	n
1_2_MACS_peak_1529_lociStitched_lociStitched	chr1	65884585	65897079	1	12495	18263.7292	2012	n
1_7_MACS_peak_178_lociStitched_lociStitched	chr1	9119623	9146151	1	26529	18256.5696	2013	n
1_2_MACS_peak_25319_lociStitched_lociStitched	chr3	15468025	15483903	1	15879	18253.3488	2014	n
1_3_MACS_peak_24703_lociStitched_lociStitched	chr22	38053417	38078443	1	25027	18233.9436	2015	n
1_2_MACS_peak_922_lociStitched_lociStitched	chr1	32470562	32486444	1	15883	18230.9478	2016	n
1_5_MACS_peak_1472_lociStitched_lociStitched	chr1	60195372	60225826	1	30455	18226.719	2017	n
1_10_MACS_peak_24026_lociStitched_lociStitched	chr21	39630224	39682907	1	52684	18223.0497	2018	n
1_1_MACS_peak_32358_lociStitched_lociStitched	chr6	114175335	114182101	1	6767	18220.838	2019	n
1_3_MACS_peak_22167_lociStitched_lociStitched	chr2	219078797	219096094	1	17298	18206.8222	2020	n
1_5_MACS_peak_9487_lociStitched_lociStitched	chr12	118784427	118812197	1	27771	18200.458	2021	n
1_3_MACS_peak_10964_lociStitched_lociStitched	chr14	54944981	54971124	1	26144	18185.0708	2022	n
1_5_MACS_peak_4071_lociStitched_lociStitched	chr10	6074508	6129350	1	54843	18180.123	2023	n
1_9_MACS_peak_38552_lociStitched_lociStitched	chrX	37604501	37673728	1	69228	18165.1648	2024	n
1_3_MACS_peak_10752_lociStitched_lociStitched	chr14	24893629	24908812	1	15184	18161.9046	2025	n
1_3_MACS_peak_6903_lociStitched_lociStitched	chr11	68595187	68623864	1	28678	18161.1441	2026	n
1_1_MACS_peak_28075_lociStitched_lociStitched	chr4	78738669	78742768	1	4100	18159.3898	2027	n
1_5_MACS_peak_16356_lociStitched_lociStitched	chr17	64425527	64467078	1	41552	18157.787	2028	n
1_5_MACS_peak_13129_lociStitched_lociStitched	chr15	90878832	90911942	1	33111	18154.213	2029	n
1_6_MACS_peak_1445_lociStitched_lociStitched	chr1	59470678	59508677	1	38000	18152.1223	2030	n
1_3_MACS_peak_17677_lociStitched_lociStitched	chr18	77152905	77167462	1	14558	18146.7562	2031	n
1_4_MACS_peak_22333_lociStitched_lociStitched	chr2	231275335	231301518	1	26184	18144.819	2032	n
1_1_MACS_peak_19390_lociStitched_lociStitched	chr19	56184859	56193017	1	8159	18136.0498	2033	n
1_1_MACS_peak_54_lociStitched_lociStitched	chr1	1820494	1824274	1	3781	18134.55	2034	n
1_1_MACS_peak_22192_lociStitched_lociStitched	chr2	219644985	219653521	1	8537	18115.0992	2035	n
1_4_MACS_peak_4302_lociStitched_lociStitched	chr10	22981429	23004519	1	23091	18109.487	2036	n
1_2_MACS_peak_29657_lociStitched_lociStitched	chr5	90594995	90612353	1	17359	18095.715	2037	n
1_2_MACS_peak_37801_lociStitched_lociStitched	chr9	123686681	123699254	1	12574	18088.7751	2038	n
1_3_MACS_peak_33562_lociStitched_lociStitched	chr7	30310361	30326886	1	16526	18084.96	2039	n
1_7_MACS_peak_12529_lociStitched_lociStitched	chr15	63503656	63541088	1	37433	18083.3992	2040	n
1_1_MACS_peak_7802_lociStitched_lociStitched	chr12	859915	865431	1	5517	18078.1384	2041	n
1_6_MACS_peak_9834_lociStitched_lociStitched	chr13	25854969	25893612	1	38644	18077.1954	2042	n
1_2_MACS_peak_29693_lociStitched_lociStitched	chr5	95293506	95305796	1	12291	18069.987	2043	n
1_2_MACS_peak_11800_lociStitched_lociStitched	chr14	102542784	102556603	1	13820	18069.7244	2044	n
1_2_MACS_peak_4428_lociStitched_lociStitched	chr10	31269478	31297937	1	28460	18060.0814	2045	n
1_2_MACS_peak_21279_lociStitched_lociStitched	chr2	132422818	132441075	1	18258	18057.9987	2046	n
1_1_MACS_peak_20253_lociStitched_lociStitched	chr2	55274717	55279301	1	4585	18031.164	2047	n
1_3_MACS_peak_1911_lociStitched_lociStitched	chr1	111161792	111192509	1	30718	18030.879	2048	n
1_2_MACS_peak_3561_lociStitched_lociStitched	chr1	226052974	226071418	1	18445	18030.8544	2049	n
1_1_MACS_peak_715_lociStitched_lociStitched	chr1	27111663	27116603	1	4941	18009.758	2050	n
1_2_MACS_peak_13322_lociStitched_lociStitched	chr16	636923	643872	1	6950	18002.0794	2051	n
1_2_MACS_peak_16863_lociStitched_lociStitched	chr17	80054193	80065577	1	11385	18001.5192	2052	n
1_3_MACS_peak_2283_lociStitched_lociStitched	chr1	151578445	151594841	1	16397	17983.1328	2053	n
1_2_MACS_peak_1048_lociStitched_lociStitched	chr1	38272395	38292851	1	20457	17980.824	2054	n
1_1_MACS_peak_10065_lociStitched_lociStitched	chr13	45149266	45152952	1	3687	17975.1476	2055	n
1_5_MACS_peak_17161_lociStitched_lociStitched	chr18	13352494	13384196	1	31703	17975.034	2056	n
1_5_MACS_peak_23295_lociStitched_lociStitched	chr20	39381993	39413161	1	31169	17974.5856	2057	n
1_2_MACS_peak_22932_lociStitched_lociStitched	chr20	23028048	23042849	1	14802	17972.8543	2058	n
1_3_MACS_peak_12801_lociStitched_lociStitched	chr15	74906312	74924100	1	17789	17971.2164	2059	n
1_1_MACS_peak_16111_lociStitched_lociStitched	chr17	55698985	55716160	1	17176	17959.8975	2060	n
1_3_MACS_peak_4024_lociStitched_lociStitched	chr10	4159350	4175461	1	16112	17958.9317	2061	n
1_1_MACS_peak_34339_lociStitched_lociStitched	chr7	101456994	101461684	1	4691	17952.851	2062	n
1_5_MACS_peak_468_lociStitched_lociStitched	chr1	19695713	19727611	1	31899	17942.625	2063	n
1_4_MACS_peak_24658_lociStitched_lociStitched	chr22	37035269	37059068	1	23800	17934.9264	2064	n
1_5_MACS_peak_14113_lociStitched_lociStitched	chr16	48464816	48494470	1	29655	17931.7738	2065	n
1_1_MACS_peak_4121_lociStitched_lociStitched	chr10	7448369	7455706	1	7338	17929.4269	2066	n
1_1_MACS_peak_3124_lociStitched_lociStitched	chr1	201679810	201688128	1	8319	17922.7946	2067	n
1_2_MACS_peak_34597_lociStitched_lociStitched	chr7	128162295	128174108	1	11814	17900.2389	2068	n
1_4_MACS_peak_30260_lociStitched_lociStitched	chr5	149159349	149190740	1	31392	17899.1482	2069	n
1_3_MACS_peak_26003_lociStitched_lociStitched	chr3	58455529	58475319	1	19791	17898.076	2070	n
1_2_MACS_peak_31474_lociStitched_lociStitched	chr6	31625938	31635305	1	9368	17878.7929	2071	n
1_1_MACS_peak_21637_lociStitched_lociStitched	chr2	172015341	172019779	1	4439	17876.264	2072	n
1_5_MACS_peak_17201_lociStitched_lociStitched	chr18	20633342	20672903	1	39562	17861.7915	2073	n
1_2_MACS_peak_9107_lociStitched_lociStitched	chr12	96791871	96802634	1	10764	17856.8933	2074	n
1_2_MACS_peak_38261_lociStitched_lociStitched	chr9	140081909	140096738	1	14830	17840.7699	2075	n
1_5_MACS_peak_17163_lociStitched_lociStitched	chr18	13450393	13482821	1	32429	17838.6428	2076	n
1_3_MACS_peak_10726_lociStitched_lociStitched	chr14	24550080	24569902	1	19823	17829.889	2077	n
1_6_MACS_peak_13519_lociStitched_lociStitched	chr16	9037717	9062070	1	24354	17826.396	2078	n
1_2_MACS_peak_12244_lociStitched_lociStitched	chr15	45735409	45750731	1	15323	17816.4216	2079	n
1_1_MACS_peak_26956_lociStitched_lociStitched	chr3	170073229	170077002	1	3774	17811.9557	2080	n
1_2_MACS_peak_28568_lociStitched_lociStitched	chr4	141663569	141679766	1	16198	17802.1227	2081	n
1_4_MACS_peak_31602_lociStitched_lociStitched	chr6	34623339	34649774	1	26436	17798.6855	2082	n
1_4_MACS_peak_12994_lociStitched_lociStitched	chr15	83720488	83737337	1	16850	17790.8591	2083	n
1_2_MACS_peak_33180_lociStitched_lociStitched	chr7	2056631	2064935	1	8305	17787.9984	2084	n
1_5_MACS_peak_5600_lociStitched_lociStitched	chr10	120488416	120516095	1	27680	17783.7575	2085	n
1_2_MACS_peak_25037_lociStitched_lociStitched	chr22	50241248	50249849	1	8602	17744.7231	2086	n
1_2_MACS_peak_17430_lociStitched_lociStitched	chr18	48721700	48738364	1	16665	17740.4944	2087	n
1_2_MACS_peak_3969_lociStitched_lociStitched	chr10	974984	992322	1	17339	17738.5078	2088	n
1_3_MACS_peak_11585_lociStitched_lociStitched	chr14	90848184	90867335	1	19152	17737.6562	2089	n
1_3_MACS_peak_2445_lociStitched_lociStitched	chr1	156245856	156266536	1	20681	17737.236	2090	n
1_3_MACS_peak_25507_lociStitched_lociStitched	chr3	33152198	33164342	1	12145	17719.3104	2091	n
1_3_MACS_peak_27346_lociStitched_lociStitched	chr3	195161597	195179682	1	18086	17717.8745	2092	n
1_4_MACS_peak_35380_lociStitched_lociStitched	chr8	29490949	29516983	1	26035	17710.9302	2093	n
1_2_MACS_peak_2575_lociStitched_lociStitched	chr1	161013596	161023403	1	9808	17702.6157	2094	n
1_3_MACS_peak_12214_lociStitched_lociStitched	chr15	44083323	44102298	1	18976	17701.7775	2095	n
1_1_MACS_peak_29393_lociStitched_lociStitched	chr5	67510044	67513985	1	3942	17697.4546	2096	n
1_6_MACS_peak_37231_lociStitched_lociStitched	chr9	86970787	87009512	1	38726	17677.9625	2097	n
1_3_MACS_peak_22946_lociStitched_lociStitched	chr20	23341140	23353722	1	12583	17677.71	2098	n
1_3_MACS_peak_33269_lociStitched_lociStitched	chr7	5708864	5737402	1	28539	17676.4372	2099	n
1_3_MACS_peak_354_lociStitched_lociStitched	chr1	15927391	15947220	1	19830	17655.7416	2100	n
1_1_MACS_peak_3424_lociStitched_lociStitched	chr1	219631219	219641283	1	10065	17653.2624	2101	n
1_3_MACS_peak_31321_lociStitched_lociStitched	chr6	27098671	27125876	1	27206	17647.8835	2102	n
1_1_MACS_peak_27499_lociStitched_lociStitched	chr4	2536251	2539835	1	3585	17631.8464	2103	n
1_1_MACS_peak_17112_lociStitched_lociStitched	chr18	11849074	11862313	1	13240	17631.7002	2104	n
1_3_MACS_peak_16802_lociStitched_lociStitched	chr17	78991550	79025420	1	33871	17615.787	2105	n
1_6_MACS_peak_32595_lociStitched_lociStitched	chr6	137072177	137111538	1	39362	17606.1753	2106	n
1_6_MACS_peak_411_lociStitched_lociStitched	chr1	17371529	17413525	1	41997	17587.9248	2107	n
1_2_MACS_peak_25569_lociStitched_lociStitched	chr3	39182437	39195988	1	13552	17582.4225	2108	n
1_5_MACS_peak_32854_lociStitched_lociStitched	chr6	152619171	152660071	1	40901	17578.82	2109	n
1_5_MACS_peak_27708_lociStitched_lociStitched	chr4	23930634	23959480	1	28847	17558.5602	2110	n
1_2_MACS_peak_30693_lociStitched_lociStitched	chr5	179332763	179343300	1	10538	17557.8031	2111	n
1_6_MACS_peak_27248_lociStitched_lociStitched	chr3	188294512	188327949	1	33438	17557.7687	2112	n
1_2_MACS_peak_19183_lociStitched_lociStitched	chr19	50830835	50846872	1	16038	17550.8928	2113	n
1_4_MACS_peak_27041_lociStitched_lociStitched	chr3	177050786	177080418	1	29633	17518.4384	2114	n
1_2_MACS_peak_36964_lociStitched_lociStitched	chr9	35602693	35620559	1	17867	17515.8264	2115	n
1_6_MACS_peak_22972_lociStitched_lociStitched	chr20	24732830	24777580	1	44751	17515.15	2116	n
1_1_MACS_peak_5163_lociStitched_lociStitched	chr10	89620876	89626154	1	5279	17506.0704	2117	n
1_8_MACS_peak_35944_lociStitched_lociStitched	chr8	97801588	97850207	1	48620	17497.9781	2118	n
1_4_MACS_peak_24468_lociStitched_lociStitched	chr22	27501147	27532434	1	31288	17489.433	2119	n
1_3_MACS_peak_25509_lociStitched_lociStitched	chr3	33466102	33483906	1	17805	17483.528	2120	n
1_2_MACS_peak_1520_lociStitched_lociStitched	chr1	65521208	65535371	1	14164	17467.2279	2121	n
1_2_MACS_peak_15241_lociStitched_lociStitched	chr17	17584064	17599293	1	15230	17458.5256	2122	n
1_1_MACS_peak_16593_lociStitched_lociStitched	chr17	73777487	73783926	1	6440	17456.129	2123	n
1_4_MACS_peak_37826_lociStitched_lociStitched	chr9	124246704	124266680	1	19977	17455.0288	2124	n
1_4_MACS_peak_19074_lociStitched_lociStitched	chr19	48823376	48837965	1	14590	17448.444	2125	n
1_4_MACS_peak_38985_lociStitched_lociStitched	chrX	118887585	118917915	1	30331	17445.816	2126	n
1_5_MACS_peak_23063_lociStitched_lociStitched	chr20	31035690	31073102	1	37413	17445.2156	2127	n
1_2_MACS_peak_32937_lociStitched_lociStitched	chr6	158638465	158654760	1	16296	17443.7975	2128	n
1_6_MACS_peak_22319_lociStitched_lociStitched	chr2	230132640	230181371	1	48732	17426.2056	2129	n
1_2_MACS_peak_38334_lociStitched_lociStitched	chrX	3612239	3632723	1	20485	17423.6904	2130	n
1_3_MACS_peak_36715_lociStitched_lociStitched	chr9	682331	709846	1	27516	17422.498	2131	n
1_4_MACS_peak_16434_lociStitched_lociStitched	chr17	66575535	66603213	1	27679	17420.5332	2132	n
1_1_MACS_peak_18138_lociStitched_lociStitched	chr19	10611401	10614819	1	3419	17413.6846	2133	n
1_4_MACS_peak_23166_lociStitched_lociStitched	chr20	35088554	35112818	1	24265	17404.5672	2134	n
1_1_MACS_peak_34220_lociStitched_lociStitched	chr7	92459203	92466846	1	7644	17402.3467	2135	n
1_1_MACS_peak_14242_lociStitched_lociStitched	chr16	57789844	57801448	1	11605	17394.396	2136	n
1_4_MACS_peak_25062_lociStitched_lociStitched	chr22	50819358	50856820	1	37463	17393.6066	2137	n
1_4_MACS_peak_5891_lociStitched_lociStitched	chr11	3043001	3080978	1	37978	17389.6683	2138	n
1_5_MACS_peak_9573_lociStitched_lociStitched	chr12	122056617	122076146	1	19530	17386.6687	2139	n
1_2_MACS_peak_9913_lociStitched_lociStitched	chr13	31436753	31457726	1	20974	17386.617	2140	n
1_2_MACS_peak_16100_lociStitched_lociStitched	chr17	54984750	54997521	1	12772	17371.1142	2141	n
1_4_MACS_peak_24952_lociStitched_lociStitched	chr22	45059196	45082490	1	23295	17368.0064	2142	n
1_6_MACS_peak_32255_lociStitched_lociStitched	chr6	110187850	110219032	1	31183	17365.2558	2143	n
1_4_MACS_peak_13828_lociStitched_lociStitched	chr16	23846535	23876119	1	29585	17356.9328	2144	n
1_7_MACS_peak_9015_lociStitched_lociStitched	chr12	92826266	92861275	1	35010	17350.4604	2145	n
1_1_MACS_peak_6651_lociStitched_lociStitched	chr11	62492527	62497781	1	5255	17350.2842	2146	n
1_2_MACS_peak_10573_lociStitched_lociStitched	chr13	114258366	114274878	1	16513	17342.5536	2147	n
1_4_MACS_peak_11613_lociStitched_lociStitched	chr14	91693890	91715709	1	21820	17339.5593	2148	n
1_2_MACS_peak_26727_lociStitched_lociStitched	chr3	143689357	143696889	1	7533	17338.664	2149	n
1_3_MACS_peak_11488_lociStitched_lociStitched	chr14	81674041	81688855	1	14815	17335.3428	2150	n
1_1_MACS_peak_36610_lociStitched_lociStitched	chr8	143755699	143766486	1	10788	17334.709	2151	n
1_4_MACS_peak_36929_lociStitched_lociStitched	chr9	34177918	34198914	1	20997	17330.0984	2152	n
1_1_MACS_peak_7059_lociStitched_lociStitched	chr11	73727043	73737748	1	10706	17321.7605	2153	n
1_2_MACS_peak_2050_lociStitched_lociStitched	chr1	120173345	120191860	1	18516	17317.0795	2154	n
1_2_MACS_peak_14692_lociStitched_lociStitched	chr16	87490332	87501241	1	10910	17313.6739	2155	n
1_2_MACS_peak_2007_lociStitched_lociStitched	chr1	116914606	116924222	1	9617	17313.608	2156	n
1_2_MACS_peak_17909_lociStitched_lociStitched	chr19	4455104	4474855	1	19752	17303.8511	2157	n
1_2_MACS_peak_35541_lociStitched_lociStitched	chr8	42748476	42754331	1	5856	17300.354	2158	n
1_4_MACS_peak_29011_lociStitched_lociStitched	chr5	17216131	17236161	1	20031	17299.911	2159	n
1_3_MACS_peak_25085_lociStitched_lociStitched	chr3	4450033	4475799	1	25767	17268.3732	2160	n
1_3_MACS_peak_5104_lociStitched_lociStitched	chr10	81903642	81929659	1	26018	17267.4829	2161	n
1_4_MACS_peak_34760_lociStitched_lociStitched	chr7	138779215	138804570	1	25356	17254.0775	2162	n
1_9_MACS_peak_22123_lociStitched_lociStitched	chr2	217025920	217089103	1	63184	17248.959	2163	n
1_1_MACS_peak_9240_lociStitched_lociStitched	chr12	106638493	106643785	1	5293	17239.2192	2164	n
1_11_MACS_peak_2992_lociStitched_lociStitched	chr1	185484135	185531292	1	47158	17235.8835	2165	n
1_4_MACS_peak_17391_lociStitched_lociStitched	chr18	46501301	46525687	1	24387	17226.2704	2166	n
1_5_MACS_peak_24851_lociStitched_lociStitched	chr22	42148057	42179395	1	31339	17223.3648	2167	n
1_5_MACS_peak_17985_lociStitched_lociStitched	chr19	6659419	6680678	1	21260	17211.2864	2168	n
1_5_MACS_peak_20006_lociStitched_lociStitched	chr2	38947393	38982392	1	35000	17205.5084	2169	n
1_3_MACS_peak_6514_lociStitched_lociStitched	chr11	59414011	59438436	1	24426	17202.5275	2170	n
1_2_MACS_peak_1451_lociStitched_lociStitched	chr1	59600320	59617726	1	17407	17200.6092	2171	n
1_5_MACS_peak_19901_lociStitched_lociStitched	chr2	31516047	31557903	1	41857	17190.2592	2172	n
1_4_MACS_peak_14492_lociStitched_lociStitched	chr16	75112928	75146887	1	33960	17186.6499	2173	n
1_4_MACS_peak_23265_lociStitched_lociStitched	chr20	38948417	38971657	1	23241	17174.36	2174	n
1_3_MACS_peak_18684_lociStitched_lociStitched	chr19	36617965	36633026	1	15062	17169.54	2175	n
1_2_MACS_peak_17155_lociStitched_lociStitched	chr18	13214023	13224508	1	10486	17166.042	2176	n
1_6_MACS_peak_19224_lociStitched_lociStitched	chr19	51896813	51945978	1	49166	17163.5015	2177	n
1_2_MACS_peak_24289_lociStitched_lociStitched	chr22	19417199	19426918	1	9720	17161.8102	2178	n
1_2_MACS_peak_9234_lociStitched_lociStitched	chr12	105615792	105630931	1	15140	17160.0565	2179	n
1_4_MACS_peak_6293_lociStitched_lociStitched	chr11	35296583	35335968	1	39386	17152.1675	2180	n
1_2_MACS_peak_33039_lociStitched_lociStitched	chr6	164070859	164090604	1	19746	17150.507	2181	n
1_2_MACS_peak_13386_lociStitched_lociStitched	chr16	2254433	2265992	1	11560	17145.4647	2182	n
1_8_MACS_peak_20220_lociStitched_lociStitched	chr2	48395278	48456094	1	60817	17137.9488	2183	n
1_3_MACS_peak_32401_lociStitched_lociStitched	chr6	119660839	119677297	1	16459	17126.1948	2184	n
1_2_MACS_peak_15661_lociStitched_lociStitched	chr17	37352736	37367448	1	14713	17118.8832	2185	n
1_2_MACS_peak_29732_lociStitched_lociStitched	chr5	98262706	98270324	1	7619	17115.3606	2186	n
1_2_MACS_peak_25901_lociStitched_lociStitched	chr3	52703725	52721211	1	17487	17108.3024	2187	n
1_3_MACS_peak_34631_lociStitched_lociStitched	chr7	129245526	129258100	1	12575	17101.8974	2188	n
1_1_MACS_peak_24830_lociStitched_lociStitched	chr22	41486369	41490025	1	3657	17101.6712	2189	n
1_4_MACS_peak_25880_lociStitched_lociStitched	chr3	52219131	52237828	1	18698	17096.5368	2190	n
1_2_MACS_peak_38610_lociStitched_lociStitched	chrX	41176220	41195316	1	19097	17087.1008	2191	n
1_3_MACS_peak_13511_lociStitched_lociStitched	chr16	8717252	8740248	1	22997	17086.028	2192	n
1_7_MACS_peak_6228_lociStitched_lociStitched	chr11	33198975	33244818	1	45844	17081.1018	2193	n
1_3_MACS_peak_36284_lociStitched_lociStitched	chr8	125545112	125562661	1	17550	17078.6868	2194	n
1_1_MACS_peak_28096_lociStitched_lociStitched	chr4	80992406	81001485	1	9080	17071.2437	2195	n
1_5_MACS_peak_7335_lociStitched_lociStitched	chr11	102297541	102327670	1	30130	17071.0914	2196	n
1_4_MACS_peak_13187_lociStitched_lociStitched	chr15	92394872	92416251	1	21380	17056.1662	2197	n
1_1_MACS_peak_34878_lociStitched_lociStitched	chr7	149189743	149195655	1	5913	17046.6608	2198	n
1_5_MACS_peak_21482_lociStitched_lociStitched	chr2	153421482	153452495	1	31014	17041.6435	2199	n
1_1_MACS_peak_623_lociStitched_lociStitched	chr1	24511692	24526486	1	14795	17039.7292	2200	n
1_4_MACS_peak_23113_lociStitched_lociStitched	chr20	33459848	33496553	1	36706	17023.779	2201	n
1_2_MACS_peak_32950_lociStitched_lociStitched	chr6	158980185	158999272	1	19088	17017.9692	2202	n
1_4_MACS_peak_27864_lociStitched_lociStitched	chr4	40649200	40687007	1	37808	17016.9307	2203	n
1_1_MACS_peak_31047_lociStitched_lociStitched	chr6	13709699	13713828	1	4130	17009.0026	2204	n
1_1_MACS_peak_14391_lociStitched_lociStitched	chr16	69597284	69601790	1	4507	17006.0946	2205	n
1_1_MACS_peak_31212_lociStitched_lociStitched	chr6	20400682	20405427	1	4746	17001.8095	2206	n
1_1_MACS_peak_16562_lociStitched_lociStitched	chr17	73261043	73269666	1	8624	16999.3822	2207	n
1_1_MACS_peak_24487_lociStitched_lociStitched	chr22	29661719	29666590	1	4872	16996.3803	2208	n
1_6_MACS_peak_4743_lociStitched_lociStitched	chr10	64487682	64522446	1	34765	16992.6432	2209	n
1_4_MACS_peak_32924_lociStitched_lociStitched	chr6	158234102	158268409	1	34308	16981.965	2210	n
1_4_MACS_peak_4467_lociStitched_lociStitched	chr10	33268569	33296955	1	28387	16980.5052	2211	n
1_5_MACS_peak_12479_lociStitched_lociStitched	chr15	59587211	59625259	1	38049	16977.0176	2212	n
1_7_MACS_peak_35800_lociStitched_lociStitched	chr8	82041920	82074621	1	32702	16968.5489	2213	n
1_2_MACS_peak_27487_lociStitched_lociStitched	chr4	2242722	2265315	1	22594	16967.343	2214	n
1_2_MACS_peak_34547_lociStitched_lociStitched	chr7	123386859	123395220	1	8362	16959.4524	2215	n
1_2_MACS_peak_8651_lociStitched_lociStitched	chr12	56308423	56327489	1	19067	16959.207	2216	n
1_3_MACS_peak_23622_lociStitched_lociStitched	chr20	55949066	55976712	1	27647	16958.0564	2217	n
1_3_MACS_peak_21437_lociStitched_lociStitched	chr2	149400142	149426146	1	26005	16946.8068	2218	n
1_7_MACS_peak_39015_lociStitched_lociStitched	chrX	122969547	123013278	1	43732	16941.3894	2219	n
1_2_MACS_peak_6459_lociStitched_lociStitched	chr11	57073877	57094081	1	20205	16926.9112	2220	n
1_1_MACS_peak_29199_lociStitched_lociStitched	chr5	43036525	43043810	1	7286	16923.055	2221	n
1_3_MACS_peak_5335_lociStitched_lociStitched	chr10	99257124	99269941	1	12818	16917.1583	2222	n
1_4_MACS_peak_9351_lociStitched_lociStitched	chr12	110869031	110895591	1	26561	16913.408	2223	n
1_4_MACS_peak_10122_lociStitched_lociStitched	chr13	46911587	46946833	1	35247	16907.5062	2224	n
1_3_MACS_peak_10732_lociStitched_lociStitched	chr14	24614311	24637343	1	23033	16903.1848	2225	n
1_3_MACS_peak_229_lociStitched_lociStitched	chr1	10267969	10279028	1	11060	16902.5756	2226	n
1_2_MACS_peak_22863_lociStitched_lociStitched	chr20	17651158	17664062	1	12905	16900.3688	2227	n
1_3_MACS_peak_11698_lociStitched_lociStitched	chr14	93649569	93660049	1	10481	16897.952	2228	n
1_5_MACS_peak_27294_lociStitched_lociStitched	chr3	193688398	193724212	1	35815	16897.0452	2229	n
1_1_MACS_peak_4788_lociStitched_lociStitched	chr10	70087521	70093798	1	6278	16890.7793	2230	n
1_3_MACS_peak_5488_lociStitched_lociStitched	chr10	105515184	105533077	1	17894	16876.6776	2231	n
1_2_MACS_peak_6365_lociStitched_lociStitched	chr11	46255366	46265759	1	10394	16870.9569	2232	n
1_2_MACS_peak_4630_lociStitched_lociStitched	chr10	49994464	50014925	1	20462	16866.0023	2233	n
1_6_MACS_peak_14177_lociStitched_lociStitched	chr16	55468946	55506738	1	37793	16862.7904	2234	n
1_4_MACS_peak_25223_lociStitched_lociStitched	chr3	12210501	12237432	1	26932	16858.806	2235	n
1_3_MACS_peak_15251_lociStitched_lociStitched	chr17	17859478	17883699	1	24222	16857.816	2236	n
1_6_MACS_peak_7667_lociStitched_lociStitched	chr11	123322610	123350554	1	27945	16855.8208	2237	n
1_1_MACS_peak_31826_lociStitched_lociStitched	chr6	43736325	43743357	1	7033	16843.7496	2238	n
1_4_MACS_peak_20845_lociStitched_lociStitched	chr2	99069799	99087503	1	17705	16829.4224	2239	n
1_1_MACS_peak_5789_lociStitched_lociStitched	chr10	134819536	134828850	1	9315	16827.6038	2240	n
1_3_MACS_peak_8241_lociStitched_lociStitched	chr12	26266332	26280259	1	13928	16821.0306	2241	n
1_1_MACS_peak_38254_lociStitched_lociStitched	chr9	139921443	139930378	1	8936	16812.096	2242	n
1_2_MACS_peak_33919_lociStitched_lociStitched	chr7	66047446	66058892	1	11447	16805.0172	2243	n
1_3_MACS_peak_30353_lociStitched_lociStitched	chr5	156525233	156541110	1	15878	16804.2168	2244	n
1_3_MACS_peak_27426_lociStitched_lociStitched	chr3	197461024	197478917	1	17894	16797.9484	2245	n
1_3_MACS_peak_6666_lociStitched_lociStitched	chr11	63436769	63454501	1	17733	16797.5236	2246	n
1_8_MACS_peak_23872_lociStitched_lociStitched	chr21	34429234	34482864	1	53631	16796.916	2247	n
1_5_MACS_peak_9884_lociStitched_lociStitched	chr13	30664629	30689678	1	25050	16795.3545	2248	n
1_2_MACS_peak_35675_lociStitched_lociStitched	chr8	61428539	61440501	1	11963	16789.8632	2249	n
1_4_MACS_peak_8106_lociStitched_lociStitched	chr12	12752399	12776078	1	23680	16778.9394	2250	n
1_2_MACS_peak_16888_lociStitched_lociStitched	chr17	80396333	80409973	1	13641	16778.564	2251	n
1_1_MACS_peak_28395_lociStitched_lociStitched	chr4	114680989	114684786	1	3798	16777.0445	2252	n
1_5_MACS_peak_29129_lociStitched_lociStitched	chr5	39255452	39283929	1	28478	16767.2576	2253	n
1_2_MACS_peak_39174_lociStitched_lociStitched	chrX	153754827	153777045	1	22219	16761.2592	2254	n
1_4_MACS_peak_646_lociStitched_lociStitched	chr1	25280856	25320008	1	39153	16760.9712	2255	n
1_1_MACS_peak_32426_lociStitched_lociStitched	chr6	125281674	125285951	1	4278	16754.7198	2256	n
1_5_MACS_peak_35913_lociStitched_lociStitched	chr8	96224228	96249392	1	25165	16749.1584	2257	n
1_2_MACS_peak_27689_lociStitched_lociStitched	chr4	16226994	16234334	1	7341	16724.19	2258	n
1_4_MACS_peak_29479_lociStitched_lociStitched	chr5	75585917	75604914	1	18998	16723.0591	2259	n
1_7_MACS_peak_10153_lociStitched_lociStitched	chr13	48715932	48749669	1	33738	16720.0572	2260	n
1_3_MACS_peak_12484_lociStitched_lociStitched	chr15	59641589	59665953	1	24365	16716.1404	2261	n
1_2_MACS_peak_38240_lociStitched_lociStitched	chr9	139736542	139745308	1	8767	16711.5024	2262	n
1_3_MACS_peak_11732_lociStitched_lociStitched	chr14	95627794	95654290	1	26497	16705.728	2263	n
1_3_MACS_peak_28340_lociStitched_lociStitched	chr4	103781203	103801377	1	20175	16704.072	2264	n
1_6_MACS_peak_15129_lociStitched_lociStitched	chr17	9767821	9794295	1	26475	16702.4466	2265	n
1_1_MACS_peak_16074_lociStitched_lociStitched	chr17	49335712	49340944	1	5233	16700.544	2266	n
1_6_MACS_peak_11592_lociStitched_lociStitched	chr14	91065478	91113070	1	47593	16695.2736	2267	n
1_2_MACS_peak_29703_lociStitched_lociStitched	chr5	95478071	95489563	1	11493	16687.5332	2268	n
1_2_MACS_peak_21497_lociStitched_lociStitched	chr2	157286524	157295683	1	9160	16685.8662	2269	n
1_5_MACS_peak_23599_lociStitched_lociStitched	chr20	52726759	52752005	1	25247	16685.0814	2270	n
1_2_MACS_peak_19017_lociStitched_lociStitched	chr19	47218734	47238445	1	19712	16683.3904	2271	n
1_2_MACS_peak_20447_lociStitched_lociStitched	chr2	65657076	65664664	1	7589	16682.218	2272	n
1_3_MACS_peak_15968_lociStitched_lociStitched	chr17	46122338	46138358	1	16021	16670.412	2273	n
1_1_MACS_peak_20453_lociStitched_lociStitched	chr2	68476812	68481549	1	4738	16658.6079	2274	n
1_1_MACS_peak_29050_lociStitched_lociStitched	chr5	32172111	32175756	1	3646	16655.0985	2275	n
1_2_MACS_peak_19928_lociStitched_lociStitched	chr2	33773738	33785804	1	12067	16646.2536	2276	n
1_1_MACS_peak_20439_lociStitched_lociStitched	chr2	65352441	65358667	1	6227	16643.3432	2277	n
1_1_MACS_peak_10822_lociStitched_lociStitched	chr14	35341498	35345288	1	3791	16640.753	2278	n
1_3_MACS_peak_15740_lociStitched_lociStitched	chr17	40201734	40225221	1	23488	16640.5395	2279	n
1_2_MACS_peak_33778_lociStitched_lociStitched	chr7	44923331	44935356	1	12026	16640.195	2280	n
1_1_MACS_peak_25_lociStitched_lociStitched	chr1	1239264	1245455	1	6192	16637.0743	2281	n
1_3_MACS_peak_31560_lociStitched_lociStitched	chr6	33538371	33559664	1	21294	16619.1865	2282	n
1_3_MACS_peak_6517_lociStitched_lociStitched	chr11	59521289	59540730	1	19442	16618.1668	2283	n
1_3_MACS_peak_11597_lociStitched_lociStitched	chr14	91253861	91272069	1	18209	16616.6208	2284	n
1_6_MACS_peak_36211_lociStitched_lociStitched	chr8	121735921	121770425	1	34505	16613.676	2285	n
1_2_MACS_peak_32037_lociStitched_lociStitched	chr6	82459165	82477801	1	18637	16612.1304	2286	n
1_1_MACS_peak_21764_lociStitched_lociStitched	chr2	185460904	185466217	1	5314	16611.0945	2287	n
1_3_MACS_peak_5148_lociStitched_lociStitched	chr10	88842963	88856375	1	13413	16609.4208	2288	n
1_1_MACS_peak_34805_lociStitched_lociStitched	chr7	140372077	140379450	1	7374	16608.4198	2289	n
1_4_MACS_peak_14401_lociStitched_lociStitched	chr16	70046090	70062578	1	16489	16608.3624	2290	n
1_2_MACS_peak_7582_lociStitched_lociStitched	chr11	119062007	119079136	1	17130	16604.8526	2291	n
1_4_MACS_peak_6924_lociStitched_lociStitched	chr11	69166247	69210917	1	44671	16603.839	2292	n
1_1_MACS_peak_15606_lociStitched_lociStitched	chr17	34898658	34902891	1	4234	16600.9794	2293	n
1_1_MACS_peak_24171_lociStitched_lociStitched	chr21	45714174	45722623	1	8450	16597.2156	2294	n
1_1_MACS_peak_12840_lociStitched_lociStitched	chr15	75492756	75497578	1	4823	16575.1428	2295	n
1_3_MACS_peak_38202_lociStitched_lociStitched	chr9	138839547	138862172	1	22626	16566.025	2296	n
1_4_MACS_peak_9969_lociStitched_lociStitched	chr13	37539408	37575978	1	36571	16551.582	2297	n
1_7_MACS_peak_7176_lociStitched_lociStitched	chr11	78048040	78104641	1	56602	16550.1324	2298	n
1_3_MACS_peak_24047_lociStitched_lociStitched	chr21	40449953	40480049	1	30097	16549.7904	2299	n
1_2_MACS_peak_18670_lociStitched_lociStitched	chr19	36192787	36210506	1	17720	16549.546	2300	n
1_2_MACS_peak_13901_lociStitched_lociStitched	chr16	28542912	28556750	1	13839	16548.8642	2301	n
1_2_MACS_peak_6067_lociStitched_lociStitched	chr11	10819411	10831755	1	12345	16540.96	2302	n
1_2_MACS_peak_26394_lociStitched_lociStitched	chr3	122396815	122409987	1	13173	16532.1772	2303	n
1_3_MACS_peak_13292_lociStitched_lociStitched	chr15	102027021	102051747	1	24727	16521.9132	2304	n
1_3_MACS_peak_31340_lociStitched_lociStitched	chr6	27797034	27816424	1	19391	16520.28	2305	n
1_3_MACS_peak_26744_lociStitched_lociStitched	chr3	148846438	148871419	1	24982	16519.9353	2306	n
1_1_MACS_peak_31985_lociStitched_lociStitched	chr6	71995662	72000255	1	4594	16518.7245	2307	n
1_5_MACS_peak_9025_lociStitched_lociStitched	chr12	92928750	92964551	1	35802	16515.0013	2308	n
1_3_MACS_peak_31471_lociStitched_lociStitched	chr6	31578623	31590820	1	12198	16506.2001	2309	n
1_5_MACS_peak_26420_lociStitched_lociStitched	chr3	123966553	123992519	1	25967	16498.7964	2310	n
1_2_MACS_peak_35235_lociStitched_lociStitched	chr8	22297349	22310326	1	12978	16493.767	2311	n
1_5_MACS_peak_22249_lociStitched_lociStitched	chr2	224734779	224764052	1	29274	16457.2806	2312	n
1_1_MACS_peak_15425_lociStitched_lociStitched	chr17	27618181	27622467	1	4287	16450.5252	2313	n
1_5_MACS_peak_4480_lociStitched_lociStitched	chr10	33698925	33731561	1	32637	16448.544	2314	n
1_9_MACS_peak_34464_lociStitched_lociStitched	chr7	111593172	111651770	1	58599	16448.4586	2315	n
1_4_MACS_peak_18764_lociStitched_lociStitched	chr19	39920593	39940595	1	20003	16447.6446	2316	n
1_3_MACS_peak_30248_lociStitched_lociStitched	chr5	148922896	148943238	1	20343	16446.507	2317	n
1_4_MACS_peak_22767_lociStitched_lociStitched	chr20	4922286	4956845	1	34560	16432.8045	2318	n
1_1_MACS_peak_36554_lociStitched_lociStitched	chr8	135031809	135048797	1	16989	16432.4924	2319	n
1_5_MACS_peak_2823_lociStitched_lociStitched	chr1	178077988	178113768	1	35781	16430.176	2320	n
1_3_MACS_peak_28425_lociStitched_lociStitched	chr4	122608554	122633775	1	25222	16428.9594	2321	n
1_2_MACS_peak_32054_lociStitched_lociStitched	chr6	84137982	84155084	1	17103	16424.7608	2322	n
1_3_MACS_peak_32101_lociStitched_lociStitched	chr6	89776248	89792830	1	16583	16419.4964	2323	n
1_3_MACS_peak_24665_lociStitched_lociStitched	chr22	37252079	37271087	1	19009	16419.1104	2324	n
1_2_MACS_peak_11165_lociStitched_lociStitched	chr14	68278772	68289643	1	10872	16414.1229	2325	n
1_4_MACS_peak_27451_lociStitched_lociStitched	chr4	908181	927277	1	19097	16409.1928	2326	n
1_6_MACS_peak_24893_lociStitched_lociStitched	chr22	43143328	43169647	1	26320	16407.2646	2327	n
1_5_MACS_peak_31573_lociStitched_lociStitched	chr6	33870235	33905653	1	35419	16405.6176	2328	n
1_3_MACS_peak_9168_lociStitched_lociStitched	chr12	102873980	102900595	1	26616	16402.8245	2329	n
1_1_MACS_peak_19154_lociStitched_lociStitched	chr19	50138569	50146612	1	8044	16394.0469	2330	n
1_2_MACS_peak_26313_lociStitched_lociStitched	chr3	119012080	119025208	1	13129	16385.0568	2331	n
1_3_MACS_peak_19924_lociStitched_lociStitched	chr2	33700222	33715956	1	15735	16383.8142	2332	n
1_1_MACS_peak_19907_lociStitched_lociStitched	chr2	32233161	32237758	1	4598	16383.708	2333	n
1_7_MACS_peak_23498_lociStitched_lociStitched	chr20	48635720	48688374	1	52655	16364.8632	2334	n
1_5_MACS_peak_36427_lociStitched_lociStitched	chr8	131048058	131079268	1	31211	16357.161	2335	n
1_2_MACS_peak_17058_lociStitched_lociStitched	chr18	9135479	9149375	1	13897	16355.592	2336	n
1_2_MACS_peak_24530_lociStitched_lociStitched	chr22	31000713	31012540	1	11828	16355.5583	2337	n
1_3_MACS_peak_21990_lociStitched_lociStitched	chr2	206948144	206971846	1	23703	16325.9376	2338	n
1_3_MACS_peak_19080_lociStitched_lociStitched	chr19	48878627	48903982	1	25356	16323.549	2339	n
1_1_MACS_peak_12714_lociStitched_lociStitched	chr15	69951533	69964019	1	12487	16315.4562	2340	n
1_4_MACS_peak_20002_lociStitched_lociStitched	chr2	38879054	38899526	1	20473	16314.1368	2341	n
1_1_MACS_peak_36036_lociStitched_lociStitched	chr8	102215401	102219465	1	4065	16314.1152	2342	n
1_5_MACS_peak_6528_lociStitched_lociStitched	chr11	60018630	60057338	1	38709	16311.5512	2343	n
1_1_MACS_peak_37640_lociStitched_lociStitched	chr9	114244042	114247395	1	3354	16309.6626	2344	n
1_1_MACS_peak_16805_lociStitched_lociStitched	chr17	79062667	79076549	1	13883	16307.1854	2345	n
1_1_MACS_peak_10967_lociStitched_lociStitched	chr14	55031170	55035407	1	4238	16295.9257	2346	n
1_2_MACS_peak_4286_lociStitched_lociStitched	chr10	21805387	21817506	1	12120	16291.5717	2347	n
1_7_MACS_peak_20119_lociStitched_lociStitched	chr2	43676344	43718502	1	42159	16289.8512	2348	n
1_3_MACS_peak_35829_lociStitched_lociStitched	chr8	86367291	86378043	1	10753	16278.528	2349	n
1_5_MACS_peak_35906_lociStitched_lociStitched	chr8	96126296	96150750	1	24455	16276.5824	2350	n
1_6_MACS_peak_32843_lociStitched_lociStitched	chr6	151801974	151828794	1	26821	16274.376	2351	n
1_5_MACS_peak_11183_lociStitched_lociStitched	chr14	68925433	68947122	1	21690	16268.9189	2352	n
1_1_MACS_peak_12285_lociStitched_lociStitched	chr15	50644280	50648600	1	4321	16265.232	2353	n
1_1_MACS_peak_18599_lociStitched_lociStitched	chr19	31839012	31843224	1	4213	16264.638	2354	n
1_2_MACS_peak_24155_lociStitched_lociStitched	chr21	45429780	45446678	1	16899	16252.4964	2355	n
1_1_MACS_peak_26337_lociStitched_lociStitched	chr3	119811466	119815608	1	4143	16250.7228	2356	n
1_1_MACS_peak_10550_lociStitched_lociStitched	chr13	113342281	113346825	1	4545	16247.5264	2357	n
1_1_MACS_peak_2432_lociStitched_lociStitched	chr1	156022123	156026731	1	4609	16239.5136	2358	n
1_1_MACS_peak_30055_lociStitched_lociStitched	chr5	137877203	137881999	1	4797	16234.9396	2359	n
1_2_MACS_peak_19719_lociStitched_lociStitched	chr2	24704169	24716178	1	12010	16231.3644	2360	n
1_5_MACS_peak_27335_lociStitched_lociStitched	chr3	194645579	194665769	1	20191	16230.741	2361	n
1_3_MACS_peak_23192_lociStitched_lociStitched	chr20	35616355	35640582	1	24228	16219.9765	2362	n
1_1_MACS_peak_36958_lociStitched_lociStitched	chr9	35488591	35494085	1	5495	16213.3434	2363	n
1_2_MACS_peak_6249_lociStitched_lociStitched	chr11	34065859	34075685	1	9827	16210.9348	2364	n
1_3_MACS_peak_17204_lociStitched_lociStitched	chr18	20694712	20724836	1	30125	16209.7244	2365	n
1_4_MACS_peak_10472_lociStitched_lociStitched	chr13	103236704	103261921	1	25218	16204.4442	2366	n
1_2_MACS_peak_28292_lociStitched_lociStitched	chr4	99848772	99861319	1	12548	16198.177	2367	n
1_1_MACS_peak_2481_lociStitched_lociStitched	chr1	157071964	157085676	1	13713	16188.3872	2368	n
1_1_MACS_peak_33593_lociStitched_lociStitched	chr7	32929209	32933367	1	4159	16188.3414	2369	n
1_8_MACS_peak_1824_lociStitched_lociStitched	chr1	108648900	108696663	1	47764	16182.1044	2370	n
1_5_MACS_peak_28449_lociStitched_lociStitched	chr4	124398594	124428111	1	29518	16166.4609	2371	n
1_3_MACS_peak_24975_lociStitched_lociStitched	chr22	45995795	46021374	1	25580	16160.8122	2372	n
1_4_MACS_peak_33243_lociStitched_lociStitched	chr7	4750473	4788829	1	38357	16151.7116	2373	n
1_4_MACS_peak_20487_lociStitched_lociStitched	chr2	69306396	69328680	1	22285	16149.2148	2374	n
1_4_MACS_peak_36100_lociStitched_lociStitched	chr8	105653749	105690622	1	36874	16142.9994	2375	n
1_2_MACS_peak_35599_lociStitched_lociStitched	chr8	54747143	54759817	1	12675	16131.4672	2376	n
1_1_MACS_peak_3338_lociStitched_lociStitched	chr1	211430576	211434833	1	4258	16120.4076	2377	n
1_3_MACS_peak_13847_lociStitched_lociStitched	chr16	25017100	25031361	1	14262	16109.2256	2378	n
1_2_MACS_peak_8155_lociStitched_lociStitched	chr12	14921831	14929676	1	7846	16102.647	2379	n
1_4_MACS_peak_15271_lociStitched_lociStitched	chr17	18199533	18224420	1	24888	16101.889	2380	n
1_6_MACS_peak_4921_lociStitched_lociStitched	chr10	74215218	74273309	1	58092	16097.0161	2381	n
1_6_MACS_peak_10115_lociStitched_lociStitched	chr13	46864089	46896705	1	32617	16092.7344	2382	n
1_1_MACS_peak_27144_lociStitched_lociStitched	chr3	184078504	184082258	1	3755	16091.521	2383	n
1_4_MACS_peak_34356_lociStitched_lociStitched	chr7	101927738	101951426	1	23689	16086.5208	2384	n
1_3_MACS_peak_22539_lociStitched_lociStitched	chr2	240739913	240756587	1	16675	16083.7404	2385	n
1_1_MACS_peak_20898_lociStitched_lociStitched	chr2	101922456	101928313	1	5858	16074.5365	2386	n
1_1_MACS_peak_33304_lociStitched_lociStitched	chr7	6673416	6681196	1	7781	16068.034	2387	n
1_8_MACS_peak_20904_lociStitched_lociStitched	chr2	101943850	101998090	1	54241	16065.888	2388	n
1_5_MACS_peak_11471_lociStitched_lociStitched	chr14	78104655	78136105	1	31451	16055.225	2389	n
1_2_MACS_peak_6719_lociStitched_lociStitched	chr11	64539079	64550098	1	11020	16050.2754	2390	n
1_4_MACS_peak_35133_lociStitched_lociStitched	chr8	16042181	16059985	1	17805	16043.1844	2391	n
1_2_MACS_peak_21463_lociStitched_lociStitched	chr2	153191095	153206362	1	15268	16042.5636	2392	n
1_1_MACS_peak_1944_lociStitched_lociStitched	chr1	112933217	112940765	1	7549	16035.726	2393	n
1_3_MACS_peak_15358_lociStitched_lociStitched	chr17	25559934	25575299	1	15366	16031.841	2394	n
1_2_MACS_peak_28350_lociStitched_lociStitched	chr4	106056766	106069888	1	13123	16028.523	2395	n
1_1_MACS_peak_24169_lociStitched_lociStitched	chr21	45659167	45668350	1	9184	16011.4788	2396	n
1_2_MACS_peak_19722_lociStitched_lociStitched	chr2	25094988	25112272	1	17285	16001.5272	2397	n
1_3_MACS_peak_19137_lociStitched_lociStitched	chr19	49945359	49962712	1	17354	15995.9954	2398	n
1_6_MACS_peak_36533_lociStitched_lociStitched	chr8	134386349	134418067	1	31719	15982.7002	2399	n
1_5_MACS_peak_4122_lociStitched_lociStitched	chr10	7476934	7514717	1	37784	15978.4307	2400	n
1_6_MACS_peak_28159_lociStitched_lociStitched	chr4	84467526	84492544	1	25019	15976.4948	2401	n
1_1_MACS_peak_29980_lociStitched_lociStitched	chr5	133338079	133342247	1	4169	15975.944	2402	n
1_3_MACS_peak_21318_lociStitched_lociStitched	chr2	135660779	135684580	1	23802	15968.0909	2403	n
1_7_MACS_peak_29818_lociStitched_lociStitched	chr5	114785645	114821098	1	35454	15968.0312	2404	n
1_3_MACS_peak_3041_lociStitched_lociStitched	chr1	197742633	197753219	1	10587	15963.688	2405	n
1_1_MACS_peak_14934_lociStitched_lociStitched	chr17	3788547	3799108	1	10562	15956.6149	2406	n
1_2_MACS_peak_15344_lociStitched_lociStitched	chr17	20937129	20947968	1	10840	15953.9241	2407	n
1_1_MACS_peak_28596_lociStitched_lociStitched	chr4	146096659	146102802	1	6144	15952.1424	2408	n
1_3_MACS_peak_29073_lociStitched_lociStitched	chr5	34569418	34600023	1	30606	15945.205	2409	n
1_3_MACS_peak_36728_lociStitched_lociStitched	chr9	3507205	3529136	1	21932	15937.2577	2410	n
1_2_MACS_peak_26460_lociStitched_lociStitched	chr3	126183469	126196344	1	12876	15932.8125	2411	n
1_4_MACS_peak_1125_lociStitched_lociStitched	chr1	40804069	40827900	1	23832	15926.2573	2412	n
1_1_MACS_peak_12064_lociStitched_lociStitched	chr15	38542863	38547544	1	4682	15922.8896	2413	n
1_1_MACS_peak_13984_lociStitched_lociStitched	chr16	30193769	30200113	1	6345	15922.8056	2414	n
1_2_MACS_peak_13358_lociStitched_lociStitched	chr16	1644155	1665847	1	21693	15915.4204	2415	n
1_2_MACS_peak_5808_lociStitched_lociStitched	chr11	267338	280938	1	13601	15906.56	2416	n
1_3_MACS_peak_14303_lociStitched_lociStitched	chr16	67137953	67152103	1	14151	15900.355	2417	n
1_4_MACS_peak_8746_lociStitched_lociStitched	chr12	62642948	62655432	1	12485	15897.1256	2418	n
1_2_MACS_peak_19059_lociStitched_lociStitched	chr19	48101404	48114303	1	12900	15892.8579	2419	n
1_1_MACS_peak_8749_lociStitched_lociStitched	chr12	62995180	62998675	1	3496	15891.066	2420	n
1_4_MACS_peak_21429_lociStitched_lociStitched	chr2	148575820	148604707	1	28888	15887.85	2421	n
1_2_MACS_peak_26617_lociStitched_lociStitched	chr3	136468806	136478418	1	9613	15881.9076	2422	n
1_3_MACS_peak_3299_lociStitched_lociStitched	chr1	208021068	208047518	1	26451	15880.58	2423	n
1_1_MACS_peak_15211_lociStitched_lociStitched	chr17	16117474	16121346	1	3873	15869.392	2424	n
1_5_MACS_peak_34061_lociStitched_lociStitched	chr7	75563416	75584264	1	20849	15863.2432	2425	n
1_2_MACS_peak_23994_lociStitched_lociStitched	chr21	37793676	37805502	1	11827	15862.2138	2426	n
1_3_MACS_peak_4857_lociStitched_lociStitched	chr10	72623179	72649065	1	25887	15860.3522	2427	n
1_3_MACS_peak_37684_lociStitched_lociStitched	chr9	115651698	115666363	1	14666	15841.133	2428	n
1_3_MACS_peak_26545_lociStitched_lociStitched	chr3	129142119	129164382	1	22264	15840.1245	2429	n
1_4_MACS_peak_8150_lociStitched_lociStitched	chr12	14705771	14722099	1	16329	15833.2616	2430	n
1_4_MACS_peak_6970_lociStitched_lociStitched	chr11	72022095	72044162	1	22068	15828.6591	2431	n
1_2_MACS_peak_16980_lociStitched_lociStitched	chr18	2896418	2911129	1	14712	15826.0938	2432	n
1_2_MACS_peak_25459_lociStitched_lociStitched	chr3	30644176	30655780	1	11605	15813.9312	2433	n
1_2_MACS_peak_23008_lociStitched_lociStitched	chr20	25438159	25450825	1	12667	15809.7012	2434	n
1_1_MACS_peak_30706_lociStitched_lociStitched	chr5	179495748	179499984	1	4237	15800.7036	2435	n
1_4_MACS_peak_270_lociStitched_lociStitched	chr1	11767295	11799292	1	31998	15800.1186	2436	n
1_5_MACS_peak_29878_lociStitched_lociStitched	chr5	122090963	122126740	1	35778	15799.1232	2437	n
1_2_MACS_peak_30333_lociStitched_lociStitched	chr5	151118770	151133704	1	14935	15798.6786	2438	n
1_4_MACS_peak_35812_lociStitched_lociStitched	chr8	82251128	82282503	1	31376	15794.175	2439	n
1_2_MACS_peak_27634_lociStitched_lociStitched	chr4	11427258	11444280	1	17023	15793.0116	2440	n
1_2_MACS_peak_17801_lociStitched_lociStitched	chr19	2230696	2241467	1	10772	15788.1318	2441	n
1_2_MACS_peak_30462_lociStitched_lociStitched	chr5	169779882	169794290	1	14409	15786.8456	2442	n
1_1_MACS_peak_15786_lociStitched_lociStitched	chr17	40826079	40832979	1	6901	15784.44	2443	n
1_2_MACS_peak_15360_lociStitched_lociStitched	chr17	25607329	25625365	1	18037	15776.0892	2444	n
1_2_MACS_peak_14482_lociStitched_lociStitched	chr16	74715960	74737070	1	21111	15773.392	2445	n
1_4_MACS_peak_8874_lociStitched_lociStitched	chr12	69490360	69515606	1	25247	15761.0778	2446	n
1_3_MACS_peak_15517_lociStitched_lociStitched	chr17	30447090	30470844	1	23755	15748.902	2447	n
1_7_MACS_peak_29276_lociStitched_lociStitched	chr5	55450179	55488662	1	38484	15743.3953	2448	n
1_4_MACS_peak_11704_lociStitched_lociStitched	chr14	93783308	93800523	1	17216	15743.1175	2449	n
1_1_MACS_peak_31974_lociStitched_lociStitched	chr6	64281200	64284742	1	3543	15742.7732	2450	n
1_2_MACS_peak_1668_lociStitched_lociStitched	chr1	87793142	87801811	1	8670	15737.7026	2451	n
1_7_MACS_peak_31783_lociStitched_lociStitched	chr6	42469852	42516293	1	46442	15734.2108	2452	n
1_3_MACS_peak_16970_lociStitched_lociStitched	chr18	2636868	2658478	1	21611	15732.08	2453	n
1_2_MACS_peak_7057_lociStitched_lociStitched	chr11	73683362	73696053	1	12692	15730.4945	2454	n
1_5_MACS_peak_36136_lociStitched_lociStitched	chr8	116438765	116471372	1	32608	15729.6168	2455	n
1_4_MACS_peak_6951_lociStitched_lociStitched	chr11	71688767	71713024	1	24258	15728.2388	2456	n
1_1_MACS_peak_23637_lociStitched_lociStitched	chr20	57265397	57269990	1	4594	15725.9727	2457	n
1_1_MACS_peak_29485_lociStitched_lociStitched	chr5	75696619	75704652	1	8034	15725.4008	2458	n
1_1_MACS_peak_10364_lociStitched_lociStitched	chr13	80912420	80917835	1	5416	15724.077	2459	n
1_8_MACS_peak_14772_lociStitched_lociStitched	chr16	89472376	89521013	1	48638	15714.6147	2460	n
1_5_MACS_peak_36442_lociStitched_lociStitched	chr8	131269979	131306999	1	37021	15707.586	2461	n
1_1_MACS_peak_26777_lociStitched_lociStitched	chr3	150477424	150482447	1	5024	15703.4049	2462	n
1_4_MACS_peak_19605_lociStitched_lociStitched	chr2	11001701	11031428	1	29728	15695.856	2463	n
1_4_MACS_peak_2562_lociStitched_lociStitched	chr1	160736244	160767605	1	31362	15689.9083	2464	n
1_1_MACS_peak_28309_lociStitched_lociStitched	chr4	102266326	102270257	1	3932	15676.0418	2465	n
1_3_MACS_peak_13770_lociStitched_lociStitched	chr16	21655852	21675905	1	20054	15671.4195	2466	n
1_4_MACS_peak_10691_lociStitched_lociStitched	chr14	23538211	23556285	1	18075	15664.7358	2467	n
1_3_MACS_peak_39177_lociStitched_lociStitched	chrX	153945586	153980628	1	35043	15660.2698	2468	n
1_5_MACS_peak_19814_lociStitched_lociStitched	chr2	27926299	27960402	1	34104	15660.0976	2469	n
1_2_MACS_peak_22721_lociStitched_lociStitched	chr20	3868317	3884324	1	16008	15648.4432	2470	n
1_1_MACS_peak_10128_lociStitched_lociStitched	chr13	47125674	47129917	1	4244	15647.7597	2471	n
1_3_MACS_peak_7513_lociStitched_lociStitched	chr11	117041715	117061827	1	20113	15643.1136	2472	n
1_2_MACS_peak_15971_lociStitched_lociStitched	chr17	46177536	46191801	1	14266	15642.999	2473	n
1_5_MACS_peak_6315_lociStitched_lociStitched	chr11	36151393	36178874	1	27482	15636.689	2474	n
1_3_MACS_peak_30254_lociStitched_lociStitched	chr5	149044028	149068722	1	24695	15636.2408	2475	n
1_4_MACS_peak_18582_lociStitched_lociStitched	chr19	30152724	30179600	1	26877	15625.7064	2476	n
1_4_MACS_peak_20113_lociStitched_lociStitched	chr2	43629306	43655040	1	25735	15623.1114	2477	n
1_1_MACS_peak_16267_lociStitched_lociStitched	chr17	61572362	61587141	1	14780	15616.9693	2478	n
1_9_MACS_peak_8866_lociStitched_lociStitched	chr12	69419518	69465211	1	45694	15613.2981	2479	n
1_7_MACS_peak_28805_lociStitched_lociStitched	chr4	185183907	185217017	1	33111	15611.365	2480	n
1_2_MACS_peak_14281_lociStitched_lociStitched	chr16	66577019	66587731	1	10713	15604.1704	2481	n
1_5_MACS_peak_30302_lociStitched_lociStitched	chr5	150384513	150420711	1	36199	15597.7182	2482	n
1_1_MACS_peak_35753_lociStitched_lociStitched	chr8	74204641	74208654	1	4014	15593.3141	2483	n
1_4_MACS_peak_28960_lociStitched_lociStitched	chr5	14462412	14504736	1	42325	15592.1616	2484	n
1_2_MACS_peak_8661_lociStitched_lociStitched	chr12	56508952	56524548	1	15597	15588.202	2485	n
1_2_MACS_peak_14222_lociStitched_lociStitched	chr16	57118041	57128262	1	10222	15582.9366	2486	n
1_1_MACS_peak_17647_lociStitched_lociStitched	chr18	74532877	74536295	1	3419	15581.2948	2487	n
1_1_MACS_peak_1391_lociStitched_lociStitched	chr1	55678928	55683696	1	4769	15577.5328	2488	n
1_1_MACS_peak_30628_lociStitched_lociStitched	chr5	177657801	177669193	1	11393	15575.1424	2489	n
1_1_MACS_peak_29725_lociStitched_lociStitched	chr5	96268685	96273152	1	4468	15574.6422	2490	n
1_7_MACS_peak_36259_lociStitched_lociStitched	chr8	124680295	124721701	1	41407	15572.7966	2491	n
1_4_MACS_peak_9129_lociStitched_lociStitched	chr12	100521205	100537694	1	16490	15563.9671	2492	n
1_3_MACS_peak_25367_lociStitched_lociStitched	chr3	17774007	17795629	1	21623	15563.5156	2493	n
1_3_MACS_peak_10338_lociStitched_lociStitched	chr13	77898920	77913907	1	14988	15559.5034	2494	n
1_1_MACS_peak_34304_lociStitched_lociStitched	chr7	100270496	100274540	1	4045	15532.5996	2495	n
1_1_MACS_peak_17045_lociStitched_lociStitched	chr18	9013824	9023861	1	10038	15527.239	2496	n
1_3_MACS_peak_14648_lociStitched_lociStitched	chr16	85324286	85348333	1	24048	15522.3385	2497	n
1_2_MACS_peak_15983_lociStitched_lociStitched	chr17	46983027	46994771	1	11745	15522.0448	2498	n
1_5_MACS_peak_7875_lociStitched_lociStitched	chr12	4377880	4403839	1	25960	15510.5025	2499	n
1_1_MACS_peak_29989_lociStitched_lociStitched	chr5	133859356	133864148	1	4793	15510.2664	2500	n
1_3_MACS_peak_2566_lociStitched_lociStitched	chr1	160827817	160855487	1	27671	15509.035	2501	n
1_3_MACS_peak_32959_lociStitched_lociStitched	chr6	159124239	159144370	1	20132	15508.9224	2502	n
1_5_MACS_peak_14620_lociStitched_lociStitched	chr16	84746692	84789382	1	42691	15505.008	2503	n
1_1_MACS_peak_22025_lociStitched_lociStitched	chr2	208392419	208397435	1	5017	15493.9224	2504	n
1_5_MACS_peak_2936_lociStitched_lociStitched	chr1	183773269	183792298	1	19030	15491.5089	2505	n
1_1_MACS_peak_26404_lociStitched_lociStitched	chr3	122511227	122516068	1	4842	15491.2	2506	n
1_1_MACS_peak_19021_lociStitched_lociStitched	chr19	47286600	47292330	1	5731	15471	2507	n
1_2_MACS_peak_10826_lociStitched_lociStitched	chr14	35752908	35769573	1	16666	15470.1195	2508	n
1_1_MACS_peak_26919_lociStitched_lociStitched	chr3	160281572	160286276	1	4705	15468.1632	2509	n
1_3_MACS_peak_28966_lociStitched_lociStitched	chr5	14574013	14596870	1	22858	15462.7605	2510	n
1_4_MACS_peak_38504_lociStitched_lociStitched	chrX	23889060	23929923	1	40864	15462.5592	2511	n
1_2_MACS_peak_38230_lociStitched_lociStitched	chr9	139537866	139552063	1	14198	15453.4345	2512	n
1_1_MACS_peak_25598_lociStitched_lociStitched	chr3	41239688	41243576	1	3889	15447.8016	2513	n
1_5_MACS_peak_20948_lociStitched_lociStitched	chr2	102841091	102874359	1	33269	15446.3324	2514	n
1_2_MACS_peak_33656_lociStitched_lociStitched	chr7	37480011	37489265	1	9255	15439.3736	2515	n
1_5_MACS_peak_21045_lociStitched_lociStitched	chr2	112413847	112438416	1	24570	15431.7889	2516	n
1_3_MACS_peak_9856_lociStitched_lociStitched	chr13	28181444	28209672	1	28229	15426.602	2517	n
1_1_MACS_peak_24551_lociStitched_lociStitched	chr22	31884632	31888640	1	4009	15422.784	2518	n
1_1_MACS_peak_6363_lociStitched_lociStitched	chr11	46140077	46144579	1	4503	15410.346	2519	n
1_2_MACS_peak_24133_lociStitched_lociStitched	chr21	45021712	45033702	1	11991	15405.951	2520	n
1_4_MACS_peak_883_lociStitched_lociStitched	chr1	31836624	31871675	1	35052	15390.8941	2521	n
1_2_MACS_peak_21741_lociStitched_lociStitched	chr2	180127845	180134502	1	6658	15384.9927	2522	n
1_1_MACS_peak_12425_lociStitched_lociStitched	chr15	58428319	58442792	1	14474	15381.9044	2523	n
1_4_MACS_peak_6135_lociStitched_lociStitched	chr11	16810094	16840095	1	30002	15378.5126	2524	n
1_2_MACS_peak_16214_lociStitched_lociStitched	chr17	58467781	58476686	1	8906	15378.0445	2525	n
1_4_MACS_peak_22103_lociStitched_lociStitched	chr2	216750555	216785785	1	35231	15377.895	2526	n
1_1_MACS_peak_36065_lociStitched_lociStitched	chr8	103874345	103878610	1	4266	15377.4575	2527	n
1_1_MACS_peak_18346_lociStitched_lociStitched	chr19	15441389	15445781	1	4393	15375.0744	2528	n
1_3_MACS_peak_16330_lociStitched_lociStitched	chr17	62831204	62844812	1	13609	15359.3496	2529	n
1_2_MACS_peak_33823_lociStitched_lociStitched	chr7	47705591	47720157	1	14567	15355.4772	2530	n
1_2_MACS_peak_751_lociStitched_lociStitched	chr1	27814293	27824403	1	10111	15346.98	2531	n
1_3_MACS_peak_15855_lociStitched_lociStitched	chr17	42610753	42627793	1	17041	15346.224	2532	n
1_4_MACS_peak_32967_lociStitched_lociStitched	chr6	159452310	159485395	1	33086	15338.206	2533	n
1_4_MACS_peak_30216_lociStitched_lociStitched	chr5	147180113	147203180	1	23068	15334.9416	2534	n
1_4_MACS_peak_31899_lociStitched_lociStitched	chr6	47197541	47217343	1	19803	15332.6886	2535	n
1_2_MACS_peak_19464_lociStitched_lociStitched	chr19	59024591	59033871	1	9281	15328.704	2536	n
1_2_MACS_peak_13475_lociStitched_lociStitched	chr16	4320754	4334258	1	13505	15325.6896	2537	n
1_1_MACS_peak_35008_lociStitched_lociStitched	chr7	157641374	157649206	1	7833	15325.6576	2538	n
1_1_MACS_peak_22657_lociStitched_lociStitched	chr20	2081639	2085035	1	3397	15317.9976	2539	n
1_2_MACS_peak_10125_lociStitched_lociStitched	chr13	46959608	46980378	1	20771	15315.798	2540	n
1_1_MACS_peak_3569_lociStitched_lociStitched	chr1	226247959	226252455	1	4497	15313.376	2541	n
1_7_MACS_peak_15551_lociStitched_lociStitched	chr17	32686461	32741986	1	55526	15308.2425	2542	n
1_4_MACS_peak_28145_lociStitched_lociStitched	chr4	84235973	84254545	1	18573	15307.0424	2543	n
1_2_MACS_peak_13589_lociStitched_lociStitched	chr16	11821305	11839150	1	17846	15303.872	2544	n
1_3_MACS_peak_17708_lociStitched_lociStitched	chr19	554847	574188	1	19342	15302.5992	2545	n
1_3_MACS_peak_34588_lociStitched_lociStitched	chr7	127938346	127964866	1	26521	15302.04	2546	n
1_2_MACS_peak_23306_lociStitched_lociStitched	chr20	39618977	39637906	1	18930	15298.4178	2547	n
1_3_MACS_peak_7072_lociStitched_lociStitched	chr11	74159918	74185973	1	26056	15291.6795	2548	n
1_1_MACS_peak_36833_lociStitched_lociStitched	chr9	19229360	19233348	1	3989	15285.6052	2549	n
1_2_MACS_peak_3760_lociStitched_lociStitched	chr1	234895322	234915678	1	20357	15285.3204	2550	n
1_5_MACS_peak_27869_lociStitched_lociStitched	chr4	40711260	40737536	1	26277	15282.1216	2551	n
1_4_MACS_peak_20127_lociStitched_lociStitched	chr2	44313661	44349341	1	35681	15274.608	2552	n
1_3_MACS_peak_19623_lociStitched_lociStitched	chr2	11878349	11895132	1	16784	15265.8168	2553	n
1_6_MACS_peak_7169_lociStitched_lociStitched	chr11	77999624	78030338	1	30715	15264.858	2554	n
1_2_MACS_peak_37913_lociStitched_lociStitched	chr9	128507550	128522731	1	15182	15259.9412	2555	n
1_1_MACS_peak_34778_lociStitched_lociStitched	chr7	139470467	139478936	1	8470	15256.9035	2556	n
1_1_MACS_peak_36017_lociStitched_lociStitched	chr8	101731698	101735793	1	4096	15256.332	2557	n
1_2_MACS_peak_15652_lociStitched_lociStitched	chr17	37157413	37176036	1	18624	15254.0993	2558	n
1_3_MACS_peak_20908_lociStitched_lociStitched	chr2	102011007	102037128	1	26122	15252.0519	2559	n
1_2_MACS_peak_29456_lociStitched_lociStitched	chr5	73926291	73941635	1	15345	15236.592	2560	n
1_2_MACS_peak_14937_lociStitched_lociStitched	chr17	3857885	3869385	1	11501	15235.2	2561	n
1_6_MACS_peak_28689_lociStitched_lociStitched	chr4	158903600	158955888	1	52289	15231.4944	2562	n
1_3_MACS_peak_7278_lociStitched_lociStitched	chr11	94267225	94293207	1	25983	15225.452	2563	n
1_4_MACS_peak_11312_lociStitched_lociStitched	chr14	74034121	74052416	1	18296	15225.099	2564	n
1_2_MACS_peak_29459_lociStitched_lociStitched	chr5	73979635	73990240	1	10606	15220.296	2565	n
1_1_MACS_peak_5245_lociStitched_lociStitched	chr10	94448276	94452645	1	4370	15220.2853	2566	n
1_1_MACS_peak_2977_lociStitched_lociStitched	chr1	185282883	185288769	1	5887	15213.5442	2567	n
1_1_MACS_peak_26633_lociStitched_lociStitched	chr3	138064139	138069828	1	5690	15212.386	2568	n
1_1_MACS_peak_33166_lociStitched_lociStitched	chr7	1496490	1503553	1	7064	15200.2823	2569	n
1_1_MACS_peak_18348_lociStitched_lociStitched	chr19	15487648	15491986	1	4339	15197.3154	2570	n
1_2_MACS_peak_426_lociStitched_lociStitched	chr1	17758172	17767631	1	9460	15193.0458	2571	n
1_2_MACS_peak_19301_lociStitched_lociStitched	chr19	54368816	54383583	1	14768	15190.8129	2572	n
1_2_MACS_peak_4957_lociStitched_lociStitched	chr10	75562519	75580219	1	17701	15183.06	2573	n
1_6_MACS_peak_10463_lociStitched_lociStitched	chr13	101141688	101165718	1	24031	15177.348	2574	n
1_2_MACS_peak_23369_lociStitched_lociStitched	chr20	44513097	44524010	1	10914	15174.5265	2575	n
1_1_MACS_peak_17707_lociStitched_lociStitched	chr19	530541	534430	1	3890	15170.2112	2576	n
1_3_MACS_peak_20089_lociStitched_lociStitched	chr2	43308747	43338266	1	29520	15169.8141	2577	n
1_2_MACS_peak_31281_lociStitched_lociStitched	chr6	26155275	26174527	1	19253	15162.8752	2578	n
1_3_MACS_peak_5716_lociStitched_lociStitched	chr10	126599247	126614259	1	15013	15150.1104	2579	n
1_1_MACS_peak_20331_lociStitched_lociStitched	chr2	61763080	61766851	1	3772	15143.2047	2580	n
1_4_MACS_peak_18268_lociStitched_lociStitched	chr19	13840196	13866116	1	25921	15142.464	2581	n
1_3_MACS_peak_16246_lociStitched_lociStitched	chr17	60959445	60980509	1	21065	15130.2712	2582	n
1_4_MACS_peak_704_lociStitched_lociStitched	chr1	26898724	26926388	1	27665	15129.4416	2583	n
1_1_MACS_peak_31725_lociStitched_lociStitched	chr6	41038528	41042434	1	3907	15128.3286	2584	n
1_2_MACS_peak_1307_lociStitched_lociStitched	chr1	51432976	51444605	1	11630	15114.2113	2585	n
1_3_MACS_peak_6074_lociStitched_lociStitched	chr11	10938844	10964598	1	25755	15104.721	2586	n
1_2_MACS_peak_10642_lociStitched_lociStitched	chr14	21536612	21554449	1	17838	15102.5879	2587	n
1_3_MACS_peak_29505_lociStitched_lociStitched	chr5	76361029	76385368	1	24340	15092.6139	2588	n
1_3_MACS_peak_9390_lociStitched_lociStitched	chr12	111790048	111808555	1	18508	15090.6078	2589	n
1_2_MACS_peak_20618_lociStitched_lociStitched	chr2	74403839	74417479	1	13641	15073.564	2590	n
1_3_MACS_peak_554_lociStitched_lociStitched	chr1	22342918	22359073	1	16156	15056.46	2591	n
1_4_MACS_peak_27306_lociStitched_lociStitched	chr3	193837598	193860370	1	22773	15054.5692	2592	n
1_2_MACS_peak_38566_lociStitched_lociStitched	chrX	38659735	38677483	1	17749	15048.5292	2593	n
1_4_MACS_peak_9076_lociStitched_lociStitched	chr12	95068263	95100925	1	32663	15047.3834	2594	n
1_3_MACS_peak_22056_lociStitched_lociStitched	chr2	209111369	209133072	1	21704	15046.6899	2595	n
1_2_MACS_peak_38218_lociStitched_lociStitched	chr9	139293163	139306254	1	13092	15028.468	2596	n
1_5_MACS_peak_13569_lociStitched_lociStitched	chr16	11442069	11467579	1	25511	15025.39	2597	n
1_2_MACS_peak_708_lociStitched_lociStitched	chr1	26945438	26955613	1	10176	15009.1425	2598	n
1_2_MACS_peak_33850_lociStitched_lociStitched	chr7	50342188	50352551	1	10364	15002.5151	2599	n
1_1_MACS_peak_9933_lociStitched_lociStitched	chr13	32999636	33004878	1	5243	15001.0314	2600	n
1_3_MACS_peak_23262_lociStitched_lociStitched	chr20	38889703	38911593	1	21891	14999.028	2601	n
1_3_MACS_peak_3558_lociStitched_lociStitched	chr1	225992717	226006835	1	14119	14996.1396	2602	n
1_6_MACS_peak_6247_lociStitched_lociStitched	chr11	33912486	33965280	1	52795	14993.496	2603	n
1_3_MACS_peak_30558_lociStitched_lociStitched	chr5	173292340	173318179	1	25840	14989.2039	2604	n
1_2_MACS_peak_22791_lociStitched_lociStitched	chr20	5585177	5595408	1	10232	14982.2764	2605	n
1_4_MACS_peak_1998_lociStitched_lociStitched	chr1	116351135	116382716	1	31582	14972.5521	2606	n
1_1_MACS_peak_15865_lociStitched_lociStitched	chr17	42975571	42986071	1	10501	14970.9	2607	n
1_2_MACS_peak_15262_lociStitched_lociStitched	chr17	18078718	18089961	1	11244	14959.9358	2608	n
1_1_MACS_peak_31799_lociStitched_lociStitched	chr6	42890281	42899235	1	8955	14957.657	2609	n
1_2_MACS_peak_8489_lociStitched_lociStitched	chr12	50366931	50385233	1	18303	14954.5642	2610	n
1_3_MACS_peak_28360_lociStitched_lociStitched	chr4	108613677	108643226	1	29550	14951.794	2611	n
1_3_MACS_peak_13832_lociStitched_lociStitched	chr16	23955683	23972436	1	16754	14935.2995	2612	n
1_1_MACS_peak_32728_lociStitched_lociStitched	chr6	144604866	144609333	1	4468	14928.2673	2613	n
1_5_MACS_peak_11420_lociStitched_lociStitched	chr14	76649883	76672711	1	22829	14927.2292	2614	n
1_2_MACS_peak_37275_lociStitched_lociStitched	chr9	90405666	90429488	1	23823	14910.1898	2615	n
1_1_MACS_peak_27_lociStitched_lociStitched	chr1	1278300	1285778	1	7479	14906.6452	2616	n
1_2_MACS_peak_24572_lociStitched_lociStitched	chr22	32339074	32351132	1	12059	14904.8938	2617	n
1_2_MACS_peak_23780_lociStitched_lociStitched	chr21	27094037	27109197	1	15161	14893.184	2618	n
1_4_MACS_peak_10192_lociStitched_lociStitched	chr13	49343107	49381077	1	37971	14876.646	2619	n
1_2_MACS_peak_2682_lociStitched_lociStitched	chr1	167188697	167200436	1	11740	14869.7913	2620	n
1_3_MACS_peak_8554_lociStitched_lociStitched	chr12	52416378	52440454	1	24077	14866.93	2621	n
1_2_MACS_peak_29945_lociStitched_lociStitched	chr5	131628299	131635072	1	6774	14847.7706	2622	n
1_2_MACS_peak_7649_lociStitched_lociStitched	chr11	122931002	122941067	1	10066	14842.8555	2623	n
1_7_MACS_peak_13781_lociStitched_lociStitched	chr16	21801198	21833038	1	31841	14834.256	2624	n
1_2_MACS_peak_34293_lociStitched_lociStitched	chr7	100069722	100077691	1	7970	14832.6997	2625	n
1_3_MACS_peak_2953_lociStitched_lociStitched	chr1	184119492	184135256	1	15765	14832.3476	2626	n
1_2_MACS_peak_23075_lociStitched_lociStitched	chr20	31406746	31419384	1	12639	14829.4292	2627	n
1_2_MACS_peak_22578_lociStitched_lociStitched	chr2	242742230	242760585	1	18356	14819.827	2628	n
1_2_MACS_peak_36662_lociStitched_lociStitched	chr8	145127527	145135609	1	8083	14818.347	2629	n
1_5_MACS_peak_32234_lociStitched_lociStitched	chr6	109621000	109659024	1	38025	14817.9528	2630	n
1_4_MACS_peak_23959_lociStitched_lociStitched	chr21	36336736	36372455	1	35720	14812.6693	2631	n
1_4_MACS_peak_6001_lociStitched_lociStitched	chr11	9010202	9040517	1	30316	14802.8145	2632	n
1_2_MACS_peak_23991_lociStitched_lociStitched	chr21	37691461	37702711	1	11251	14794.875	2633	n
1_1_MACS_peak_2411_lociStitched_lociStitched	chr1	155531349	155534894	1	3546	14789.031	2634	n
1_3_MACS_peak_19493_lociStitched_lociStitched	chr2	3508631	3529448	1	20818	14788.3968	2635	n
1_2_MACS_peak_3596_lociStitched_lociStitched	chr1	227124510	227132278	1	7769	14781.7272	2636	n
1_8_MACS_peak_2209_lociStitched_lociStitched	chr1	149722562	149765096	1	42535	14772.0582	2637	n
1_2_MACS_peak_2815_lociStitched_lociStitched	chr1	176173542	176181779	1	8238	14762.3514	2638	n
1_2_MACS_peak_31740_lociStitched_lociStitched	chr6	41504100	41516846	1	12747	14754.7696	2639	n
1_3_MACS_peak_31569_lociStitched_lociStitched	chr6	33804688	33830247	1	25560	14747.543	2640	n
1_5_MACS_peak_21109_lociStitched_lociStitched	chr2	113860139	113896073	1	35935	14743.7202	2641	n
1_3_MACS_peak_35171_lociStitched_lociStitched	chr8	19057651	19076314	1	18664	14740.0374	2642	n
1_3_MACS_peak_20275_lociStitched_lociStitched	chr2	55645226	55659610	1	14385	14733.5312	2643	n
1_8_MACS_peak_32348_lociStitched_lociStitched	chr6	114055604	114096459	1	40856	14732.313	2644	n
1_2_MACS_peak_15431_lociStitched_lociStitched	chr17	27886688	27896882	1	10195	14729.3106	2645	n
1_1_MACS_peak_29200_lociStitched_lociStitched	chr5	43063591	43069146	1	5556	14722.4165	2646	n
1_4_MACS_peak_12370_lociStitched_lociStitched	chr15	52842615	52862159	1	19545	14716.632	2647	n
1_1_MACS_peak_13413_lociStitched_lociStitched	chr16	2801301	2805720	1	4420	14715.7119	2648	n
1_2_MACS_peak_17156_lociStitched_lociStitched	chr18	13258370	13270834	1	12465	14711.2592	2649	n
1_2_MACS_peak_15899_lociStitched_lociStitched	chr17	44095761	44107176	1	11416	14700.237	2650	n
1_3_MACS_peak_17367_lociStitched_lociStitched	chr18	46240513	46273002	1	32490	14685.028	2651	n
1_1_MACS_peak_35693_lociStitched_lociStitched	chr8	64077969	64082976	1	5008	14684.5296	2652	n
1_3_MACS_peak_4437_lociStitched_lociStitched	chr10	31868778	31893532	1	24755	14679.122	2653	n
1_3_MACS_peak_2735_lociStitched_lociStitched	chr1	169074101	169086371	1	12271	14668.785	2654	n
1_3_MACS_peak_4409_lociStitched_lociStitched	chr10	30776150	30795823	1	19674	14660.3196	2655	n
1_2_MACS_peak_21103_lociStitched_lociStitched	chr2	113633937	113646497	1	12561	14653.752	2656	n
1_4_MACS_peak_17358_lociStitched_lociStitched	chr18	45934003	45957580	1	23578	14646.0324	2657	n
1_4_MACS_peak_8929_lociStitched_lociStitched	chr12	76980557	77014458	1	33902	14645.232	2658	n
1_3_MACS_peak_31205_lociStitched_lociStitched	chr6	20197265	20218607	1	21343	14638.4778	2659	n
1_2_MACS_peak_31807_lociStitched_lociStitched	chr6	43137581	43144817	1	7237	14631.192	2660	n
1_2_MACS_peak_25885_lociStitched_lociStitched	chr3	52302801	52316973	1	14173	14628.3384	2661	n
1_5_MACS_peak_31190_lociStitched_lociStitched	chr6	18325033	18361039	1	36007	14596.8324	2662	n
1_4_MACS_peak_14214_lociStitched_lociStitched	chr16	56983619	57001946	1	18328	14593.7901	2663	n
1_1_MACS_peak_19862_lociStitched_lociStitched	chr2	28972701	28977065	1	4365	14590.1612	2664	n
1_4_MACS_peak_38193_lociStitched_lociStitched	chr9	137806772	137831321	1	24550	14582.106	2665	n
1_4_MACS_peak_35568_lociStitched_lociStitched	chr8	48418927	48440492	1	21566	14575.7835	2666	n
1_5_MACS_peak_24557_lociStitched_lociStitched	chr22	32028828	32043604	1	14777	14573.5688	2667	n
1_3_MACS_peak_35603_lociStitched_lociStitched	chr8	54784044	54795758	1	11715	14564.0162	2668	n
1_4_MACS_peak_27575_lociStitched_lociStitched	chr4	6962663	6994643	1	31981	14554.098	2669	n
1_4_MACS_peak_23349_lociStitched_lociStitched	chr20	43593883	43622840	1	28958	14553.7882	2670	n
1_2_MACS_peak_21950_lociStitched_lociStitched	chr2	204396820	204417478	1	20659	14549.4294	2671	n
1_1_MACS_peak_18383_lociStitched_lociStitched	chr19	16691694	16700247	1	8554	14548.653	2672	n
1_3_MACS_peak_23172_lociStitched_lociStitched	chr20	35221623	35237102	1	15480	14547.1642	2673	n
1_2_MACS_peak_17611_lociStitched_lociStitched	chr18	72257179	72266562	1	9384	14539.8968	2674	n
1_5_MACS_peak_26273_lociStitched_lociStitched	chr3	112484249	112514359	1	30111	14531.086	2675	n
1_2_MACS_peak_22771_lociStitched_lociStitched	chr20	4978368	4991845	1	13478	14530.9014	2676	n
1_1_MACS_peak_4371_lociStitched_lociStitched	chr10	27528188	27532875	1	4688	14529.7	2677	n
1_2_MACS_peak_22586_lociStitched_lociStitched	chr2	243025936	243042969	1	17034	14529.149	2678	n
1_6_MACS_peak_3155_lociStitched_lociStitched	chr1	202994872	203045938	1	51067	14528.277	2679	n
1_3_MACS_peak_19379_lociStitched_lociStitched	chr19	56046216	56061946	1	15731	14528.228	2680	n
1_4_MACS_peak_13619_lociStitched_lociStitched	chr16	14029101	14054582	1	25482	14519.0738	2681	n
1_3_MACS_peak_22379_lociStitched_lociStitched	chr2	232461532	232480479	1	18948	14517.1914	2682	n
1_5_MACS_peak_1168_lociStitched_lociStitched	chr1	42104197	42129376	1	25180	14515.6935	2683	n
1_1_MACS_peak_8952_lociStitched_lociStitched	chr12	89548630	89563683	1	15054	14514.1026	2684	n
1_2_MACS_peak_15095_lociStitched_lociStitched	chr17	8123782	8131118	1	7337	14508.4072	2685	n
1_2_MACS_peak_9917_lociStitched_lociStitched	chr13	31610059	31627845	1	17787	14508.0402	2686	n
1_1_MACS_peak_28945_lociStitched_lociStitched	chr5	10759643	10764830	1	5188	14508.039	2687	n
1_1_MACS_peak_18809_lociStitched_lociStitched	chr19	41219763	41227914	1	8152	14500.629	2688	n
1_1_MACS_peak_36049_lociStitched_lociStitched	chr8	103422316	103425921	1	3606	14497.5075	2689	n
1_5_MACS_peak_32247_lociStitched_lociStitched	chr6	109999982	110025925	1	25944	14486.5712	2690	n
1_2_MACS_peak_15047_lociStitched_lociStitched	chr17	7199119	7213960	1	14842	14486.3001	2691	n
1_5_MACS_peak_36483_lociStitched_lociStitched	chr8	132915456	132937250	1	21795	14482.113	2692	n
1_2_MACS_peak_6782_lociStitched_lociStitched	chr11	65577911	65589380	1	11470	14480.7594	2693	n
1_5_MACS_peak_31112_lociStitched_lociStitched	chr6	15594770	15629322	1	34553	14480.7432	2694	n
1_3_MACS_peak_15826_lociStitched_lociStitched	chr17	41844364	41863003	1	18640	14476.9113	2695	n
1_1_MACS_peak_36482_lociStitched_lociStitched	chr8	132861557	132873431	1	11875	14476.7808	2696	n
1_1_MACS_peak_24745_lociStitched_lociStitched	chr22	38900335	38903907	1	3573	14469.4576	2697	n
1_3_MACS_peak_531_lociStitched_lociStitched	chr1	21491745	21511659	1	19915	14453.5812	2698	n
1_5_MACS_peak_5349_lociStitched_lociStitched	chr10	99599270	99629942	1	30673	14452.6464	2699	n
1_2_MACS_peak_31055_lociStitched_lociStitched	chr6	14269622	14281808	1	12187	14452.596	2700	n
1_5_MACS_peak_18417_lociStitched_lociStitched	chr19	17480796	17524772	1	43977	14450.5136	2701	n
1_3_MACS_peak_2479_lociStitched_lociStitched	chr1	157009675	157026280	1	16606	14444.6895	2702	n
1_4_MACS_peak_22600_lociStitched_lociStitched	chr20	507920	525444	1	17525	14441.5284	2703	n
1_2_MACS_peak_18923_lociStitched_lociStitched	chr19	45185404	45196345	1	10942	14437.7436	2704	n
1_8_MACS_peak_8961_lociStitched_lociStitched	chr12	89615917	89675632	1	59716	14433.1155	2705	n
1_5_MACS_peak_12024_lociStitched_lociStitched	chr15	33472762	33508566	1	35805	14425.4316	2706	n
1_4_MACS_peak_23801_lociStitched_lociStitched	chr21	30448173	30476111	1	27939	14421.5956	2707	n
1_1_MACS_peak_5276_lociStitched_lociStitched	chr10	96161582	96165080	1	3499	14421.2046	2708	n
1_2_MACS_peak_34725_lociStitched_lociStitched	chr7	137437326	137460582	1	23257	14416.3944	2709	n
1_1_MACS_peak_28789_lociStitched_lociStitched	chr4	184363939	184368281	1	4343	14408.0586	2710	n
1_2_MACS_peak_21769_lociStitched_lociStitched	chr2	187440118	187457442	1	17325	14406.6384	2711	n
1_3_MACS_peak_25296_lociStitched_lociStitched	chr3	15122410	15145278	1	22869	14404.5532	2712	n
1_1_MACS_peak_24488_lociStitched_lociStitched	chr22	29698236	29708725	1	10490	14393.0058	2713	n
1_2_MACS_peak_20458_lociStitched_lociStitched	chr2	68579465	68597018	1	17554	14381.1729	2714	n
1_5_MACS_peak_29047_lociStitched_lociStitched	chr5	32020153	32045080	1	24928	14370.4155	2715	n
1_1_MACS_peak_30335_lociStitched_lociStitched	chr5	151149323	151153313	1	3991	14352.828	2716	n
1_2_MACS_peak_6913_lociStitched_lociStitched	chr11	68843413	68857511	1	14099	14347.5346	2717	n
1_2_MACS_peak_3610_lociStitched_lociStitched	chr1	228349998	228367846	1	17849	14330.1592	2718	n
1_2_MACS_peak_935_lociStitched_lociStitched	chr1	32800337	32819903	1	19567	14324.2686	2719	n
1_2_MACS_peak_23904_lociStitched_lociStitched	chr21	35013209	35030642	1	17434	14322.9528	2720	n
1_3_MACS_peak_10933_lociStitched_lociStitched	chr14	52777632	52795229	1	17598	14322.1983	2721	n
1_1_MACS_peak_31757_lociStitched_lociStitched	chr6	41903154	41911016	1	7863	14314.3434	2722	n
1_1_MACS_peak_8497_lociStitched_lociStitched	chr12	50502015	50507427	1	5413	14312.5752	2723	n
1_3_MACS_peak_11067_lociStitched_lociStitched	chr14	61886464	61912619	1	26156	14312.016	2724	n
1_2_MACS_peak_27080_lociStitched_lociStitched	chr3	182509996	182521404	1	11409	14307.9136	2725	n
1_5_MACS_peak_12853_lociStitched_lociStitched	chr15	75985493	76006115	1	20623	14307.5436	2726	n
1_2_MACS_peak_25784_lociStitched_lociStitched	chr3	49156287	49173059	1	16773	14304.8388	2727	n
1_1_MACS_peak_34704_lociStitched_lociStitched	chr7	134891563	134897228	1	5666	14289.396	2728	n
1_1_MACS_peak_17996_lociStitched_lociStitched	chr19	6794167	6804563	1	10397	14289.302	2729	n
1_3_MACS_peak_8209_lociStitched_lociStitched	chr12	22689730	22703785	1	14056	14288.313	2730	n
1_1_MACS_peak_32646_lociStitched_lociStitched	chr6	139348255	139351981	1	3727	14283.2484	2731	n
1_1_MACS_peak_402_lociStitched_lociStitched	chr1	16968879	16972428	1	3550	14274.078	2732	n
1_5_MACS_peak_28315_lociStitched_lociStitched	chr4	103240201	103267986	1	27786	14264.819	2733	n
1_1_MACS_peak_18672_lociStitched_lociStitched	chr19	36230167	36238170	1	8004	14264.5472	2734	n
1_2_MACS_peak_15615_lociStitched_lociStitched	chr17	35833694	35851976	1	18283	14263.6164	2735	n
1_1_MACS_peak_19744_lociStitched_lociStitched	chr2	25562555	25566177	1	3623	14262.3494	2736	n
1_5_MACS_peak_28101_lociStitched_lociStitched	chr4	82327352	82351378	1	24027	14261.8336	2737	n
1_4_MACS_peak_1900_lociStitched_lociStitched	chr1	110954554	110980445	1	25892	14255.5846	2738	n
1_2_MACS_peak_1694_lociStitched_lociStitched	chr1	90280328	90290201	1	9874	14254.6374	2739	n
1_5_MACS_peak_32388_lociStitched_lociStitched	chr6	119065548	119110803	1	45256	14250.7995	2740	n
1_1_MACS_peak_38034_lociStitched_lociStitched	chr9	131958861	131967186	1	8326	14228.2575	2741	n
1_3_MACS_peak_16284_lociStitched_lociStitched	chr17	61915595	61927242	1	11648	14223.3164	2742	n
1_8_MACS_peak_28513_lociStitched_lociStitched	chr4	139308603	139332063	1	23461	14219.106	2743	n
1_1_MACS_peak_9852_lociStitched_lociStitched	chr13	27997685	28003719	1	6035	14212.4836	2744	n
1_2_MACS_peak_30149_lociStitched_lociStitched	chr5	141390943	141405576	1	14634	14211.5696	2745	n
1_6_MACS_peak_38479_lociStitched_lociStitched	chrX	21943487	21974040	1	30554	14210.2003	2746	n
1_2_MACS_peak_5054_lociStitched_lociStitched	chr10	80052138	80063967	1	11830	14208.9948	2747	n
1_1_MACS_peak_30438_lociStitched_lociStitched	chr5	168215671	168229537	1	13867	14189.0778	2748	n
1_1_MACS_peak_9628_lociStitched_lociStitched	chr12	123427211	123437076	1	9866	14181.924	2749	n
1_1_MACS_peak_33970_lociStitched_lociStitched	chr7	72969528	72975866	1	6339	14174.3032	2750	n
1_1_MACS_peak_34486_lociStitched_lociStitched	chr7	111842513	111847957	1	5445	14170.1876	2751	n
1_4_MACS_peak_13562_lociStitched_lociStitched	chr16	11273312	11303996	1	30685	14163.7344	2752	n
1_2_MACS_peak_31166_lociStitched_lociStitched	chr6	17701802	17716573	1	14772	14160.9577	2753	n
1_3_MACS_peak_29795_lociStitched_lociStitched	chr5	112419961	112439518	1	19558	14143.6224	2754	n
1_3_MACS_peak_33362_lociStitched_lociStitched	chr7	17336555	17346943	1	10389	14142.2232	2755	n
1_2_MACS_peak_587_lociStitched_lociStitched	chr1	23693731	23705961	1	12231	14140.326	2756	n
1_2_MACS_peak_26586_lociStitched_lociStitched	chr3	132135271	132154355	1	19085	14135.5188	2757	n
1_3_MACS_peak_13470_lociStitched_lociStitched	chr16	4229524	4245859	1	16336	14129.775	2758	n
1_1_MACS_peak_11273_lociStitched_lociStitched	chr14	71373227	71376300	1	3074	14125.0445	2759	n
1_2_MACS_peak_38217_lociStitched_lociStitched	chr9	139257008	139269261	1	12254	14120.3572	2760	n
1_2_MACS_peak_6799_lociStitched_lociStitched	chr11	65833863	65849490	1	15628	14114.3064	2761	n
1_2_MACS_peak_4686_lociStitched_lociStitched	chr10	61650963	61669017	1	18055	14101.9794	2762	n
1_3_MACS_peak_1376_lociStitched_lociStitched	chr1	55029659	55048939	1	19281	14099.464	2763	n
1_4_MACS_peak_36352_lociStitched_lociStitched	chr8	126612197	126635937	1	23741	14096.812	2764	n
1_3_MACS_peak_37821_lociStitched_lociStitched	chr9	124114700	124133748	1	19049	14091.7104	2765	n
1_2_MACS_peak_3219_lociStitched_lociStitched	chr1	205636699	205650388	1	13690	14088.7188	2766	n
1_1_MACS_peak_30824_lociStitched_lociStitched	chr6	4774525	4778603	1	4079	14087.8588	2767	n
1_2_MACS_peak_555_lociStitched_lociStitched	chr1	22374020	22381378	1	7359	14087.6268	2768	n
1_1_MACS_peak_23668_lociStitched_lociStitched	chr20	60876440	60880328	1	3889	14083.1136	2769	n
1_3_MACS_peak_7619_lociStitched_lociStitched	chr11	121442584	121462513	1	19930	14079.8385	2770	n
1_1_MACS_peak_3793_lociStitched_lociStitched	chr1	235489676	235493746	1	4071	14077.316	2771	n
1_2_MACS_peak_16331_lociStitched_lociStitched	chr17	62914695	62920997	1	6303	14067.9546	2772	n
1_3_MACS_peak_37084_lociStitched_lociStitched	chr9	73078958	73102336	1	23379	14057.1914	2773	n
1_2_MACS_peak_29300_lociStitched_lociStitched	chr5	56468022	56476154	1	8133	14051.2828	2774	n
1_1_MACS_peak_31567_lociStitched_lociStitched	chr6	33754409	33757974	1	3566	14047.1695	2775	n
1_2_MACS_peak_29175_lociStitched_lociStitched	chr5	40671930	40684203	1	12274	14043.9939	2776	n
1_2_MACS_peak_16634_lociStitched_lociStitched	chr17	74711169	74724730	1	13562	14039.7033	2777	n
1_4_MACS_peak_22160_lociStitched_lociStitched	chr2	218910287	218937832	1	27546	14039.6865	2778	n
1_2_MACS_peak_33750_lociStitched_lociStitched	chr7	44111826	44129558	1	17733	14022.4656	2779	n
1_2_MACS_peak_15837_lociStitched_lociStitched	chr17	42142572	42156236	1	13665	14016.5312	2780	n
1_1_MACS_peak_37680_lociStitched_lociStitched	chr9	115511836	115518420	1	6585	14013.3856	2781	n
1_2_MACS_peak_17692_lociStitched_lociStitched	chr18	77708851	77716308	1	7458	14007.9745	2782	n
1_4_MACS_peak_35707_lociStitched_lociStitched	chr8	66920132	66947118	1	26987	14003.0354	2783	n
1_4_MACS_peak_8548_lociStitched_lociStitched	chr12	52344724	52371285	1	26562	13994.9909	2784	n
1_3_MACS_peak_29939_lociStitched_lociStitched	chr5	131421002	131441862	1	20861	13988.716	2785	n
1_7_MACS_peak_37858_lociStitched_lociStitched	chr9	126076387	126104224	1	27838	13985.3088	2786	n
1_2_MACS_peak_33267_lociStitched_lociStitched	chr7	5630831	5650626	1	19796	13985.1675	2787	n
1_2_MACS_peak_33460_lociStitched_lociStitched	chr7	24860313	24877496	1	17184	13976.6522	2788	n
1_3_MACS_peak_24220_lociStitched_lociStitched	chr21	47703352	47718308	1	14957	13965.9128	2789	n
1_2_MACS_peak_36348_lociStitched_lociStitched	chr8	126506285	126527352	1	21068	13958.9942	2790	n
1_9_MACS_peak_10088_lociStitched_lociStitched	chr13	45769291	45814169	1	44879	13957.058	2791	n
1_1_MACS_peak_24828_lociStitched_lociStitched	chr22	41416467	41419960	1	3494	13937.4193	2792	n
1_2_MACS_peak_25595_lociStitched_lociStitched	chr3	41155415	41181033	1	25619	13933.6302	2793	n
1_2_MACS_peak_16240_lociStitched_lociStitched	chr17	60547702	60558735	1	11034	13932.4724	2794	n
1_3_MACS_peak_3100_lociStitched_lociStitched	chr1	200982860	200998963	1	16104	13932.3156	2795	n
1_2_MACS_peak_3212_lociStitched_lociStitched	chr1	205279193	205294873	1	15681	13917.568	2796	n
1_3_MACS_peak_27382_lociStitched_lociStitched	chr3	195994703	196015713	1	21011	13910.721	2797	n
1_3_MACS_peak_19191_lociStitched_lociStitched	chr19	50917430	50936412	1	18983	13910.0096	2798	n
1_1_MACS_peak_13587_lociStitched_lociStitched	chr16	11760779	11767560	1	6782	13909.1872	2799	n
1_4_MACS_peak_36398_lociStitched_lociStitched	chr8	129042701	129063721	1	21021	13902.628	2800	n
1_3_MACS_peak_30802_lociStitched_lociStitched	chr6	4017732	4037365	1	19634	13902.1273	2801	n
1_3_MACS_peak_25516_lociStitched_lociStitched	chr3	33831418	33849725	1	18308	13900.5051	2802	n
1_3_MACS_peak_32175_lociStitched_lociStitched	chr6	106414312	106444040	1	29729	13891.8944	2803	n
1_7_MACS_peak_2620_lociStitched_lociStitched	chr1	161580946	161624702	1	43757	13888.1544	2804	n
1_4_MACS_peak_245_lociStitched_lociStitched	chr1	10534105	10556003	1	21899	13887.7116	2805	n
1_2_MACS_peak_1342_lociStitched_lociStitched	chr1	53573062	53590078	1	17017	13883.3544	2806	n
1_1_MACS_peak_23692_lociStitched_lociStitched	chr20	61555519	61561773	1	6255	13877.626	2807	n
1_2_MACS_peak_2855_lociStitched_lociStitched	chr1	179849590	179857767	1	8178	13877.1867	2808	n
1_2_MACS_peak_15569_lociStitched_lociStitched	chr17	33568476	33582255	1	13780	13872.6972	2809	n
1_1_MACS_peak_9264_lociStitched_lociStitched	chr12	108953309	108963121	1	9813	13872.2056	2810	n
1_5_MACS_peak_22921_lociStitched_lociStitched	chr20	20283685	20325430	1	41746	13867.689	2811	n
1_5_MACS_peak_21562_lociStitched_lociStitched	chr2	161407408	161438610	1	31203	13866.1688	2812	n
1_2_MACS_peak_32965_lociStitched_lociStitched	chr6	159415090	159424448	1	9359	13862.9412	2813	n
1_3_MACS_peak_22515_lociStitched_lociStitched	chr2	239544757	239559916	1	15160	13862.9055	2814	n
1_2_MACS_peak_38007_lociStitched_lociStitched	chr9	131302037	131315950	1	13914	13860.1306	2815	n
1_2_MACS_peak_11772_lociStitched_lociStitched	chr14	100805200	100818995	1	13796	13859.8365	2816	n
1_2_MACS_peak_11717_lociStitched_lociStitched	chr14	94485618	94497390	1	11773	13859.1756	2817	n
1_4_MACS_peak_499_lociStitched_lociStitched	chr1	20477375	20502224	1	24850	13848.3477	2818	n
1_3_MACS_peak_26627_lociStitched_lociStitched	chr3	137842339	137857856	1	15518	13845.8191	2819	n
1_1_MACS_peak_29882_lociStitched_lociStitched	chr5	122179632	122187501	1	7870	13845.5055	2820	n
1_3_MACS_peak_16492_lociStitched_lociStitched	chr17	71286604	71309231	1	22628	13843.1986	2821	n
1_3_MACS_peak_32649_lociStitched_lociStitched	chr6	139446200	139469286	1	23087	13840.057	2822	n
1_5_MACS_peak_17497_lociStitched_lociStitched	chr18	55880449	55904629	1	24181	13835.796	2823	n
1_4_MACS_peak_31130_lociStitched_lociStitched	chr6	16318170	16345252	1	27083	13833.4856	2824	n
1_1_MACS_peak_35726_lociStitched_lociStitched	chr8	67622466	67627495	1	5030	13825.7268	2825	n
1_2_MACS_peak_24431_lociStitched_lociStitched	chr22	25798508	25817945	1	19438	13825.5381	2826	n
1_1_MACS_peak_4677_lociStitched_lociStitched	chr10	60024901	60029927	1	5027	13822.5052	2827	n
1_1_MACS_peak_22345_lociStitched_lociStitched	chr2	231575496	231579608	1	4113	13822.0768	2828	n
1_1_MACS_peak_22328_lociStitched_lociStitched	chr2	230784627	230788308	1	3682	13821.0507	2829	n
1_2_MACS_peak_33032_lociStitched_lociStitched	chr6	163772021	163791625	1	19605	13812.9784	2830	n
1_1_MACS_peak_29467_lociStitched_lociStitched	chr5	74804957	74809028	1	4072	13810.0533	2831	n
1_3_MACS_peak_20493_lociStitched_lociStitched	chr2	69387040	69409298	1	22259	13808.8632	2832	n
1_1_MACS_peak_34592_lociStitched_lociStitched	chr7	128044139	128051001	1	6863	13807.7164	2833	n
1_1_MACS_peak_16034_lociStitched_lociStitched	chr17	48497631	48505574	1	7944	13806.5226	2834	n
1_3_MACS_peak_36764_lociStitched_lociStitched	chr9	5548963	5570558	1	21596	13803.524	2835	n
1_2_MACS_peak_30311_lociStitched_lociStitched	chr5	150528770	150538401	1	9632	13801.223	2836	n
1_1_MACS_peak_21727_lociStitched_lociStitched	chr2	178256547	178263655	1	7109	13800.8928	2837	n
1_1_MACS_peak_2216_lociStitched_lociStitched	chr1	149855993	149861170	1	5178	13798.7758	2838	n
1_5_MACS_peak_11086_lociStitched_lociStitched	chr14	62109395	62146512	1	37118	13788.9655	2839	n
1_2_MACS_peak_1885_lociStitched_lociStitched	chr1	110519927	110533423	1	13497	13786.164	2840	n
1_2_MACS_peak_9749_lociStitched_lociStitched	chr12	133064785	133084351	1	19567	13772.5074	2841	n
1_3_MACS_peak_1032_lociStitched_lociStitched	chr1	36911732	36932628	1	20897	13768.3744	2842	n
1_4_MACS_peak_26247_lociStitched_lociStitched	chr3	107700015	107725896	1	25882	13763.5158	2843	n
1_2_MACS_peak_34846_lociStitched_lociStitched	chr7	143148208	143162565	1	14358	13759.7488	2844	n
1_1_MACS_peak_3692_lociStitched_lociStitched	chr1	231555283	231558976	1	3694	13753.8399	2845	n
1_4_MACS_peak_6475_lociStitched_lociStitched	chr11	57313761	57339972	1	26212	13752.9117	2846	n
1_3_MACS_peak_10497_lociStitched_lociStitched	chr13	110349738	110370785	1	21048	13752.1098	2847	n
1_2_MACS_peak_13445_lociStitched_lociStitched	chr16	3305789	3315482	1	9694	13748.5512	2848	n
1_1_MACS_peak_5853_lociStitched_lociStitched	chr11	1327773	1333427	1	5655	13743.7432	2849	n
1_4_MACS_peak_9671_lociStitched_lociStitched	chr12	124980561	125005976	1	25416	13739.349	2850	n
1_2_MACS_peak_14333_lociStitched_lociStitched	chr16	67699641	67709059	1	9419	13738.0366	2851	n
1_3_MACS_peak_17277_lociStitched_lociStitched	chr18	32609205	32632172	1	22968	13734.266	2852	n
1_3_MACS_peak_30140_lociStitched_lociStitched	chr5	141047865	141072682	1	24818	13733.7278	2853	n
1_1_MACS_peak_31683_lociStitched_lociStitched	chr6	36950242	36955736	1	5495	13730.0554	2854	n
1_3_MACS_peak_16278_lociStitched_lociStitched	chr17	61828901	61853390	1	24490	13716.2889	2855	n
1_1_MACS_peak_23672_lociStitched_lociStitched	chr20	61073823	61079469	1	5647	13714.134	2856	n
1_1_MACS_peak_20090_lociStitched_lociStitched	chr2	43353483	43362254	1	8772	13689.7768	2857	n
1_1_MACS_peak_5869_lociStitched_lociStitched	chr11	1966906	1971176	1	4271	13688.766	2858	n
1_1_MACS_peak_24304_lociStitched_lociStitched	chr22	20007492	20011543	1	4052	13687.5188	2859	n
1_1_MACS_peak_38229_lociStitched_lociStitched	chr9	139508081	139521722	1	13642	13687.3794	2860	n
1_6_MACS_peak_4240_lociStitched_lociStitched	chr10	17054830	17081912	1	27083	13687.2428	2861	n
1_2_MACS_peak_12846_lociStitched_lociStitched	chr15	75861465	75872683	1	11219	13680.351	2862	n
1_1_MACS_peak_12438_lociStitched_lociStitched	chr15	58620965	58627625	1	6661	13679.64	2863	n
1_2_MACS_peak_16781_lociStitched_lociStitched	chr17	78258757	78270599	1	11843	13677.51	2864	n
1_3_MACS_peak_14188_lociStitched_lociStitched	chr16	56442221	56460301	1	18081	13675.712	2865	n
1_1_MACS_peak_13205_lociStitched_lociStitched	chr15	93422958	93429007	1	6050	13669.5302	2866	n
1_2_MACS_peak_33104_lociStitched_lociStitched	chr6	170597547	170606655	1	9109	13667.4648	2867	n
1_1_MACS_peak_17610_lociStitched_lociStitched	chr18	72162425	72171038	1	8614	13667.1084	2868	n
1_3_MACS_peak_37784_lociStitched_lociStitched	chr9	123193364	123209490	1	16127	13666.785	2869	n
1_4_MACS_peak_32301_lociStitched_lociStitched	chr6	111724885	111749545	1	24661	13666.572	2870	n
1_1_MACS_peak_11774_lociStitched_lociStitched	chr14	100837767	100844378	1	6612	13652.3761	2871	n
1_6_MACS_peak_5422_lociStitched_lociStitched	chr10	103697382	103746698	1	49317	13650.6688	2872	n
1_2_MACS_peak_698_lociStitched_lociStitched	chr1	26813291	26829072	1	15782	13650.565	2873	n
1_2_MACS_peak_17880_lociStitched_lociStitched	chr19	3809853	3822644	1	12792	13650.5552	2874	n
1_5_MACS_peak_35840_lociStitched_lociStitched	chr8	87109789	87143694	1	33906	13650.153	2875	n
1_2_MACS_peak_37344_lociStitched_lociStitched	chr9	93948375	93962828	1	14454	13649.4132	2876	n
1_2_MACS_peak_20142_lociStitched_lociStitched	chr2	45870011	45880349	1	10339	13646.16	2877	n
1_3_MACS_peak_1194_lociStitched_lociStitched	chr1	43299076	43313575	1	14500	13636.3095	2878	n
1_3_MACS_peak_21513_lociStitched_lociStitched	chr2	158681060	158698388	1	17329	13631.9376	2879	n
1_3_MACS_peak_21873_lociStitched_lociStitched	chr2	198295102	198309738	1	14637	13621.7252	2880	n
1_2_MACS_peak_13480_lociStitched_lociStitched	chr16	4463849	4471950	1	8102	13618.5911	2881	n
1_2_MACS_peak_26227_lociStitched_lociStitched	chr3	105585286	105596540	1	11255	13606.086	2882	n
1_2_MACS_peak_18509_lociStitched_lociStitched	chr19	18942116	18961176	1	19061	13605.028	2883	n
1_8_MACS_peak_8132_lociStitched_lociStitched	chr12	13296445	13333331	1	36887	13603.5568	2884	n
1_3_MACS_peak_37483_lociStitched_lociStitched	chr9	102113690	102132495	1	18806	13599.776	2885	n
1_2_MACS_peak_1037_lociStitched_lociStitched	chr1	36946536	36954900	1	8365	13599.0276	2886	n
1_5_MACS_peak_10272_lociStitched_lociStitched	chr13	52367460	52393836	1	26377	13596.828	2887	n
1_1_MACS_peak_14139_lociStitched_lociStitched	chr16	50185663	50189861	1	4199	13595.6428	2888	n
1_2_MACS_peak_9242_lociStitched_lociStitched	chr12	106681038	106697806	1	16769	13578.7264	2889	n
1_3_MACS_peak_3175_lociStitched_lociStitched	chr1	203475956	203496686	1	20731	13576.077	2890	n
1_1_MACS_peak_27950_lociStitched_lociStitched	chr4	56261023	56265728	1	4706	13575.807	2891	n
1_4_MACS_peak_370_lociStitched_lociStitched	chr1	16104047	16127362	1	23316	13573.993	2892	n
1_1_MACS_peak_24687_lociStitched_lociStitched	chr22	37878747	37883676	1	4930	13567.0725	2893	n
1_4_MACS_peak_28187_lociStitched_lociStitched	chr4	86645801	86668968	1	23168	13559.6451	2894	n
1_2_MACS_peak_14829_lociStitched_lociStitched	chr17	931671	944994	1	13324	13558.8171	2895	n
1_3_MACS_peak_5295_lociStitched_lociStitched	chr10	98016390	98033665	1	17276	13557.42	2896	n
1_1_MACS_peak_35785_lociStitched_lociStitched	chr8	81397291	81400586	1	3296	13556.948	2897	n
1_2_MACS_peak_22591_lociStitched_lociStitched	chr20	277312	291497	1	14186	13529.653	2898	n
1_1_MACS_peak_29103_lociStitched_lociStitched	chr5	36874876	36879529	1	4654	13516.0344	2899	n
1_2_MACS_peak_31754_lociStitched_lociStitched	chr6	41744456	41756271	1	11816	13490.367	2900	n
1_3_MACS_peak_7306_lociStitched_lociStitched	chr11	95887132	95907594	1	20463	13486.5042	2901	n
1_4_MACS_peak_1770_lociStitched_lociStitched	chr1	98365144	98387545	1	22402	13480.9218	2902	n
1_4_MACS_peak_1140_lociStitched_lociStitched	chr1	41095934	41129497	1	33564	13478.9008	2903	n
1_2_MACS_peak_28734_lociStitched_lociStitched	chr4	169398581	169409610	1	11030	13478.5409	2904	n
1_2_MACS_peak_2310_lociStitched_lociStitched	chr1	153328529	153340649	1	12121	13476.228	2905	n
1_5_MACS_peak_2036_lociStitched_lociStitched	chr1	117529931	117553621	1	23691	13474.872	2906	n
1_3_MACS_peak_30315_lociStitched_lociStitched	chr5	150587459	150604175	1	16717	13469.7528	2907	n
1_1_MACS_peak_14955_lociStitched_lociStitched	chr17	4267617	4270988	1	3372	13469.1676	2908	n
1_2_MACS_peak_37645_lociStitched_lociStitched	chr9	114408582	114426215	1	17634	13459.2689	2909	n
1_3_MACS_peak_24723_lociStitched_lociStitched	chr22	38412476	38439728	1	27253	13451.5872	2910	n
1_1_MACS_peak_1325_lociStitched_lociStitched	chr1	52519656	52524136	1	4481	13442.688	2911	n
1_1_MACS_peak_36641_lociStitched_lociStitched	chr8	144677830	144682084	1	4255	13440.0876	2912	n
1_1_MACS_peak_6000_lociStitched_lociStitched	chr11	8983942	8989874	1	5933	13436.5732	2913	n
1_5_MACS_peak_23235_lociStitched_lociStitched	chr20	36894646	36929114	1	34469	13425.286	2914	n
1_2_MACS_peak_36072_lociStitched_lociStitched	chr8	104032150	104044936	1	12787	13421.4642	2915	n
1_2_MACS_peak_6159_lociStitched_lociStitched	chr11	18404087	18418634	1	14548	13419.6075	2916	n
1_1_MACS_peak_18245_lociStitched_lociStitched	chr19	12990749	12997403	1	6655	13413.7986	2917	n
1_1_MACS_peak_23636_lociStitched_lociStitched	chr20	57224137	57228446	1	4310	13411.7625	2918	n
1_2_MACS_peak_37424_lociStitched_lociStitched	chr9	99175429	99184109	1	8681	13409.732	2919	n
1_2_MACS_peak_19673_lociStitched_lociStitched	chr2	20241544	20252996	1	11453	13406.8564	2920	n
1_4_MACS_peak_18166_lociStitched_lociStitched	chr19	10971509	10988421	1	16913	13397.6864	2921	n
1_3_MACS_peak_16754_lociStitched_lociStitched	chr17	76954246	76984896	1	30651	13394.05	2922	n
1_2_MACS_peak_1200_lociStitched_lociStitched	chr1	43522932	43537857	1	14926	13393.695	2923	n
1_1_MACS_peak_31676_lociStitched_lociStitched	chr6	36786635	36797122	1	10488	13386.6555	2924	n
1_3_MACS_peak_34319_lociStitched_lociStitched	chr7	100724182	100745430	1	21249	13384.1152	2925	n
1_3_MACS_peak_6108_lociStitched_lociStitched	chr11	13689047	13703078	1	14032	13379.9616	2926	n
1_7_MACS_peak_34151_lociStitched_lociStitched	chr7	80328397	80360904	1	32508	13379.8812	2927	n
1_3_MACS_peak_24299_lociStitched_lociStitched	chr22	19925006	19935670	1	10665	13379.0544	2928	n
1_4_MACS_peak_35430_lociStitched_lociStitched	chr8	37169516	37190725	1	21210	13378.6372	2929	n
1_2_MACS_peak_20243_lociStitched_lociStitched	chr2	54783747	54805077	1	21331	13376.043	2930	n
1_4_MACS_peak_3501_lociStitched_lociStitched	chr1	223996401	224022212	1	25812	13375.2602	2931	n
1_2_MACS_peak_23907_lociStitched_lociStitched	chr21	35174838	35190937	1	16100	13373.4393	2932	n
1_1_MACS_peak_33928_lociStitched_lociStitched	chr7	66204091	66208275	1	4185	13368.2984	2933	n
1_1_MACS_peak_35006_lociStitched_lociStitched	chr7	157128241	157132311	1	4071	13366.287	2934	n
1_2_MACS_peak_12280_lociStitched_lociStitched	chr15	50398983	50409892	1	10910	13356.9796	2935	n
1_3_MACS_peak_35225_lociStitched_lociStitched	chr8	21990012	22003350	1	13339	13356.6732	2936	n
1_3_MACS_peak_24480_lociStitched_lociStitched	chr22	29193939	29210806	1	16868	13355.2906	2937	n
1_1_MACS_peak_31539_lociStitched_lociStitched	chr6	33215343	33221578	1	6236	13353.4995	2938	n
1_2_MACS_peak_36572_lociStitched_lociStitched	chr8	141516898	141523435	1	6538	13348.554	2939	n
1_1_MACS_peak_37579_lociStitched_lociStitched	chr9	110044301	110047525	1	3225	13348.0048	2940	n
1_2_MACS_peak_14059_lociStitched_lociStitched	chr16	31212067	31228537	1	16471	13337.406	2941	n
1_2_MACS_peak_15315_lociStitched_lociStitched	chr17	19549230	19558547	1	9318	13333.5587	2942	n
1_2_MACS_peak_15433_lociStitched_lociStitched	chr17	27911086	27921282	1	10197	13333.3092	2943	n
1_2_MACS_peak_10449_lociStitched_lociStitched	chr13	100147427	100160509	1	13083	13326.6334	2944	n
1_2_MACS_peak_33231_lociStitched_lociStitched	chr7	2901589	2911451	1	9863	13325.5344	2945	n
1_4_MACS_peak_7118_lociStitched_lociStitched	chr11	75512230	75538824	1	26595	13320.9346	2946	n
1_4_MACS_peak_29527_lociStitched_lociStitched	chr5	77861910	77894053	1	32144	13316.8449	2947	n
1_2_MACS_peak_8491_lociStitched_lociStitched	chr12	50409615	50428343	1	18729	13311.8624	2948	n
1_5_MACS_peak_14977_lociStitched_lociStitched	chr17	4738671	4785598	1	46928	13308.4972	2949	n
1_3_MACS_peak_5976_lociStitched_lociStitched	chr11	8222972	8246736	1	23765	13305.4636	2950	n
1_4_MACS_peak_6317_lociStitched_lociStitched	chr11	36260609	36282054	1	21446	13304.478	2951	n
1_2_MACS_peak_1745_lociStitched_lociStitched	chr1	94156527	94172335	1	15809	13304.0128	2952	n
1_4_MACS_peak_26267_lociStitched_lociStitched	chr3	112272571	112282202	1	9632	13303.3003	2953	n
1_1_MACS_peak_5337_lociStitched_lociStitched	chr10	99298166	99308010	1	9845	13294.322	2954	n
1_1_MACS_peak_37792_lociStitched_lociStitched	chr9	123471956	123478333	1	6378	13293.4942	2955	n
1_2_MACS_peak_15079_lociStitched_lociStitched	chr17	7918716	7929275	1	10560	13287.4456	2956	n
1_3_MACS_peak_5972_lociStitched_lociStitched	chr11	7596634	7622389	1	25756	13287.0045	2957	n
1_2_MACS_peak_2875_lociStitched_lociStitched	chr1	181000859	181015129	1	14271	13285.37	2958	n
1_2_MACS_peak_1410_lociStitched_lociStitched	chr1	57030372	57046103	1	15732	13283.2564	2959	n
1_1_MACS_peak_29229_lociStitched_lociStitched	chr5	53590730	53600681	1	9952	13280.6046	2960	n
1_1_MACS_peak_4514_lociStitched_lociStitched	chr10	35736494	35744952	1	8459	13276.5226	2961	n
1_1_MACS_peak_16585_lociStitched_lociStitched	chr17	73583274	73586475	1	3202	13271.346	2962	n
1_3_MACS_peak_30761_lociStitched_lociStitched	chr6	2947014	2964389	1	17376	13269.2875	2963	n
1_2_MACS_peak_4348_lociStitched_lociStitched	chr10	26718322	26729418	1	11097	13266.3776	2964	n
1_1_MACS_peak_21621_lociStitched_lociStitched	chr2	170331399	170337355	1	5957	13260.4384	2965	n
1_2_MACS_peak_4653_lociStitched_lociStitched	chr10	51569206	51578979	1	9774	13256.0972	2966	n
1_4_MACS_peak_23486_lociStitched_lociStitched	chr20	48426469	48449916	1	23448	13245.2103	2967	n
1_1_MACS_peak_23091_lociStitched_lociStitched	chr20	32579792	32584240	1	4449	13244.8096	2968	n
1_1_MACS_peak_397_lociStitched_lociStitched	chr1	16765394	16772260	1	6867	13242.4542	2969	n
1_2_MACS_peak_19292_lociStitched_lociStitched	chr19	54040264	54056405	1	16142	13242.0764	2970	n
1_3_MACS_peak_9624_lociStitched_lociStitched	chr12	123371384	123381497	1	10114	13241.9622	2971	n
1_1_MACS_peak_27958_lociStitched_lociStitched	chr4	56811921	56817120	1	5200	13240.8132	2972	n
1_1_MACS_peak_36674_lociStitched_lociStitched	chr8	145651727	145656470	1	4744	13239.6102	2973	n
1_5_MACS_peak_4062_lociStitched_lociStitched	chr10	5887691	5916644	1	28954	13237.3116	2974	n
1_1_MACS_peak_23275_lociStitched_lociStitched	chr20	39089650	39101264	1	11615	13236.4758	2975	n
1_3_MACS_peak_11609_lociStitched_lociStitched	chr14	91574813	91587904	1	13092	13229.7646	2976	n
1_1_MACS_peak_5059_lociStitched_lociStitched	chr10	80511417	80524939	1	13523	13213.6984	2977	n
1_1_MACS_peak_37508_lociStitched_lociStitched	chr9	103188152	103194873	1	6722	13213.486	2978	n
1_2_MACS_peak_12719_lociStitched_lociStitched	chr15	70040716	70057234	1	16519	13212.7482	2979	n
1_3_MACS_peak_35072_lociStitched_lociStitched	chr8	8635166	8656732	1	21567	13204.8618	2980	n
1_1_MACS_peak_30490_lociStitched_lociStitched	chr5	171431718	171435273	1	3556	13203.27	2981	n
1_2_MACS_peak_4708_lociStitched_lociStitched	chr10	63656250	63664762	1	8513	13200.4096	2982	n
1_1_MACS_peak_17878_lociStitched_lociStitched	chr19	3783157	3787346	1	4190	13199.9579	2983	n
1_1_MACS_peak_35242_lociStitched_lociStitched	chr8	22452816	22459534	1	6719	13199.5264	2984	n
1_3_MACS_peak_31653_lociStitched_lociStitched	chr6	36390319	36412680	1	22362	13186.2817	2985	n
1_1_MACS_peak_30672_lociStitched_lociStitched	chr5	178976102	178981877	1	5776	13183.7475	2986	n
1_4_MACS_peak_5322_lociStitched_lociStitched	chr10	99112722	99133218	1	20497	13183.0272	2987	n
1_2_MACS_peak_19773_lociStitched_lociStitched	chr2	26463093	26469525	1	6433	13165.6608	2988	n
1_3_MACS_peak_6063_lociStitched_lociStitched	chr11	10660821	10697489	1	36669	13163.812	2989	n
1_1_MACS_peak_1951_lociStitched_lociStitched	chr1	113241759	113250599	1	8841	13162.76	2990	n
1_2_MACS_peak_9066_lociStitched_lociStitched	chr12	94654157	94667133	1	12977	13161.5568	2991	n
1_1_MACS_peak_5315_lociStitched_lociStitched	chr10	98590641	98594032	1	3392	13155.7236	2992	n
1_1_MACS_peak_10209_lociStitched_lociStitched	chr13	50016827	50022109	1	5283	13153.2364	2993	n
1_3_MACS_peak_26865_lociStitched_lociStitched	chr3	156286918	156306465	1	19548	13147.3122	2994	n
1_1_MACS_peak_8361_lociStitched_lociStitched	chr12	39297199	39301382	1	4184	13141.7311	2995	n
1_2_MACS_peak_5433_lociStitched_lociStitched	chr10	104152966	104160098	1	7133	13140.71	2996	n
1_2_MACS_peak_24109_lociStitched_lociStitched	chr21	44391606	44397022	1	5417	13138.1328	2997	n
1_1_MACS_peak_28904_lociStitched_lociStitched	chr5	1562501	1569487	1	6987	13137.173	2998	n
1_4_MACS_peak_31634_lociStitched_lociStitched	chr6	35635485	35660407	1	24923	13131.4018	2999	n
1_3_MACS_peak_15420_lociStitched_lociStitched	chr17	27521545	27543937	1	22393	13130.6688	3000	n
1_4_MACS_peak_26671_lociStitched_lociStitched	chr3	141118855	141146992	1	28138	13128.7242	3001	n
1_5_MACS_peak_28556_lociStitched_lociStitched	chr4	141009060	141025556	1	16497	13120.9184	3002	n
1_1_MACS_peak_23148_lociStitched_lociStitched	chr20	34540222	34543487	1	3266	13114.199	3003	n
1_3_MACS_peak_13295_lociStitched_lociStitched	chr15	102180621	102193875	1	13255	13110.8568	3004	n
1_3_MACS_peak_10558_lociStitched_lociStitched	chr13	113824891	113843909	1	19019	13107.2056	3005	n
1_4_MACS_peak_19658_lociStitched_lociStitched	chr2	17984732	18012451	1	27720	13102.7713	3006	n
1_2_MACS_peak_18190_lociStitched_lociStitched	chr19	11484159	11493154	1	8996	13100.318	3007	n
1_1_MACS_peak_16601_lociStitched_lociStitched	chr17	73888361	73893932	1	5572	13094.6355	3008	n
1_2_MACS_peak_13638_lociStitched_lociStitched	chr16	15067958	15084413	1	16456	13089.9525	3009	n
1_1_MACS_peak_9445_lociStitched_lociStitched	chr12	113795344	113800508	1	5165	13087.1252	3010	n
1_1_MACS_peak_23461_lociStitched_lociStitched	chr20	47535959	47540185	1	4227	13086.2316	3011	n
1_3_MACS_peak_27731_lociStitched_lociStitched	chr4	25308821	25334349	1	25529	13080.5472	3012	n
1_3_MACS_peak_28564_lociStitched_lociStitched	chr4	141157614	141180015	1	22402	13073.2236	3013	n
1_2_MACS_peak_29742_lociStitched_lociStitched	chr5	100225701	100240937	1	15237	13070.9644	3014	n
1_2_MACS_peak_11765_lociStitched_lociStitched	chr14	100679548	100690848	1	11301	13069.58	3015	n
1_1_MACS_peak_27039_lociStitched_lociStitched	chr3	176912668	176916478	1	3811	13067.157	3016	n
1_2_MACS_peak_10639_lociStitched_lociStitched	chr14	21438641	21459322	1	20682	13066.2558	3017	n
1_1_MACS_peak_13315_lociStitched_lociStitched	chr16	430296	434813	1	4518	13064.9708	3018	n
1_1_MACS_peak_37501_lociStitched_lociStitched	chr9	102580515	102587687	1	7173	13060.9292	3019	n
1_3_MACS_peak_9425_lociStitched_lociStitched	chr12	113572106	113591633	1	19528	13053.7995	3020	n
1_1_MACS_peak_38292_lociStitched_lociStitched	chr9	140496084	140503763	1	7680	13052.7642	3021	n
1_1_MACS_peak_15638_lociStitched_lociStitched	chr17	36902937	36910728	1	7792	13051.4832	3022	n
1_4_MACS_peak_16929_lociStitched_lociStitched	chr17	81147252	81156013	1	8762	13050.3856	3023	n
1_1_MACS_peak_12782_lociStitched_lociStitched	chr15	73923199	73927474	1	4276	13047.3	3024	n
1_4_MACS_peak_34621_lociStitched_lociStitched	chr7	128760842	128790949	1	30108	13036.331	3025	n
1_2_MACS_peak_30749_lociStitched_lociStitched	chr6	2756020	2767377	1	11358	13034.4289	3026	n
1_1_MACS_peak_34882_lociStitched_lociStitched	chr7	149467692	149471796	1	4105	13033.0728	3027	n
1_3_MACS_peak_24121_lociStitched_lociStitched	chr21	44762945	44791082	1	28138	13033.0584	3028	n
1_1_MACS_peak_27965_lociStitched_lociStitched	chr4	57772647	57776467	1	3821	13030.784	3029	n
1_2_MACS_peak_25350_lociStitched_lociStitched	chr3	16552519	16565248	1	12730	13024.3128	3030	n
1_1_MACS_peak_11752_lociStitched_lociStitched	chr14	99500419	99506978	1	6560	13024.2063	3031	n
1_2_MACS_peak_23005_lociStitched_lociStitched	chr20	25369524	25380105	1	10582	13023.0948	3032	n
1_1_MACS_peak_15896_lociStitched_lociStitched	chr17	43660580	43664403	1	3824	13018.4619	3033	n
1_3_MACS_peak_19588_lociStitched_lociStitched	chr2	10469112	10492173	1	23062	13017.9345	3034	n
1_1_MACS_peak_20406_lociStitched_lociStitched	chr2	64974440	64980407	1	5968	13017.6072	3035	n
1_1_MACS_peak_2263_lociStitched_lociStitched	chr1	151028531	151033236	1	4706	13017.3235	3036	n
1_1_MACS_peak_33579_lociStitched_lociStitched	chr7	30632953	30636400	1	3448	13009.6674	3037	n
1_5_MACS_peak_24195_lociStitched_lociStitched	chr21	46548479	46589971	1	41493	13007.742	3038	n
1_5_MACS_peak_36194_lociStitched_lociStitched	chr8	120982813	121004707	1	21895	13007.2254	3039	n
1_3_MACS_peak_26711_lociStitched_lociStitched	chr3	143140992	143166005	1	25014	13001.7574	3040	n
1_2_MACS_peak_20187_lociStitched_lociStitched	chr2	47129141	47144375	1	15235	12999.1722	3041	n
1_2_MACS_peak_15812_lociStitched_lociStitched	chr17	41436859	41447918	1	11060	12998.7486	3042	n
1_5_MACS_peak_19101_lociStitched_lociStitched	chr19	49216219	49257025	1	40807	12996.711	3043	n
1_4_MACS_peak_3069_lociStitched_lociStitched	chr1	198886696	198907331	1	20636	12995.923	3044	n
1_2_MACS_peak_36735_lociStitched_lociStitched	chr9	4292477	4300753	1	8277	12991.6648	3045	n
1_3_MACS_peak_14058_lociStitched_lociStitched	chr16	31187991	31198217	1	10227	12990.0878	3046	n
1_4_MACS_peak_33974_lociStitched_lociStitched	chr7	72995174	73022274	1	27101	12986.32	3047	n
1_3_MACS_peak_34836_lociStitched_lociStitched	chr7	142996901	143029511	1	32611	12978.78	3048	n
1_2_MACS_peak_16047_lociStitched_lociStitched	chr17	48783771	48795225	1	11455	12975.0912	3049	n
1_2_MACS_peak_27907_lociStitched_lociStitched	chr4	48264102	48273449	1	9348	12970.8319	3050	n
1_1_MACS_peak_1949_lociStitched_lociStitched	chr1	113160243	113165105	1	4863	12968.8988	3051	n
1_2_MACS_peak_12963_lociStitched_lociStitched	chr15	81314108	81324110	1	10003	12964.5924	3052	n
1_3_MACS_peak_17579_lociStitched_lociStitched	chr18	61636352	61648854	1	12503	12963.3238	3053	n
1_4_MACS_peak_24545_lociStitched_lociStitched	chr22	31600004	31631893	1	31890	12962.8785	3054	n
1_2_MACS_peak_26365_lociStitched_lociStitched	chr3	121711331	121725679	1	14349	12961.9832	3055	n
1_1_MACS_peak_23088_lociStitched_lociStitched	chr20	32397488	32402814	1	5327	12961.8862	3056	n
1_3_MACS_peak_37641_lociStitched_lociStitched	chr9	114359928	114386303	1	26376	12960.675	3057	n
1_2_MACS_peak_34280_lociStitched_lociStitched	chr7	99749046	99766795	1	17750	12949.6704	3058	n
1_6_MACS_peak_22013_lociStitched_lociStitched	chr2	208172973	208203402	1	30430	12947.5395	3059	n
1_3_MACS_peak_13704_lociStitched_lociStitched	chr16	17497222	17512819	1	15598	12947.0697	3060	n
1_1_MACS_peak_33604_lociStitched_lociStitched	chr7	35733146	35738143	1	4998	12945.2282	3061	n
1_1_MACS_peak_16275_lociStitched_lociStitched	chr17	61773777	61780328	1	6552	12936.2597	3062	n
1_4_MACS_peak_18363_lociStitched_lociStitched	chr19	16251596	16280074	1	28479	12934.7076	3063	n
1_1_MACS_peak_37648_lociStitched_lociStitched	chr9	114657942	114661773	1	3832	12929.2419	3064	n
1_1_MACS_peak_36046_lociStitched_lociStitched	chr8	103248059	103252901	1	4843	12927.6558	3065	n
1_1_MACS_peak_28123_lociStitched_lociStitched	chr4	83292857	83297034	1	4178	12923.2203	3066	n
1_1_MACS_peak_7420_lociStitched_lociStitched	chr11	110299199	110304637	1	5439	12918.5128	3067	n
1_1_MACS_peak_24628_lociStitched_lociStitched	chr22	36550637	36562277	1	11641	12912.252	3068	n
1_2_MACS_peak_1245_lociStitched_lociStitched	chr1	45465890	45480052	1	14163	12911.4954	3069	n
1_2_MACS_peak_14513_lociStitched_lociStitched	chr16	75597580	75606813	1	9234	12910.5039	3070	n
1_1_MACS_peak_3895_lociStitched_lociStitched	chr1	244995964	245000208	1	4245	12909.8236	3071	n
1_2_MACS_peak_29219_lociStitched_lociStitched	chr5	52094046	52108151	1	14106	12906.075	3072	n
1_2_MACS_peak_9898_lociStitched_lociStitched	chr13	31189187	31202528	1	13342	12902.0811	3073	n
1_1_MACS_peak_27826_lociStitched_lociStitched	chr4	39043721	39048859	1	5139	12900.4904	3074	n
1_2_MACS_peak_7325_lociStitched_lociStitched	chr11	96063583	96076929	1	13347	12897.5744	3075	n
1_3_MACS_peak_15473_lociStitched_lociStitched	chr17	29041439	29059687	1	18249	12895.8616	3076	n
1_2_MACS_peak_5884_lociStitched_lociStitched	chr11	2948838	2967660	1	18823	12893.07	3077	n
1_1_MACS_peak_9403_lociStitched_lociStitched	chr12	112210404	112216417	1	6014	12891.872	3078	n
1_2_MACS_peak_25022_lociStitched_lociStitched	chr22	47210749	47231407	1	20659	12888.5262	3079	n
1_1_MACS_peak_23851_lociStitched_lociStitched	chr21	33102608	33106534	1	3927	12886.3098	3080	n
1_3_MACS_peak_11039_lociStitched_lociStitched	chr14	60557433	60575004	1	17572	12879.543	3081	n
1_1_MACS_peak_32923_lociStitched_lociStitched	chr6	158180896	158191271	1	10376	12879.525	3082	n
1_3_MACS_peak_23065_lociStitched_lociStitched	chr20	31152026	31173984	1	21959	12873.9754	3083	n
1_3_MACS_peak_2798_lociStitched_lociStitched	chr1	173976306	173993205	1	16900	12870.2784	3084	n
1_4_MACS_peak_28845_lociStitched_lociStitched	chr4	185765825	185783188	1	17364	12865.983	3085	n
1_2_MACS_peak_21846_lociStitched_lociStitched	chr2	197023115	197037352	1	14238	12864.5532	3086	n
1_1_MACS_peak_25293_lociStitched_lociStitched	chr3	14987138	14991283	1	4146	12843.2825	3087	n
1_5_MACS_peak_20875_lociStitched_lociStitched	chr2	100369745	100404620	1	34876	12840.975	3088	n
1_2_MACS_peak_2260_lociStitched_lociStitched	chr1	150969315	150981975	1	12661	12839.772	3089	n
1_2_MACS_peak_3189_lociStitched_lociStitched	chr1	204070741	204087285	1	16545	12838.144	3090	n
1_4_MACS_peak_32955_lociStitched_lociStitched	chr6	159073798	159090251	1	16454	12834.9853	3091	n
1_2_MACS_peak_21251_lociStitched_lociStitched	chr2	129064006	129080928	1	16923	12833.6448	3092	n
1_2_MACS_peak_14755_lociStitched_lociStitched	chr16	89162822	89186595	1	23774	12830.2881	3093	n
1_3_MACS_peak_8299_lociStitched_lociStitched	chr12	29392797	29410248	1	17452	12819.5046	3094	n
1_1_MACS_peak_25036_lociStitched_lociStitched	chr22	50218797	50223395	1	4599	12816.4652	3095	n
1_1_MACS_peak_9045_lociStitched_lociStitched	chr12	93769233	93773925	1	4693	12814.7904	3096	n
1_3_MACS_peak_26759_lociStitched_lociStitched	chr3	149211128	149229353	1	18226	12810.3525	3097	n
1_1_MACS_peak_27458_lociStitched_lociStitched	chr4	1034523	1045123	1	10601	12809.04	3098	n
1_3_MACS_peak_30079_lociStitched_lociStitched	chr5	138922677	138942966	1	20290	12808.4457	3099	n
1_3_MACS_peak_33056_lociStitched_lociStitched	chr6	166996376	167014271	1	17896	12794.925	3100	n
1_2_MACS_peak_16941_lociStitched_lociStitched	chr18	321197	338719	1	17523	12792.8122	3101	n
1_3_MACS_peak_2600_lociStitched_lociStitched	chr1	161456744	161477767	1	21024	12784.0863	3102	n
1_2_MACS_peak_26539_lociStitched_lociStitched	chr3	129022929	129036644	1	13716	12776.894	3103	n
1_1_MACS_peak_15672_lociStitched_lociStitched	chr17	37791566	37799949	1	8384	12767.309	3104	n
1_2_MACS_peak_15707_lociStitched_lociStitched	chr17	38598639	38605917	1	7279	12766.3398	3105	n
1_4_MACS_peak_23423_lociStitched_lociStitched	chr20	46355057	46379630	1	24574	12765.6735	3106	n
1_1_MACS_peak_10645_lociStitched_lociStitched	chr14	21569664	21576058	1	6395	12764.3422	3107	n
1_5_MACS_peak_32341_lociStitched_lociStitched	chr6	113949912	113976219	1	26308	12764.1564	3108	n
1_1_MACS_peak_824_lociStitched_lociStitched	chr1	29208637	29215200	1	6564	12763.7224	3109	n
1_2_MACS_peak_29767_lociStitched_lociStitched	chr5	109023905	109032104	1	8200	12761.7435	3110	n
1_4_MACS_peak_2893_lociStitched_lociStitched	chr1	182160816	182183445	1	22630	12753.7044	3111	n
1_2_MACS_peak_29958_lociStitched_lociStitched	chr5	131829524	131837850	1	8327	12752.9342	3112	n
1_2_MACS_peak_26675_lociStitched_lociStitched	chr3	141201877	141218782	1	16906	12741.2985	3113	n
1_1_MACS_peak_29659_lociStitched_lociStitched	chr5	90674356	90680797	1	6442	12735.7893	3114	n
1_3_MACS_peak_2465_lociStitched_lociStitched	chr1	156658903	156677095	1	18193	12732.5808	3115	n
1_4_MACS_peak_10092_lociStitched_lociStitched	chr13	45885292	45909489	1	24198	12730.0417	3116	n
1_1_MACS_peak_30349_lociStitched_lociStitched	chr5	154236220	154240839	1	4620	12722.1117	3117	n
1_2_MACS_peak_16843_lociStitched_lociStitched	chr17	79667376	79680275	1	12900	12720.9938	3118	n
1_2_MACS_peak_37350_lociStitched_lociStitched	chr9	94181426	94191133	1	9708	12720.0528	3119	n
1_4_MACS_peak_35858_lociStitched_lociStitched	chr8	90837812	90859713	1	21902	12711.3404	3120	n
1_2_MACS_peak_24884_lociStitched_lociStitched	chr22	43004542	43012776	1	8235	12709.179	3121	n
1_1_MACS_peak_38094_lociStitched_lociStitched	chr9	132932979	132937167	1	4189	12695.5032	3122	n
1_3_MACS_peak_22931_lociStitched_lociStitched	chr20	21283023	21306795	1	23773	12689.4936	3123	n
1_2_MACS_peak_18514_lociStitched_lociStitched	chr19	19076968	19097775	1	20808	12686.0279	3124	n
1_1_MACS_peak_24312_lociStitched_lociStitched	chr22	20254342	20262523	1	8182	12678.9138	3125	n
1_2_MACS_peak_5345_lociStitched_lociStitched	chr10	99471390	99485098	1	13709	12678.5292	3126	n
1_1_MACS_peak_15330_lociStitched_lociStitched	chr17	19879204	19884615	1	5412	12673.1031	3127	n
1_2_MACS_peak_34331_lociStitched_lociStitched	chr7	100881861	100896500	1	14640	12672.9823	3128	n
1_2_MACS_peak_2499_lociStitched_lociStitched	chr1	158975098	158988233	1	13136	12668.7075	3129	n
1_2_MACS_peak_14784_lociStitched_lociStitched	chr16	89622959	89632913	1	9955	12666.465	3130	n
1_3_MACS_peak_34797_lociStitched_lociStitched	chr7	139929322	139955282	1	25961	12660.692	3131	n
1_2_MACS_peak_11005_lociStitched_lociStitched	chr14	56797875	56812673	1	14799	12659.689	3132	n
1_5_MACS_peak_13140_lociStitched_lociStitched	chr15	91096770	91124152	1	27383	12658.6986	3133	n
1_5_MACS_peak_14909_lociStitched_lociStitched	chr17	2693477	2718753	1	25277	12655.6932	3134	n
1_2_MACS_peak_14250_lociStitched_lociStitched	chr16	58018170	58036271	1	18102	12645.3586	3135	n
1_1_MACS_peak_13451_lociStitched_lociStitched	chr16	3505920	3509739	1	3820	12644.709	3136	n
1_2_MACS_peak_17352_lociStitched_lociStitched	chr18	45816277	45827765	1	11489	12636.8	3137	n
1_1_MACS_peak_33239_lociStitched_lociStitched	chr7	4720710	4724261	1	3552	12633.7478	3138	n
1_3_MACS_peak_11394_lociStitched_lociStitched	chr14	75799227	75812080	1	12854	12628.0725	3139	n
1_2_MACS_peak_21173_lociStitched_lociStitched	chr2	119980207	119991181	1	10975	12624.4896	3140	n
1_1_MACS_peak_1232_lociStitched_lociStitched	chr1	45136182	45144336	1	8155	12621.5766	3141	n
1_2_MACS_peak_35295_lociStitched_lociStitched	chr8	25091152	25102706	1	11555	12616.968	3142	n
1_1_MACS_peak_3573_lociStitched_lociStitched	chr1	226369094	226375327	1	6234	12610.6056	3143	n
1_2_MACS_peak_3571_lociStitched_lociStitched	chr1	226296352	226311395	1	15044	12609.0426	3144	n
1_2_MACS_peak_5568_lociStitched_lociStitched	chr10	114133521	114151581	1	18061	12605.88	3145	n
1_4_MACS_peak_7837_lociStitched_lociStitched	chr12	2020332	2040469	1	20138	12605.762	3146	n
1_1_MACS_peak_631_lociStitched_lociStitched	chr1	24965651	24971101	1	5451	12603.125	3147	n
1_2_MACS_peak_2765_lociStitched_lociStitched	chr1	171704884	171714643	1	9760	12597.8931	3148	n
1_3_MACS_peak_24900_lociStitched_lociStitched	chr22	43251291	43264217	1	12927	12591.2166	3149	n
1_2_MACS_peak_32040_lociStitched_lociStitched	chr6	82517791	82530033	1	12243	12589.6728	3150	n
1_3_MACS_peak_29289_lociStitched_lociStitched	chr5	55961930	55984850	1	22921	12585.372	3151	n
1_1_MACS_peak_1629_lociStitched_lociStitched	chr1	84969773	84973432	1	3660	12579.2761	3152	n
1_1_MACS_peak_32110_lociStitched_lociStitched	chr6	90058575	90063643	1	5069	12573.708	3153	n
1_1_MACS_peak_24750_lociStitched_lociStitched	chr22	39092068	39098151	1	6084	12572.9527	3154	n
1_1_MACS_peak_36992_lociStitched_lociStitched	chr9	36485522	36489118	1	3597	12569.0988	3155	n
1_2_MACS_peak_6156_lociStitched_lociStitched	chr11	18335239	18346562	1	11324	12564.0008	3156	n
1_5_MACS_peak_34741_lociStitched_lociStitched	chr7	137680792	137717843	1	37052	12560.289	3157	n
1_4_MACS_peak_38462_lociStitched_lociStitched	chrX	19863675	19894446	1	30772	12557.6451	3158	n
1_1_MACS_peak_23694_lociStitched_lociStitched	chr20	61582698	61586741	1	4044	12557.1537	3159	n
1_2_MACS_peak_34718_lociStitched_lociStitched	chr7	135655386	135667872	1	12487	12555.9216	3160	n
1_1_MACS_peak_26514_lociStitched_lociStitched	chr3	128443946	128447908	1	3963	12538.1452	3161	n
1_1_MACS_peak_35595_lociStitched_lociStitched	chr8	53624993	53628345	1	3353	12535.8096	3162	n
1_4_MACS_peak_28485_lociStitched_lociStitched	chr4	129473662	129494970	1	21309	12529.104	3163	n
1_4_MACS_peak_27664_lociStitched_lociStitched	chr4	14856449	14891692	1	35244	12525.3622	3164	n
1_2_MACS_peak_8905_lociStitched_lociStitched	chr12	75864745	75879233	1	14489	12519.0808	3165	n
1_5_MACS_peak_251_lociStitched_lociStitched	chr1	11016482	11041348	1	24867	12515.0578	3166	n
1_3_MACS_peak_20717_lociStitched_lociStitched	chr2	85929497	85941842	1	12346	12512.892	3167	n
1_2_MACS_peak_20236_lociStitched_lociStitched	chr2	54188290	54199185	1	10896	12495.4755	3168	n
1_2_MACS_peak_2004_lociStitched_lociStitched	chr1	116518016	116524860	1	6845	12490.3	3169	n
1_1_MACS_peak_26920_lociStitched_lociStitched	chr3	160471837	160475960	1	4124	12487.7424	3170	n
1_1_MACS_peak_32638_lociStitched_lociStitched	chr6	139012508	139015384	1	2877	12485.5788	3171	n
1_3_MACS_peak_33576_lociStitched_lociStitched	chr7	30588072	30605229	1	17158	12478.2861	3172	n
1_2_MACS_peak_34639_lociStitched_lociStitched	chr7	129588400	129599419	1	11020	12471.3042	3173	n
1_1_MACS_peak_28463_lociStitched_lociStitched	chr4	125631103	125635210	1	4108	12458.9952	3174	n
1_4_MACS_peak_20289_lociStitched_lociStitched	chr2	57656168	57674435	1	18268	12450.7872	3175	n
1_2_MACS_peak_27457_lociStitched_lociStitched	chr4	990612	1009711	1	19100	12450.6381	3176	n
1_3_MACS_peak_15495_lociStitched_lociStitched	chr17	29634641	29649749	1	15109	12439.9272	3177	n
1_1_MACS_peak_34767_lociStitched_lociStitched	chr7	139042587	139046060	1	3474	12429.5197	3178	n
1_2_MACS_peak_2273_lociStitched_lociStitched	chr1	151282133	151301389	1	19257	12423.9712	3179	n
1_2_MACS_peak_26450_lociStitched_lociStitched	chr3	125308738	125315975	1	7238	12412.9024	3180	n
1_2_MACS_peak_29336_lociStitched_lociStitched	chr5	64328947	64339908	1	10962	12412.2364	3181	n
1_1_MACS_peak_23058_lociStitched_lociStitched	chr20	30943986	30947877	1	3892	12411.9009	3182	n
1_2_MACS_peak_28208_lociStitched_lociStitched	chr4	87926059	87937674	1	11616	12411.789	3183	n
1_5_MACS_peak_38649_lociStitched_lociStitched	chrX	46432215	46457756	1	25542	12405.2637	3184	n
1_2_MACS_peak_7557_lociStitched_lociStitched	chr11	118477861	118494151	1	16291	12398.319	3185	n
1_4_MACS_peak_38830_lociStitched_lociStitched	chrX	71317056	71347876	1	30821	12395.804	3186	n
1_4_MACS_peak_19437_lociStitched_lociStitched	chr19	58309315	58332131	1	22817	12389.088	3187	n
1_4_MACS_peak_10538_lociStitched_lociStitched	chr13	111589240	111610846	1	21607	12384.5592	3188	n
1_4_MACS_peak_31075_lociStitched_lociStitched	chr6	14798052	14824887	1	26836	12381.669	3189	n
1_2_MACS_peak_1643_lociStitched_lociStitched	chr1	85739313	85745992	1	6680	12377.5228	3190	n
1_2_MACS_peak_36785_lociStitched_lociStitched	chr9	6750000	6759870	1	9871	12376.98	3191	n
1_1_MACS_peak_20512_lociStitched_lociStitched	chr2	69868075	69872402	1	4328	12376.5181	3192	n
1_1_MACS_peak_30048_lociStitched_lociStitched	chr5	137687791	137690727	1	2937	12373.1848	3193	n
1_3_MACS_peak_4799_lociStitched_lociStitched	chr10	70844862	70863038	1	18177	12372.4032	3194	n
1_6_MACS_peak_10328_lociStitched_lociStitched	chr13	77509870	77541213	1	31344	12367.9478	3195	n
1_5_MACS_peak_34660_lociStitched_lociStitched	chr7	130903272	130935526	1	32255	12362.9582	3196	n
1_1_MACS_peak_28981_lociStitched_lociStitched	chr5	14869580	14873558	1	3979	12358.8504	3197	n
1_3_MACS_peak_16898_lociStitched_lociStitched	chr17	80548372	80563046	1	14675	12354.0406	3198	n
1_1_MACS_peak_23376_lociStitched_lociStitched	chr20	44596586	44602167	1	5582	12352.4273	3199	n
1_1_MACS_peak_18410_lociStitched_lociStitched	chr19	17412731	17417888	1	5158	12347.9208	3200	n
1_2_MACS_peak_12138_lociStitched_lociStitched	chr15	41031795	41042411	1	10617	12345.3464	3201	n
1_5_MACS_peak_5636_lociStitched_lociStitched	chr10	121438760	121468548	1	29789	12344.1472	3202	n
1_1_MACS_peak_964_lociStitched_lociStitched	chr1	33720397	33724408	1	4012	12341.847	3203	n
1_1_MACS_peak_32770_lociStitched_lociStitched	chr6	147522811	147526251	1	3441	12341.344	3204	n
1_2_MACS_peak_13371_lociStitched_lociStitched	chr16	2008573	2016304	1	7732	12340.9953	3205	n
1_1_MACS_peak_10596_lociStitched_lociStitched	chr13	115044523	115048624	1	4102	12338.6787	3206	n
1_5_MACS_peak_26597_lociStitched_lociStitched	chr3	133240456	133262102	1	21647	12338.22	3207	n
1_1_MACS_peak_1650_lociStitched_lociStitched	chr1	87169220	87172496	1	3277	12337.0884	3208	n
1_2_MACS_peak_25359_lociStitched_lociStitched	chr3	16917124	16928567	1	11444	12334.4097	3209	n
1_5_MACS_peak_20386_lociStitched_lociStitched	chr2	64486453	64526237	1	39785	12333.04	3210	n
1_4_MACS_peak_25583_lociStitched_lociStitched	chr3	40791233	40823043	1	31811	12332.737	3211	n
1_3_MACS_peak_2248_lociStitched_lociStitched	chr1	150721197	150739727	1	18531	12329.862	3212	n
1_2_MACS_peak_13751_lociStitched_lociStitched	chr16	20910453	20923753	1	13301	12329.1	3213	n
1_3_MACS_peak_31641_lociStitched_lociStitched	chr6	35994573	36002151	1	7579	12327.8904	3214	n
1_2_MACS_peak_24117_lociStitched_lociStitched	chr21	44523664	44530813	1	7150	12323.4462	3215	n
1_4_MACS_peak_19875_lociStitched_lociStitched	chr2	29287339	29314007	1	26669	12312.6156	3216	n
1_3_MACS_peak_35880_lociStitched_lociStitched	chr8	94888874	94901594	1	12721	12309.144	3217	n
1_4_MACS_peak_35088_lociStitched_lociStitched	chr8	8923404	8947743	1	24340	12303.3645	3218	n
1_1_MACS_peak_21340_lociStitched_lociStitched	chr2	136961893	136975222	1	13330	12302.667	3219	n
1_1_MACS_peak_13858_lociStitched_lociStitched	chr16	25267811	25272846	1	5036	12295.9735	3220	n
1_1_MACS_peak_33078_lociStitched_lociStitched	chr6	169612764	169617440	1	4677	12287.1252	3221	n
1_7_MACS_peak_33660_lociStitched_lociStitched	chr7	37702323	37746872	1	44550	12286.6142	3222	n
1_1_MACS_peak_38010_lociStitched_lociStitched	chr9	131445231	131449656	1	4426	12286.455	3223	n
1_2_MACS_peak_24152_lociStitched_lociStitched	chr21	45283721	45293698	1	9978	12282.6847	3224	n
1_3_MACS_peak_19029_lociStitched_lociStitched	chr19	47478221	47495324	1	17104	12281.6643	3225	n
1_3_MACS_peak_7465_lociStitched_lociStitched	chr11	113052865	113076103	1	23239	12278.9592	3226	n
1_1_MACS_peak_1898_lociStitched_lociStitched	chr1	110879741	110883542	1	3802	12275.3295	3227	n
1_6_MACS_peak_35555_lociStitched_lociStitched	chr8	48264640	48297684	1	33045	12272.5416	3228	n
1_2_MACS_peak_26562_lociStitched_lociStitched	chr3	129600800	129613571	1	12772	12269.0997	3229	n
1_3_MACS_peak_12292_lociStitched_lociStitched	chr15	51165357	51180917	1	15561	12269.06	3230	n
1_3_MACS_peak_28134_lociStitched_lociStitched	chr4	83932788	83953708	1	20921	12267.488	3231	n
1_6_MACS_peak_21971_lociStitched_lociStitched	chr2	204734931	204774786	1	39856	12267.369	3232	n
1_5_MACS_peak_24579_lociStitched_lociStitched	chr22	32598150	32629279	1	31130	12261.7131	3233	n
1_4_MACS_peak_33953_lociStitched_lociStitched	chr7	72269019	72290538	1	21520	12257.2224	3234	n
1_3_MACS_peak_27754_lociStitched_lociStitched	chr4	26274260	26304859	1	30600	12254.8995	3235	n
1_3_MACS_peak_14468_lociStitched_lociStitched	chr16	73145146	73166015	1	20870	12254.2768	3236	n
1_3_MACS_peak_30663_lociStitched_lociStitched	chr5	177996363	178018286	1	21924	12241.8032	3237	n
1_1_MACS_peak_21666_lociStitched_lociStitched	chr2	173415169	173422146	1	6978	12239.7511	3238	n
1_4_MACS_peak_16140_lociStitched_lociStitched	chr17	56581194	56597362	1	16169	12239.176	3239	n
1_1_MACS_peak_17719_lociStitched_lociStitched	chr19	795868	800028	1	4161	12237.056	3240	n
1_3_MACS_peak_11947_lociStitched_lociStitched	chr15	28370782	28398358	1	27577	12235.4712	3241	n
1_2_MACS_peak_37199_lociStitched_lociStitched	chr9	82185199	82199843	1	14645	12235.062	3242	n
1_4_MACS_peak_37136_lociStitched_lociStitched	chr9	75746304	75770275	1	23972	12234.7984	3243	n
1_5_MACS_peak_31195_lociStitched_lociStitched	chr6	18387041	18414411	1	27371	12234.39	3244	n
1_2_MACS_peak_19309_lociStitched_lociStitched	chr19	54598420	54607259	1	8840	12227.8726	3245	n
1_4_MACS_peak_21925_lociStitched_lociStitched	chr2	202102244	202127136	1	24893	12216.9936	3246	n
1_1_MACS_peak_28287_lociStitched_lociStitched	chr4	99180429	99183924	1	3496	12214.6755	3247	n
1_1_MACS_peak_4449_lociStitched_lociStitched	chr10	32216265	32219837	1	3573	12206.9528	3248	n
1_3_MACS_peak_10501_lociStitched_lociStitched	chr13	110775321	110792542	1	17222	12206.2448	3249	n
1_1_MACS_peak_14745_lociStitched_lociStitched	chr16	88875767	88880335	1	4569	12202.9552	3250	n
1_1_MACS_peak_12984_lociStitched_lociStitched	chr15	83477251	83480494	1	3244	12201.1389	3251	n
1_3_MACS_peak_9527_lociStitched_lociStitched	chr12	121121837	121138061	1	16225	12193.9584	3252	n
1_1_MACS_peak_697_lociStitched_lociStitched	chr1	26796057	26800664	1	4608	12183.2115	3253	n
1_6_MACS_peak_3026_lociStitched_lociStitched	chr1	192513476	192549109	1	35634	12182.9227	3254	n
1_6_MACS_peak_12473_lociStitched_lociStitched	chr15	59513213	59543788	1	30576	12178.0225	3255	n
1_6_MACS_peak_23732_lociStitched_lociStitched	chr21	15892141	15923143	1	31003	12177.5856	3256	n
1_3_MACS_peak_29095_lociStitched_lociStitched	chr5	36651264	36663266	1	12003	12177.2292	3257	n
1_3_MACS_peak_21870_lociStitched_lociStitched	chr2	198157570	198176395	1	18826	12168.48	3258	n
1_5_MACS_peak_1666_lociStitched_lociStitched	chr1	87667278	87693965	1	26688	12166.6033	3259	n
1_1_MACS_peak_31280_lociStitched_lociStitched	chr6	26122296	26127419	1	5124	12158.4159	3260	n
1_4_MACS_peak_35414_lociStitched_lociStitched	chr8	29993506	30020265	1	26760	12156.6137	3261	n
1_1_MACS_peak_19807_lociStitched_lociStitched	chr2	27650552	27655656	1	5105	12147.0096	3262	n
1_1_MACS_peak_26134_lociStitched_lociStitched	chr3	75479467	75485953	1	6487	12145.6836	3263	n
1_2_MACS_peak_29788_lociStitched_lociStitched	chr5	112248429	112260037	1	11609	12144.2896	3264	n
1_1_MACS_peak_988_lociStitched_lociStitched	chr1	35911037	35921896	1	10860	12143.6197	3265	n
1_2_MACS_peak_17187_lociStitched_lociStitched	chr18	19178582	19186250	1	7669	12139.9776	3266	n
1_2_MACS_peak_36916_lociStitched_lociStitched	chr9	33287819	33298955	1	11137	12132.672	3267	n
1_3_MACS_peak_18161_lociStitched_lociStitched	chr19	10915647	10942291	1	26645	12128.3488	3268	n
1_1_MACS_peak_17466_lociStitched_lociStitched	chr18	54313208	54320967	1	7760	12122.6616	3269	n
1_2_MACS_peak_34910_lociStitched_lociStitched	chr7	150477256	150486509	1	9254	12117.7288	3270	n
1_2_MACS_peak_34605_lociStitched_lociStitched	chr7	128502135	128510538	1	8404	12108.723	3271	n
1_3_MACS_peak_16478_lociStitched_lociStitched	chr17	71085683	71101312	1	15630	12104.6605	3272	n
1_2_MACS_peak_8882_lociStitched_lociStitched	chr12	69723397	69739251	1	15855	12104.529	3273	n
1_3_MACS_peak_33041_lociStitched_lociStitched	chr6	164116801	164136103	1	19303	12098.4936	3274	n
1_6_MACS_peak_12834_lociStitched_lociStitched	chr15	75396332	75424564	1	28233	12088.9424	3275	n
1_1_MACS_peak_15407_lociStitched_lociStitched	chr17	27307679	27315761	1	8083	12083.3982	3276	n
1_1_MACS_peak_29934_lociStitched_lociStitched	chr5	131130118	131133943	1	3826	12082.0275	3277	n
1_1_MACS_peak_1831_lociStitched_lociStitched	chr1	108740966	108744126	1	3161	12075.94	3278	n
1_2_MACS_peak_8815_lociStitched_lociStitched	chr12	66580293	66588454	1	8162	12075.0156	3279	n
1_3_MACS_peak_18978_lociStitched_lociStitched	chr19	46179821	46197764	1	17944	12073.8447	3280	n
1_4_MACS_peak_3838_lociStitched_lociStitched	chr1	241694128	241725054	1	30927	12073.5104	3281	n
1_1_MACS_peak_34872_lociStitched_lociStitched	chr7	148841418	148846192	1	4775	12072.9686	3282	n
1_1_MACS_peak_22063_lociStitched_lociStitched	chr2	210865089	210875051	1	9963	12066.9706	3283	n
1_1_MACS_peak_14733_lociStitched_lociStitched	chr16	88715377	88718691	1	3315	12058.9832	3284	n
1_2_MACS_peak_30051_lociStitched_lociStitched	chr5	137793580	137802451	1	8872	12056.5761	3285	n
1_4_MACS_peak_33518_lociStitched_lociStitched	chr7	28119662	28144064	1	24403	12054.588	3286	n
1_2_MACS_peak_37308_lociStitched_lociStitched	chr9	92322807	92337679	1	14873	12050.7816	3287	n
1_2_MACS_peak_10396_lociStitched_lociStitched	chr13	98081418	98087929	1	6512	12050.5588	3288	n
1_1_MACS_peak_13754_lociStitched_lociStitched	chr16	21310834	21315590	1	4757	12050.2772	3289	n
1_1_MACS_peak_8666_lociStitched_lociStitched	chr12	56613823	56619158	1	5336	12049.0975	3290	n
1_2_MACS_peak_23328_lociStitched_lociStitched	chr20	42832974	42840926	1	7953	12044.8944	3291	n
1_1_MACS_peak_352_lociStitched_lociStitched	chr1	15849435	15854370	1	4936	12044.361	3292	n
1_4_MACS_peak_31296_lociStitched_lociStitched	chr6	26294370	26323210	1	28841	12040.7	3293	n
1_3_MACS_peak_28856_lociStitched_lociStitched	chr4	186316465	186334741	1	18277	12038.4012	3294	n
1_2_MACS_peak_14264_lociStitched_lociStitched	chr16	58661426	58673317	1	11892	12034.8811	3295	n
1_3_MACS_peak_1874_lociStitched_lociStitched	chr1	110304066	110336725	1	32660	12028.3097	3296	n
1_1_MACS_peak_38507_lociStitched_lociStitched	chrX	24166354	24169956	1	3603	12025.6372	3297	n
1_3_MACS_peak_6551_lociStitched_lociStitched	chr11	60676514	60688469	1	11956	12020.7525	3298	n
1_4_MACS_peak_1755_lociStitched_lociStitched	chr1	95176651	95201750	1	25100	12017.4012	3299	n
1_4_MACS_peak_3673_lociStitched_lociStitched	chr1	230280442	230300122	1	19681	12016.608	3300	n
1_1_MACS_peak_17714_lociStitched_lociStitched	chr19	659006	664523	1	5518	12014.9226	3301	n
1_1_MACS_peak_5364_lociStitched_lociStitched	chr10	101378495	101382488	1	3994	12011.7426	3302	n
1_3_MACS_peak_5668_lociStitched_lociStitched	chr10	124220031	124234447	1	14417	12009.9696	3303	n
1_1_MACS_peak_33978_lociStitched_lociStitched	chr7	73129393	73134670	1	5278	12004.6473	3304	n
1_4_MACS_peak_37151_lociStitched_lociStitched	chr9	78483341	78508077	1	24737	12004.3808	3305	n
1_1_MACS_peak_33900_lociStitched_lociStitched	chr7	65443536	65448187	1	4652	12002.8357	3306	n
1_4_MACS_peak_23304_lociStitched_lociStitched	chr20	39566472	39592196	1	25725	11997.6736	3307	n
1_4_MACS_peak_2659_lociStitched_lociStitched	chr1	165639853	165668568	1	28716	11994.2555	3308	n
1_1_MACS_peak_35758_lociStitched_lociStitched	chr8	74788655	74793338	1	4684	11990.8215	3309	n
1_1_MACS_peak_13367_lociStitched_lociStitched	chr16	1875022	1878433	1	3412	11990.0061	3310	n
1_2_MACS_peak_17703_lociStitched_lociStitched	chr19	484521	490358	1	5838	11988.6143	3311	n
1_6_MACS_peak_4606_lociStitched_lociStitched	chr10	49704448	49728937	1	24490	11987.3655	3312	n
1_2_MACS_peak_8_lociStitched_lociStitched	chr1	933613	950865	1	17253	11986.6896	3313	n
1_1_MACS_peak_32456_lociStitched_lociStitched	chr6	127587058	127589994	1	2937	11984.1648	3314	n
1_1_MACS_peak_16173_lociStitched_lociStitched	chr17	57447547	57455789	1	8243	11979.747	3315	n
1_1_MACS_peak_10867_lociStitched_lociStitched	chr14	50099451	50102822	1	3372	11979.5227	3316	n
1_1_MACS_peak_9035_lociStitched_lociStitched	chr12	93320092	93324331	1	4240	11978.1423	3317	n
1_6_MACS_peak_27806_lociStitched_lociStitched	chr4	38744645	38772223	1	27579	11977.1254	3318	n
1_1_MACS_peak_20200_lociStitched_lociStitched	chr2	47401034	47404976	1	3943	11975.796	3319	n
1_1_MACS_peak_21908_lociStitched_lociStitched	chr2	201726754	201730948	1	4195	11953.3194	3320	n
1_2_MACS_peak_38233_lociStitched_lociStitched	chr9	139572631	139583112	1	10482	11947.2919	3321	n
1_1_MACS_peak_18541_lociStitched_lociStitched	chr19	19698663	19710415	1	11753	11943.5576	3322	n
1_2_MACS_peak_26668_lociStitched_lociStitched	chr3	141048660	141066905	1	18246	11939.528	3323	n
1_1_MACS_peak_26102_lociStitched_lociStitched	chr3	71629905	71634825	1	4921	11937.888	3324	n
1_1_MACS_peak_28489_lociStitched_lociStitched	chr4	129730223	129734389	1	4167	11936.0066	3325	n
1_2_MACS_peak_7490_lociStitched_lociStitched	chr11	115615609	115633166	1	17558	11924.7144	3326	n
1_1_MACS_peak_35850_lociStitched_lociStitched	chr8	90768899	90772437	1	3539	11919.8758	3327	n
1_3_MACS_peak_32062_lociStitched_lociStitched	chr6	84568840	84584557	1	15718	11896.1973	3328	n
1_3_MACS_peak_14721_lociStitched_lociStitched	chr16	88265438	88281764	1	16327	11886.9606	3329	n
1_3_MACS_peak_27288_lociStitched_lociStitched	chr3	192633919	192652777	1	18859	11886.1974	3330	n
1_1_MACS_peak_20775_lociStitched_lociStitched	chr2	88925520	88929345	1	3826	11885.04	3331	n
1_1_MACS_peak_17933_lociStitched_lociStitched	chr19	4865999	4871579	1	5581	11881.494	3332	n
1_3_MACS_peak_36088_lociStitched_lociStitched	chr8	105337433	105354387	1	16955	11881.3632	3333	n
1_3_MACS_peak_17553_lociStitched_lociStitched	chr18	60381610	60400216	1	18607	11878.0704	3334	n
1_3_MACS_peak_27887_lociStitched_lociStitched	chr4	41921992	41941904	1	19913	11875.5168	3335	n
1_3_MACS_peak_37846_lociStitched_lociStitched	chr9	125578198	125591784	1	13587	11871.4468	3336	n
1_4_MACS_peak_19532_lociStitched_lociStitched	chr2	8713552	8738934	1	25383	11868.6232	3337	n
1_2_MACS_peak_14023_lociStitched_lociStitched	chr16	30769557	30788026	1	18470	11851.5573	3338	n
1_1_MACS_peak_2877_lociStitched_lociStitched	chr1	181055066	181060269	1	5204	11850.8731	3339	n
1_1_MACS_peak_14437_lociStitched_lociStitched	chr16	71927332	71931302	1	3971	11839.334	3340	n
1_4_MACS_peak_7339_lociStitched_lociStitched	chr11	102447851	102472003	1	24153	11836.8952	3341	n
1_2_MACS_peak_20195_lociStitched_lociStitched	chr2	47258544	47268731	1	10188	11835.2566	3342	n
1_4_MACS_peak_633_lociStitched_lociStitched	chr1	25053501	25073933	1	20433	11830.128	3343	n
1_4_MACS_peak_32288_lociStitched_lociStitched	chr6	111426290	111445449	1	19160	11828.7666	3344	n
1_5_MACS_peak_37316_lociStitched_lociStitched	chr9	92745772	92762956	1	17185	11827.7472	3345	n
1_1_MACS_peak_34328_lociStitched_lociStitched	chr7	100858972	100862556	1	3585	11826.8416	3346	n
1_2_MACS_peak_23503_lociStitched_lociStitched	chr20	48718921	48733419	1	14499	11823.119	3347	n
1_4_MACS_peak_9942_lociStitched_lociStitched	chr13	33678692	33714845	1	36154	11822.031	3348	n
1_1_MACS_peak_37991_lociStitched_lociStitched	chr9	130887088	130891861	1	4774	11816.9934	3349	n
1_2_MACS_peak_3471_lociStitched_lociStitched	chr1	222160026	222172474	1	12449	11815.6416	3350	n
1_2_MACS_peak_25040_lociStitched_lociStitched	chr22	50322466	50331779	1	9314	11815.4031	3351	n
1_8_MACS_peak_31256_lociStitched_lociStitched	chr6	25435302	25465087	1	29786	11812.731	3352	n
1_4_MACS_peak_10795_lociStitched_lociStitched	chr14	32936893	32965040	1	28148	11804.8518	3353	n
1_3_MACS_peak_27552_lociStitched_lociStitched	chr4	6257603	6272819	1	15217	11804.5728	3354	n
1_2_MACS_peak_29955_lociStitched_lociStitched	chr5	131790934	131803215	1	12282	11800.8129	3355	n
1_2_MACS_peak_32448_lociStitched_lociStitched	chr6	126268717	126281208	1	12492	11800.2477	3356	n
1_2_MACS_peak_11885_lociStitched_lociStitched	chr14	105281031	105294406	1	13376	11798.0875	3357	n
1_2_MACS_peak_1495_lociStitched_lociStitched	chr1	63142039	63157073	1	15035	11792.6696	3358	n
1_1_MACS_peak_31186_lociStitched_lociStitched	chr6	18260441	18265776	1	5336	11791.417	3359	n
1_4_MACS_peak_27107_lociStitched_lociStitched	chr3	183186726	183210354	1	23629	11785.6464	3360	n
1_1_MACS_peak_24841_lociStitched_lociStitched	chr22	41808080	41811375	1	3296	11775.671	3361	n
1_1_MACS_peak_32023_lociStitched_lociStitched	chr6	79785589	79789419	1	3831	11769.59	3362	n
1_3_MACS_peak_12142_lociStitched_lociStitched	chr15	41055254	41069527	1	14274	11768.0885	3363	n
1_5_MACS_peak_29604_lociStitched_lociStitched	chr5	86292842	86316983	1	24142	11766.3234	3364	n
1_2_MACS_peak_3593_lociStitched_lociStitched	chr1	227048949	227060683	1	11735	11765.6818	3365	n
1_1_MACS_peak_21791_lociStitched_lociStitched	chr2	191744111	191748199	1	4089	11762.4024	3366	n
1_1_MACS_peak_38971_lociStitched_lociStitched	chrX	118107275	118113206	1	5932	11756.4282	3367	n
1_4_MACS_peak_15332_lociStitched_lociStitched	chr17	19962445	19980576	1	18132	11756.1404	3368	n
1_1_MACS_peak_30830_lociStitched_lociStitched	chr6	5081160	5088583	1	7424	11752.8359	3369	n
1_4_MACS_peak_2818_lociStitched_lociStitched	chr1	178023873	178042486	1	18614	11752.2482	3370	n
1_2_MACS_peak_29677_lociStitched_lociStitched	chr5	94955115	94968873	1	13759	11752.0836	3371	n
1_2_MACS_peak_37146_lociStitched_lociStitched	chr9	77696033	77704856	1	8824	11750.4714	3372	n
1_2_MACS_peak_24758_lociStitched_lociStitched	chr22	39265626	39276125	1	10500	11747.3311	3373	n
1_2_MACS_peak_14591_lociStitched_lociStitched	chr16	83972576	83991326	1	18751	11745	3374	n
1_1_MACS_peak_12493_lociStitched_lociStitched	chr15	59977085	59982779	1	5695	11741.028	3375	n
1_2_MACS_peak_29_lociStitched_lociStitched	chr1	1332981	1339909	1	6929	11738.1104	3376	n
1_3_MACS_peak_16982_lociStitched_lociStitched	chr18	2959405	2982128	1	22724	11727.3403	3377	n
1_4_MACS_peak_29373_lociStitched_lociStitched	chr5	66584106	66612354	1	28249	11720.0952	3378	n
1_1_MACS_peak_3623_lociStitched_lociStitched	chr1	228870289	228874109	1	3821	11719.76	3379	n
1_1_MACS_peak_32176_lociStitched_lociStitched	chr6	106530495	106538811	1	8317	11719.7388	3380	n
1_5_MACS_peak_27160_lociStitched_lociStitched	chr3	184455185	184486441	1	31257	11717.8744	3381	n
1_3_MACS_peak_15476_lociStitched_lociStitched	chr17	29135412	29153085	1	17674	11717.199	3382	n
1_2_MACS_peak_29210_lociStitched_lociStitched	chr5	49961183	49968857	1	7675	11715.8958	3383	n
1_4_MACS_peak_29025_lociStitched_lociStitched	chr5	17355499	17383606	1	28108	11714.9976	3384	n
1_3_MACS_peak_22883_lociStitched_lociStitched	chr20	19229279	19244832	1	15554	11714.5196	3385	n
1_1_MACS_peak_25448_lociStitched_lociStitched	chr3	28388394	28391612	1	3219	11712.2328	3386	n
1_3_MACS_peak_30234_lociStitched_lociStitched	chr5	148513046	148535807	1	22762	11705.9823	3387	n
1_1_MACS_peak_5051_lociStitched_lociStitched	chr10	79969908	79979502	1	9595	11703.7206	3388	n
1_2_MACS_peak_29539_lociStitched_lociStitched	chr5	78268404	78282397	1	13994	11700.9466	3389	n
1_8_MACS_peak_16951_lociStitched_lociStitched	chr18	452366	490734	1	38369	11698.4032	3390	n
1_2_MACS_peak_3046_lociStitched_lociStitched	chr1	198125184	198131997	1	6814	11693.8332	3391	n
1_2_MACS_peak_28883_lociStitched_lociStitched	chr5	440432	449449	1	9018	11691.4422	3392	n
1_3_MACS_peak_2375_lociStitched_lociStitched	chr1	154591342	154601139	1	9798	11689.7804	3393	n
1_4_MACS_peak_3324_lociStitched_lociStitched	chr1	209920638	209944310	1	23673	11665.5616	3394	n
1_3_MACS_peak_10263_lociStitched_lociStitched	chr13	52157206	52175251	1	18046	11658.8745	3395	n
1_1_MACS_peak_3485_lociStitched_lociStitched	chr1	223347492	223355942	1	8451	11648.325	3396	n
1_3_MACS_peak_14917_lociStitched_lociStitched	chr17	2892437	2920723	1	28287	11648.1748	3397	n
1_3_MACS_peak_38968_lociStitched_lociStitched	chrX	117850645	117865963	1	15319	11644.7436	3398	n
1_3_MACS_peak_35958_lociStitched_lociStitched	chr8	98067064	98089214	1	22151	11639.825	3399	n
1_1_MACS_peak_13634_lociStitched_lociStitched	chr16	14722869	14728313	1	5445	11637.0944	3400	n
1_4_MACS_peak_6469_lociStitched_lociStitched	chr11	57243366	57267907	1	24542	11632.434	3401	n
1_3_MACS_peak_15679_lociStitched_lociStitched	chr17	38108369	38131340	1	22972	11630.2173	3402	n
1_2_MACS_peak_23107_lociStitched_lociStitched	chr20	33290945	33298438	1	7494	11615.6486	3403	n
1_2_MACS_peak_5825_lociStitched_lociStitched	chr11	574807	589765	1	14959	11610.3996	3404	n
1_4_MACS_peak_19829_lociStitched_lociStitched	chr2	28495108	28520289	1	25182	11608.441	3405	n
1_3_MACS_peak_507_lociStitched_lociStitched	chr1	20913053	20932067	1	19015	11606.1456	3406	n
1_1_MACS_peak_643_lociStitched_lociStitched	chr1	25252940	25260585	1	7646	11605.8745	3407	n
1_3_MACS_peak_10130_lociStitched_lociStitched	chr13	47168908	47183641	1	14734	11605.1841	3408	n
1_2_MACS_peak_31455_lociStitched_lociStitched	chr6	31321851	31333009	1	11159	11596.5094	3409	n
1_2_MACS_peak_7442_lociStitched_lociStitched	chr11	111793649	111812263	1	18615	11594.6606	3410	n
1_7_MACS_peak_11849_lociStitched_lociStitched	chr14	103882294	103910694	1	28401	11592.88	3411	n
1_1_MACS_peak_465_lociStitched_lociStitched	chr1	19637263	19643175	1	5913	11583.9728	3412	n
1_1_MACS_peak_30068_lociStitched_lociStitched	chr5	138606362	138612297	1	5936	11583.933	3413	n
1_1_MACS_peak_7510_lociStitched_lociStitched	chr11	116966815	116970471	1	3657	11581.8424	3414	n
1_2_MACS_peak_28731_lociStitched_lociStitched	chr4	169357392	169376295	1	18904	11576.1972	3415	n
1_1_MACS_peak_26496_lociStitched_lociStitched	chr3	127537566	127543842	1	6277	11573.5716	3416	n
1_1_MACS_peak_3790_lociStitched_lociStitched	chr1	235242024	235249604	1	7581	11571.628	3417	n
1_1_MACS_peak_36009_lociStitched_lociStitched	chr8	101320382	101323352	1	2971	11570.823	3418	n
1_1_MACS_peak_19913_lociStitched_lociStitched	chr2	32485359	32492732	1	7374	11570.4489	3419	n
1_3_MACS_peak_28570_lociStitched_lociStitched	chr4	141709942	141731778	1	21837	11568.7128	3420	n
1_2_MACS_peak_4366_lociStitched_lociStitched	chr10	27143793	27151175	1	7383	11564.6412	3421	n
1_3_MACS_peak_32397_lociStitched_lociStitched	chr6	119457722	119481778	1	24057	11561.3136	3422	n
1_2_MACS_peak_25718_lociStitched_lociStitched	chr3	46733770	46744361	1	10592	11560.0765	3423	n
1_4_MACS_peak_37100_lociStitched_lociStitched	chr9	74289990	74309126	1	19137	11560.0576	3424	n
1_1_MACS_peak_23308_lociStitched_lociStitched	chr20	39656287	39659532	1	3246	11559.6635	3425	n
1_6_MACS_peak_6508_lociStitched_lociStitched	chr11	59304086	59334328	1	30243	11558.4924	3426	n
1_3_MACS_peak_26507_lociStitched_lociStitched	chr3	128326279	128344026	1	17748	11555.0717	3427	n
1_2_MACS_peak_12787_lociStitched_lociStitched	chr15	74273795	74290758	1	16964	11553.4993	3428	n
1_2_MACS_peak_10160_lociStitched_lociStitched	chr13	48795123	48810369	1	15247	11544.2712	3429	n
1_2_MACS_peak_7449_lociStitched_lociStitched	chr11	111949163	111958662	1	9500	11544.1347	3430	n
1_4_MACS_peak_12122_lociStitched_lociStitched	chr15	40659453	40682513	1	23061	11539.224	3431	n
1_3_MACS_peak_17726_lociStitched_lociStitched	chr19	843122	864567	1	21446	11535.2655	3432	n
1_2_MACS_peak_3119_lociStitched_lociStitched	chr1	201549698	201563609	1	13912	11532.219	3433	n
1_2_MACS_peak_30109_lociStitched_lociStitched	chr5	139691120	139705782	1	14663	11528.7306	3434	n
1_5_MACS_peak_28527_lociStitched_lociStitched	chr4	140127237	140149669	1	22433	11523.3184	3435	n
1_6_MACS_peak_11646_lociStitched_lociStitched	chr14	92851711	92885174	1	33464	11521.3109	3436	n
1_2_MACS_peak_27185_lociStitched_lociStitched	chr3	185811064	185829125	1	18062	11519.3058	3437	n
1_4_MACS_peak_4751_lociStitched_lociStitched	chr10	64892196	64916149	1	23954	11518.9977	3438	n
1_2_MACS_peak_35253_lociStitched_lociStitched	chr8	22829601	22842580	1	12980	11509.7772	3439	n
1_2_MACS_peak_26949_lociStitched_lociStitched	chr3	169661944	169674628	1	12685	11506.9248	3440	n
1_1_MACS_peak_5360_lociStitched_lociStitched	chr10	100202391	100207769	1	5379	11504.0798	3441	n
1_2_MACS_peak_37889_lociStitched_lociStitched	chr9	127625562	127633823	1	8262	11497.6598	3442	n
1_1_MACS_peak_27837_lociStitched_lociStitched	chr4	39638674	39643316	1	4643	11493.592	3443	n
1_2_MACS_peak_30600_lociStitched_lociStitched	chr5	176726462	176735482	1	9021	11489.676	3444	n
1_2_MACS_peak_5680_lociStitched_lociStitched	chr10	125750915	125761899	1	10985	11470.5912	3445	n
1_2_MACS_peak_26622_lociStitched_lociStitched	chr3	136574804	136582391	1	7588	11466.9918	3446	n
1_2_MACS_peak_1833_lociStitched_lociStitched	chr1	109093610	109104202	1	10593	11462.6624	3447	n
1_1_MACS_peak_14516_lociStitched_lociStitched	chr16	75680283	75684460	1	4178	11460.0172	3448	n
1_3_MACS_peak_27181_lociStitched_lociStitched	chr3	185646166	185661898	1	15733	11457.6156	3449	n
1_3_MACS_peak_22459_lociStitched_lociStitched	chr2	238028135	238042208	1	14074	11456.8293	3450	n
1_2_MACS_peak_28502_lociStitched_lociStitched	chr4	139150989	139164009	1	13021	11456.298	3451	n
1_1_MACS_peak_2675_lociStitched_lociStitched	chr1	166807108	166810930	1	3823	11451.8586	3452	n
1_4_MACS_peak_20211_lociStitched_lociStitched	chr2	48332948	48354122	1	21175	11450.8992	3453	n
1_1_MACS_peak_38638_lociStitched_lociStitched	chrX	44730953	44734611	1	3659	11448.4426	3454	n
1_3_MACS_peak_27738_lociStitched_lociStitched	chr4	25843986	25865573	1	21588	11447.5861	3455	n
1_2_MACS_peak_25977_lociStitched_lociStitched	chr3	57675839	57693141	1	17303	11447.0032	3456	n
1_1_MACS_peak_30538_lociStitched_lociStitched	chr5	172482142	172485702	1	3561	11442.552	3457	n
1_2_MACS_peak_36987_lociStitched_lociStitched	chr9	36189688	36209480	1	19793	11439.776	3458	n
1_2_MACS_peak_18037_lociStitched_lociStitched	chr19	7738526	7747812	1	9287	11438.4948	3459	n
1_1_MACS_peak_11687_lociStitched_lociStitched	chr14	93470332	93482182	1	11851	11437.62	3460	n
1_2_MACS_peak_24506_lociStitched_lociStitched	chr22	30273062	30284077	1	11016	11435.773	3461	n
1_2_MACS_peak_27517_lociStitched_lociStitched	chr4	3068623	3078282	1	9660	11434.3242	3462	n
1_5_MACS_peak_16095_lociStitched_lociStitched	chr17	54857035	54875736	1	18702	11430.0512	3463	n
1_1_MACS_peak_2408_lociStitched_lociStitched	chr1	155291518	155295769	1	4252	11426.688	3464	n
1_4_MACS_peak_13_lociStitched_lociStitched	chr1	993970	1016152	1	22183	11425.9482	3465	n
1_1_MACS_peak_16846_lociStitched_lociStitched	chr17	79788957	79793173	1	4217	11424.9384	3466	n
1_2_MACS_peak_602_lociStitched_lociStitched	chr1	24069013	24075488	1	6476	11423.8425	3467	n
1_3_MACS_peak_8185_lociStitched_lociStitched	chr12	16499629	16512809	1	13181	11409.926	3468	n
1_5_MACS_peak_32519_lociStitched_lociStitched	chr6	134537216	134570141	1	32926	11408.5125	3469	n
1_4_MACS_peak_17550_lociStitched_lociStitched	chr18	60243235	60282705	1	39471	11406.83	3470	n
1_3_MACS_peak_7495_lociStitched_lociStitched	chr11	115788177	115814162	1	25986	11404.8165	3471	n
1_4_MACS_peak_37494_lociStitched_lociStitched	chr9	102341184	102373249	1	32066	11402.314	3472	n
1_2_MACS_peak_27419_lociStitched_lociStitched	chr3	197268709	197283552	1	14844	11397.9397	3473	n
1_3_MACS_peak_35725_lociStitched_lociStitched	chr8	67575689	67592950	1	17262	11387.0817	3474	n
1_2_MACS_peak_24061_lociStitched_lociStitched	chr21	42731797	42742661	1	10865	11386.5584	3475	n
1_2_MACS_peak_8852_lociStitched_lociStitched	chr12	69176554	69185369	1	8816	11384.5725	3476	n
1_2_MACS_peak_12634_lociStitched_lociStitched	chr15	66905649	66915328	1	9680	11380.5682	3477	n
1_2_MACS_peak_31343_lociStitched_lociStitched	chr6	27831502	27842611	1	11110	11378.9487	3478	n
1_1_MACS_peak_31782_lociStitched_lociStitched	chr6	42417411	42422700	1	5290	11375.5812	3479	n
1_3_MACS_peak_3414_lociStitched_lociStitched	chr1	218632549	218649107	1	16559	11370.3786	3480	n
1_1_MACS_peak_14035_lociStitched_lociStitched	chr16	30912493	30916543	1	4051	11369.97	3481	n
1_2_MACS_peak_31017_lociStitched_lociStitched	chr6	13298900	13309718	1	10819	11369.718	3482	n
1_1_MACS_peak_6428_lociStitched_lociStitched	chr11	47786683	47790700	1	4018	11365.2981	3483	n
1_3_MACS_peak_10067_lociStitched_lociStitched	chr13	45332423	45344924	1	12502	11364.6591	3484	n
1_3_MACS_peak_27261_lociStitched_lociStitched	chr3	188497612	188517176	1	19565	11360.8148	3485	n
1_3_MACS_peak_13609_lociStitched_lociStitched	chr16	12551630	12568341	1	16712	11358.4667	3486	n
1_6_MACS_peak_5254_lociStitched_lociStitched	chr10	95123241	95151651	1	28411	11358.318	3487	n
1_1_MACS_peak_26550_lociStitched_lociStitched	chr3	129241383	129251201	1	9819	11357.4624	3488	n
1_5_MACS_peak_38930_lociStitched_lociStitched	chrX	108585549	108606453	1	20905	11352.9624	3489	n
1_3_MACS_peak_23162_lociStitched_lociStitched	chr20	34755685	34775121	1	19437	11333.1316	3490	n
1_3_MACS_peak_5443_lociStitched_lociStitched	chr10	104263325	104272297	1	8973	11330.7388	3491	n
1_4_MACS_peak_32004_lociStitched_lociStitched	chr6	74276252	74308896	1	32645	11327.468	3492	n
1_3_MACS_peak_15081_lociStitched_lociStitched	chr17	7941931	7973361	1	31431	11327.372	3493	n
1_2_MACS_peak_14722_lociStitched_lociStitched	chr16	88296348	88310215	1	13868	11323.7922	3494	n
1_2_MACS_peak_35356_lociStitched_lociStitched	chr8	28630305	28640471	1	10167	11318.8244	3495	n
1_3_MACS_peak_20827_lociStitched_lociStitched	chr2	97270770	97290357	1	19588	11317.3686	3496	n
1_5_MACS_peak_29233_lociStitched_lociStitched	chr5	53876448	53914037	1	37590	11314.289	3497	n
1_2_MACS_peak_17926_lociStitched_lociStitched	chr19	4715122	4725439	1	10318	11305.3686	3498	n
1_2_MACS_peak_17875_lociStitched_lociStitched	chr19	3697856	3711261	1	13406	11303.096	3499	n
1_2_MACS_peak_23777_lociStitched_lociStitched	chr21	26930811	26941192	1	10382	11301.7947	3500	n
1_3_MACS_peak_17037_lociStitched_lociStitched	chr18	8603665	8624578	1	20914	11301.3852	3501	n
1_1_MACS_peak_4454_lociStitched_lociStitched	chr10	32342923	32346540	1	3618	11295.5293	3502	n
1_2_MACS_peak_8451_lociStitched_lociStitched	chr12	49411183	49423706	1	12524	11286.9799	3503	n
1_3_MACS_peak_17368_lociStitched_lociStitched	chr18	46301645	46318510	1	16866	11286.058	3504	n
1_2_MACS_peak_8508_lociStitched_lociStitched	chr12	51154507	51159798	1	5292	11285.703	3505	n
1_2_MACS_peak_14215_lociStitched_lociStitched	chr16	57018306	57035532	1	17227	11283.03	3506	n
1_4_MACS_peak_35572_lociStitched_lociStitched	chr8	48503803	48526073	1	22271	11275.301	3507	n
1_3_MACS_peak_14061_lociStitched_lociStitched	chr16	31263223	31279782	1	16560	11273.3672	3508	n
1_3_MACS_peak_33151_lociStitched_lociStitched	chr7	991676	1005709	1	14034	11272.7089	3509	n
1_3_MACS_peak_14442_lociStitched_lociStitched	chr16	72156662	72167171	1	10510	11271.9534	3510	n
1_1_MACS_peak_9882_lociStitched_lociStitched	chr13	30421402	30425288	1	3887	11270.1772	3511	n
1_3_MACS_peak_23313_lociStitched_lociStitched	chr20	39945117	39959790	1	14674	11267.3967	3512	n
1_2_MACS_peak_25863_lociStitched_lociStitched	chr3	51703163	51716588	1	13426	11260.89	3513	n
1_1_MACS_peak_8471_lociStitched_lociStitched	chr12	49757742	49762325	1	4584	11259.0561	3514	n
1_4_MACS_peak_34798_lociStitched_lociStitched	chr7	140003883	140027149	1	23267	11258.4174	3515	n
1_1_MACS_peak_3480_lociStitched_lociStitched	chr1	222986770	222993969	1	7200	11257.7962	3516	n
1_3_MACS_peak_4728_lociStitched_lociStitched	chr10	64251644	64266692	1	15049	11255.904	3517	n
1_4_MACS_peak_33250_lociStitched_lociStitched	chr7	5257346	5280847	1	23502	11252.2788	3518	n
1_1_MACS_peak_20354_lociStitched_lociStitched	chr2	62489433	62498801	1	9369	11248.1576	3519	n
1_2_MACS_peak_21620_lociStitched_lociStitched	chr2	169922330	169940235	1	17906	11247.921	3520	n
1_2_MACS_peak_27478_lociStitched_lociStitched	chr4	1852636	1864847	1	12212	11237.7833	3521	n
1_5_MACS_peak_11007_lociStitched_lociStitched	chr14	56831180	56862303	1	31124	11235.403	3522	n
1_3_MACS_peak_30229_lociStitched_lociStitched	chr5	148169511	148189435	1	19925	11235.1436	3523	n
1_1_MACS_peak_22838_lociStitched_lociStitched	chr20	10651370	10656102	1	4733	11230.4556	3524	n
1_1_MACS_peak_18544_lociStitched_lociStitched	chr19	19752145	19755384	1	3240	11228.6413	3525	n
1_3_MACS_peak_17479_lociStitched_lociStitched	chr18	55394472	55417718	1	23247	11225.4934	3526	n
1_2_MACS_peak_23901_lociStitched_lociStitched	chr21	34904986	34916789	1	11804	11224.653	3527	n
1_4_MACS_peak_14026_lociStitched_lociStitched	chr16	30813419	30826735	1	13317	11222.7248	3528	n
1_3_MACS_peak_2242_lociStitched_lociStitched	chr1	150576445	150593558	1	17114	11222.7054	3529	n
1_1_MACS_peak_17702_lociStitched_lociStitched	chr19	340335	345731	1	5397	11213.4276	3530	n
1_2_MACS_peak_9669_lociStitched_lociStitched	chr12	124935930	124951665	1	15736	11211.1875	3531	n
1_3_MACS_peak_7586_lociStitched_lociStitched	chr11	119226886	119240045	1	13160	11207.5203	3532	n
1_2_MACS_peak_35526_lociStitched_lociStitched	chr8	42122135	42136165	1	14031	11207.164	3533	n
1_2_MACS_peak_10242_lociStitched_lociStitched	chr13	51285935	51296886	1	10952	11205.0632	3534	n
1_5_MACS_peak_9383_lociStitched_lociStitched	chr12	111746849	111769778	1	22930	11198.5236	3535	n
1_4_MACS_peak_5697_lociStitched_lociStitched	chr10	126013471	126044284	1	30814	11197.4442	3536	n
1_3_MACS_peak_29990_lociStitched_lociStitched	chr5	133889851	133913768	1	23918	11195.5477	3537	n
1_2_MACS_peak_3725_lociStitched_lociStitched	chr1	233243286	233251819	1	8534	11194.4427	3538	n
1_1_MACS_peak_18146_lociStitched_lociStitched	chr19	10762698	10767159	1	4462	11191.7568	3539	n
1_3_MACS_peak_5403_lociStitched_lociStitched	chr10	102819826	102832762	1	12937	11188.3464	3540	n
1_4_MACS_peak_21176_lociStitched_lociStitched	chr2	120037168	120053073	1	15906	11187.577	3541	n
1_2_MACS_peak_23845_lociStitched_lociStitched	chr21	32708003	32717770	1	9768	11187.1218	3542	n
1_1_MACS_peak_30680_lociStitched_lociStitched	chr5	179124064	179128135	1	4072	11178.5589	3543	n
1_1_MACS_peak_6076_lociStitched_lociStitched	chr11	11862372	11865316	1	2945	11173.6576	3544	n
1_1_MACS_peak_24339_lociStitched_lociStitched	chr22	21354195	21357956	1	3762	11172.4266	3545	n
1_1_MACS_peak_8571_lociStitched_lociStitched	chr12	53439693	53448735	1	9043	11162.349	3546	n
1_3_MACS_peak_37607_lociStitched_lociStitched	chr9	112809920	112835507	1	25588	11158.4907	3547	n
1_3_MACS_peak_26354_lociStitched_lociStitched	chr3	120460340	120476204	1	15865	11155.5648	3548	n
1_1_MACS_peak_10740_lociStitched_lociStitched	chr14	24708615	24714122	1	5508	11143.4145	3549	n
1_2_MACS_peak_25898_lociStitched_lociStitched	chr3	52564659	52573785	1	9127	11142.846	3550	n
1_2_MACS_peak_31618_lociStitched_lociStitched	chr6	35264834	35282332	1	17499	11137.477	3551	n
1_3_MACS_peak_19_lociStitched_lociStitched	chr1	1134045	1149823	1	15779	11132.9568	3552	n
1_5_MACS_peak_8247_lociStitched_lociStitched	chr12	26468767	26495595	1	26829	11128.2544	3553	n
1_1_MACS_peak_5009_lociStitched_lociStitched	chr10	77187410	77193186	1	5777	11128.0416	3554	n
1_2_MACS_peak_12883_lociStitched_lociStitched	chr15	77468639	77482581	1	13943	11125.716	3555	n
1_4_MACS_peak_4202_lociStitched_lociStitched	chr10	14049627	14068916	1	19290	11123.9663	3556	n
1_3_MACS_peak_4925_lociStitched_lociStitched	chr10	74383765	74399813	1	16049	11122.8688	3557	n
1_2_MACS_peak_28504_lociStitched_lociStitched	chr4	139218808	139230116	1	11309	11122.5488	3558	n
1_2_MACS_peak_17126_lociStitched_lociStitched	chr18	12306492	12315045	1	8554	11122.3212	3559	n
1_4_MACS_peak_17977_lociStitched_lociStitched	chr19	6571518	6597860	1	26343	11118.9582	3560	n
1_2_MACS_peak_19258_lociStitched_lociStitched	chr19	52691539	52704765	1	13227	11117.7756	3561	n
1_1_MACS_peak_14036_lociStitched_lociStitched	chr16	30932433	30936769	1	4337	11112.3008	3562	n
1_3_MACS_peak_20160_lociStitched_lociStitched	chr2	46450141	46468959	1	18819	11108.2654	3563	n
1_2_MACS_peak_38175_lociStitched_lociStitched	chr9	136924127	136934516	1	10390	11107.9188	3564	n
1_2_MACS_peak_14308_lociStitched_lociStitched	chr16	67192590	67202100	1	9511	11107.68	3565	n
1_2_MACS_peak_30723_lociStitched_lociStitched	chr5	180610663	180620056	1	9394	11100.6474	3566	n
1_4_MACS_peak_21833_lociStitched_lociStitched	chr2	196416801	196445503	1	28703	11099.0634	3567	n
1_1_MACS_peak_9894_lociStitched_lociStitched	chr13	31037258	31040580	1	3323	11097.4732	3568	n
1_3_MACS_peak_31013_lociStitched_lociStitched	chr6	13255190	13276311	1	21122	11094.8613	3569	n
1_1_MACS_peak_36690_lociStitched_lociStitched	chr8	146051331	146055594	1	4264	11087.6367	3570	n
1_1_MACS_peak_5292_lociStitched_lociStitched	chr10	97802383	97805478	1	3096	11085.9805	3571	n
1_1_MACS_peak_23662_lociStitched_lociStitched	chr20	60639020	60643283	1	4264	11081.6685	3572	n
1_3_MACS_peak_8914_lociStitched_lociStitched	chr12	76361471	76374113	1	12643	11079.4488	3573	n
1_5_MACS_peak_1623_lociStitched_lociStitched	chr1	84830767	84874552	1	43786	11068.848	3574	n
1_4_MACS_peak_12376_lociStitched_lociStitched	chr15	53008429	53027464	1	19036	11066.949	3575	n
1_1_MACS_peak_6938_lociStitched_lociStitched	chr11	70243453	70247507	1	4055	11065.393	3576	n
1_3_MACS_peak_16522_lociStitched_lociStitched	chr17	72623660	72639769	1	16110	11062.0503	3577	n
1_5_MACS_peak_16011_lociStitched_lociStitched	chr17	47904812	47939377	1	34566	11060.8	3578	n
1_2_MACS_peak_11344_lociStitched_lociStitched	chr14	74954889	74961607	1	6719	11057.1562	3579	n
1_3_MACS_peak_28838_lociStitched_lociStitched	chr4	185702595	185716531	1	13937	11045.6736	3580	n
1_1_MACS_peak_18620_lociStitched_lociStitched	chr19	33862528	33866045	1	3518	11041.2698	3581	n
1_5_MACS_peak_4350_lociStitched_lociStitched	chr10	26762942	26781621	1	18680	11041.1569	3582	n
1_3_MACS_peak_29153_lociStitched_lociStitched	chr5	39501756	39528475	1	26720	11034.947	3583	n
1_4_MACS_peak_26402_lociStitched_lociStitched	chr3	122477345	122494054	1	16710	11034.6236	3584	n
1_3_MACS_peak_7136_lociStitched_lociStitched	chr11	76333656	76349262	1	15607	11033.442	3585	n
1_1_MACS_peak_19152_lociStitched_lociStitched	chr19	50092599	50097671	1	5073	11028.5568	3586	n
1_3_MACS_peak_7962_lociStitched_lociStitched	chr12	7638703	7666707	1	28005	11027.9752	3587	n
1_3_MACS_peak_14701_lociStitched_lociStitched	chr16	87884942	87906316	1	21375	11026.8466	3588	n
1_1_MACS_peak_22888_lociStitched_lociStitched	chr20	19737470	19741600	1	4131	11020.079	3589	n
1_1_MACS_peak_24307_lociStitched_lociStitched	chr22	20101960	20106176	1	4217	11019.7808	3590	n
1_1_MACS_peak_36281_lociStitched_lociStitched	chr8	125485281	125489370	1	4090	11018.6283	3591	n
1_2_MACS_peak_11986_lociStitched_lociStitched	chr15	31683154	31695129	1	11976	11014.605	3592	n
1_2_MACS_peak_194_lociStitched_lociStitched	chr1	9292778	9299006	1	6229	11011.7268	3593	n
1_1_MACS_peak_5596_lociStitched_lociStitched	chr10	118762680	118766656	1	3977	11008.7488	3594	n
1_1_MACS_peak_6925_lociStitched_lociStitched	chr11	69256958	69265878	1	8921	11005.496	3595	n
1_1_MACS_peak_6928_lociStitched_lociStitched	chr11	69451151	69459926	1	8776	10995.075	3596	n
1_2_MACS_peak_33402_lociStitched_lociStitched	chr7	20365494	20372292	1	6799	10993.0458	3597	n
1_1_MACS_peak_6593_lociStitched_lociStitched	chr11	61581632	61585255	1	3624	10988.1967	3598	n
1_1_MACS_peak_24847_lociStitched_lociStitched	chr22	42014275	42018644	1	4370	10988.035	3599	n
1_1_MACS_peak_16376_lociStitched_lociStitched	chr17	65372498	65375927	1	3430	10984.8015	3600	n
1_5_MACS_peak_1400_lociStitched_lociStitched	chr1	56915223	56945195	1	29973	10984.738	3601	n
1_2_MACS_peak_35759_lociStitched_lociStitched	chr8	74878080	74886210	1	8131	10984.443	3602	n
1_2_MACS_peak_8419_lociStitched_lociStitched	chr12	48098855	48109575	1	10721	10981.568	3603	n
1_2_MACS_peak_38594_lociStitched_lociStitched	chrX	40429207	40443446	1	14240	10981.1168	3604	n
1_3_MACS_peak_25889_lociStitched_lociStitched	chr3	52332128	52350591	1	18464	10979.9461	3605	n
1_3_MACS_peak_3635_lociStitched_lociStitched	chr1	229121570	229140032	1	18463	10973.8128	3606	n
1_3_MACS_peak_23118_lociStitched_lociStitched	chr20	33675822	33685022	1	9201	10973.76	3607	n
1_3_MACS_peak_37125_lociStitched_lociStitched	chr9	75139409	75173561	1	34153	10973.0376	3608	n
1_2_MACS_peak_35763_lociStitched_lociStitched	chr8	74901371	74909754	1	8384	10969.1555	3609	n
1_1_MACS_peak_24549_lociStitched_lociStitched	chr22	31738377	31744308	1	5932	10967.6052	3610	n
1_1_MACS_peak_14166_lociStitched_lociStitched	chr16	53163420	53166326	1	2907	10961.7226	3611	n
1_1_MACS_peak_5764_lociStitched_lociStitched	chr10	131933767	131937944	1	4178	10950.4232	3612	n
1_1_MACS_peak_17030_lociStitched_lociStitched	chr18	6252903	6259318	1	6416	10950.405	3613	n
1_2_MACS_peak_4362_lociStitched_lociStitched	chr10	27022674	27035109	1	12436	10940.313	3614	n
1_2_MACS_peak_20960_lociStitched_lociStitched	chr2	105940892	105947778	1	6887	10934.968	3615	n
1_4_MACS_peak_15560_lociStitched_lociStitched	chr17	33376771	33408285	1	31515	10929.0552	3616	n
1_4_MACS_peak_32721_lociStitched_lociStitched	chr6	144356636	144386386	1	29751	10927.175	3617	n
1_4_MACS_peak_4732_lociStitched_lociStitched	chr10	64286745	64307201	1	20457	10925.5496	3618	n
1_3_MACS_peak_9133_lociStitched_lociStitched	chr12	100959550	100973939	1	14390	10924.1288	3619	n
1_2_MACS_peak_18100_lociStitched_lociStitched	chr19	9894986	9904599	1	9614	10915.5615	3620	n
1_3_MACS_peak_13737_lociStitched_lociStitched	chr16	19701001	19717923	1	16923	10914.69	3621	n
1_1_MACS_peak_22711_lociStitched_lociStitched	chr20	3689783	3695740	1	5958	10911.4369	3622	n
1_3_MACS_peak_26665_lociStitched_lociStitched	chr3	141013225	141032204	1	18980	10905.3334	3623	n
1_2_MACS_peak_27758_lociStitched_lociStitched	chr4	26858322	26867482	1	9161	10902.232	3624	n
1_2_MACS_peak_15840_lociStitched_lociStitched	chr17	42172211	42190220	1	18010	10900.8477	3625	n
1_3_MACS_peak_3214_lociStitched_lociStitched	chr1	205461034	205484566	1	23533	10895.316	3626	n
1_1_MACS_peak_28618_lociStitched_lociStitched	chr4	148651955	148655764	1	3810	10890.6928	3627	n
1_1_MACS_peak_20030_lociStitched_lociStitched	chr2	39662006	39665750	1	3745	10886.0544	3628	n
1_8_MACS_peak_29002_lociStitched_lociStitched	chr5	17102660	17124589	1	21930	10883.3627	3629	n
1_3_MACS_peak_33017_lociStitched_lociStitched	chr6	161775328	161798216	1	22889	10880.9552	3630	n
1_1_MACS_peak_3658_lociStitched_lociStitched	chr1	229476678	229479798	1	3121	10879.44	3631	n
1_4_MACS_peak_15000_lociStitched_lociStitched	chr17	5128868	5141240	1	12373	10870.0392	3632	n
1_3_MACS_peak_23096_lociStitched_lociStitched	chr20	32833664	32857675	1	24012	10864.9775	3633	n
1_1_MACS_peak_9517_lociStitched_lociStitched	chr12	120905541	120908740	1	3200	10864.7637	3634	n
1_1_MACS_peak_21529_lociStitched_lociStitched	chr2	160469933	160474030	1	4098	10864.0149	3635	n
1_4_MACS_peak_3519_lociStitched_lociStitched	chr1	224516629	224529154	1	12526	10861.68	3636	n
1_4_MACS_peak_33980_lociStitched_lociStitched	chr7	73240083	73267048	1	26966	10861.502	3637	n
1_1_MACS_peak_37674_lociStitched_lociStitched	chr9	115093752	115097400	1	3649	10846.9632	3638	n
1_5_MACS_peak_3941_lociStitched_lociStitched	chr1	247598182	247622058	1	23877	10832.5412	3639	n
1_2_MACS_peak_32310_lociStitched_lociStitched	chr6	111911832	111928527	1	16696	10831.716	3640	n
1_1_MACS_peak_3405_lociStitched_lociStitched	chr1	213497799	213506547	1	8749	10826.5248	3641	n
1_4_MACS_peak_15619_lociStitched_lociStitched	chr17	36183599	36210899	1	27301	10824.45	3642	n
1_3_MACS_peak_38692_lociStitched_lociStitched	chrX	48525387	48544565	1	19179	10824.0632	3643	n
1_3_MACS_peak_27299_lociStitched_lociStitched	chr3	193763680	193790023	1	26344	10819.0701	3644	n
1_1_MACS_peak_29655_lociStitched_lociStitched	chr5	90574023	90581760	1	7738	10816.326	3645	n
1_3_MACS_peak_8166_lociStitched_lociStitched	chr12	15679903	15701619	1	21717	10812.3964	3646	n
1_4_MACS_peak_20758_lociStitched_lociStitched	chr2	87744269	87771269	1	27001	10808.1	3647	n
1_3_MACS_peak_8427_lociStitched_lociStitched	chr12	48275580	48299770	1	24191	10808.092	3648	n
1_1_MACS_peak_16171_lociStitched_lociStitched	chr17	57406588	57411114	1	4527	10805.825	3649	n
1_5_MACS_peak_11602_lociStitched_lociStitched	chr14	91293979	91314241	1	20263	10803.6984	3650	n
1_3_MACS_peak_4386_lociStitched_lociStitched	chr10	28766716	28791876	1	25161	10801.188	3651	n
1_5_MACS_peak_21335_lociStitched_lociStitched	chr2	136754429	136778011	1	23583	10798.1978	3652	n
1_1_MACS_peak_7238_lociStitched_lociStitched	chr11	86447465	86457113	1	9649	10796.112	3653	n
1_2_MACS_peak_33677_lociStitched_lociStitched	chr7	38207799	38220578	1	12780	10795.6992	3654	n
1_2_MACS_peak_13576_lociStitched_lociStitched	chr16	11587124	11601572	1	14449	10794.1008	3655	n
1_1_MACS_peak_7857_lociStitched_lociStitched	chr12	2903034	2906752	1	3719	10787.4052	3656	n
1_3_MACS_peak_7362_lociStitched_lociStitched	chr11	104903094	104920587	1	17494	10784.4345	3657	n
1_1_MACS_peak_32205_lociStitched_lociStitched	chr6	108579510	108583657	1	4148	10784.2735	3658	n
1_6_MACS_peak_34816_lociStitched_lociStitched	chr7	141642393	141661680	1	19288	10781.433	3659	n
1_4_MACS_peak_21639_lociStitched_lociStitched	chr2	172094162	172119722	1	25561	10781.208	3660	n
1_2_MACS_peak_6194_lociStitched_lociStitched	chr11	27485321	27494734	1	9414	10780.7089	3661	n
1_6_MACS_peak_8459_lociStitched_lociStitched	chr12	49607538	49629833	1	22296	10779.6325	3662	n
1_1_MACS_peak_26209_lociStitched_lociStitched	chr3	101566202	101570151	1	3950	10776.821	3663	n
1_3_MACS_peak_28697_lociStitched_lociStitched	chr4	159122050	159135917	1	13868	10769.1122	3664	n
1_6_MACS_peak_36865_lociStitched_lociStitched	chr9	22138776	22172194	1	33419	10757.2542	3665	n
1_1_MACS_peak_15639_lociStitched_lociStitched	chr17	36952600	36957015	1	4416	10756.706	3666	n
1_2_MACS_peak_15303_lociStitched_lociStitched	chr17	19285990	19304242	1	18253	10755.9036	3667	n
1_3_MACS_peak_13233_lociStitched_lociStitched	chr15	99394162	99419775	1	25614	10749.7761	3668	n
1_1_MACS_peak_34428_lociStitched_lociStitched	chr7	106299633	106302338	1	2706	10746.424	3669	n
1_4_MACS_peak_28918_lociStitched_lociStitched	chr5	6759808	6789424	1	29617	10744.6848	3670	n
1_1_MACS_peak_19665_lociStitched_lociStitched	chr2	19982506	19990626	1	8121	10737.076	3671	n
1_3_MACS_peak_26966_lociStitched_lociStitched	chr3	171260529	171284868	1	24340	10731.0651	3672	n
1_2_MACS_peak_25550_lociStitched_lociStitched	chr3	38031389	38042525	1	11137	10730.6496	3673	n
1_2_MACS_peak_5769_lociStitched_lociStitched	chr10	134036422	134047538	1	11117	10729.1632	3674	n
1_4_MACS_peak_34710_lociStitched_lociStitched	chr7	135335231	135355593	1	20363	10728.7378	3675	n
1_4_MACS_peak_19109_lociStitched_lociStitched	chr19	49277141	49299725	1	22585	10727.4	3676	n
1_1_MACS_peak_3564_lociStitched_lociStitched	chr1	226185928	226192132	1	6205	10726.716	3677	n
1_4_MACS_peak_3394_lociStitched_lociStitched	chr1	212947549	212968578	1	21030	10724.79	3678	n
1_3_MACS_peak_19723_lociStitched_lociStitched	chr2	25128973	25150800	1	21828	10714.8743	3679	n
1_4_MACS_peak_27803_lociStitched_lociStitched	chr4	38520581	38537383	1	16803	10714.6354	3680	n
1_1_MACS_peak_18950_lociStitched_lociStitched	chr19	45680041	45684256	1	4216	10713.687	3681	n
1_2_MACS_peak_10383_lociStitched_lociStitched	chr13	96327969	96337581	1	9613	10712.574	3682	n
1_4_MACS_peak_32498_lociStitched_lociStitched	chr6	133052165	133074187	1	22023	10704.8942	3683	n
1_2_MACS_peak_30279_lociStitched_lociStitched	chr5	149787460	149794120	1	6661	10701.954	3684	n
1_5_MACS_peak_13669_lociStitched_lociStitched	chr16	15968261	15992567	1	24307	10699.5012	3685	n
1_1_MACS_peak_8011_lociStitched_lociStitched	chr12	9100450	9104467	1	4018	10697.6727	3686	n
1_2_MACS_peak_27881_lociStitched_lociStitched	chr4	41203441	41219211	1	15771	10684.175	3687	n
1_1_MACS_peak_3141_lociStitched_lociStitched	chr1	202774959	202778252	1	3294	10680.1869	3688	n
1_2_MACS_peak_20971_lociStitched_lociStitched	chr2	106803466	106811754	1	8289	10679.088	3689	n
1_1_MACS_peak_8848_lociStitched_lociStitched	chr12	69003540	69007523	1	3984	10676.8298	3690	n
1_2_MACS_peak_9444_lociStitched_lociStitched	chr12	113759607	113773730	1	14124	10675.5757	3691	n
1_2_MACS_peak_28850_lociStitched_lociStitched	chr4	185808518	185821847	1	13330	10675.1961	3692	n
1_4_MACS_peak_38133_lociStitched_lociStitched	chr9	134815871	134828598	1	12728	10674.1349	3693	n
1_2_MACS_peak_34641_lociStitched_lociStitched	chr7	129646249	129667539	1	21291	10666.29	3694	n
1_2_MACS_peak_5001_lociStitched_lociStitched	chr10	76868186	76875903	1	7718	10662.5789	3695	n
1_8_MACS_peak_31508_lociStitched_lociStitched	chr6	32548107	32596178	1	48072	10662.1478	3696	n
1_2_MACS_peak_14681_lociStitched_lociStitched	chr16	86369335	86382725	1	13391	10661.118	3697	n
1_1_MACS_peak_9906_lociStitched_lociStitched	chr13	31310632	31323513	1	12882	10659.0275	3698	n
1_4_MACS_peak_14490_lociStitched_lociStitched	chr16	75031701	75059050	1	27350	10657.9053	3699	n
1_4_MACS_peak_22754_lociStitched_lociStitched	chr20	4739954	4761082	1	21129	10650.6248	3700	n
1_1_MACS_peak_2522_lociStitched_lociStitched	chr1	159918589	159925118	1	6530	10648.1461	3701	n
1_1_MACS_peak_11002_lociStitched_lociStitched	chr14	56584046	56587515	1	3470	10647.7486	3702	n
1_3_MACS_peak_36384_lociStitched_lociStitched	chr8	128769834	128780645	1	10812	10646.6728	3703	n
1_1_MACS_peak_37305_lociStitched_lociStitched	chr9	92218058	92222260	1	4203	10642.4054	3704	n
1_1_MACS_peak_33969_lociStitched_lociStitched	chr7	72933967	72937676	1	3710	10639.6374	3705	n
1_5_MACS_peak_29383_lociStitched_lociStitched	chr5	67265842	67299349	1	33508	10638.4725	3706	n
1_2_MACS_peak_12527_lociStitched_lociStitched	chr15	63473346	63485468	1	12123	10632.2062	3707	n
1_1_MACS_peak_4553_lociStitched_lociStitched	chr10	44930105	44936471	1	6367	10619.7612	3708	n
1_2_MACS_peak_9639_lociStitched_lociStitched	chr12	123752018	123763458	1	11441	10617.464	3709	n
1_1_MACS_peak_22128_lociStitched_lociStitched	chr2	217252775	217262883	1	10109	10615.4216	3710	n
1_1_MACS_peak_14587_lociStitched_lociStitched	chr16	83838686	83843257	1	4572	10613.4049	3711	n
1_2_MACS_peak_2227_lociStitched_lociStitched	chr1	150227796	150243003	1	15208	10612.9653	3712	n
1_1_MACS_peak_27411_lociStitched_lociStitched	chr3	196754444	196759515	1	5072	10610.5604	3713	n
1_2_MACS_peak_9767_lociStitched_lociStitched	chr13	20692093	20703274	1	11182	10609.6509	3714	n
1_2_MACS_peak_279_lociStitched_lociStitched	chr1	12037611	12047017	1	9407	10609.0274	3715	n
1_2_MACS_peak_13508_lociStitched_lociStitched	chr16	8620926	8636624	1	15699	10608.7084	3716	n
1_1_MACS_peak_5817_lociStitched_lociStitched	chr11	447785	451989	1	4205	10586.5128	3717	n
1_3_MACS_peak_35912_lociStitched_lociStitched	chr8	96191738	96209148	1	17411	10583.539	3718	n
1_3_MACS_peak_15250_lociStitched_lociStitched	chr17	17822403	17842818	1	20416	10583.136	3719	n
1_2_MACS_peak_38415_lociStitched_lociStitched	chrX	15866920	15875303	1	8384	10581.8609	3720	n
1_1_MACS_peak_23144_lociStitched_lociStitched	chr20	34328591	34333177	1	4587	10581.7364	3721	n
1_3_MACS_peak_13010_lociStitched_lociStitched	chr15	85190909	85202396	1	11488	10579.527	3722	n
1_1_MACS_peak_10032_lociStitched_lociStitched	chr13	42613349	42616552	1	3204	10571.8218	3723	n
1_1_MACS_peak_24298_lociStitched_lociStitched	chr22	19871487	19877076	1	5590	10571.0346	3724	n
1_1_MACS_peak_8311_lociStitched_lociStitched	chr12	31475335	31479959	1	4625	10562.6032	3725	n
1_1_MACS_peak_1266_lociStitched_lociStitched	chr1	46150754	46155113	1	4360	10561.857	3726	n
1_3_MACS_peak_5954_lociStitched_lociStitched	chr11	6713171	6732585	1	19415	10559.2746	3727	n
1_2_MACS_peak_1327_lociStitched_lociStitched	chr1	52829758	52834709	1	4952	10558.5026	3728	n
1_6_MACS_peak_35060_lociStitched_lociStitched	chr8	8188019	8220637	1	32619	10555.1848	3729	n
1_2_MACS_peak_29793_lociStitched_lociStitched	chr5	112381643	112391560	1	9918	10553.6714	3730	n
1_3_MACS_peak_32724_lociStitched_lociStitched	chr6	144470484	144481443	1	10960	10552.4211	3731	n
1_2_MACS_peak_1092_lociStitched_lociStitched	chr1	40004119	40012251	1	8133	10544.7644	3732	n
1_3_MACS_peak_22462_lociStitched_lociStitched	chr2	238057770	238070928	1	13159	10542.1896	3733	n
1_1_MACS_peak_15051_lociStitched_lociStitched	chr17	7253059	7256921	1	3863	10541.329	3734	n
1_1_MACS_peak_26241_lociStitched_lociStitched	chr3	107241070	107245235	1	4166	10539.5325	3735	n
1_4_MACS_peak_21114_lociStitched_lociStitched	chr2	113914501	113940109	1	25609	10537.692	3736	n
1_2_MACS_peak_14726_lociStitched_lociStitched	chr16	88490715	88498578	1	7864	10534.0611	3737	n
1_2_MACS_peak_6708_lociStitched_lociStitched	chr11	64121858	64128545	1	6688	10534.0311	3738	n
1_2_MACS_peak_37272_lociStitched_lociStitched	chr9	90290567	90302252	1	11686	10534.0275	3739	n
1_1_MACS_peak_19056_lociStitched_lociStitched	chr19	48014975	48019767	1	4793	10531.8576	3740	n
1_3_MACS_peak_12817_lociStitched_lociStitched	chr15	75193135	75213692	1	20558	10531.3511	3741	n
1_1_MACS_peak_8367_lociStitched_lociStitched	chr12	40617048	40621781	1	4734	10529.0318	3742	n
1_4_MACS_peak_33317_lociStitched_lociStitched	chr7	8200170	8230007	1	29838	10526.4936	3743	n
1_3_MACS_peak_22360_lociStitched_lociStitched	chr2	232085329	232110255	1	24927	10523.7572	3744	n
1_4_MACS_peak_16719_lociStitched_lociStitched	chr17	76584282	76601296	1	17015	10518.0548	3745	n
1_4_MACS_peak_3092_lociStitched_lociStitched	chr1	200595712	200625067	1	29356	10517.8965	3746	n
1_3_MACS_peak_1595_lociStitched_lociStitched	chr1	78049568	78073086	1	23519	10517.2496	3747	n
1_4_MACS_peak_15655_lociStitched_lociStitched	chr17	37234847	37255966	1	21120	10508.8144	3748	n
1_4_MACS_peak_24427_lociStitched_lociStitched	chr22	25371722	25389765	1	18044	10508.2432	3749	n
1_3_MACS_peak_14372_lociStitched_lociStitched	chr16	68542242	68564786	1	22545	10503.2496	3750	n
1_1_MACS_peak_17947_lociStitched_lociStitched	chr19	5902358	5909613	1	7256	10497.2595	3751	n
1_2_MACS_peak_20670_lociStitched_lociStitched	chr2	85055028	85074560	1	19533	10492.5904	3752	n
1_1_MACS_peak_28070_lociStitched_lociStitched	chr4	77994968	77998865	1	3898	10492.2828	3753	n
1_2_MACS_peak_742_lociStitched_lociStitched	chr1	27690878	27697012	1	6135	10491.5936	3754	n
1_2_MACS_peak_34705_lociStitched_lociStitched	chr7	134934278	134941270	1	6993	10489.3984	3755	n
1_3_MACS_peak_16311_lociStitched_lociStitched	chr17	62397971	62410910	1	12940	10484.4717	3756	n
1_1_MACS_peak_30579_lociStitched_lociStitched	chr5	175113616	175124510	1	10895	10484.3856	3757	n
1_2_MACS_peak_20896_lociStitched_lociStitched	chr2	101853186	101871351	1	18166	10479.3885	3758	n
1_2_MACS_peak_5616_lociStitched_lociStitched	chr10	120835881	120841474	1	5594	10474.5704	3759	n
1_3_MACS_peak_18142_lociStitched_lociStitched	chr19	10703713	10716054	1	12342	10468.8703	3760	n
1_1_MACS_peak_2371_lociStitched_lociStitched	chr1	154528632	154532626	1	3995	10467.4752	3761	n
1_4_MACS_peak_4660_lociStitched_lociStitched	chr10	52176896	52198725	1	21830	10467.0055	3762	n
1_3_MACS_peak_29170_lociStitched_lociStitched	chr5	40484294	40504510	1	20217	10463.8016	3763	n
1_6_MACS_peak_27094_lociStitched_lociStitched	chr3	183002828	183032238	1	29411	10455.255	3764	n
1_4_MACS_peak_2699_lociStitched_lociStitched	chr1	167617496	167643401	1	25906	10450.077	3765	n
1_1_MACS_peak_17944_lociStitched_lociStitched	chr19	5717143	5721419	1	4277	10449.6888	3766	n
1_3_MACS_peak_15832_lociStitched_lociStitched	chr17	42076005	42086478	1	10474	10448.9121	3767	n
1_4_MACS_peak_9218_lociStitched_lociStitched	chr12	105113114	105144672	1	31559	10448.8538	3768	n
1_2_MACS_peak_36261_lociStitched_lociStitched	chr8	124779755	124790356	1	10602	10447.2855	3769	n
1_1_MACS_peak_30044_lociStitched_lociStitched	chr5	137366799	137369869	1	3071	10445.675	3770	n
1_3_MACS_peak_30682_lociStitched_lociStitched	chr5	179185471	179204079	1	18609	10440.9488	3771	n
1_3_MACS_peak_32459_lociStitched_lociStitched	chr6	127663179	127673954	1	10776	10437.7425	3772	n
1_4_MACS_peak_35247_lociStitched_lociStitched	chr8	22550815	22575367	1	24553	10437.0552	3773	n
1_3_MACS_peak_8401_lociStitched_lociStitched	chr12	47053381	47072604	1	19224	10430.3998	3774	n
1_1_MACS_peak_17246_lociStitched_lociStitched	chr18	21975049	21979175	1	4127	10420.6256	3775	n
1_5_MACS_peak_17137_lociStitched_lociStitched	chr18	12595400	12610934	1	15535	10420.2072	3776	n
1_1_MACS_peak_10020_lociStitched_lociStitched	chr13	41955111	41961497	1	6387	10412.373	3777	n
1_2_MACS_peak_23073_lociStitched_lociStitched	chr20	31317560	31335513	1	17954	10409.1494	3778	n
1_1_MACS_peak_19134_lociStitched_lociStitched	chr19	49836311	49841618	1	5308	10408.0884	3779	n
1_4_MACS_peak_6630_lociStitched_lociStitched	chr11	62263708	62280927	1	17220	10401.9979	3780	n
1_1_MACS_peak_2722_lociStitched_lociStitched	chr1	168194268	168199256	1	4989	10396.9872	3781	n
1_1_MACS_peak_14906_lociStitched_lociStitched	chr17	2610271	2616486	1	6216	10394.5875	3782	n
1_4_MACS_peak_3719_lociStitched_lociStitched	chr1	233085409	233106075	1	20667	10390.8648	3783	n
1_1_MACS_peak_6825_lociStitched_lociStitched	chr11	66382988	66387151	1	4164	10387.9339	3784	n
1_4_MACS_peak_3567_lociStitched_lociStitched	chr1	226215396	226235297	1	19902	10386.3319	3785	n
1_5_MACS_peak_37012_lociStitched_lociStitched	chr9	37905788	37930927	1	25140	10384.9209	3786	n
1_5_MACS_peak_4218_lociStitched_lociStitched	chr10	14676402	14704147	1	27746	10376.63	3787	n
1_3_MACS_peak_31937_lociStitched_lociStitched	chr6	53445252	53459661	1	14410	10370.1573	3788	n
1_3_MACS_peak_8510_lociStitched_lociStitched	chr12	51315835	51342579	1	26745	10368.6488	3789	n
1_1_MACS_peak_17398_lociStitched_lociStitched	chr18	47338175	47341211	1	3037	10368.5472	3790	n
1_2_MACS_peak_11030_lociStitched_lociStitched	chr14	59197609	59222754	1	25146	10367.2835	3791	n
1_3_MACS_peak_6832_lociStitched_lociStitched	chr11	66685662	66702008	1	16347	10364.9986	3792	n
1_5_MACS_peak_18323_lociStitched_lociStitched	chr19	14771312	14797481	1	26170	10360.3071	3793	n
1_2_MACS_peak_393_lociStitched_lociStitched	chr1	16689977	16699238	1	9262	10360.2807	3794	n
1_3_MACS_peak_24713_lociStitched_lociStitched	chr22	38197726	38215529	1	17804	10359.5657	3795	n
1_2_MACS_peak_9379_lociStitched_lociStitched	chr12	111632360	111644439	1	12080	10358.9504	3796	n
1_5_MACS_peak_34845_lociStitched_lociStitched	chr7	143107293	143135461	1	28169	10354.5568	3797	n
1_2_MACS_peak_23326_lociStitched_lociStitched	chr20	42566474	42585208	1	18735	10352.4084	3798	n
1_5_MACS_peak_5203_lociStitched_lociStitched	chr10	91086584	91111466	1	24883	10348.4238	3799	n
1_1_MACS_peak_15677_lociStitched_lociStitched	chr17	37909057	37912520	1	3464	10343.981	3800	n
1_1_MACS_peak_7206_lociStitched_lociStitched	chr11	82866453	82870165	1	3713	10343.8592	3801	n
1_2_MACS_peak_39044_lociStitched_lociStitched	chrX	129295918	129310852	1	14935	10341.795	3802	n
1_2_MACS_peak_24671_lociStitched_lociStitched	chr22	37360089	37374292	1	14204	10335.5231	3803	n
1_2_MACS_peak_34239_lociStitched_lociStitched	chr7	95948133	95957219	1	9087	10334.4164	3804	n
1_3_MACS_peak_37111_lociStitched_lociStitched	chr9	74904224	74922432	1	18209	10329.3984	3805	n
1_1_MACS_peak_17128_lociStitched_lociStitched	chr18	12375144	12378590	1	3447	10322.493	3806	n
1_1_MACS_peak_6391_lociStitched_lociStitched	chr11	47196976	47200760	1	3785	10303.832	3807	n
1_2_MACS_peak_5815_lociStitched_lociStitched	chr11	406103	417941	1	11839	10299.06	3808	n
1_4_MACS_peak_1256_lociStitched_lociStitched	chr1	45857768	45879638	1	21871	10296.396	3809	n
1_2_MACS_peak_10696_lociStitched_lociStitched	chr14	23573420	23591990	1	18571	10291.494	3810	n
1_3_MACS_peak_20152_lociStitched_lociStitched	chr2	46307771	46328392	1	20622	10289.879	3811	n
1_7_MACS_peak_35081_lociStitched_lociStitched	chr8	8774334	8808566	1	34233	10286.716	3812	n
1_3_MACS_peak_35164_lociStitched_lociStitched	chr8	18928681	18955995	1	27315	10280.9896	3813	n
1_1_MACS_peak_9180_lociStitched_lociStitched	chr12	104608888	104616192	1	7305	10279.6496	3814	n
1_1_MACS_peak_35925_lociStitched_lociStitched	chr8	97505224	97509465	1	4242	10278.9117	3815	n
1_3_MACS_peak_18803_lociStitched_lociStitched	chr19	41109078	41121269	1	12192	10269.6984	3816	n
1_1_MACS_peak_28909_lociStitched_lociStitched	chr5	1798593	1802562	1	3970	10267.803	3817	n
1_1_MACS_peak_39016_lociStitched_lociStitched	chrX	123092873	123098819	1	5947	10262.796	3818	n
1_3_MACS_peak_27932_lociStitched_lociStitched	chr4	54553310	54584522	1	31213	10262.5056	3819	n
1_2_MACS_peak_33859_lociStitched_lociStitched	chr7	51181419	51196963	1	15545	10262.1488	3820	n
1_2_MACS_peak_25025_lociStitched_lociStitched	chr22	47246895	47261057	1	14163	10260.369	3821	n
1_3_MACS_peak_36236_lociStitched_lociStitched	chr8	124168675	124180497	1	11823	10257.9494	3822	n
1_1_MACS_peak_32757_lociStitched_lociStitched	chr6	146863929	146867490	1	3562	10243.2165	3823	n
1_7_MACS_peak_6435_lociStitched_lociStitched	chr11	47926635	47969582	1	42948	10242.8595	3824	n
1_3_MACS_peak_21962_lociStitched_lociStitched	chr2	204604824	204625566	1	20743	10242.3996	3825	n
1_2_MACS_peak_19457_lociStitched_lociStitched	chr19	58911717	58921430	1	9714	10240.4159	3826	n
1_4_MACS_peak_19988_lociStitched_lociStitched	chr2	38485675	38505639	1	19965	10237.5392	3827	n
1_1_MACS_peak_28708_lociStitched_lociStitched	chr4	160023310	160026293	1	2984	10237.0594	3828	n
1_2_MACS_peak_30983_lociStitched_lociStitched	chr6	11700676	11714099	1	13424	10233.6952	3829	n
1_1_MACS_peak_31606_lociStitched_lociStitched	chr6	34662456	34665987	1	3532	10227.5415	3830	n
1_2_MACS_peak_19656_lociStitched_lociStitched	chr2	17823123	17831505	1	8383	10222.6872	3831	n
1_2_MACS_peak_12183_lociStitched_lociStitched	chr15	42564240	42572449	1	8210	10216.1005	3832	n
1_2_MACS_peak_15993_lociStitched_lociStitched	chr17	47329098	47339167	1	10070	10215.0005	3833	n
1_3_MACS_peak_35429_lociStitched_lociStitched	chr8	33410894	33425334	1	14441	10210.524	3834	n
1_4_MACS_peak_4019_lociStitched_lociStitched	chr10	4047394	4078227	1	30834	10208.8063	3835	n
1_1_MACS_peak_13600_lociStitched_lociStitched	chr16	12007089	12010935	1	3847	10203.8226	3836	n
1_5_MACS_peak_19559_lociStitched_lociStitched	chr2	9818633	9845695	1	27063	10202.374	3837	n
1_2_MACS_peak_9100_lociStitched_lociStitched	chr12	96586845	96592568	1	5724	10201.8198	3838	n
1_1_MACS_peak_34499_lociStitched_lociStitched	chr7	113686404	113693715	1	7312	10198.845	3839	n
1_2_MACS_peak_3868_lociStitched_lociStitched	chr1	243657952	243672287	1	14336	10195.052	3840	n
1_1_MACS_peak_12919_lociStitched_lociStitched	chr15	79164145	79167504	1	3360	10193.5573	3841	n
1_2_MACS_peak_7257_lociStitched_lociStitched	chr11	92924959	92933909	1	8951	10188.68	3842	n
1_2_MACS_peak_12821_lociStitched_lociStitched	chr15	75246548	75258129	1	11582	10182.0152	3843	n
1_5_MACS_peak_6522_lociStitched_lociStitched	chr11	59936229	59964132	1	27904	10181.8047	3844	n
1_2_MACS_peak_6738_lociStitched_lociStitched	chr11	64844384	64854757	1	10374	10179.0249	3845	n
1_1_MACS_peak_33863_lociStitched_lociStitched	chr7	55432635	55435289	1	2655	10176.2322	3846	n
1_1_MACS_peak_19695_lociStitched_lociStitched	chr2	20814529	20821333	1	6805	10173.3408	3847	n
1_2_MACS_peak_18629_lociStitched_lociStitched	chr19	34849151	34858186	1	9036	10171.603	3848	n
1_1_MACS_peak_34011_lociStitched_lociStitched	chr7	73889616	73897313	1	7698	10167.737	3849	n
1_1_MACS_peak_6019_lociStitched_lociStitched	chr11	9480632	9484583	1	3952	10167.1083	3850	n
1_2_MACS_peak_27538_lociStitched_lociStitched	chr4	4541071	4552882	1	11812	10164.5466	3851	n
1_2_MACS_peak_30523_lociStitched_lociStitched	chr5	172254617	172265439	1	10823	10154.2826	3852	n
1_1_MACS_peak_30627_lociStitched_lociStitched	chr5	177630507	177634052	1	3546	10153.2345	3853	n
1_2_MACS_peak_9022_lociStitched_lociStitched	chr12	92895347	92906820	1	11474	10152.4577	3854	n
1_2_MACS_peak_26452_lociStitched_lociStitched	chr3	125350137	125364815	1	14679	10149.837	3855	n
1_1_MACS_peak_30681_lociStitched_lociStitched	chr5	179157683	179161750	1	4068	10146.7583	3856	n
1_1_MACS_peak_38200_lociStitched_lociStitched	chr9	138816252	138823965	1	7714	10142.595	3857	n
1_1_MACS_peak_20131_lociStitched_lociStitched	chr2	44394445	44398011	1	3567	10136.355	3858	n
1_2_MACS_peak_19860_lociStitched_lociStitched	chr2	28935951	28948880	1	12930	10129.8715	3859	n
1_3_MACS_peak_7677_lociStitched_lociStitched	chr11	123939301	123951719	1	12419	10128.1208	3860	n
1_1_MACS_peak_7935_lociStitched_lociStitched	chr12	6796045	6799780	1	3736	10126.7055	3861	n
1_3_MACS_peak_24063_lociStitched_lociStitched	chr21	42766912	42793298	1	26387	10124.3082	3862	n
1_2_MACS_peak_13441_lociStitched_lociStitched	chr16	3199037	3210680	1	11644	10121.2599	3863	n
1_4_MACS_peak_17885_lociStitched_lociStitched	chr19	3976181	3990613	1	14433	10121.1616	3864	n
1_1_MACS_peak_38595_lociStitched_lociStitched	chrX	40500300	40507794	1	7495	10116.9	3865	n
1_4_MACS_peak_10816_lociStitched_lociStitched	chr14	35111179	35141872	1	30694	10116.4128	3866	n
1_3_MACS_peak_7792_lociStitched_lociStitched	chr12	668893	686514	1	17622	10112.6919	3867	n
1_1_MACS_peak_4369_lociStitched_lociStitched	chr10	27442317	27446447	1	4131	10109.827	3868	n
1_3_MACS_peak_22372_lociStitched_lociStitched	chr2	232252537	232277687	1	25151	10105.27	3869	n
1_2_MACS_peak_25182_lociStitched_lociStitched	chr3	10182796	10192006	1	9211	10097.844	3870	n
1_2_MACS_peak_5241_lociStitched_lociStitched	chr10	94164166	94181270	1	17105	10091.36	3871	n
1_5_MACS_peak_21343_lociStitched_lociStitched	chr2	137067445	137091231	1	23787	10090.0212	3872	n
1_5_MACS_peak_14572_lociStitched_lociStitched	chr16	81771383	81808741	1	37359	10082.9242	3873	n
1_1_MACS_peak_16784_lociStitched_lociStitched	chr17	78427570	78432423	1	4854	10063.1808	3874	n
1_1_MACS_peak_5999_lociStitched_lociStitched	chr11	8931335	8936810	1	5476	10061.955	3875	n
1_1_MACS_peak_31912_lociStitched_lociStitched	chr6	52167612	52174663	1	7052	10056.1362	3876	n
1_1_MACS_peak_14453_lociStitched_lociStitched	chr16	72819526	72823678	1	4153	10054.4832	3877	n
1_2_MACS_peak_34445_lociStitched_lociStitched	chr7	107378044	107386832	1	8789	10054.3508	3878	n
1_3_MACS_peak_35285_lociStitched_lociStitched	chr8	24227677	24257137	1	29461	10051.752	3879	n
1_3_MACS_peak_22214_lociStitched_lociStitched	chr2	220198319	220218209	1	19891	10050.417	3880	n
1_1_MACS_peak_12291_lociStitched_lociStitched	chr15	51054799	51059063	1	4265	10046.8368	3881	n
1_6_MACS_peak_27014_lociStitched_lociStitched	chr3	171954564	171980891	1	26328	10046.3832	3882	n
1_1_MACS_peak_15067_lociStitched_lociStitched	chr17	7588241	7592559	1	4319	10044.5316	3883	n
1_3_MACS_peak_13531_lociStitched_lociStitched	chr16	9207736	9223292	1	15557	10032.0644	3884	n
1_2_MACS_peak_13276_lociStitched_lociStitched	chr15	101655317	101666519	1	11203	10031.391	3885	n
1_1_MACS_peak_23145_lociStitched_lociStitched	chr20	34355048	34362128	1	7081	10030.236	3886	n
1_3_MACS_peak_2978_lociStitched_lociStitched	chr1	185304898	185316668	1	11771	10026.863	3887	n
1_1_MACS_peak_35742_lociStitched_lociStitched	chr8	71518367	71521412	1	3046	10023.8355	3888	n
1_1_MACS_peak_33780_lociStitched_lociStitched	chr7	45014619	45021927	1	7309	10021.4604	3889	n
1_1_MACS_peak_31452_lociStitched_lociStitched	chr6	31237558	31241397	1	3840	10020.9417	3890	n
1_3_MACS_peak_35416_lociStitched_lociStitched	chr8	30577170	30586248	1	9079	10020.2964	3891	n
1_1_MACS_peak_17748_lociStitched_lociStitched	chr19	1130537	1134566	1	4030	10017.7056	3892	n
1_4_MACS_peak_26347_lociStitched_lociStitched	chr3	120356192	120379482	1	23291	10017.029	3893	n
1_1_MACS_peak_27404_lociStitched_lociStitched	chr3	196466056	196468993	1	2938	10016.9322	3894	n
1_2_MACS_peak_2532_lociStitched_lociStitched	chr1	160307946	160317885	1	9940	10015.5303	3895	n
1_2_MACS_peak_18850_lociStitched_lociStitched	chr19	42304296	42316394	1	12099	10013.5146	3896	n
1_3_MACS_peak_5858_lociStitched_lociStitched	chr11	1567827	1596363	1	28537	10013.2824	3897	n
1_1_MACS_peak_17877_lociStitched_lociStitched	chr19	3760599	3764138	1	3540	10012.8927	3898	n
1_4_MACS_peak_4821_lociStitched_lociStitched	chr10	71162407	71183060	1	20654	10008.4438	3899	n
1_1_MACS_peak_36665_lociStitched_lociStitched	chr8	145148713	145153249	1	4537	10006.416	3900	n
1_4_MACS_peak_25255_lociStitched_lociStitched	chr3	12990409	13009658	1	19250	9999.8555	3901	n
1_3_MACS_peak_24179_lociStitched_lociStitched	chr21	45909759	45924652	1	14894	9987.2458	3902	n
1_2_MACS_peak_17672_lociStitched_lociStitched	chr18	76828213	76837902	1	9690	9984.5145	3903	n
1_2_MACS_peak_8475_lociStitched_lociStitched	chr12	50054995	50068911	1	13917	9981.9468	3904	n
1_1_MACS_peak_20770_lociStitched_lociStitched	chr2	88352173	88356345	1	4173	9967.3252	3905	n
1_4_MACS_peak_34562_lociStitched_lociStitched	chr7	127294304	127309981	1	15678	9956.4627	3906	n
1_1_MACS_peak_30069_lociStitched_lociStitched	chr5	138628433	138631866	1	3434	9953.2969	3907	n
1_1_MACS_peak_31090_lociStitched_lociStitched	chr6	15060647	15068973	1	8327	9948.7374	3908	n
1_4_MACS_peak_17520_lociStitched_lociStitched	chr18	57571327	57587533	1	16207	9937.5192	3909	n
1_4_MACS_peak_35591_lociStitched_lociStitched	chr8	53371008	53394902	1	23895	9935.1252	3910	n
1_4_MACS_peak_34367_lociStitched_lociStitched	chr7	102146150	102155812	1	9663	9929.6374	3911	n
1_1_MACS_peak_34753_lociStitched_lociStitched	chr7	138143976	138147137	1	3162	9928.3849	3912	n
1_3_MACS_peak_35166_lociStitched_lociStitched	chr8	18984092	18999395	1	15304	9925.5258	3913	n
1_3_MACS_peak_25275_lociStitched_lociStitched	chr3	14182576	14209752	1	27177	9924.6752	3914	n
1_1_MACS_peak_13712_lociStitched_lociStitched	chr16	18810867	18816710	1	5844	9919.0768	3915	n
1_1_MACS_peak_1959_lociStitched_lociStitched	chr1	113497495	113501162	1	3668	9918.8683	3916	n
1_3_MACS_peak_33149_lociStitched_lociStitched	chr7	946250	969274	1	23025	9918.7392	3917	n
1_2_MACS_peak_35524_lociStitched_lociStitched	chr8	41997034	42014477	1	17444	9911.1126	3918	n
1_5_MACS_peak_8040_lociStitched_lociStitched	chr12	10219653	10255759	1	36107	9903.8758	3919	n
1_3_MACS_peak_5876_lociStitched_lociStitched	chr11	2531567	2556715	1	25149	9898.2528	3920	n
1_1_MACS_peak_37287_lociStitched_lociStitched	chr9	91766821	91772361	1	5541	9896.102	3921	n
1_3_MACS_peak_34431_lociStitched_lociStitched	chr7	106356406	106378028	1	21623	9892.065	3922	n
1_2_MACS_peak_23706_lociStitched_lociStitched	chr20	62316173	62331730	1	15558	9884.9178	3923	n
1_4_MACS_peak_20383_lociStitched_lociStitched	chr2	64413349	64441592	1	28244	9882.2257	3924	n
1_1_MACS_peak_33090_lociStitched_lociStitched	chr6	170099614	170103547	1	3934	9878.5161	3925	n
1_1_MACS_peak_13231_lociStitched_lociStitched	chr15	99190020	99194497	1	4478	9866.8603	3926	n
1_1_MACS_peak_7150_lociStitched_lociStitched	chr11	76568445	76574689	1	6245	9866.7688	3927	n
1_4_MACS_peak_6185_lociStitched_lociStitched	chr11	21908607	21935399	1	26793	9859.456	3928	n
1_5_MACS_peak_20812_lociStitched_lociStitched	chr2	96986529	97012805	1	26277	9858.7552	3929	n
1_2_MACS_peak_2860_lociStitched_lociStitched	chr1	180119397	180126834	1	7438	9858.4872	3930	n
1_1_MACS_peak_13484_lociStitched_lociStitched	chr16	4523640	4528859	1	5220	9857.1253	3931	n
1_2_MACS_peak_25205_lociStitched_lociStitched	chr3	11258473	11269720	1	11248	9856.8708	3932	n
1_1_MACS_peak_23926_lociStitched_lociStitched	chr21	35645332	35656605	1	11274	9854.8566	3933	n
1_4_MACS_peak_28392_lociStitched_lociStitched	chr4	114365181	114392025	1	26845	9854.4324	3934	n
1_2_MACS_peak_28441_lociStitched_lociStitched	chr4	124305747	124321700	1	15954	9854.1681	3935	n
1_3_MACS_peak_13368_lociStitched_lociStitched	chr16	1978841	1994027	1	15187	9831.4164	3936	n
1_1_MACS_peak_3530_lociStitched_lociStitched	chr1	224726812	224734610	1	7799	9828.5992	3937	n
1_2_MACS_peak_23404_lociStitched_lociStitched	chr20	45886509	45908306	1	21798	9821.7282	3938	n
1_1_MACS_peak_9322_lociStitched_lociStitched	chr12	110431704	110434960	1	3257	9816.5144	3939	n
1_1_MACS_peak_31793_lociStitched_lociStitched	chr6	42712422	42716009	1	3588	9815.1081	3940	n
1_5_MACS_peak_7977_lociStitched_lociStitched	chr12	8108932	8124739	1	15808	9811.4049	3941	n
1_1_MACS_peak_23633_lociStitched_lociStitched	chr20	56881098	56886081	1	4984	9810.5304	3942	n
1_2_MACS_peak_17942_lociStitched_lociStitched	chr19	5685886	5694012	1	8127	9809.7072	3943	n
1_1_MACS_peak_586_lociStitched_lociStitched	chr1	23668504	23672329	1	3826	9806.535	3944	n
1_3_MACS_peak_11547_lociStitched_lociStitched	chr14	89757935	89776614	1	18680	9800.8713	3945	n
1_1_MACS_peak_6805_lociStitched_lociStitched	chr11	66034014	66037623	1	3610	9800.6004	3946	n
1_3_MACS_peak_7692_lociStitched_lociStitched	chr11	124122365	124148715	1	26351	9796.93	3947	n
1_1_MACS_peak_23087_lociStitched_lociStitched	chr20	32318831	32322828	1	3998	9793.8491	3948	n
1_2_MACS_peak_34810_lociStitched_lociStitched	chr7	141358817	141377322	1	18506	9789.145	3949	n
1_1_MACS_peak_27513_lociStitched_lociStitched	chr4	2932350	2937860	1	5511	9788.515	3950	n
1_4_MACS_peak_31647_lociStitched_lociStitched	chr6	36250887	36270606	1	19720	9788.5116	3951	n
1_2_MACS_peak_20918_lociStitched_lociStitched	chr2	102312872	102321010	1	8139	9785.1312	3952	n
1_2_MACS_peak_8023_lociStitched_lociStitched	chr12	9788135	9804714	1	16580	9781.61	3953	n
1_1_MACS_peak_23789_lociStitched_lociStitched	chr21	27540884	27544072	1	3189	9781.1028	3954	n
1_1_MACS_peak_24126_lociStitched_lociStitched	chr21	44845473	44849302	1	3830	9780.4147	3955	n
1_1_MACS_peak_10711_lociStitched_lociStitched	chr14	23788985	23792494	1	3510	9779.2321	3956	n
1_1_MACS_peak_33774_lociStitched_lociStitched	chr7	44835092	44838312	1	3221	9775.92	3957	n
1_1_MACS_peak_9409_lociStitched_lociStitched	chr12	112449259	112453153	1	3895	9773.5506	3958	n
1_4_MACS_peak_37141_lociStitched_lociStitched	chr9	75832506	75853076	1	20571	9772.807	3959	n
1_1_MACS_peak_27471_lociStitched_lociStitched	chr4	1579827	1582802	1	2976	9769.305	3960	n
1_7_MACS_peak_32672_lociStitched_lociStitched	chr6	139840349	139869143	1	28795	9761.166	3961	n
1_2_MACS_peak_4067_lociStitched_lociStitched	chr10	6013035	6020626	1	7592	9759.7487	3962	n
1_1_MACS_peak_34236_lociStitched_lociStitched	chr7	95231454	95240470	1	9017	9757.1152	3963	n
1_1_MACS_peak_17093_lociStitched_lociStitched	chr18	10053612	10061402	1	7791	9755.417	3964	n
1_1_MACS_peak_16776_lociStitched_lociStitched	chr17	78118688	78122605	1	3918	9754.1134	3965	n
1_1_MACS_peak_13330_lociStitched_lociStitched	chr16	728584	732453	1	3870	9753.749	3966	n
1_2_MACS_peak_5130_lociStitched_lociStitched	chr10	88159298	88173594	1	14297	9749.872	3967	n
1_3_MACS_peak_30807_lociStitched_lociStitched	chr6	4313203	4324413	1	11211	9749.337	3968	n
1_1_MACS_peak_12295_lociStitched_lociStitched	chr15	51199315	51204333	1	5019	9740.9416	3969	n
1_1_MACS_peak_38173_lociStitched_lociStitched	chr9	136855495	136859681	1	4187	9740.822	3970	n
1_3_MACS_peak_5921_lociStitched_lociStitched	chr11	4454325	4479140	1	24816	9739.8875	3971	n
1_3_MACS_peak_24651_lociStitched_lociStitched	chr22	36889359	36917345	1	27987	9739.128	3972	n
1_1_MACS_peak_33102_lociStitched_lociStitched	chr6	170487401	170494693	1	7293	9737.0076	3973	n
1_1_MACS_peak_1561_lociStitched_lociStitched	chr1	68149665	68153265	1	3601	9732.6	3974	n
1_2_MACS_peak_12573_lociStitched_lociStitched	chr15	64359253	64366350	1	7098	9732.1161	3975	n
1_2_MACS_peak_36622_lociStitched_lociStitched	chr8	144288662	144304607	1	15946	9731.2335	3976	n
1_2_MACS_peak_17354_lociStitched_lociStitched	chr18	45843741	45858004	1	14264	9728.7923	3977	n
1_1_MACS_peak_7388_lociStitched_lociStitched	chr11	108091478	108096980	1	5503	9719.283	3978	n
1_1_MACS_peak_18234_lociStitched_lociStitched	chr19	12831216	12835481	1	4266	9703.3015	3979	n
1_1_MACS_peak_34177_lociStitched_lociStitched	chr7	87502357	87507013	1	4657	9702.6384	3980	n
1_2_MACS_peak_25574_lociStitched_lociStitched	chr3	40340811	40356913	1	16103	9701.455	3981	n
1_3_MACS_peak_6889_lociStitched_lociStitched	chr11	68033250	68050823	1	17574	9700.296	3982	n
1_1_MACS_peak_22558_lociStitched_lociStitched	chr2	241897294	241906819	1	9526	9697.4025	3983	n
1_3_MACS_peak_4294_lociStitched_lociStitched	chr10	22613853	22630875	1	17023	9694.029	3984	n
1_2_MACS_peak_2383_lociStitched_lociStitched	chr1	154944837	154950975	1	6139	9685.1502	3985	n
1_1_MACS_peak_846_lociStitched_lociStitched	chr1	30601336	30608473	1	7138	9683.4816	3986	n
1_1_MACS_peak_36928_lociStitched_lociStitched	chr9	34123662	34127769	1	4108	9683.0739	3987	n
1_2_MACS_peak_2597_lociStitched_lociStitched	chr1	161358997	161370662	1	11666	9680.7835	3988	n
1_4_MACS_peak_10070_lociStitched_lociStitched	chr13	45370344	45392899	1	22556	9680.606	3989	n
1_1_MACS_peak_25274_lociStitched_lociStitched	chr3	14165038	14168616	1	3579	9673.123	3990	n
1_2_MACS_peak_37897_lociStitched_lociStitched	chr9	128020428	128036329	1	15902	9672.5783	3991	n
1_4_MACS_peak_10107_lociStitched_lociStitched	chr13	46659715	46700586	1	40872	9670.0786	3992	n
1_2_MACS_peak_17475_lociStitched_lociStitched	chr18	55315038	55335872	1	20835	9662.8092	3993	n
1_2_MACS_peak_841_lociStitched_lociStitched	chr1	30455725	30465173	1	9449	9662.4696	3994	n
1_2_MACS_peak_25736_lociStitched_lociStitched	chr3	47820725	47831428	1	10704	9656.2466	3995	n
1_1_MACS_peak_24500_lociStitched_lociStitched	chr22	30192334	30198477	1	6144	9656.1817	3996	n
1_1_MACS_peak_14344_lociStitched_lociStitched	chr16	67967461	67971902	1	4442	9656.0663	3997	n
1_2_MACS_peak_37793_lociStitched_lociStitched	chr9	123491614	123501414	1	9801	9655.94	3998	n
1_3_MACS_peak_21671_lociStitched_lociStitched	chr2	173907560	173926593	1	19034	9653.5376	3999	n
1_5_MACS_peak_4721_lociStitched_lociStitched	chr10	63804838	63843785	1	38948	9651.0666	4000	n
1_3_MACS_peak_9555_lociStitched_lociStitched	chr12	121714011	121730806	1	16796	9647.048	4001	n
1_3_MACS_peak_11891_lociStitched_lociStitched	chr14	105435267	105453270	1	18004	9646.0074	4002	n
1_2_MACS_peak_17027_lociStitched_lociStitched	chr18	5574181	5586524	1	12344	9644.8202	4003	n
1_4_MACS_peak_25530_lociStitched_lociStitched	chr3	36933636	36966793	1	33158	9642.0556	4004	n
1_1_MACS_peak_28521_lociStitched_lociStitched	chr4	140003154	140006329	1	3176	9636.4425	4005	n
1_1_MACS_peak_27179_lociStitched_lociStitched	chr3	185540796	185544643	1	3848	9634.4268	4006	n
1_2_MACS_peak_79_lociStitched_lociStitched	chr1	3410976	3423920	1	12945	9634.2192	4007	n
1_2_MACS_peak_36081_lociStitched_lociStitched	chr8	104191698	104201051	1	9354	9633.59	4008	n
1_2_MACS_peak_20783_lociStitched_lociStitched	chr2	91953075	91961803	1	8729	9633.0936	4009	n
1_6_MACS_peak_3314_lociStitched_lociStitched	chr1	208380458	208410305	1	29848	9628.6422	4010	n
1_1_MACS_peak_1297_lociStitched_lociStitched	chr1	47798135	47801581	1	3447	9615.3738	4011	n
1_5_MACS_peak_24365_lociStitched_lociStitched	chr22	22414960	22442119	1	27160	9614.286	4012	n
1_2_MACS_peak_8524_lociStitched_lociStitched	chr12	51631611	51640930	1	9320	9609.7528	4013	n
1_1_MACS_peak_6424_lociStitched_lociStitched	chr11	47607227	47612086	1	4860	9609.1584	4014	n
1_1_MACS_peak_32987_lociStitched_lociStitched	chr6	160209062	160213181	1	4120	9607.5675	4015	n
1_1_MACS_peak_31423_lociStitched_lociStitched	chr6	30580464	30587128	1	6665	9606.156	4016	n
1_1_MACS_peak_31541_lociStitched_lociStitched	chr6	33243496	33248964	1	5469	9598.5272	4017	n
1_2_MACS_peak_22973_lociStitched_lociStitched	chr20	24791524	24800927	1	9404	9596.7018	4018	n
1_1_MACS_peak_27940_lociStitched_lociStitched	chr4	54928616	54932136	1	3521	9587.424	4019	n
1_3_MACS_peak_1916_lociStitched_lociStitched	chr1	111414304	111434157	1	19854	9581.0578	4020	n
1_1_MACS_peak_20780_lociStitched_lociStitched	chr2	91759199	91765066	1	5868	9580.811	4021	n
1_1_MACS_peak_7710_lociStitched_lociStitched	chr11	125460435	125465730	1	5296	9578.655	4022	n
1_5_MACS_peak_21859_lociStitched_lociStitched	chr2	198000189	198025970	1	25782	9577.6415	4023	n
1_1_MACS_peak_25169_lociStitched_lociStitched	chr3	9956018	9960063	1	4046	9569.2565	4024	n
1_2_MACS_peak_33786_lociStitched_lociStitched	chr7	45429538	45444715	1	15178	9569.0985	4025	n
1_2_MACS_peak_24824_lociStitched_lociStitched	chr22	41250855	41260479	1	9625	9565.2936	4026	n
1_5_MACS_peak_17484_lociStitched_lociStitched	chr18	55431274	55457962	1	26689	9564.9792	4027	n
1_4_MACS_peak_11013_lociStitched_lociStitched	chr14	56879053	56896554	1	17502	9562.5464	4028	n
1_6_MACS_peak_7684_lociStitched_lociStitched	chr11	124071117	124099245	1	28129	9560.7072	4029	n
1_2_MACS_peak_18406_lociStitched_lociStitched	chr19	17345512	17358893	1	13382	9559.3864	4030	n
1_2_MACS_peak_16030_lociStitched_lociStitched	chr17	48349576	48369480	1	19905	9557.9008	4031	n
1_1_MACS_peak_31903_lociStitched_lociStitched	chr6	47274887	47278147	1	3261	9557.668	4032	n
1_2_MACS_peak_37335_lociStitched_lociStitched	chr9	93619867	93634918	1	15052	9555.8799	4033	n
1_1_MACS_peak_31127_lociStitched_lociStitched	chr6	16128566	16132242	1	3677	9555.0268	4034	n
1_3_MACS_peak_11267_lociStitched_lociStitched	chr14	71158102	71169854	1	11753	9554.376	4035	n
1_3_MACS_peak_2646_lociStitched_lociStitched	chr1	162279602	162299079	1	19478	9551.5208	4036	n
1_3_MACS_peak_6618_lociStitched_lociStitched	chr11	62097508	62114640	1	17133	9549.3768	4037	n
1_2_MACS_peak_13376_lociStitched_lociStitched	chr16	2056905	2074310	1	17406	9546.6425	4038	n
1_2_MACS_peak_3531_lociStitched_lociStitched	chr1	224750793	224760421	1	9629	9536.534	4039	n
1_2_MACS_peak_9812_lociStitched_lociStitched	chr13	23719286	23735436	1	16151	9534.96	4040	n
1_2_MACS_peak_5156_lociStitched_lociStitched	chr10	89416296	89429711	1	13416	9534.0405	4041	n
1_2_MACS_peak_35434_lociStitched_lociStitched	chr8	37214739	37225200	1	10462	9533.1093	4042	n
1_1_MACS_peak_4623_lociStitched_lociStitched	chr10	49891218	49894779	1	3562	9532.797	4043	n
1_2_MACS_peak_26856_lociStitched_lociStitched	chr3	155570007	155581290	1	11284	9525.1086	4044	n
1_4_MACS_peak_32761_lociStitched_lociStitched	chr6	147196891	147216808	1	19918	9520.326	4045	n
1_5_MACS_peak_17176_lociStitched_lociStitched	chr18	13608257	13630661	1	22405	9517.2192	4046	n
1_2_MACS_peak_17965_lociStitched_lociStitched	chr19	6391892	6407658	1	15767	9511.6278	4047	n
1_2_MACS_peak_16580_lociStitched_lociStitched	chr17	73476184	73486957	1	10774	9502.8633	4048	n
1_1_MACS_peak_983_lociStitched_lociStitched	chr1	35656342	35659101	1	2760	9497.0298	4049	n
1_1_MACS_peak_36146_lociStitched_lociStitched	chr8	116677785	116682236	1	4452	9496.2085	4050	n
1_2_MACS_peak_30112_lociStitched_lociStitched	chr5	139720879	139727433	1	6555	9487.5704	4051	n
1_4_MACS_peak_11223_lociStitched_lociStitched	chr14	69356511	69378286	1	21776	9480.835	4052	n
1_2_MACS_peak_30175_lociStitched_lociStitched	chr5	142377653	142390777	1	13125	9480.7776	4053	n
1_2_MACS_peak_24770_lociStitched_lociStitched	chr22	39526817	39544018	1	17202	9479.4711	4054	n
1_3_MACS_peak_22613_lociStitched_lociStitched	chr20	861889	888994	1	27106	9478.6185	4055	n
1_3_MACS_peak_32775_lociStitched_lociStitched	chr6	148683458	148710469	1	27012	9478.1599	4056	n
1_1_MACS_peak_5641_lociStitched_lociStitched	chr10	121482846	121486758	1	3913	9468.996	4057	n
1_1_MACS_peak_21559_lociStitched_lociStitched	chr2	161348115	161351294	1	3180	9463.883	4058	n
1_1_MACS_peak_37992_lociStitched_lociStitched	chr9	130921323	130927595	1	6273	9456.2944	4059	n
1_3_MACS_peak_2094_lociStitched_lociStitched	chr1	143991601	144014557	1	22957	9455.5764	4060	n
1_2_MACS_peak_3887_lociStitched_lociStitched	chr1	244602291	244616262	1	13972	9449.9844	4061	n
1_2_MACS_peak_12588_lociStitched_lociStitched	chr15	64747517	64754721	1	7205	9443.7236	4062	n
1_1_MACS_peak_12979_lociStitched_lociStitched	chr15	82336193	82340522	1	4330	9440.6832	4063	n
1_3_MACS_peak_26526_lociStitched_lociStitched	chr3	128830651	128842143	1	11493	9439.5288	4064	n
1_2_MACS_peak_10859_lociStitched_lociStitched	chr14	45711207	45723951	1	12745	9436.932	4065	n
1_1_MACS_peak_36559_lociStitched_lociStitched	chr8	135843184	135845969	1	2786	9435.3015	4066	n
1_2_MACS_peak_4163_lociStitched_lociStitched	chr10	12228764	12239236	1	10473	9435.272	4067	n
1_2_MACS_peak_10074_lociStitched_lociStitched	chr13	45491196	45508552	1	17357	9431.2504	4068	n
1_2_MACS_peak_37118_lociStitched_lociStitched	chr9	75054457	75064818	1	10362	9430.5822	4069	n
1_1_MACS_peak_2233_lociStitched_lociStitched	chr1	150334998	150338871	1	3874	9428.0439	4070	n
1_1_MACS_peak_9824_lociStitched_lociStitched	chr13	25084501	25087725	1	3225	9425.364	4071	n
1_1_MACS_peak_38705_lociStitched_lociStitched	chrX	48895987	48902151	1	6165	9424.756	4072	n
1_1_MACS_peak_34310_lociStitched_lociStitched	chr7	100462973	100466955	1	3983	9407.475	4073	n
1_3_MACS_peak_10914_lociStitched_lociStitched	chr14	51392132	51405752	1	13621	9407.334	4074	n
1_5_MACS_peak_7017_lociStitched_lociStitched	chr11	72680808	72701532	1	20725	9402.4788	4075	n
1_1_MACS_peak_36360_lociStitched_lociStitched	chr8	126704933	126714773	1	9841	9396.216	4076	n
1_2_MACS_peak_6993_lociStitched_lociStitched	chr11	72351995	72359779	1	7785	9389.8392	4077	n
1_2_MACS_peak_16927_lociStitched_lociStitched	chr17	81098982	81109441	1	10460	9389.0443	4078	n
1_1_MACS_peak_25997_lociStitched_lociStitched	chr3	58317583	58322565	1	4983	9386.088	4079	n
1_4_MACS_peak_15915_lociStitched_lociStitched	chr17	44819489	44850059	1	30571	9384.99	4080	n
1_4_MACS_peak_14458_lociStitched_lociStitched	chr16	72957869	72974927	1	17059	9383.6058	4081	n
1_1_MACS_peak_11504_lociStitched_lociStitched	chr14	85993864	86001415	1	7552	9379.8522	4082	n
1_2_MACS_peak_37301_lociStitched_lociStitched	chr9	92133240	92144548	1	11309	9377.7244	4083	n
1_3_MACS_peak_13894_lociStitched_lociStitched	chr16	28191454	28217219	1	25766	9370.7305	4084	n
1_4_MACS_peak_18041_lociStitched_lociStitched	chr19	7794591	7817247	1	22657	9365.9904	4085	n
1_2_MACS_peak_27522_lociStitched_lociStitched	chr4	3286809	3296022	1	9214	9361.3293	4086	n
1_3_MACS_peak_5751_lociStitched_lociStitched	chr10	129770169	129790994	1	20826	9354.59	4087	n
1_3_MACS_peak_12988_lociStitched_lociStitched	chr15	83679018	83688503	1	9486	9349.3645	4088	n
1_2_MACS_peak_24045_lociStitched_lociStitched	chr21	40371251	40384662	1	13412	9347.467	4089	n
1_1_MACS_peak_36669_lociStitched_lociStitched	chr8	145547109	145551614	1	4506	9333.0085	4090	n
1_2_MACS_peak_18060_lociStitched_lociStitched	chr19	8291989	8309921	1	17933	9330.0196	4091	n
1_3_MACS_peak_22553_lociStitched_lociStitched	chr2	241550757	241567659	1	16903	9323.1432	4092	n
1_3_MACS_peak_19628_lociStitched_lociStitched	chr2	12307035	12318997	1	11963	9321.9866	4093	n
1_1_MACS_peak_9738_lociStitched_lociStitched	chr12	132378284	132382132	1	3849	9321.3952	4094	n
1_3_MACS_peak_35009_lociStitched_lociStitched	chr7	158496401	158506154	1	9754	9320.9421	4095	n
1_3_MACS_peak_365_lociStitched_lociStitched	chr1	16050038	16066882	1	16845	9316.4164	4096	n
1_3_MACS_peak_26182_lociStitched_lociStitched	chr3	99203677	99228283	1	24607	9315.8316	4097	n
1_1_MACS_peak_17573_lociStitched_lociStitched	chr18	60984718	60988624	1	3907	9314.2476	4098	n
1_3_MACS_peak_31621_lociStitched_lociStitched	chr6	35327417	35340983	1	13567	9310.3458	4099	n
1_4_MACS_peak_26063_lociStitched_lociStitched	chr3	69456655	69489235	1	32581	9308.106	4100	n
1_1_MACS_peak_16225_lociStitched_lociStitched	chr17	58676349	58679748	1	3400	9306.1221	4101	n
1_3_MACS_peak_15172_lociStitched_lociStitched	chr17	14200165	14214023	1	13859	9305.647	4102	n
1_1_MACS_peak_14032_lociStitched_lociStitched	chr16	30885284	30888926	1	3643	9298.7544	4103	n
1_2_MACS_peak_8203_lociStitched_lociStitched	chr12	22187151	22200286	1	13136	9289.072	4104	n
1_3_MACS_peak_8174_lociStitched_lociStitched	chr12	15840617	15855555	1	14939	9283.967	4105	n
1_1_MACS_peak_28588_lociStitched_lociStitched	chr4	144104982	144108475	1	3494	9279.1545	4106	n
1_2_MACS_peak_9354_lociStitched_lociStitched	chr12	110926618	110940842	1	14225	9272.6256	4107	n
1_2_MACS_peak_37238_lociStitched_lociStitched	chr9	88344471	88359466	1	14996	9260.912	4108	n
1_2_MACS_peak_11724_lociStitched_lociStitched	chr14	94849927	94863086	1	13160	9256.0406	4109	n
1_1_MACS_peak_34050_lociStitched_lociStitched	chr7	75367190	75371315	1	4126	9254.025	4110	n
1_1_MACS_peak_26141_lociStitched_lociStitched	chr3	81808941	81811830	1	2890	9253.1781	4111	n
1_1_MACS_peak_4291_lociStitched_lociStitched	chr10	22540063	22543074	1	3012	9253.1041	4112	n
1_1_MACS_peak_7552_lociStitched_lociStitched	chr11	118305339	118309773	1	4435	9247.9938	4113	n
1_2_MACS_peak_1864_lociStitched_lociStitched	chr1	110088873	110099645	1	10773	9246.6848	4114	n
1_2_MACS_peak_32907_lociStitched_lociStitched	chr6	157340495	157355220	1	14726	9241.41	4115	n
1_3_MACS_peak_25452_lociStitched_lociStitched	chr3	30494974	30520313	1	25340	9238.5994	4116	n
1_3_MACS_peak_12191_lociStitched_lociStitched	chr15	42784793	42795646	1	10854	9238.0736	4117	n
1_1_MACS_peak_35241_lociStitched_lociStitched	chr8	22435777	22439449	1	3673	9228.8376	4118	n
1_3_MACS_peak_17223_lociStitched_lociStitched	chr18	21103724	21123577	1	19854	9217.7479	4119	n
1_1_MACS_peak_25837_lociStitched_lociStitched	chr3	50335259	50339132	1	3874	9216.5781	4120	n
1_2_MACS_peak_15027_lociStitched_lociStitched	chr17	6985959	7001009	1	15051	9210.6	4121	n
1_2_MACS_peak_298_lociStitched_lociStitched	chr1	12567687	12586617	1	18931	9205.659	4122	n
1_5_MACS_peak_7965_lociStitched_lociStitched	chr12	7690154	7725802	1	35649	9204.3136	4123	n
1_3_MACS_peak_16772_lociStitched_lociStitched	chr17	78056030	78072424	1	16395	9201.9522	4124	n
1_4_MACS_peak_2863_lociStitched_lociStitched	chr1	180238652	180260416	1	21765	9201.8192	4125	n
1_2_MACS_peak_37943_lociStitched_lociStitched	chr9	130211515	130218520	1	7006	9194.763	4126	n
1_6_MACS_peak_22733_lociStitched_lociStitched	chr20	4040570	4066793	1	26224	9193.7838	4127	n
1_3_MACS_peak_20101_lociStitched_lociStitched	chr2	43492857	43505017	1	12161	9190.528	4128	n
1_3_MACS_peak_26522_lociStitched_lociStitched	chr3	128564228	128584329	1	20102	9188.1671	4129	n
1_2_MACS_peak_17500_lociStitched_lociStitched	chr18	56014193	56031510	1	17318	9179.7417	4130	n
1_1_MACS_peak_24528_lociStitched_lociStitched	chr22	30817677	30822962	1	5286	9176.874	4131	n
1_2_MACS_peak_5682_lociStitched_lociStitched	chr10	125792130	125804514	1	12385	9175.3056	4132	n
1_1_MACS_peak_6022_lociStitched_lociStitched	chr11	9593289	9597335	1	4047	9174.305	4133	n
1_1_MACS_peak_23366_lociStitched_lociStitched	chr20	44460149	44464217	1	4069	9169.6788	4134	n
1_3_MACS_peak_34686_lociStitched_lociStitched	chr7	134116729	134141179	1	24451	9166.305	4135	n
1_3_MACS_peak_13041_lociStitched_lociStitched	chr15	86078340	86099403	1	21064	9162.405	4136	n
1_2_MACS_peak_34781_lociStitched_lociStitched	chr7	139518341	139532122	1	13782	9161.6088	4137	n
1_3_MACS_peak_4222_lociStitched_lociStitched	chr10	14778412	14794995	1	16584	9160.4492	4138	n
1_5_MACS_peak_4114_lociStitched_lociStitched	chr10	7297984	7318925	1	20942	9159.5934	4139	n
1_1_MACS_peak_15213_lociStitched_lociStitched	chr17	16187289	16192049	1	4761	9156.812	4140	n
1_1_MACS_peak_35304_lociStitched_lociStitched	chr8	26239667	26243542	1	3876	9156.2375	4141	n
1_2_MACS_peak_28144_lociStitched_lociStitched	chr4	84204656	84211229	1	6574	9152.2452	4142	n
1_3_MACS_peak_21574_lociStitched_lociStitched	chr2	161972040	161995645	1	23606	9151.6585	4143	n
1_1_MACS_peak_15005_lociStitched_lociStitched	chr17	5184657	5188235	1	3579	9147.157	4144	n
1_1_MACS_peak_21108_lociStitched_lociStitched	chr2	113834239	113843706	1	9468	9146.0687	4145	n
1_4_MACS_peak_35791_lociStitched_lociStitched	chr8	81829861	81860056	1	30196	9146.0655	4146	n
1_2_MACS_peak_778_lociStitched_lociStitched	chr1	28269259	28288710	1	19452	9141.97	4147	n
1_1_MACS_peak_21082_lociStitched_lociStitched	chr2	113238120	113242041	1	3922	9138.6747	4148	n
1_2_MACS_peak_21313_lociStitched_lociStitched	chr2	135491757	135501294	1	9538	9133.5849	4149	n
1_5_MACS_peak_21899_lociStitched_lociStitched	chr2	201483570	201514525	1	30956	9125.534	4150	n
1_3_MACS_peak_19013_lociStitched_lociStitched	chr19	47141066	47165897	1	24832	9125.3925	4151	n
1_3_MACS_peak_19073_lociStitched_lociStitched	chr19	48747394	48763930	1	16537	9122.9112	4152	n
1_4_MACS_peak_32105_lociStitched_lociStitched	chr6	90007393	90034075	1	26683	9122.5758	4153	n
1_1_MACS_peak_36110_lociStitched_lociStitched	chr8	107668982	107672518	1	3537	9120.0512	4154	n
1_1_MACS_peak_19492_lociStitched_lociStitched	chr2	3380487	3384668	1	4182	9117.5067	4155	n
1_1_MACS_peak_2657_lociStitched_lociStitched	chr1	165599122	165602697	1	3576	9117.3225	4156	n
1_1_MACS_peak_12398_lociStitched_lociStitched	chr15	55694178	55701520	1	7343	9110.6878	4157	n
1_4_MACS_peak_26814_lociStitched_lociStitched	chr3	152759876	152789815	1	29940	9107.4438	4158	n
1_2_MACS_peak_27939_lociStitched_lociStitched	chr4	54779600	54796459	1	16860	9105.5459	4159	n
1_2_MACS_peak_13099_lociStitched_lociStitched	chr15	90441592	90457021	1	15430	9104.6529	4160	n
1_1_MACS_peak_23490_lociStitched_lociStitched	chr20	48530575	48534184	1	3610	9101.898	4161	n
1_1_MACS_peak_3221_lociStitched_lociStitched	chr1	205717246	205720291	1	3046	9098.46	4162	n
1_3_MACS_peak_9030_lociStitched_lociStitched	chr12	92985269	92999707	1	14439	9097.3838	4163	n
1_1_MACS_peak_2393_lociStitched_lociStitched	chr1	155106833	155110630	1	3798	9093.815	4164	n
1_1_MACS_peak_69_lociStitched_lociStitched	chr1	2342804	2346460	1	3657	9093.5688	4165	n
1_1_MACS_peak_5873_lociStitched_lociStitched	chr11	2419388	2423529	1	4142	9092.3937	4166	n
1_1_MACS_peak_20588_lociStitched_lociStitched	chr2	73296720	73299849	1	3130	9087.5547	4167	n
1_3_MACS_peak_19345_lociStitched_lociStitched	chr19	55104495	55121447	1	16953	9082.8816	4168	n
1_4_MACS_peak_29146_lociStitched_lociStitched	chr5	39458495	39472404	1	13910	9079.7952	4169	n
1_2_MACS_peak_35863_lociStitched_lociStitched	chr8	90987814	90997393	1	9580	9076.1025	4170	n
1_1_MACS_peak_18499_lociStitched_lociStitched	chr19	18652017	18655673	1	3657	9074.192	4171	n
1_1_MACS_peak_9643_lociStitched_lociStitched	chr12	123871954	123876465	1	4512	9069.3655	4172	n
1_1_MACS_peak_11278_lociStitched_lociStitched	chr14	71786437	71788985	1	2549	9064.0004	4173	n
1_1_MACS_peak_22781_lociStitched_lociStitched	chr20	5106355	5109977	1	3623	9063.6928	4174	n
1_2_MACS_peak_38569_lociStitched_lociStitched	chrX	38726862	38743316	1	16455	9061.2178	4175	n
1_2_MACS_peak_20817_lociStitched_lociStitched	chr2	97055265	97064803	1	9539	9060.1462	4176	n
1_5_MACS_peak_30658_lociStitched_lociStitched	chr5	177958577	177979429	1	20853	9058.1088	4177	n
1_4_MACS_peak_16884_lociStitched_lociStitched	chr17	80344152	80367399	1	23248	9057.0312	4178	n
1_1_MACS_peak_30002_lociStitched_lociStitched	chr5	134445334	134457070	1	11737	9056.6712	4179	n
1_2_MACS_peak_37444_lociStitched_lociStitched	chr9	100806053	100821487	1	15435	9053.5844	4180	n
1_1_MACS_peak_15628_lociStitched_lociStitched	chr17	36711834	36716402	1	4569	9043.7264	4181	n
1_5_MACS_peak_15039_lociStitched_lociStitched	chr17	7067921	7081722	1	13802	9042.4152	4182	n
1_3_MACS_peak_23745_lociStitched_lociStitched	chr21	16048102	16061433	1	13332	9030.4194	4183	n
1_1_MACS_peak_26878_lociStitched_lociStitched	chr3	156805513	156809639	1	4127	9023.9746	4184	n
1_2_MACS_peak_37750_lociStitched_lociStitched	chr9	117706670	117722357	1	15688	9018.4563	4185	n
1_2_MACS_peak_37734_lociStitched_lociStitched	chr9	117264959	117281537	1	16579	9018.432	4186	n
1_2_MACS_peak_24102_lociStitched_lociStitched	chr21	44156596	44168632	1	12037	9016.1676	4187	n
1_1_MACS_peak_15470_lociStitched_lociStitched	chr17	28926485	28928910	1	2426	9014.21	4188	n
1_1_MACS_peak_22493_lociStitched_lociStitched	chr2	238874722	238879270	1	4549	9009.1332	4189	n
1_1_MACS_peak_29194_lociStitched_lociStitched	chr5	42948709	42953137	1	4429	9005.6664	4190	n
1_3_MACS_peak_21202_lociStitched_lociStitched	chr2	122036193	122047096	1	10904	9003.6974	4191	n
1_2_MACS_peak_2538_lociStitched_lociStitched	chr1	160396320	160408613	1	12294	9003.3932	4192	n
1_4_MACS_peak_36139_lociStitched_lociStitched	chr8	116586832	116602475	1	15644	9002.5465	4193	n
1_2_MACS_peak_3170_lociStitched_lociStitched	chr1	203369929	203380913	1	10985	8999.1912	4194	n
1_2_MACS_peak_55_lociStitched_lociStitched	chr1	1838179	1853020	1	14842	8987.7096	4195	n
1_1_MACS_peak_27532_lociStitched_lociStitched	chr4	3556457	3562311	1	5855	8984.1338	4196	n
1_1_MACS_peak_27408_lociStitched_lociStitched	chr3	196667355	196670965	1	3611	8982.763	4197	n
1_3_MACS_peak_1652_lociStitched_lociStitched	chr1	87238163	87259462	1	21300	8979.6584	4198	n
1_2_MACS_peak_21219_lociStitched_lociStitched	chr2	127471322	127481040	1	9719	8979.432	4199	n
1_2_MACS_peak_4228_lociStitched_lociStitched	chr10	14980683	14997681	1	16999	8978.3436	4200	n
1_2_MACS_peak_38117_lociStitched_lociStitched	chr9	134268165	134273234	1	5070	8970.6093	4201	n
1_2_MACS_peak_30231_lociStitched_lociStitched	chr5	148204894	148212388	1	7495	8967.3204	4202	n
1_2_MACS_peak_7661_lociStitched_lociStitched	chr11	123299947	123306396	1	6450	8966.0447	4203	n
1_2_MACS_peak_39114_lociStitched_lociStitched	chrX	149860923	149873464	1	12542	8965.5609	4204	n
1_2_MACS_peak_7142_lociStitched_lociStitched	chr11	76451263	76459889	1	8627	8962.414	4205	n
1_1_MACS_peak_21079_lociStitched_lociStitched	chr2	113011402	113018267	1	6866	8960.8845	4206	n
1_3_MACS_peak_32382_lociStitched_lociStitched	chr6	117995872	118009729	1	13858	8958.5505	4207	n
1_2_MACS_peak_12930_lociStitched_lociStitched	chr15	79313773	79325983	1	12211	8957.256	4208	n
1_1_MACS_peak_21720_lociStitched_lociStitched	chr2	178075231	178078873	1	3643	8955.678	4209	n
1_2_MACS_peak_15311_lociStitched_lociStitched	chr17	19440157	19451764	1	11608	8954.8005	4210	n
1_1_MACS_peak_24857_lociStitched_lociStitched	chr22	42227018	42230531	1	3514	8951.8266	4211	n
1_1_MACS_peak_12639_lociStitched_lociStitched	chr15	66992683	66996897	1	4215	8951.8002	4212	n
1_1_MACS_peak_37289_lociStitched_lociStitched	chr9	91924091	91928108	1	4018	8944.6539	4213	n
1_1_MACS_peak_23068_lociStitched_lociStitched	chr20	31189121	31196743	1	7623	8943.6548	4214	n
1_2_MACS_peak_17695_lociStitched_lociStitched	chr18	77742057	77749693	1	7637	8943.2832	4215	n
1_1_MACS_peak_27500_lociStitched_lociStitched	chr4	2571991	2578641	1	6651	8942.92	4216	n
1_5_MACS_peak_22145_lociStitched_lociStitched	chr2	218691800	218716353	1	24554	8939.7473	4217	n
[truncated: 1,002,620 more chars]
