# Supplementary material for: Lipid-Induced Epigenomic Changes in Human Macrophages Identify a Coronary Artery Disease-Associated Variant that Regulates PPAP2B Expression through Altered C/EBP-Beta Binding
Source: PLoS Genet. 2015 Apr 2;11(4):e1005061. doi: 10.1371/journal.pgen.1005061 (PMC4383549; doi:10.1371/journal.pgen.1005061)
Supplement: S13 Table — (XLSX) [file pgen.1005061.s019.xlsx]

## Sheet: Sheet1
clusters	collapsed_id	factor	DNA binding domain	hits	cutoff	zscore	P value = -10*LOG(pval)	similarity to top	mean_position	P value
1	MC00456	JUND	Leucine Zipper Family	868	5.563	-23.212	690.776		-0.181	8.36373e-70
1	MC00371	JUNB	Leucine Zipper Family	560	6.659	-22.741	690.776	0.896	-0.223	8.36373e-70
1	MC00351	FOSL1	Leucine Zipper Family	555	6.361	-22.683	690.776	0.876	-0.223	8.36373e-70
1	MC00349	Jun	Leucine Zipper Family	915	6.18	-22.373	690.776	0.9	-0.17	8.36373e-70
1	MC00356	Tbx21	Transcription Factor T-Domain	751	6.314	-22.21	690.776	0.86	-0.187	8.36373e-70
1	MC00330	FOS	Leucine Zipper Family	725	5.154	-21.984	690.776	0.909	-0.189	8.36373e-70
1	MC00321	JUN	Leucine Zipper Family	839	5.334	-21.486	690.776	0.892	-0.172	8.36373e-70
1	M00490	BACH2	Leucine Zipper Family	866	5.649	-19.928	690.776	0.941	-0.158	8.36373e-70
1	M00495	BACH1	Leucine Zipper Family	955	3.829	-18.938	690.776	0.93	-0.143	8.36373e-70
1	MS00319	JDP2	Leucine Zipper Family	901	3.809	-18.901	690.776	0.921	-0.147	8.36373e-70
1	denovo14		None	901	6.069	-18.498	690.776	0.94	-0.145	8.36373e-70
1	MS00324	Jdp2	Leucine Zipper Family	983	3.191	-18.181	690.776	0.948	-0.136	8.36373e-70
1	MS00336	NFE2	Leucine Zipper Family	865	3.514	-18.117	690.776	0.909	-0.145	8.36373e-70
1	denovo22		None	947	5.454	-17.31	690.776	0.878	-0.133	8.36373e-70
1	M00514	ATF4	Leucine Zipper Family	1528	2.397	-10.644	599.424	0.763	-0.068	1.14183e-60
2	M00983	MAF	Leucine zipper Family	1088	5.486	-15.622	690.776		-0.113	8.36373e-70
2	MC00339	NFE2L2	Leucine Zipper Family	1267	2.63	-14.511	690.776	0.912	-0.098	8.36373e-70
2	MS00326	MAFF	Leucine Zipper Family	684	2.267	-10.387	572.082	0.792	-0.101	6.19156e-58
2	MS00331	MAFK	Leucine Zipper Family	1048	3.567	-9.308	464.779	0.852	-0.074	3.32736e-47
2	MS00333	Mafb	Leucine Zipper Family	541	4.682	-8.622	402.521	0.757	-0.097	5.59629e-41
2	MS00327	MAFG	Leucine Zipper Family	732	3.274	-6.782	258.526	0.782	-0.069	1.40411e-26
3	MS00288	TFE3	Helix-Loop-Helix Family	1573	3.428	-14.013	690.776		-0.085	8.36373e-70
3	MS00289	TFEB	Helix-Loop-Helix Family	1443	3.437	-13.624	690.776	0.995	-0.087	8.36373e-70
3	MC00248	USF1	Helix-Loop-Helix Family	1155	2.916	-12.266	690.776	0.966	-0.089	8.36373e-70
3	MS00808	TFEC	Helix-Loop-Helix Family	745	5.739	-12.21	690.776	0.951	-0.111	8.36373e-70
3	MC00169	Usf2	Helix-Loop-Helix Family	585	4.664	-12.033	690.776	0.926	-0.124	8.36373e-70
3	MC00473	ATF3	Leucine Zipper Family	759	5.063	-10.617	596.558	0.944	-0.097	2.20902e-60
3	MC00461	Max	Helix-Loop-Helix Family	1731	-0.661	-10.506	584.66	0.893	-0.063	3.41979e-59
3	MC00532	Mycn	Helix-Loop-Helix Family	1602	2.347	-9.913	523.539	0.896	-0.063	4.4269e-53
3	MC00362	Arntl	Helix-Loop-Helix Family	1045	4.71	-9.679	500.361	0.876	-0.077	9.20238e-51
3	MC00394	MYC	Helix-Loop-Helix Family	1195	3.639	-9.626	495.237	0.891	-0.071	2.99433e-50
3	MS00247	BHLHB2	Helix-Loop-Helix Family	1201	2.907	-9.155	450.543	0.958	-0.068	8.8247e-46
3	MS00252	Bhlhb2	Helix-Loop-Helix Family	1141	2.756	-9.092	444.686	0.959	-0.07	3.39938e-45
3	MS00265	MLXIPL	Helix-Loop-Helix Family	1279	3.03	-8.873	424.8	0.954	-0.064	3.31131e-43
3	MC00373	Mxi1	Helix-Loop-Helix Family	1665	1.59	-8.734	412.381	0.891	-0.056	5.77963e-42
3	MC00124	MAX	Helix-Loop-Helix Family	1064	3.587	-8.666	406.431	0.94	-0.069	2.27457e-41
3	MS00248	BHLHB3	Helix-Loop-Helix Family	1121	2.786	-8.433	386.212	0.945	-0.066	2.39221e-39
3	MS00267	MNT	Helix-Loop-Helix Family	1721	0.698	-8.197	366.319	0.959	-0.052	2.334e-37
3	MS00270	Mlx	Helix-Loop-Helix Family	1718	-0.78	-7.667	323.633	0.937	-0.049	4.33212e-33
3	MS00251	BHLHE41	Helix-Loop-Helix Family	1503	0.449	-7.639	321.446	0.943	-0.053	7.16803e-33
3	MS00266	MLX	Helix-Loop-Helix Family	1549	0.824	-7.468	308.289	0.956	-0.051	1.48286e-31
3	MC00407	Myc	Helix-Loop-Helix Family	654	5.297	-7.303	295.954	0.857	-0.078	2.53863e-30
3	MS00281	SREBF2	Helix-Loop-Helix Family	1231	1.881	-6.833	262.054	0.948	-0.054	6.23161e-27
3	M00220	SREBF1	Helix-Loop-Helix Family	1236	3.251	-6.601	246.123	0.931	-0.052	2.44174e-25
3	MS00282	Srebf1	Helix-Loop-Helix Family	1710	-0.71	-6.315	227.279	0.938	-0.043	1.87111e-23
3	MC00254	E2F6	Transcription Factor Family	1723	-0.348	-5.762	192.974	0.725	-0.04	5.04197e-20
3	MS00258	HEY1	Helix-Loop-Helix Family	1671	0.531	-5.599	183.438	0.901	-0.04	4.53106e-19
3	MS00260	HEY2	Helix-Loop-Helix Family	1217	3.044	-5.03	152.235	0.892	-0.043	5.97723e-16
3	MS00253	CLOCK	Helix-Loop-Helix Family	1037	3.631	-4.361	119.487	0.852	-0.042	1.12538e-12
4	denovo17		None	1394	3.978	-12.384	690.776		-0.081	8.36373e-70
4	denovo2		None	1073	6.223	-6.298	226.171	0.734	-0.054	2.4149e-23
5	MC00154	Jund	Leucine Zipper Family	521	6.581	-10.894	626.518		-0.12	2.22946e-63
5	MC00411	BATF	Leucine zipper Family	1042	4.753	-8.443	387.083	0.991	-0.069	1.95749e-39
5	MC00508	Batf	Leucine zipper Family	954	5.093	-7.55	314.569	0.961	-0.066	3.49221e-32
5	MC00227	IRF4	Interferon Regulatory Factor	553	6.511	-6.39	232.097	0.984	-0.076	6.17021e-24
5	MC00190	Irf4	Interferon Regulatory Factor	417	6.749	-4.554	128.456	0.934	-0.068	1.42692e-13
6	MS00300	CEBPE	Leucine Zipper Family	656	5.823	-10.65	600.048		-0.105	9.89008e-61
6	MC00122	Cebpa	Leucine Zipper Family	753	5.923	-10.525	586.737	0.874	-0.097	2.11982e-59
6	MC00121	Cebpb	Leucine Zipper Family	679	6.083	-10.495	583.464	0.882	-0.102	4.50402e-59
6	MS00302	CEBPG	Leucine Zipper Family	885	3.374	-9.676	500.084	0.989	-0.083	9.80844e-51
6	MS00299	CEBPD	Leucine Zipper Family	614	5.379	-9.587	491.441	0.998	-0.1	7.17629e-50
6	MC00273	CEBPA	Leucine Zipper Family	914	4.674	-8.841	421.924	0.918	-0.076	6.42096e-43
6	MC00272	CEBPB	Leucine Zipper Family	766	5.764	-8.777	416.202	0.908	-0.083	2.39773e-42
6	MS00293	ATF4	Leucine Zipper Family	1216	2.763	-8.628	403.092	0.795	-0.065	4.90682e-41
6	MS00337	NFIL3	Leucine Zipper Family	331	6.961	-6.267	224.179	0.847	-0.097	3.82032e-23
6	M00621	CEBPD	Leucine Zipper Family	659	6.281	-5.135	157.761	0.763	-0.059	1.67456e-16
6	MS00317	HLF	Leucine Zipper Family	379	6.422	-5.119	156.906	0.892	-0.078	2.03892e-16
6	MS00295	Atf4	Leucine Zipper Family	308	5.036	-4.456	123.853	0.736	-0.078	4.11813e-13
6	MS00315	DBP	Leucine Zipper Family	705	4.21	-3.834	96.717	0.849	-0.047	2.12961e-10
7	MA0067	PAX2	Homeodomain Family	1340	5.014	-10.223	555.105		-0.071	3.08674e-56
7	MC00262	ARNT	Helix-Loop-Helix Family	465	5.963	-5.965	205.211	0.752	-0.079	3.01231e-21
7	MC00224	EPAS1	Helix-Loop-Helix Family	728	5.127	-4.863	143.628	0.789	-0.054	4.33711e-15
7	M00332	FOXN1	Forkhead Domain Family	876	4.516	-3.138	70.713	0.666	-0.037	8.48594e-08
7	MC00370	Npas4	Helix-Loop-Helix Family	1203	4.336	-3.115	69.913	0.622	-0.032	1.02023e-07
8	MC00427	ETV1	Ets Domain Family	1712	1.063	-9.012	437.412		-0.056	1.81468e-44
8	MC00385	Ets1	Ets Domain Family	1577	3.727	-8.45	387.652	0.94	-0.056	1.71712e-39
8	MC00395	Sfpi1	Ets Domain Family	1664	0.316	-7.33	297.908	0.837	-0.049	1.61883e-30
8	MC00506	Spi1	Ets Domain Family	1664	0.316	-7.33	297.908	0.837	-0.049	1.61883e-30
8	MC00180	Sfpi1	Ets Domain Family	1664	0.316	-7.33	297.908	0.837	-0.049	1.61883e-30
8	UP00085	Sfpi1	Ets Domain Family	1291	4.9	-6.595	245.772	0.879	-0.051	2.64728e-25
8	MC00168	ERG	Ets Domain Family	1677	0.966	-6.578	244.573	0.919	-0.045	3.48899e-25
8	MC00160	ETV3	Ets Domain Family	1723	2.122	-6.524	240.992	0.887	-0.044	7.95793e-25
8	MS00039	SPIB	Ets Domain Family	703	4.441	-6.379	231.418	0.783	-0.067	7.2144e-24
8	MC00337	Ikzf3	BetaBetaAlpha-zinc finger Family	1334	4.6	-6.288	225.524	0.886	-0.048	2.80285e-23
8	MC00367	GABPA	Ets Domain Family	1717	-0.21	-6.224	221.391	0.917	-0.042	7.25939e-23
8	MC00151	SPI1	Ets Domain Family	1687	-1.375	-6.13	215.476	0.809	-0.042	2.834e-22
8	MS00021	ETV6	Ets Domain Family	1680	2.339	-6.032	209.319	0.877	-0.042	1.16977e-21
8	MC00457	ELF1	Ets Domain Family	1584	1.596	-5.583	182.508	0.915	-0.041	5.61306e-19
8	MC00129	Fli1	Ets Domain Family	759	5.88	-5.293	166.288	0.856	-0.056	2.35072e-17
8	MS00041	Spic	Ets Domain Family	471	5.08	-5.161	159.149	0.782	-0.07	1.21647e-16
8	MC00206	ELK1	Ets Domain Family	1565	1.284	-4.887	144.838	0.921	-0.037	3.28246e-15
8	MC00513	SFPI1	Ets Domain Family	906	4.129	-4.513	126.524	0.823	-0.046	2.22638e-13
8	M00341	GABPB1	Ets Domain Family	1517	1.763	-4.229	113.527	0.9	-0.034	4.43915e-12
8	MS00022	Elf5	Ets Domain Family	1433	4.525	-3.963	102.024	0.875	-0.034	6.2748e-11
8	MS00851	ETS1	Ets Domain Family	1625	2.458	-3.874	98.372	0.855	-0.031	1.45479e-10
8	MS00838	ELF5	Ets Domain Family	1725	2.36	-3.837	96.831	0.877	-0.03	2.07444e-10
8	M00678	ETV7	Ets Domain Family	615	5.065	-3.574	86.471	0.861	-0.048	2.25372e-09
8	MS00846	ERF	Ets Domain Family	1651	2.06	-3.533	84.894	0.847	-0.029	3.24041e-09
8	MS00040	SPIC	Ets Domain Family	620	6.011	-3.401	80.011	0.748	-0.046	9.9747e-09
9	MS00320	JDP2	Leucine Zipper Family	990	1.272	-8.525	394.156		-0.071	3.84061e-40
9	MS00313	Creb5	Leucine Zipper Family	913	2.622	-8.075	356.273	0.98	-0.071	2.35885e-36
9	MS00325	Jdp2	Leucine Zipper Family	1536	-0.756	-8.039	353.336	0.99	-0.054	4.63874e-36
9	UP00020	ATF1	Leucine zipper Family	470	4.146	-7.647	322.068	0.9	-0.095	6.21155e-33
9	MS00294	ATF7	Leucine Zipper Family	1188	0.396	-7.507	311.31	0.949	-0.059	7.39605e-32
9	MS00296	BATF3	Leucine Zipper Family	1412	-3.807	-7.049	277.33	0.883	-0.051	1.84927e-28
10	M01709	MAFA	Leucine Zipper Family	1666	4.261	-8.108	358.996		-0.053	1.26009e-36
10	M01288	NEUROD1	Helix-Loop-Helix Family	1474	4.234	-3.967	102.225	0.77	-0.033	5.99101e-11
11	MC00163	Creb1	Leucine Zipper Family	826	4.468	-7.914	343.195		-0.073	4.79181e-35
11	M00179	ATF2	Leucine Zipper Family	1551	1.103	-5.645	186.148	0.856	-0.041	2.42773e-19
11	M00694	E4F1	Helix-Loop-Helix Family	874	3.187	-5.603	183.677	0.85	-0.055	4.28845e-19
11	M00041	ATF2::JUN	Leucine zipper Family	423	5.477	-4.137	109.475	0.868	-0.064	1.1285e-11
11	M00483	ATF6	Leucine Zipper Family	204	6.383	-3.654	89.554	0.788	-0.084	1.10815e-09
12	M01282	PPARA	Hormone-nuclear Receptor Family	524	7.318	-6.393	232.298		-0.078	5.89115e-24
12	MS00657	NR2F1	Hormone-nuclear Receptor Family	656	6.889	-5.64	185.838	0.948	-0.064	2.60735e-19
12	MC00524	Nr1d1	Hormone-nuclear Receptor Family	1580	3.847	-5.426	173.631	0.761	-0.04	4.33411e-18
12	M01268	NR1H4	Hormone-nuclear Receptor Family	500	6.917	-4.628	132.046	0.941	-0.063	6.2431e-14
12	M01722	RORB	Hormone-nuclear Receptor Family	448	5.434	-3.929	100.618	0.816	-0.06	8.67361e-11
12	MC00186	Nr1d2	Hormone-nuclear Receptor Family	498	6.839	-3.43	81.063	0.866	-0.052	7.82889e-09
12	MC00471	Rxra	Hormone-nuclear Receptor Family	171	8.373	-3.311	76.735	0.912	-0.085	2.1208e-08
13	denovo1		None	1655	2.971	-5.911	201.912		-0.041	6.43873e-21
13	denovo3		None	1615	5.524	-3.661	89.838	0.799	-0.03	1.03801e-09
14	M00644	UBP1	CP2 Transcription Factor Domain Family	1562	3.109	-5.848	198.14		-0.042	1.53462e-20
14	M00712	MYOG	Helix-Loop-Helix Family	1422	4.181	-3.644	89.142	0.845	-0.032	1.21843e-09
15	M00468	KLF12	BetaBetaAlpha-zinc finger Family	420	5.777	-5.671	187.658		-0.08	1.71475e-19
15	denovo7		None	1169	3.771	-3.893	99.126	0.713	-0.037	1.22293e-10
16	M00647	NR1H3	Hormone-nuclear Receptor Family	79	7.106	-5.61	184.078		-0.182	3.91021e-19
16	MC00448	Nr1h2	Hormone-nuclear Receptor Family	155	8.412	-5.505	178.062	0.852	-0.128	1.56243e-18
16	MS00705	Rarg	Hormone-nuclear Receptor Family	1241	-2.013	-4.252	114.532	0.803	-0.038	3.52209e-12
16	MS00700	Rarb	Hormone-nuclear Receptor Family	812	0.464	-3.383	79.344	0.817	-0.04	1.16305e-08
16	MS00684	RARG	Hormone-nuclear Receptor Family	1383	2.172	-3.125	70.239	0.811	-0.03	9.46455e-08
17	M00115	CNTN2::CREB1	Leucine zipper Family	1734	-6.158	-5.498	177.661		-0.038	1.71356e-18
18	MC00319	EGR2	BetaBetaAlpha-zinc finger Family	1128	3.405	-5.464	175.761		-0.047	2.65399e-18
18	MC00430	Egr2	BetaBetaAlpha-zinc finger Family	1329	2.437	-5.117	156.798	0.955	-0.042	2.09026e-16
18	MC00320	EGR1	BetaBetaAlpha-zinc finger Family	1689	-1.291	-4.008	103.954	0.956	-0.031	4.02346e-11
19	MS00311	Creb3l2	Leucine Zipper Family	1475	-0.341	-5.264	164.663		-0.04	3.41743e-17
19	MS00255	HES5	Helix-Loop-Helix Family	1517	-1.458	-4.222	113.218	0.749	-0.034	4.7665e-12
19	MS00256	HES7	Helix-Loop-Helix Family	1739	-5.989	-3.977	102.631	0.731	-0.031	5.45632e-11
20	denovo4		None	1587	3.028	-5.095	155.599		-0.038	2.75486e-16
20	MC00178	Nkx2-5	Homeodomain Family	762	5.502	-4.005	103.824	0.833	-0.046	4.14572e-11
20	denovo9		None	1632	2.924	-3.539	85.148	0.64	-0.03	3.05633e-09
21	M00733	SMAD4	MH1 Domain Family	1697	1.113	-5.022	151.785		-0.036	6.62979e-16
22	M00139	AHR	Helix-Loop-Helix Family	1689	-3.259	-5.018	151.598		-0.037	6.9215e-16
23	M01175	ZBTB7B	BetaBetaAlpha-zinc finger Family	1622	2.037	-5.011	151.233		-0.037	7.52835e-16
23	M00649	MAZ	BetaBetaAlpha-zinc finger Family	1706	2.14	-3.243	74.323	0.959	-0.027	3.69573e-08
23	M01783	SP2	BetaBetaAlpha-zinc finger Family	1465	1.843	-3.142	70.832	0.696	-0.029	8.25658e-08
24	MC00281	PBX3	Homeodomain Family	1200	4.193	-4.624	131.848		-0.041	6.53431e-14
25	MC00134	Ppara	Hormone-nuclear Receptor Family	253	7.254	-4.553	128.419		-0.088	1.43913e-13
25	MC00130	Pparg	Hormone-nuclear Receptor Family	498	6.342	-4.14	109.589	0.955	-0.059	1.09926e-11
25	MC00142	PPARG	Hormone-nuclear Receptor Family	244	7.355	-3.407	80.227	0.923	-0.073	9.49074e-09
26	denovo0		None	81	7.042	-4.475	124.772		-0.152	3.33273e-13
27	M01009	HES1	Helix-Loop-Helix Family	1156	4.041	-4.471	124.576		-0.041	3.48658e-13
27	M01177	SREBF2	Helix-Loop-Helix Family	1597	4.38	-4.189	111.739	0.683	-0.033	6.70039e-12
28	MS00343	FOXB1	Forkhead Domain Family	643	3.999	-4.308	117.071		-0.053	1.96291e-12
29	MC00295	Esr1	Hormone-nuclear Receptor Family	738	4.06	-3.603	87.564		-0.044	1.75227e-09
29	MC00335	ESR1	Hormone-nuclear Receptor Family	553	5.324	-3.157	71.361	0.971	-0.047	7.30971e-08
30	MS00727	ZBTB49	BetaBetaAlpha-zinc finger Family	172	3.611	-3.448	81.71		-0.087	6.74528e-09
31	MC00312	RUNX1	Runt Domain Family	781	5.091	-3.296	76.206		-0.041	2.39552e-08
32	M01241	GTF2IRD1	GTF2I Domain Family	1467	1.43	-3.111	69.778		-0.029	1.05245e-07
Position weight matrices for de novo motifs
de novo 14
A	C	G	T
0.022	0.011	0.023	0.944
0.037	0.025	0.826	0.112
0.901	0.027	0.048	0.024
0.052	0.347	0.47	0.131
0.032	0.022	0.025	0.921
0.353	0.604	0.026	0.017
0.929	0.018	0.025	0.028
0.005	0.108	0.258	0.629
0.186	0.128	0.293	0.393
0.262	0.351	0.205	0.182
de novo 22
A	C	G	T
0.195	0.253	0.359	0.193
0.187	0.179	0.242	0.392
0.179	0.19	0.238	0.393
0.091	0.077	0.392	0.44
0.181	0.302	0.488	0.029
0.133	0.071	0.025	0.771
0.13	0.022	0.655	0.193
0.891	0.037	0.044	0.028
0.04	0.798	0.13	0.032
0.034	0.031	0.079	0.856
0.052	0.896	0.03	0.022
0.905	0.026	0.044	0.025
0.031	0.151	0.524	0.294
de novo 17
A	C	G	T
0.278	0.466	0.229	0.027
0.563	0.026	0.018	0.393
0.04	0.022	0.585	0.353
0.226	0.373	0.38	0.021
0.008	0.026	0.01	0.956
0.028	0.012	0.935	0.025
0.969	0.013	0.011	0.007
0.024	0.478	0.252	0.246
0.014	0.025	0.018	0.943
0.116	0.418	0.225	0.241
de novo 2
A	C	G	T
0.995	0.001	0.002	0.002
0.007	0.989	0.002	0.002
0.293	0.018	0.084	0.605
0.018	0.966	0.001	0.015
0.962	0.017	0.018	0.003
0.015	0.242	0.721	0.022
0.359	0.373	0.255	0.013
de novo 1
A	C	G	T
0.003	0.991	0.004	0.002
0.001	0.005	0.015	0.979
0.017	0.223	0.389	0.371
0.278	0.711	0.009	0.002
0.006	0.985	0.005	0.004
0.149	0.007	0.009	0.835
0.009	0.989	0.001	0.001
de novo 3
A	C	G	T
0.991	0.005	0.002	0.002
0.002	0.006	0.991	0.001
0.002	0.003	0.989	0.006
0.569	0.265	0.153	0.013
0.988	0.009	0.002	0.001
0.004	0.006	0.986	0.004
0.235	0.182	0.417	0.166
de novo 7
A	C	G	T
0.016	0.96	0.014	0.01
0.018	0.772	0.178	0.032
0.496	0.283	0.182	0.039
0.031	0.013	0.461	0.495
0.022	0.941	0.012	0.025
0.017	0.023	0.139	0.821
0.052	0.026	0.896	0.026
de novo 4
A	C	G	T
0.004	0.968	0.01	0.018
0.972	0.007	0.02	0.001
0.03	0.442	0.502	0.026
0.269	0.395	0.187	0.149
0.011	0.954	0.012	0.023
0.956	0.021	0.022	0.001
0.004	0.002	0.989	0.005
de novo 9
A	C	G	T
0.006	0.001	0.986	0.007
0.017	0.17	0.008	0.805
0.032	0.012	0.944	0.012
0.288	0.023	0.455	0.234
0.34	0.623	0.011	0.026
0.006	0.103	0.207	0.684
0.028	0.005	0.96	0.007
de novo 0
A	C	G	T
0.008	0.978	0.003	0.011
0.809	0.002	0.185	0.004
0.004	0.979	0.002	0.015
0.619	0.131	0.248	0.002
0.027	0.335	0.619	0.019
0.361	0.064	0.248	0.327
0.006	0.002	0.988	0.004
