# Supplementary material for: Lipid-Induced Epigenomic Changes in Human Macrophages Identify a Coronary Artery Disease-Associated Variant that Regulates PPAP2B Expression through Altered C/EBP-Beta Binding
Source: PLoS Genet. 2015 Apr 2;11(4):e1005061. doi: 10.1371/journal.pgen.1005061 (PMC4383549; doi:10.1371/journal.pgen.1005061)
Supplement: S14 Table — (TXT) [file pgen.1005061.s020.txt]

Chrom	Start	End	Treatment.cnt	Control.cnt	log2FC	pval	padj
chr1	40399901	40400500	3319.55	2681.83	0.31	2.22E-16	3.40E-12
chr2	102577681	102578700	2291.57	1427.24	0.68	0	0
chr10	26726721	26727380	2220.68	1774.46	0.32	1.67E-12	1.07E-08
chr21	34766481	34766980	2200.87	1739.93	0.34	2.09E-13	1.71E-09
chr11	69063941	69064520	2176.89	1742.81	0.32	4.11E-12	2.38E-08
chr2	239045721	239046340	2109.12	1433.95	0.56	0	0
chr20	19233381	19234000	2024.67	1123.18	0.85	0	0
chr19	11434721	11435240	1971.5	1548.09	0.35	9.54E-13	6.49E-09
chr2	43245381	43245940	1944.4	1591.26	0.29	2.87E-09	7.50E-06
chr17	76588381	76589080	1937.1	1423.4	0.44	0	0
chr21	36207961	36208720	1935.01	1541.38	0.33	2.45E-11	0.000000118
chr22	45554741	45555220	1931.89	1494.38	0.37	7.76E-14	6.90E-10
chr1	2165901	2166320	1921.46	1486.71	0.37	9.55E-14	8.31E-10
chr10	73648361	73648900	1916.25	1515.48	0.34	7.85E-12	4.34E-08
chr2	91762181	91762600	1881.84	1541.38	0.29	5.92E-09	1.38E-05
chr2	219235081	219236000	1878.71	1141.41	0.72	0	0
chr7	101360541	101361520	1797.39	1310.22	0.46	0	0
chr1	156522641	156523020	1743.18	1461.77	0.25	6.67E-07	0.000684422
chr20	48837881	48838480	1739.01	1286.24	0.44	2.22E-16	3.40E-12
chr5	77825241	77825620	1735.88	1430.12	0.28	5.51E-08	9.35E-05
chr9	101013221	101013720	1729.63	1271.85	0.44	0	0
chr9	92003281	92003500	1723.37	1495.34	0.2	5.84E-05	0.008814439
chr2	224330361	224330900	1711.9	1323.65	0.37	1.83E-12	1.16E-08
chr4	47175961	47176500	1666.03	1161.55	0.52	0	0
chr1	168473321	168473920	1653.52	1311.18	0.33	3.23E-10	1.12E-06
chr3	49388161	49388680	1632.67	1204.71	0.44	8.88E-16	1.22E-11
chr2	216765021	216765460	1632.67	1311.18	0.32	3.12E-09	8.04E-06
chr19	55412321	55412900	1628.5	1102.08	0.56	0	0
chr5	172439881	172440420	1625.37	1233.49	0.4	2.31E-13	1.87E-09
chr8	145077381	145077860	1625.37	1248.83	0.38	2.17E-12	1.35E-08
chr1	116270581	116270960	1621.2	1348.59	0.27	5.66E-07	0.000613525
chr7	75246961	75247500	1600.35	1165.39	0.46	1.11E-16	1.84E-12
chr2	119731101	119732120	1594.09	894.9	0.83	0	0
chr18	20831201	20831480	1565.94	1308.3	0.26	1.54E-06	0.001288762
chr4	75239941	75240680	1556.56	951.49	0.71	0	0
chr19	45428601	45429380	1536.75	1064.67	0.53	0	0
chr19	54711881	54712380	1535.71	1165.39	0.4	1.04E-12	0.000000007
chr2	162017221	162017640	1532.58	1245	0.3	4.85E-08	8.45E-05
chr3	49383141	49383900	1524.24	954.37	0.68	0	0
chr17	40519141	40519500	1521.11	1258.43	0.27	6.28E-07	0.000649847
chr20	1925821	1926220	1519.03	1198	0.34	7.33E-10	2.28E-06
chr19	16439241	16439580	1512.77	1279.53	0.24	0.000010149	0.00419384
chr17	43306241	43306800	1498.18	1168.26	0.36	1.67E-10	6.31E-07
chr19	47892021	47892820	1495.05	943.82	0.66	0	0
chr20	46364601	46364940	1486.71	1240.2	0.26	2.35E-06	0.001703425
chr11	1793061	1793400	1482.54	1266.1	0.23	3.65E-05	0.007303492
chr3	46130661	46131620	1475.24	1010	0.55	0	0
chr3	171847641	171848040	1459.6	1143.33	0.35	5.68E-10	1.84E-06
chr3	129346661	129347480	1457.52	1005.21	0.54	0	0
chr1	167570481	167571060	1451.26	1033.02	0.49	0	0
chr1	179263501	179264000	1441.88	1128.94	0.35	6.74E-10	2.12E-06
chr16	50137621	50138200	1435.62	915.04	0.65	0	0
chr8	134094681	134095080	1433.54	1149.08	0.32	2.18E-08	4.23E-05
chr12	2403781	2404360	1417.9	861.33	0.72	0	0
chr22	37970501	37971180	1416.86	999.45	0.5	0	0
chr15	22550381	22550860	1404.34	988.9	0.51	0	0
chr20	23206161	23206440	1403.3	1167.31	0.27	3.25E-06	0.002087619
chr10	102051981	102052440	1401.22	1074.27	0.38	4.99E-11	2.22E-07
chr6	74364021	74364560	1380.37	980.27	0.49	2.22E-16	3.40E-12
chr12	16506521	16507080	1378.28	923.68	0.58	0	0
chr11	74173021	74173320	1376.2	1159.63	0.25	0.000017037	0.00548273
chr12	25539141	25539420	1372.02	1155.8	0.25	0.000017024	0.005478984
chr21	34431781	34432280	1360.56	1012.88	0.43	9.57E-13	6.50E-09
chr20	20761041	20761580	1354.3	981.23	0.46	1.17E-14	1.29E-10
chr7	143182581	143183160	1336.58	853.66	0.65	0	0
chr19	15698421	15698900	1328.24	948.62	0.49	1.78E-15	2.32E-11
chr16	11837361	11838040	1326.15	919.84	0.53	0	0
chr3	49483201	49483620	1318.85	988.9	0.42	6.49E-12	3.65E-08
chr19	18788761	18789180	1318.85	993.7	0.41	1.36E-11	7.09E-08
chr22	35697381	35697900	1316.77	898.74	0.55	0	0
chr12	125336741	125337640	1312.6	898.74	0.55	0	0
chr15	40681101	40681660	1309.47	936.15	0.48	3.33E-15	4.06E-11
chr1	31385581	31386200	1305.3	891.07	0.55	0	0
chr19	55834701	55835020	1298	1049.33	0.31	2.86E-07	0.000359904
chr14	69065861	69066280	1292.79	982.19	0.4	7.41E-11	3.15E-07
chr2	219598361	219598820	1283.41	973.55	0.4	6.93E-11	2.98E-07
chr11	63639581	63639880	1280.28	1060.84	0.27	5.75E-06	0.00299479
chr5	172314021	172314420	1275.07	991.78	0.36	2.68E-09	7.06E-06
chr1	154580581	154581000	1270.9	989.86	0.36	3.41E-09	0.000008604
chr1	17956421	17956920	1268.81	935.19	0.44	1.19E-12	7.81E-09
chr17	10018421	10018780	1266.73	1023.43	0.31	3.70E-07	0.00043455
chr2	99421941	99422280	1266.73	1027.27	0.3	5.75E-07	0.000620962
chr3	42801721	42802440	1263.6	743.35	0.77	0	0
chr7	5436801	5437180	1257.34	986.02	0.35	1.01E-08	2.18E-05
chr3	126191021	126191520	1257.34	1003.29	0.33	9.13E-08	0.000142438
chr20	36796441	36797000	1244.83	869	0.52	2.22E-16	3.40E-12
chr6	41130701	41131160	1244.83	932.31	0.42	2.11E-11	1.03E-07
chr2	109855041	109855440	1237.53	941.9	0.39	2.41E-10	8.66E-07
chr17	29141801	29142360	1232.32	931.35	0.4	9.78E-11	4.01E-07
chr14	69199781	69200140	1229.19	985.06	0.32	2.12E-07	0.000286085
chr9	130369621	130370100	1227.11	794.19	0.63	0	0
chr8	121797821	121798340	1225.02	822.01	0.58	0	0
chr8	24151461	24151800	1217.72	1022.47	0.25	3.70E-05	0.007394554
chr10	120553041	120553420	1215.64	969.72	0.33	1.44E-07	0.000205047
chr9	27480081	27480420	1214.6	1010.96	0.26	1.59E-05	0.00520517
chr1	154377461	154378180	1208.34	848.86	0.51	2.22E-15	2.85E-11
chr4	3558721	3559240	1206.26	804.74	0.58	0	0
chr19	50471501	50471880	1203.13	944.78	0.35	2.48E-08	0.000047397
chr1	9349641	9350680	1202.09	632.09	0.93	0	0
chr3	16295121	16295460	1202.09	963	0.32	2.77E-07	0.000352051
chr1	201123461	201123840	1201.04	973.55	0.3	1.07E-06	0.000965194
chr1	160797241	160797620	1193.75	938.06	0.35	3.07E-08	0.000056843
chr6	169692521	169693080	1192.7	738.56	0.69	0	0
chr15	101747861	101748560	1190.62	874.76	0.44	3.65E-12	2.14E-08
chr20	48995661	48996240	1185.4	832.56	0.51	4.00E-15	4.80E-11
chr20	1804761	1805280	1185.4	882.43	0.43	2.69E-11	1.28E-07
chr12	132470041	132470600	1184.36	910.25	0.38	2.11E-09	5.72E-06
chr20	48891501	48892160	1183.32	838.31	0.5	1.68E-14	1.77E-10
chr8	28630761	28631320	1183.32	847.9	0.48	9.90E-14	8.60E-10
chr10	80737421	80738100	1182.28	731.84	0.69	0	0
chr19	41091281	41092140	1181.23	695.4	0.76	0	0
chr17	79530941	79531740	1178.11	624.42	0.92	0	0
chr12	113478481	113479300	1178.11	711.7	0.73	0	0
chr7	76023501	76024100	1177.06	737.6	0.67	0	0
chr1	183250141	183250580	1177.06	886.27	0.41	1.54E-10	5.86E-07
chr8	126525381	126525700	1167.68	962.04	0.28	8.35E-06	0.003676205
chr10	20292681	20293060	1166.64	951.49	0.29	2.94E-06	0.001924332
chr10	82258621	82259000	1164.55	911.21	0.35	2.69E-08	5.09E-05
chr22	50980161	50980520	1163.51	926.55	0.33	2.18E-07	0.000291312
chr1	31229441	31230040	1162.47	787.48	0.56	0	0
chr20	3693121	3693500	1161.43	919.84	0.34	1.19E-07	0.000177874
chr22	30675341	30675820	1158.3	851.74	0.44	8.05E-12	4.42E-08
chr20	2273181	2273860	1157.25	703.07	0.72	0	0
chr1	219262301	219262700	1156.21	891.07	0.38	4.63E-09	1.12E-05
chr3	49502341	49503160	1155.17	796.11	0.54	4.44E-16	6.44E-12
chr17	1510481	1511120	1154.13	853.66	0.44	2.00E-11	9.88E-08
chr9	127962121	127962580	1151	852.7	0.43	2.66E-11	1.27E-07
chr17	25816121	25816480	1149.96	968.76	0.25	8.26E-05	0.009561487
chr6	137561321	137561800	1145.79	868.05	0.4	6.05E-10	1.94E-06
chr19	55837941	55838440	1141.62	807.62	0.5	3.87E-14	3.68E-10
chr2	232516161	232516740	1139.53	848.86	0.42	7.10E-11	3.04E-07
chr16	22308321	22308780	1139.53	885.31	0.36	1.61E-08	3.26E-05
chr18	55404901	55405320	1138.49	797.07	0.51	8.44E-15	9.68E-11
chr10	73992481	73993000	1134.32	823.92	0.46	2.31E-12	1.43E-08
chr15	78357841	78358160	1131.19	939.02	0.27	2.41E-05	0.006327246
chr15	70778941	70779500	1129.11	670.46	0.75	0	0
chr6	6885661	6886160	1129.11	808.58	0.48	3.30E-13	2.55E-09
chr1	183248961	183249440	1123.89	808.58	0.48	7.35E-13	5.15E-09
chr7	29180581	29180980	1123.89	842.15	0.42	2.10E-10	7.66E-07
chr21	43182001	43182520	1118.68	795.15	0.49	1.41E-13	1.20E-09
chr17	34417361	34417800	1118.68	857.49	0.38	4.22E-09	1.03E-05
chr9	137263601	137263980	1117.64	871.88	0.36	3.59E-08	6.52E-05
chr13	111173041	111173540	1115.55	800.9	0.48	6.60E-13	4.68E-09
chr10	90552401	90552840	1112.42	860.37	0.37	1.39E-08	2.87E-05
chr14	62019661	62020040	1110.34	827.76	0.42	1.37E-10	5.36E-07
chr3	151271701	151272100	1109.3	845.03	0.39	2.26E-09	6.08E-06
chr22	44568221	44568720	1106.17	755.82	0.55	4.44E-16	6.44E-12
chr14	74252541	74252880	1104.08	888.19	0.31	1.32E-06	0.00114275
chr14	91827401	91828000	1103.04	775.97	0.51	4.51E-14	4.22E-10
chr2	157257061	157257680	1102	817.21	0.43	7.99E-11	3.37E-07
chr2	47285281	47285680	1098.87	843.11	0.38	6.48E-09	0.000014917
chr11	65543661	65544220	1097.83	579.34	0.92	0	0
chr12	51797521	51798000	1096.79	798.99	0.46	7.94E-12	4.38E-08
chr5	179496761	179497260	1093.66	846.94	0.37	2.14E-08	4.17E-05
chr14	70006681	70007060	1091.57	841.19	0.38	1.23E-08	2.59E-05
chr18	2646461	2646860	1082.19	833.52	0.38	1.33E-08	2.77E-05
chr15	70641221	70641760	1080.1	735.68	0.55	6.66E-16	9.38E-12
chr17	73288761	73289260	1074.89	776.92	0.47	4.38E-12	2.52E-08
chr10	16859681	16860100	1072.81	858.45	0.32	1.07E-06	0.000967406
chr3	101405521	101406160	1071.76	713.62	0.59	0	0
chr9	137814301	137814540	1071.76	878.6	0.29	1.22E-05	0.004312091
chr6	138094961	138095300	1070.72	882.43	0.28	2.04E-05	0.00556758
chr6	161790241	161790900	1069.68	550.56	0.96	0	0
chr11	122543521	122543940	1069.68	801.86	0.42	5.99E-10	1.93E-06
chr3	43298201	43298600	1069.68	812.41	0.4	0.000000003	7.83E-06
chr17	76347461	76347920	1068.64	813.37	0.39	0.000000004	0.000009892
chr14	74226801	74227040	1067.59	865.17	0.3	4.14E-06	0.002463519
chr14	99419821	99420280	1064.47	775.97	0.46	1.76E-11	8.86E-08
chr16	87812601	87813100	1063.42	816.25	0.38	1.19E-08	2.51E-05
chr10	35285661	35286240	1062.38	718.42	0.56	4.44E-16	6.44E-12
chr20	2295041	2295560	1061.34	694.44	0.61	0	0
chr1	24223461	24223860	1061.34	806.66	0.4	3.80E-09	9.50E-06
chr5	163365521	163366020	1058.21	831.6	0.35	1.86E-07	0.000256462
chr2	75101921	75102780	1053	732.8	0.52	3.53E-14	3.41E-10
chr12	116844381	116844820	1053	776.92	0.44	1.09E-10	4.41E-07
chr1	28231041	28231420	1051.96	824.88	0.35	1.59E-07	0.000224362
chr3	31586001	31586520	1045.7	786.52	0.41	1.40E-09	0.000004024
chr2	65663581	65663940	1044.66	856.54	0.29	1.60E-05	0.005242756
chr17	57926041	57926520	1043.61	780.76	0.42	7.56E-10	0.000002334
chr6	106611621	106612040	1043.61	797.07	0.39	9.11E-09	1.98E-05
chr20	19865801	19866180	1043.61	823.92	0.34	3.70E-07	0.000434706
chr16	84027501	84028080	1040.49	691.56	0.59	0	0
chr10	129863021	129863400	1040.49	809.54	0.36	0.000000079	0.000126722
chr7	36777141	36777520	1038.4	817.21	0.35	2.82E-07	0.000357098
chr6	37051221	37051640	1037.36	796.11	0.38	1.76E-08	0.000035267
chr16	126261	126620	1037.36	846.94	0.29	1.15E-05	0.004312091
chr19	4808241	4808720	1036.32	709.78	0.55	5.55E-15	6.52E-11
chr5	10762341	10762720	1036.32	790.35	0.39	8.67E-09	1.90E-05
chr14	65623901	65624260	1031.1	823.92	0.32	0.000001507	0.00126694
chr19	39888881	39889280	1030.06	752.95	0.45	5.28E-11	2.34E-07
chr9	132830941	132831200	1027.98	860.37	0.26	0.000114815	0.011908376
chr11	48029261	48030180	1019.64	624.42	0.71	0	0
chr12	24814501	24815220	1016.51	660.87	0.62	0	0
chr12	125412041	125412620	1016.51	704.99	0.53	6.00E-14	5.44E-10
chr1	59430601	59431080	1015.47	714.58	0.51	4.69E-13	3.51E-09
chr2	68993321	68993840	1014.42	651.27	0.64	0	0
chr14	35873021	35873400	1013.38	772.13	0.39	1.13E-08	2.41E-05
chr11	130184581	130185080	1013.38	781.72	0.37	4.56E-08	0.00008006
chr11	66085761	66086060	1013.38	825.84	0.3	1.23E-05	0.004312091
chr20	36825001	36825380	1012.34	767.33	0.4	6.33E-09	1.46E-05
chr15	63575281	63575640	1012.34	797.07	0.34	4.18E-07	0.000478291
chr19	48226801	48227220	1005.04	744.31	0.43	4.56E-10	1.51E-06
chr20	39135361	39135560	1005.04	837.35	0.26	9.36E-05	0.009832813
chr1	46008201	46008680	1004	746.23	0.43	7.21E-10	2.24E-06
chr20	641001	641360	1004	797.07	0.33	1.08E-06	0.000975269
chr21	35884421	35884820	1002.95	754.86	0.41	3.27E-09	8.36E-06
chr5	150594801	150595120	1000.87	805.7	0.31	0.000004394	0.002506835
chr1	95179281	95179580	998.78	828.72	0.27	6.94E-05	0.009561487
chr17	49010621	49011140	997.74	667.58	0.58	6.66E-16	9.38E-12
chr16	28545781	28546140	997.74	775.01	0.36	1.22E-07	0.000182038
chr6	30749701	30750040	997.74	808.58	0.3	8.55E-06	0.003676205
chr12	123389201	123389700	996.7	673.33	0.57	2.44E-15	3.11E-11
chr12	96431161	96431760	993.57	640.72	0.63	0	0
chr19	55120201	55120640	993.57	670.46	0.57	2.33E-15	2.99E-11
chr6	17881701	17882000	992.53	791.31	0.33	1.90E-06	0.00144674
chr7	151620261	151620660	990.44	734.72	0.43	7.42E-10	2.30E-06
chr1	27952441	27952960	989.4	582.21	0.77	0	0
chr16	57333981	57334520	989.4	749.11	0.4	8.26E-09	1.82E-05
chr9	107765801	107766240	988.36	692.52	0.51	5.36E-13	3.95E-09
chr9	119311481	119312100	986.27	655.11	0.59	2.22E-16	3.40E-12
chr18	28783441	28783740	986.27	768.29	0.36	1.95E-07	0.000266668
chr19	51626701	51627200	985.23	780.76	0.34	1.14E-06	0.001018251
chr2	113998561	113999080	984.19	687.72	0.52	4.15E-13	3.14E-09
chr17	9967081	9967580	983.15	694.44	0.5	1.80E-12	1.14E-08
chr8	126442281	126442640	983.15	770.21	0.35	3.67E-07	0.000432168
chr7	75785361	75785660	983.15	790.35	0.31	4.69E-06	0.002593274
chr1	212781801	212782220	982.1	739.52	0.41	0.000000005	1.19E-05
chr1	204396041	204396480	980.02	705.95	0.47	2.48E-11	1.19E-07
chr6	158502401	158502940	977.93	704.03	0.47	2.41E-11	1.16E-07
chr12	54697941	54698440	976.89	731.84	0.42	3.07E-09	7.92E-06
chr8	82066501	82066980	975.85	661.82	0.56	8.44E-15	9.68E-11
chr16	17267161	17267640	975.85	709.78	0.46	9.14E-11	3.77E-07
chr19	14229501	14229820	975.85	771.17	0.34	9.74E-07	0.000899885
chr2	204756101	204756600	972.72	684.84	0.51	1.54E-12	9.92E-09
chr19	44192341	44193040	971.68	438.34	1.15	0	0
chr14	95651741	95652240	970.63	723.21	0.42	1.83E-09	5.05E-06
chr14	77499521	77500060	966.46	732.8	0.4	1.44E-08	0.000029708
chr8	8860001	8860380	965.42	754.86	0.35	3.84E-07	0.000447111
chr20	34330081	34330440	959.17	753.9	0.35	7.07E-07	0.000716322
chr17	28034061	28034400	958.12	767.33	0.32	4.37E-06	0.002498887
chr7	20508181	20508560	957.08	705.95	0.44	7.36E-10	2.28E-06
chr17	66308821	66309140	957.08	761.58	0.33	2.41E-06	0.001737006
chr19	35702361	35702620	957.08	784.6	0.29	3.58E-05	0.007169537
chr1	121258381	121258760	955	736.64	0.37	1.10E-07	0.000167411
chr1	36929461	36930200	951.87	661.82	0.52	5.19E-13	3.85E-09
chr17	76195161	76195540	951.87	718.42	0.41	1.12E-08	2.38E-05
chr19	7721861	7722520	949.78	577.42	0.72	0	0
chr14	75763561	75763900	949.78	765.41	0.31	8.52E-06	0.003676205
chr14	62036401	62036880	948.74	651.27	0.54	1.03E-13	8.93E-10
chr6	26596861	26597240	948.74	746.23	0.35	8.71E-07	0.000841801
chr3	32450221	32450640	947.7	704.03	0.43	0.000000002	5.53E-06
chr1	150155821	150156280	947.7	707.86	0.42	3.76E-09	9.41E-06
chr12	515901	516280	947.7	708.82	0.42	4.38E-09	0.000010677
chr6	14910941	14911220	947.7	742.39	0.35	5.92E-07	0.000624713
chr5	150396361	150396660	946.66	755.82	0.32	3.75E-06	0.002317972
chr2	162949681	162950140	945.61	637.85	0.57	1.04E-14	1.17E-10
chr7	2860221	2860680	944.57	656.07	0.53	5.55E-13	0.000000004
chr16	84633121	84633480	944.57	744.31	0.34	1.10E-06	0.000988254
chr2	178976821	178977140	943.53	767.33	0.3	2.05E-05	0.00556758
chr2	47194161	47194660	942.49	581.25	0.7	0	0
chr17	79527781	79528360	941.44	670.46	0.49	1.48E-11	7.62E-08
chr1	11025561	11026060	941.44	691.56	0.45	6.26E-10	2.00E-06
chr16	84651581	84652120	939.36	660.87	0.51	3.36E-12	0.00000002
chr22	38589681	38589920	938.31	752.95	0.32	6.56E-06	0.003318167
chr9	134581241	134581900	937.27	578.38	0.7	0	0
chr17	43279161	43279820	936.23	613.87	0.61	2.22E-16	3.40E-12
chr5	132792841	132793160	936.23	728.01	0.36	3.32E-07	0.000404123
chr7	77056521	77057100	935.19	626.34	0.58	5.44E-15	6.43E-11
chr2	38894481	38894840	934.14	714.58	0.39	6.39E-08	0.000106106
chr4	39640481	39640900	931.02	700.19	0.41	0.000000011	2.34E-05
chr1	36276861	36277120	928.93	741.44	0.33	4.48E-06	0.002515449
chr1	36952461	36953000	927.89	587.97	0.66	0	0
chr4	185395601	185396200	927.89	635.93	0.55	1.55E-13	1.30E-09
chr9	93959521	93959940	926.85	672.38	0.46	1.97E-10	7.29E-07
chr12	125401681	125402040	926.85	719.37	0.37	3.16E-07	0.00039031
chr7	76032501	76033000	924.76	665.66	0.47	8.20E-11	3.44E-07
chr6	135039841	135040180	924.76	737.6	0.33	4.42E-06	0.002515449
chr1	8271821	8272360	923.72	584.13	0.66	0	0
chr3	190231201	190231700	919.55	610.99	0.59	3.11E-15	3.83E-11
chr1	47052701	47053140	918.51	637.85	0.53	1.13E-12	7.45E-09
chr10	82151921	82152420	918.51	684.84	0.42	5.37E-09	1.26E-05
chr17	55980701	55980940	917.46	731.84	0.33	4.86E-06	0.002675251
chr20	1915381	1915880	915.38	602.36	0.6	8.88E-16	1.22E-11
chr14	93116221	93116640	915.38	659.91	0.47	1.22E-10	4.86E-07
chr6	7049041	7049400	915.38	720.33	0.35	1.42E-06	0.001204559
chr8	131321501	131322000	912.25	593.72	0.62	2.22E-16	3.40E-12
chr11	85916481	85917120	912.25	605.23	0.59	3.22E-15	3.95E-11
chr7	75580741	75581280	912.25	620.58	0.56	9.35E-14	8.20E-10
chr19	18589701	18590060	912.25	686.76	0.41	1.71E-08	3.45E-05
chr19	45245001	45245460	911.21	625.38	0.54	3.06E-13	2.40E-09
chr12	7000101	7000600	911.21	644.56	0.5	1.38E-11	7.15E-08
chr2	69405261	69405720	911.21	647.44	0.49	2.37E-11	1.15E-07
chr1	243430581	243431440	909.12	604.27	0.59	4.66E-15	5.55E-11
chr12	57327021	57327400	909.12	657.99	0.47	2.24E-10	8.10E-07
chr21	43615361	43615940	907.04	543.85	0.74	0	0
chr3	187607181	187607760	904.95	609.07	0.57	2.86E-14	2.83E-10
chr17	8316181	8316620	904.95	657.03	0.46	3.54E-10	1.22E-06
chr9	92848321	92848700	903.91	716.5	0.34	3.23E-06	0.002080806
chr15	31507001	31507360	900.78	701.15	0.36	6.11E-07	0.000641753
chr19	50890321	50890980	898.7	526.58	0.77	0	0
chr3	195782641	195783160	898.7	604.27	0.57	3.09E-14	3.01E-10
chr20	39065141	39065780	897.65	610.99	0.56	1.58E-13	1.32E-09
chr20	4647441	4647940	897.65	620.58	0.53	1.15E-12	7.59E-09
chr4	1076141	1076540	897.65	658.95	0.45	1.45E-09	4.12E-06
chr14	75750641	75751100	895.57	623.46	0.52	2.92E-12	1.75E-08
chr1	1695601	1696160	894.53	506.44	0.82	0	0
chr10	69524041	69524460	894.53	681.01	0.39	7.48E-08	0.000120878
chr2	39059401	39059820	894.53	696.35	0.36	6.75E-07	0.000689846
chr4	40623841	40624100	894.53	732.8	0.29	6.10E-05	0.008959693
chr19	8757641	8758140	893.48	631.13	0.5	1.83E-11	9.15E-08
chr16	16169721	16170120	893.48	658.95	0.44	2.64E-09	6.97E-06
chr5	36684121	36684680	892.44	588.93	0.6	3.11E-15	3.83E-11
chr11	35949261	35949740	892.44	630.17	0.5	1.80E-11	9.04E-08
chr2	97061641	97062240	891.4	674.29	0.4	4.09E-08	7.31E-05
chr19	7449281	7449660	890.36	683.89	0.38	1.95E-07	0.000266668
chr3	196415201	196415560	890.36	690.6	0.37	5.06E-07	0.000559541
chr9	36129001	36129540	888.27	565.91	0.65	0	0
chr8	142148081	142148700	888.27	600.44	0.56	8.66E-14	7.62E-10
chr11	69259261	69259780	887.23	637.85	0.48	1.70E-10	6.42E-07
chr14	31698921	31699280	887.23	669.5	0.41	3.42E-08	6.25E-05
chr15	81605321	81605840	886.19	564.95	0.65	0	0
chr1	242127981	242128320	886.19	728.97	0.28	9.15E-05	0.00964256
chr1	23060801	23061240	885.14	634.97	0.48	1.39E-10	5.42E-07
chr2	207836641	207836880	885.14	711.7	0.31	1.42E-05	0.004887422
chr22	26925161	26925760	884.1	378.87	1.22	0	0
chr8	37408981	37409420	883.06	646.48	0.45	1.46E-09	4.14E-06
chr19	10537221	10537760	882.02	543.85	0.7	0	0
chr2	8738341	8738780	882.02	650.31	0.44	3.24E-09	8.29E-06
chr6	52860041	52860820	880.97	563.99	0.64	0	0
chr2	174024481	174024900	880.97	644.56	0.45	1.42E-09	0.000004067
chr16	27338141	27338500	880.97	693.48	0.35	2.30E-06	0.001681303
chr10	43903161	43903400	880.97	711.7	0.31	2.22E-05	0.005966931
chr1	200908101	200908580	877.85	616.74	0.51	1.44E-11	7.45E-08
chr17	1100581	1101140	876.8	586.05	0.58	2.92E-14	2.88E-10
chr11	30508801	30509300	875.76	634.01	0.47	4.92E-10	0.000001612
chr5	156993961	156994460	874.72	569.74	0.62	9.99E-16	1.37E-11
chr3	193807361	193807900	873.68	590.85	0.56	1.46E-13	1.23E-09
chr22	45621861	45622720	872.63	582.21	0.58	2.65E-14	2.68E-10
chr10	49814881	49815260	871.59	677.17	0.36	7.80E-07	0.000777191
chr17	19289821	19290200	870.55	650.31	0.42	1.63E-08	0.000032987
chr7	997701	997960	868.46	706.91	0.3	4.69E-05	0.00833435
chr5	95170221	95170500	867.42	684.84	0.34	3.59E-06	0.002247323
chr6	15193681	15194200	866.38	560.15	0.63	4.44E-16	6.44E-12
chr1	117549781	117550120	865.33	686.76	0.33	5.82E-06	0.003029497
chr1	36852061	36852400	864.29	679.09	0.35	2.43E-06	0.001748527
chr17	76862841	76863320	863.25	622.5	0.47	4.21E-10	1.41E-06
chr17	78186721	78187080	862.21	677.17	0.35	2.40E-06	0.001735768
chr17	37057861	37058340	861.16	593.72	0.54	2.36E-12	1.46E-08
chr14	65511461	65511760	861.16	697.31	0.3	3.32E-05	0.006865464
chr11	9652841	9653320	860.12	573.58	0.58	3.80E-14	3.63E-10
chr17	2295561	2295940	858.04	647.44	0.41	5.71E-08	9.66E-05
chr16	3200401	3201000	856.99	560.15	0.61	3.11E-15	3.83E-11
chr17	40162341	40162660	856.99	700.19	0.29	7.08E-05	0.009561487
chr11	46343281	46343740	853.87	567.83	0.59	3.29E-14	3.19E-10
chr19	11203981	11204300	853.87	662.78	0.37	9.27E-07	0.000889923
chr10	99183441	99183940	851.78	522.75	0.7	0	0
chr1	160674041	160674480	851.78	618.66	0.46	1.21E-09	3.52E-06
chr15	89878241	89878640	851.78	632.09	0.43	1.18E-08	2.49E-05
chr19	47818621	47818980	851.78	655.11	0.38	4.05E-07	0.000467731
chr3	45883501	45883860	851.78	684.84	0.31	2.06E-05	0.005587099
chr22	45609261	45609680	849.7	622.5	0.45	3.19E-09	8.19E-06
chr16	22649521	22650220	848.65	433.54	0.97	0	0
chr4	7640741	7641120	848.65	639.76	0.41	6.15E-08	0.000102868
chr12	6248041	6248400	848.65	663.74	0.35	1.99E-06	0.001505406
chr14	24746901	24747380	847.61	557.28	0.61	9.55E-15	1.08E-10
chr3	53286741	53287120	847.61	637.85	0.41	5.25E-08	9.00E-05
chr1	240073241	240073560	846.57	657.03	0.37	1.02E-06	0.000929608
chr18	32289181	32289540	846.57	657.99	0.36	1.16E-06	0.00103618
chr2	16146241	16146680	845.53	623.46	0.44	6.87E-09	1.57E-05
chr10	80516461	80516960	844.48	612.91	0.46	1.31E-09	3.79E-06
chr17	29287221	29287540	844.48	684.84	0.3	4.46E-05	0.008241715
chr13	32888721	32889340	843.44	597.56	0.5	9.34E-11	0.000000383
chr19	45268781	45269240	842.4	618.66	0.45	4.82E-09	1.16E-05
chr8	124179661	124180080	841.36	587.01	0.52	1.70E-11	8.62E-08
chr7	66096321	66096680	841.36	645.52	0.38	3.80E-07	0.000443124
chr13	31321881	31322380	840.31	572.62	0.55	1.07E-12	7.11E-09
chr20	19955701	19956080	840.31	634.97	0.4	8.98E-08	0.000140499
chr15	25640941	25641540	838.23	459.44	0.87	0	0
chr22	37362861	37363520	838.23	462.32	0.86	0	0
chr3	129158581	129159020	838.23	605.23	0.47	8.65E-10	2.62E-06
chr13	49357401	49357940	837.19	637.85	0.39	2.10E-07	0.000282943
chr4	185818041	185818400	837.19	644.56	0.38	5.61E-07	0.000609783
chr1	1711801	1712060	834.06	671.42	0.31	2.77E-05	0.006791598
chr2	157262121	157262620	833.02	524.66	0.67	0	0
chr7	150482581	150483000	833.02	596.6	0.48	4.04E-10	1.36E-06
chr17	40463641	40464000	833.02	630.17	0.4	0.000000114	0.000172459
chr17	60703981	60704300	831.97	651.27	0.35	2.71E-06	0.001836985
chr3	176969601	176969980	830.93	635.93	0.39	3.55E-07	0.000425754
chr9	117374401	117374600	830.93	669.5	0.31	0.000030788	0.006865464
chr21	29508001	29508440	828.84	583.17	0.51	6.24E-11	2.73E-07
chr12	726801	727100	827.8	651.27	0.35	0.000004431	0.002515449
chr16	85962081	85962360	827.8	667.58	0.31	0.000034233	0.007015111
chr10	81953421	81953900	826.76	571.66	0.53	9.00E-12	4.88E-08
chr11	47959201	47959580	826.76	623.46	0.41	9.37E-08	0.000145576
chr17	79300741	79300940	826.76	673.33	0.3	7.45E-05	0.009561487
chr11	65275221	65275900	824.67	584.13	0.5	1.47E-10	0.000000566
chr8	16220141	16220580	823.63	585.09	0.49	2.08E-10	7.62E-07
chr19	45415921	45416540	822.59	460.4	0.84	0	0
chr19	17668381	17668620	821.55	657.99	0.32	2.12E-05	0.005717632
chr2	85932681	85933000	821.55	664.7	0.31	4.73E-05	0.00833435
chr1	12655861	12656460	816.33	540.01	0.6	6.24E-14	5.65E-10
chr18	61257621	61257940	816.33	633.05	0.37	1.48E-06	0.001244846
chr12	27702701	27703080	815.29	581.25	0.49	3.79E-10	1.30E-06
chr3	192675281	192675660	815.29	601.4	0.44	1.33E-08	2.75E-05
chr18	46367701	46368060	814.25	622.5	0.39	0.000000422	0.000482606
chr22	30608541	30609220	813.21	491.09	0.73	0	0
chr16	87498901	87499440	813.21	540.01	0.59	1.11E-13	0.000000001
chr9	132096681	132097020	812.16	605.23	0.42	3.88E-08	6.97E-05
chr12	52316461	52316760	812.16	651.27	0.32	2.60E-05	0.006496764
chr13	20795881	20796280	811.12	586.05	0.47	1.73E-09	4.81E-06
chr14	93193121	93193900	810.08	508.36	0.67	1.11E-16	1.84E-12
chr1	244523841	244524340	807.99	571.66	0.5	1.98E-10	0.000000731
chr8	62646121	62646340	805.91	631.13	0.35	4.02E-06	0.002445186
chr9	126985701	126986020	804.87	642.64	0.32	2.01E-05	0.005565179
chr4	38212681	38212980	803.82	625.38	0.36	2.36E-06	0.001705809
chr2	206963601	206963800	803.82	644.56	0.32	2.85E-05	0.006865464
chr6	30752781	30753120	802.78	633.05	0.34	7.49E-06	0.003364073
chr1	12240501	12240700	802.78	653.19	0.3	8.84E-05	0.009561487
chr12	105065501	105065960	801.74	584.13	0.46	5.06E-09	1.20E-05
chr16	29311201	29311860	801.74	591.81	0.44	1.87E-08	3.71E-05
chr14	90553781	90554420	800.7	583.17	0.46	0.000000005	1.19E-05
chr17	36907941	36908320	799.65	584.13	0.45	6.89E-09	1.57E-05
chr2	8674981	8675620	798.61	559.19	0.51	8.18E-11	3.44E-07
chr17	62364921	62365320	798.61	581.25	0.46	4.88E-09	1.17E-05
chr4	128620041	128620540	797.57	474.79	0.75	0	0
chr1	182138261	182138740	797.57	534.26	0.58	5.39E-13	3.95E-09
chr14	105137961	105138460	796.53	527.54	0.59	1.45E-13	1.22E-09
chr16	15117521	15118140	795.48	502.6	0.66	4.44E-16	6.44E-12
chr15	91305201	91305640	795.48	503.56	0.66	5.55E-16	7.93E-12
chr9	136721101	136721420	795.48	604.27	0.4	0.000000321	0.000394822
chr1	203338161	203338480	795.48	605.23	0.39	3.71E-07	0.000435142
chr3	72319161	72319600	794.44	587.97	0.43	2.81E-08	5.28E-05
chr1	209847201	209847560	794.44	592.76	0.42	6.14E-08	0.000102762
chr10	71243761	71244260	793.4	521.79	0.6	6.91E-14	6.22E-10
chr16	1988281	1988600	793.4	602.36	0.4	3.16E-07	0.000390268
chr1	205253981	205254340	793.4	619.62	0.36	3.78E-06	0.002332339
chr3	10021461	10022040	792.35	400.93	0.98	0	0
chr15	70755341	70755780	792.35	570.7	0.47	1.93E-09	5.29E-06
chr7	151494781	151495000	792.35	644.56	0.3	9.66E-05	0.010113278
chr15	68549381	68549840	790.27	569.74	0.47	2.23E-09	6.02E-06
chr8	17773721	17774060	790.27	611.95	0.37	1.92E-06	0.001458802
chr9	33836321	33836680	790.27	615.78	0.36	3.27E-06	0.002097683
chr11	117695481	117695940	789.23	542.89	0.54	1.49E-11	7.62E-08
chr11	47416321	47416680	789.23	610.99	0.37	0.000001905	0.001452938
chr12	53611001	53611520	788.18	510.28	0.63	1.24E-14	1.36E-10
chr19	51641961	51642180	788.18	636.89	0.31	6.13E-05	0.009001798
chr19	1101841	1102280	787.14	567.83	0.47	2.55E-09	6.77E-06
chr20	47390501	47391060	786.1	562.07	0.48	1.05E-09	3.13E-06
chr10	121441421	121442000	785.06	524.66	0.58	6.24E-13	4.44E-09
chr10	22979541	22980020	785.06	589.89	0.41	1.41E-07	0.000202931
chr16	85558401	85558760	781.93	591.81	0.4	2.90E-07	0.000364857
chr9	101011101	101011520	780.89	493.01	0.66	6.66E-16	9.38E-12
chr17	15831321	15831780	780.89	518.91	0.59	3.69E-13	2.83E-09
chr17	1515001	1515240	780.89	623.46	0.32	2.66E-05	0.006627504
chr21	16582361	16582980	779.84	421.07	0.89	0	0
chr15	77295221	77295600	779.84	594.68	0.39	5.91E-07	0.000624713
chr7	101372201	101372800	778.8	512.19	0.6	1.17E-13	0.000000001
chr12	69181321	69181700	778.8	569.74	0.45	1.25E-08	2.62E-05
chr8	126588441	126588740	778.8	611.95	0.35	7.67E-06	0.003431543
chr19	10222601	10222940	777.76	608.11	0.35	5.19E-06	0.002774097
chr14	91096601	91097020	776.72	585.09	0.41	2.07E-07	0.000280017
chr9	35657501	35658060	775.67	556.32	0.48	1.85E-09	5.09E-06
chr15	81080501	81081040	774.63	500.68	0.63	1.71E-14	1.79E-10
chr6	26521241	26521700	774.63	538.09	0.53	6.64E-11	2.88E-07
chr21	45773681	45774220	773.59	529.46	0.55	1.35E-11	7.03E-08
chr20	62505641	62506040	772.55	545.77	0.5	4.21E-10	1.41E-06
chr20	23342421	23342780	772.55	583.17	0.41	2.70E-07	0.000344753
chr20	31319641	31320240	771.5	377.91	1.03	0	0
chr20	49067921	49068380	771.5	574.54	0.43	7.94E-08	0.000127278
chr7	75505621	75506220	766.29	441.22	0.8	0	0
chr19	50889681	50890020	766.29	570.7	0.43	8.84E-08	0.000138704
chr7	73001981	73002440	765.25	502.6	0.61	1.63E-13	1.36E-09
chr3	57014741	57015240	764.21	516.03	0.57	4.03E-12	2.34E-08
chr5	135313141	135313520	764.21	570.7	0.42	1.18E-07	0.000177462
chr20	48760881	48761360	763.16	480.54	0.67	1.11E-15	1.50E-11
chr8	11743681	11744060	762.12	560.15	0.44	2.79E-08	5.25E-05
chr2	145461521	145461900	762.12	572.62	0.41	2.14E-07	0.000287809
chr9	110374461	110374780	761.08	596.6	0.35	0.000008052	0.003573693
chr5	148533481	148533740	761.08	610.99	0.32	5.08E-05	0.00833435
chr10	81080461	81081380	760.04	395.18	0.94	0	0
chr15	38543321	38543780	760.04	574.54	0.4	3.82E-07	0.000445515
chr19	33783501	33784760	758.99	450.81	0.75	0	0
chr1	56974141	56974600	758.99	535.21	0.5	4.96E-10	1.63E-06
chr1	28461841	28462300	758.99	542.89	0.48	2.11E-09	5.72E-06
chr3	52244621	52245220	757.95	533.3	0.51	4.06E-10	1.37E-06
chr14	58706421	58706740	757.95	595.64	0.35	1.03E-05	0.004217589
chr20	61199641	61200800	756.91	432.58	0.81	0	0
chr15	41036261	41036760	756.91	441.22	0.78	0	0
chr17	19424741	19425200	756.91	556.32	0.44	3.11E-08	5.75E-05
chr11	47278961	47279480	755.86	447.93	0.75	0	0
chr6	31463941	31464440	755.86	491.09	0.62	6.48E-14	5.86E-10
chr1	161053281	161053780	755.86	516.03	0.55	1.76E-11	8.86E-08
chr3	52509861	52510360	755.86	519.87	0.54	3.91E-11	1.80E-07
chr22	35776861	35777220	755.86	587.97	0.36	4.65E-06	0.002573427
chr19	39319781	39320340	754.82	362.56	1.06	0	0
chr11	67831701	67832020	754.82	602.36	0.33	3.49E-05	0.00708441
chr7	51191301	51191860	753.78	360.65	1.06	0	0
chr8	56796501	56796900	753.78	541.93	0.48	0.000000004	9.84E-06
chr9	19162821	19163300	752.74	455.6	0.72	0	0
chr9	33227061	33227440	752.74	552.48	0.45	2.97E-08	5.54E-05
chr2	9331781	9332520	751.69	483.42	0.64	2.29E-14	2.34E-10
chr17	4823621	4824000	751.69	551.52	0.45	2.94E-08	5.49E-05
chr2	217548601	217549080	748.57	502.6	0.57	3.56E-12	2.09E-08
chr19	2270681	2271180	747.52	485.34	0.62	8.19E-14	7.26E-10
chr17	76438641	76439120	746.48	470.95	0.66	2.89E-15	3.60E-11
chr9	110242641	110243100	746.48	517.95	0.53	1.30E-10	5.14E-07
chr15	76455721	76456120	746.48	539.05	0.47	7.24E-09	1.63E-05
chr2	32785601	32786200	745.44	360.65	1.05	0	0
chr4	79863561	79863860	745.44	582.21	0.36	7.48E-06	0.003359067
chr3	129204581	129204840	745.44	597.56	0.32	5.46E-05	0.00833435
chr11	57559761	57560320	744.4	472.87	0.65	7.11E-15	8.25E-11
chr1	206945581	206946060	744.4	487.26	0.61	2.35E-13	1.89E-09
chr1	55316381	55316840	744.4	493.97	0.59	1.11E-12	7.36E-09
chr20	48965781	48966140	743.35	552.48	0.43	1.14E-07	0.000172618
chr15	31558521	31558880	743.35	566.87	0.39	1.08E-06	0.000976084
chr21	43113221	43113500	743.35	594.68	0.32	4.82E-05	0.00833435
chr1	156341201	156341740	742.31	505.48	0.55	2.02E-11	9.95E-08
chr9	90328361	90328860	741.27	500.68	0.57	8.69E-12	4.74E-08
chr3	42725321	42725760	741.27	547.68	0.44	6.97E-08	0.00011398
chr21	43500761	43501720	740.23	347.22	1.09	0	0
chr19	926821	927380	737.1	492.05	0.58	2.76E-12	1.67E-08
chr5	139701441	139701720	737.1	559.19	0.4	7.76E-07	0.000774115
chr11	82867841	82868180	737.1	569.74	0.37	3.67E-06	0.002278185
chr10	73535141	73535560	736.06	503.56	0.55	4.02E-11	1.84E-07
chr1	221954341	221954960	735.01	424.91	0.79	0	0
chr17	71093341	71093920	733.97	372.16	0.98	0	0
chr1	65714601	65715100	732.93	467.11	0.65	1.68E-14	1.77E-10
chr1	45949161	45949620	732.93	505.48	0.54	1.02E-10	4.17E-07
chr8	86848201	86848520	732.93	568.79	0.37	5.38E-06	0.002857869
chr11	67050661	67051320	731.89	486.3	0.59	1.97E-12	1.24E-08
chr18	71679741	71680300	731.89	502.6	0.54	6.77E-11	2.92E-07
chr21	43653321	43653700	731.89	556.32	0.4	1.00E-06	0.000920185
chr3	81810081	81810520	730.84	498.77	0.55	3.63E-11	1.69E-07
chr14	99423461	99424080	729.8	407.65	0.84	0	0
chr3	45175261	45175700	728.76	495.89	0.56	2.85E-11	1.34E-07
chr2	113597021	113597380	728.76	563.99	0.37	4.59E-06	0.002545329
chr10	104212441	104212860	727.72	509.32	0.51	5.31E-10	1.73E-06
chr5	176937701	176938080	727.72	522.75	0.48	6.78E-09	1.55E-05
chr4	71758141	71758520	727.72	536.17	0.44	7.13E-08	0.000116279
chr14	50506501	50506860	726.67	536.17	0.44	8.29E-08	0.000131577
chr10	104194301	104194660	726.67	550.56	0.4	8.32E-07	0.000809105
chr11	85638681	85639160	725.63	463.28	0.65	2.78E-14	2.78E-10
chr19	16426861	16427360	724.59	458.48	0.66	1.02E-14	1.15E-10
chr4	74964701	74965360	724.59	481.5	0.59	2.57E-12	1.58E-08
chr21	46387881	46388400	723.55	422.03	0.78	0	0
chr9	139416781	139417220	722.5	510.28	0.5	1.50E-09	4.23E-06
chr2	39043101	39043540	721.46	540.01	0.42	3.24E-07	0.000398069
chr16	16059421	16059780	721.46	556.32	0.38	0.000003839	0.002359086
chr5	65575601	65576100	720.42	493.01	0.55	6.66E-11	2.88E-07
chr19	1383521	1383900	720.42	547.68	0.4	1.23E-06	0.001083261
chr14	74261461	74261840	719.37	533.3	0.43	0.000000146	0.000208263
chr11	76401681	76402200	718.33	472.87	0.6	1.14E-12	7.54E-09
chr1	211786741	211787280	717.29	464.24	0.63	1.81E-13	1.50E-09
chr8	125642081	125642440	717.29	525.62	0.45	5.43E-08	9.23E-05
chr17	34435681	34435920	717.29	568.79	0.33	0.00003458	0.00707412
chr17	76281181	76281740	716.25	442.18	0.7	8.88E-16	1.22E-11
chr15	63780081	63780500	716.25	473.83	0.6	2.11E-12	1.32E-08
chr19	17861521	17862180	714.16	480.54	0.57	1.39E-11	0.000000072
chr6	31671081	31671420	714.16	539.05	0.41	7.56E-07	0.000755576
chr12	48275421	48276100	713.12	305.97	1.22	0	0
chr11	35366761	35367240	713.12	448.89	0.67	9.10E-15	1.03E-10
chr7	50424301	50424760	713.12	497.81	0.52	6.12E-10	1.96E-06
chr17	57868381	57868760	712.08	542.89	0.39	0.000001789	0.001376264
chr2	43037641	43037900	712.08	546.72	0.38	3.15E-06	0.002044388
chr12	102319221	102319600	711.03	527.54	0.43	0.000000185	0.000255311
chr6	133034821	133035200	711.03	530.42	0.42	2.96E-07	0.000370214
chr17	58164141	58164600	709.99	460.4	0.62	2.97E-13	2.34E-09
chr7	16707721	16708040	709.99	519.87	0.45	5.91E-08	0.000099496
chr17	1001621	1001880	709.99	546.72	0.38	4.11E-06	0.002463519
chr1	201682601	201683000	708.95	503.56	0.49	3.67E-09	9.20E-06
chr19	8749601	8749980	708.95	526.58	0.43	2.12E-07	0.000285932
chr15	40398581	40399020	708.95	540.01	0.39	1.75E-06	0.001355823
chr3	122488301	122488820	707.91	446.97	0.66	1.61E-14	1.71E-10
chr6	16728401	16728640	707.91	539.05	0.39	1.74E-06	0.001347938
chr10	31996101	31996420	707.91	541.93	0.39	2.67E-06	0.001816308
chr2	112791101	112791600	705.82	436.42	0.69	1.55E-15	2.05E-11
chr17	61538061	61538420	704.78	524.66	0.43	2.79E-07	0.000353905
chr19	1901181	1901520	704.78	544.81	0.37	6.03E-06	0.003113517
chr12	13145361	13145740	703.74	513.15	0.46	4.67E-08	0.000081843
chr11	82611581	82612160	702.69	378.87	0.89	0	0
chr6	13407761	13408460	702.69	406.69	0.79	0	0
chr14	61992141	61992700	702.69	437.38	0.68	4.00E-15	4.80E-11
chr7	139431961	139432400	702.69	442.18	0.67	1.37E-14	1.47E-10
chr20	705201	705540	702.69	532.34	0.4	1.25E-06	0.001098513
chr12	53301841	53302320	701.65	482.46	0.54	1.89E-10	7.03E-07
chr13	29196481	29196800	701.65	542.89	0.37	6.78E-06	0.003333521
chr5	67303341	67303600	701.65	547.68	0.36	1.32E-05	0.004604667
chr3	105716841	105717180	701.65	558.23	0.33	5.33E-05	0.00833435
chr3	193721241	193721820	700.61	383.67	0.87	0	0
chr2	204521481	204522080	700.61	455.6	0.62	5.79E-13	4.17E-09
chr5	42993041	42993660	700.61	460.4	0.61	1.79E-12	1.14E-08
chr1	21643741	21644240	700.61	463.28	0.6	3.48E-12	2.06E-08
chr3	127473861	127474220	700.61	534.26	0.39	2.20E-06	0.001624035
chr6	16706781	16707120	700.61	542.89	0.37	7.73E-06	0.003451555
chr1	211780321	211780880	699.57	491.09	0.51	1.53E-09	4.30E-06
chr6	31897241	31897680	699.57	527.54	0.41	9.07E-07	0.000873448
chr16	85938701	85939420	697.48	380.79	0.87	0	0
chr2	153469001	153469300	697.48	565.91	0.3	0.000214191	0.021970365
chr1	23857641	23858100	696.44	493.97	0.5	4.40E-09	1.07E-05
chr10	31986981	31987340	696.44	527.54	0.4	1.38E-06	0.001178378
chr6	43692761	43693300	695.4	418.2	0.73	1.11E-16	1.84E-12
chr14	68863961	68864420	695.4	483.42	0.52	6.66E-10	2.10E-06
chr8	134258161	134258500	695.4	508.36	0.45	7.01E-08	0.000114618
chr19	49152341	49152800	694.35	477.66	0.54	2.46E-10	8.80E-07
chr9	755921	756400	693.31	480.54	0.53	5.29E-10	1.73E-06
chr16	85945961	85946520	692.27	409.56	0.76	0	0
chr20	19945141	19945620	692.27	460.4	0.59	8.52E-12	4.66E-08
chr2	29446681	29447100	692.27	500.68	0.47	2.91E-08	5.43E-05
chr5	168221401	168221760	692.27	524.66	0.4	1.55E-06	0.001288762
chr12	6525741	6526120	691.23	505.48	0.45	0.000000079	0.000126738
chr6	125523001	125523480	690.18	470.95	0.55	1.25E-10	4.94E-07
chr5	179335141	179335480	690.18	525.62	0.39	2.36E-06	0.001711311
chr3	46403001	46403320	690.18	538.09	0.36	1.43E-05	0.004900284
chr2	174896881	174897260	689.14	507.4	0.44	1.49E-07	0.000211604
chr19	17189001	17189560	688.1	401.89	0.78	0	0
chr15	41667121	41667480	687.05	496.85	0.47	3.24E-08	5.95E-05
chr5	134581381	134581900	686.01	391.34	0.81	0	0
chr17	2343221	2343780	686.01	422.03	0.7	2.22E-15	2.85E-11
chr11	1798901	1799340	686.01	465.2	0.56	7.61E-11	3.23E-07
chr20	23106181	23106760	684.97	440.26	0.64	2.98E-13	2.35E-09
chr4	86396021	86396460	684.97	457.52	0.58	1.71E-11	8.65E-08
chr19	45372321	45372660	684.97	502.6	0.45	0.000000121	0.000180646
chr5	169911701	169912320	683.93	361.61	0.92	0	0
chr22	39227141	39227600	683.93	454.64	0.59	1.08E-11	5.78E-08
chr1	23704601	23705140	683.93	469.03	0.54	2.47E-10	8.80E-07
chr7	6390301	6390840	683.93	469.03	0.54	2.47E-10	8.80E-07
chr10	30723321	30723660	683.93	508.36	0.43	3.68E-07	0.00043347
chr1	6320161	6320420	683.93	553.44	0.31	0.000207619	0.021316263
chr3	101232021	101232300	682.88	512.19	0.41	7.91E-07	0.000786518
chr11	61146021	61146500	681.84	430.67	0.66	5.05E-14	4.65E-10
chr1	145396681	145397040	680.8	490.13	0.47	2.52E-08	4.80E-05
chr16	12552521	12552720	680.8	541.93	0.33	7.14E-05	0.009561487
chr1	15761341	15761660	679.76	506.44	0.42	4.85E-07	0.000542867
chr1	28107401	28107900	678.71	390.38	0.8	0	0
chr17	47269841	47270320	678.71	493.97	0.46	6.86E-08	0.000112402
chr17	55655301	55655660	678.71	495.89	0.45	9.58E-08	0.000148177
chr7	48009581	48009940	678.71	495.89	0.45	9.58E-08	0.000148177
chr16	81990161	81990520	678.71	520.83	0.38	5.15E-06	0.002754477
chr10	120836861	120837340	677.67	451.77	0.59	1.79E-11	9.01E-08
chr2	99952341	99952900	676.63	413.4	0.71	1.55E-15	2.05E-11
chr14	95780081	95780500	676.63	465.2	0.54	3.92E-10	1.33E-06
chr1	153347961	153348420	675.59	468.07	0.53	8.45E-10	2.57E-06
chr10	45958101	45958320	675.59	524.66	0.36	1.32E-05	0.004598686
chr5	43064741	43065160	674.54	490.13	0.46	6.53E-08	0.000108077
chr5	169302461	169302720	674.54	513.15	0.39	2.83E-06	0.00187992
chr8	134931761	134932100	673.5	513.15	0.39	3.24E-06	0.002087619
chr11	62607681	62608020	673.5	516.03	0.38	4.98E-06	0.002690973
chr10	108718681	108719180	672.46	369.28	0.86	0	0
chr7	4755081	4755460	672.46	475.75	0.5	6.43E-09	1.48E-05
chr2	173074681	173075060	671.42	479.58	0.49	1.56E-08	3.18E-05
chr17	29877001	29877460	671.42	485.34	0.47	4.47E-08	7.88E-05
chr12	112211681	112212060	671.42	492.05	0.45	1.45E-07	0.000207232
chr10	74079181	74079580	670.37	456.56	0.55	1.90E-10	7.05E-07
chr1	27423921	27424220	670.37	523.7	0.36	2.19E-05	0.005895578
chr14	69044601	69044980	668.29	486.3	0.46	8.51E-08	0.000134526
chr18	43531361	43531680	668.29	496.85	0.43	5.10E-07	0.000562317
chr17	73297841	73298360	667.25	423.95	0.65	1.77E-13	1.46E-09
chr10	73530561	73530980	667.25	458.48	0.54	4.90E-10	1.61E-06
chr2	198317801	198318120	667.25	490.13	0.45	1.93E-07	0.000264032
chr16	73031001	73031540	666.2	370.24	0.85	0	0
chr12	95581101	95581640	665.16	386.54	0.78	0	0
chr2	31255261	31255760	665.16	398.05	0.74	2.22E-16	3.40E-12
chr1	180100581	180101020	665.16	401.89	0.73	7.77E-16	1.09E-11
chr11	82618381	82618860	665.16	423.95	0.65	2.69E-13	2.15E-09
chr6	136736481	136736760	665.16	517.95	0.36	1.87E-05	0.005565179
chr19	10916021	10916420	664.12	448.89	0.57	1.11E-10	0.000000446
chr2	60754721	60755220	663.08	462.32	0.52	2.17E-09	5.88E-06
chr18	21108701	21109100	663.08	474.79	0.48	2.38E-08	4.57E-05
chr15	45937581	45937900	662.03	508.36	0.38	7.06E-06	0.003333521
chr1	247125241	247125680	660.99	446.97	0.56	1.28E-10	5.05E-07
chr8	97632681	97633180	660.99	447.93	0.56	1.57E-10	6.00E-07
chr3	15123481	15123840	660.99	486.3	0.44	2.50E-07	0.000324408
chr13	99934221	99934500	660.99	502.6	0.4	0.00000343	0.002177638
chr16	15682941	15683160	660.99	512.19	0.37	1.40E-05	0.004820464
chr3	183098021	183098520	659.95	393.26	0.75	2.22E-16	3.40E-12
chr5	138060221	138060560	659.95	512.19	0.37	1.59E-05	0.005222032
chr11	62471261	62471740	658.91	399.01	0.72	1.33E-15	1.77E-11
chr5	176856301	176856720	658.91	436.42	0.59	1.79E-11	8.99E-08
chr1	35913981	35914420	658.91	451.77	0.54	5.12E-10	1.67E-06
chr2	100372541	100372920	658.91	454.64	0.54	9.29E-10	2.79E-06
chr5	134475521	134476000	657.86	439.3	0.58	4.15E-11	1.89E-07
chr20	47377881	47378240	657.86	490.13	0.42	7.41E-07	0.000744192
chr6	7130401	7130940	656.82	375.03	0.81	0	0
chr19	55463821	55464280	656.82	424.91	0.63	1.77E-12	1.13E-08
chr8	21541261	21541860	655.78	318.44	1.04	0	0
chr15	93790841	93791220	655.78	493.97	0.41	1.82E-06	0.001398172
chr5	171560421	171560800	654.74	466.15	0.49	1.77E-08	3.55E-05
chr12	57542661	57542860	654.74	518.91	0.34	7.35E-05	0.009561487
chr9	132110121	132110380	654.74	524.66	0.32	0.000152179	0.015683117
chr2	208497381	208497900	653.69	396.14	0.72	1.89E-15	2.46E-11
chr5	177815301	177815760	652.65	430.67	0.6	1.54E-11	7.86E-08
chr14	93540601	93540840	651.61	507.4	0.36	2.28E-05	0.006095721
chr1	150381941	150382420	650.56	412.44	0.66	2.80E-13	2.23E-09
chr12	121605061	121605440	650.56	477.66	0.45	0.000000264	0.000338836
chr22	35932161	35932840	649.52	408.6	0.67	1.30E-13	1.11E-09
chr6	139659001	139659400	649.52	447.93	0.54	1.16E-09	3.42E-06
chr19	46242961	46243340	648.48	475.75	0.45	2.58E-07	0.000332479
chr6	2902701	2903080	648.48	487.26	0.41	1.72E-06	0.001340438
chr8	37757821	37758160	648.48	492.05	0.4	3.62E-06	0.002261582
chr17	73304921	73305200	647.44	493.01	0.39	4.81E-06	0.002649632
chr4	1294981	1295360	646.39	468.07	0.47	9.21E-08	0.000143634
chr11	121445981	121446340	646.39	478.62	0.43	5.68E-07	0.000614174
chr5	1555521	1556020	645.35	423.95	0.61	1.28E-11	6.71E-08
chr12	121581621	121582100	645.35	429.71	0.59	4.80E-11	2.15E-07
chr3	10185021	10185300	645.35	512.19	0.33	9.09E-05	0.009578703
chr18	46242381	46242800	644.31	430.67	0.58	7.21E-11	3.08E-07
chr2	174804301	174804660	644.31	469.99	0.46	0.000000177	0.0002453
chr16	67424361	67424720	644.31	470.95	0.45	2.09E-07	0.00028207
chr8	134151441	134151800	644.31	484.38	0.41	0.000001932	0.00146912
chr10	73588821	73589200	644.31	486.3	0.41	2.61E-06	0.001804735
chr8	129308281	129308960	643.27	227.32	1.5	0	0
chr12	57547141	57547540	643.27	437.38	0.56	3.77E-10	1.29E-06
chr15	91471241	91471760	643.27	438.34	0.55	4.63E-10	1.54E-06
chr3	182961641	182962220	643.27	440.26	0.55	6.95E-10	2.17E-06
chr11	125379421	125379800	643.27	463.28	0.47	6.27E-08	0.000104612
chr1	200315681	200316320	642.22	394.22	0.7	1.32E-14	1.43E-10
chr13	30332921	30333360	642.22	407.65	0.66	4.50E-13	3.37E-09
chr8	11735001	11735340	642.22	492.05	0.38	8.24E-06	0.003639921
chr6	106049461	106049780	642.22	495.89	0.37	0.0000144	0.004900284
chr22	46998041	46998240	642.22	496.85	0.37	1.65E-05	0.005339914
chr4	2013261	2013760	641.18	380.79	0.75	4.44E-16	6.44E-12
chr1	245026321	245026640	639.1	487.26	0.39	6.06E-06	0.003122363
chr12	57505881	57506300	638.05	442.18	0.53	2.53E-09	6.72E-06
chr1	150148921	150149240	638.05	487.26	0.39	6.95E-06	0.003333521
chr8	61764581	61764800	637.01	503.56	0.34	7.77E-05	0.009561487
chr3	143530441	143530940	635.97	386.54	0.72	6.22E-15	7.26E-11
chr20	44461881	44462380	635.97	432.58	0.56	4.91E-10	0.000001612
chr2	8961481	8961800	635.97	490.13	0.38	0.000013875	0.004789937
chr1	110976261	110976860	634.93	446.97	0.51	0.000000011	0.000023497
chr17	3863861	3864380	633.88	395.18	0.68	9.97E-14	8.64E-10
chr17	40175561	40175960	633.88	443.13	0.52	6.16E-09	1.43E-05
chr14	102783381	102783760	633.88	464.24	0.45	3.06E-07	0.000380612
chr2	185463621	185464000	633.88	476.71	0.41	2.40E-06	0.001733401
chr7	139024841	139025360	632.84	433.54	0.55	0.000000001	0.000003102
chr15	75454301	75454680	632.84	474.79	0.41	2.04E-06	0.001539225
chr16	30725081	30725360	632.84	479.58	0.4	4.33E-06	0.002492533
chr18	55289221	55289760	631.8	399.01	0.66	4.15E-13	3.14E-09
chr7	140194661	140195260	631.8	444.09	0.51	1.05E-08	2.25E-05
chr9	36411381	36411680	631.8	506.44	0.32	0.000202657	0.020811292
chr1	234748441	234748900	630.76	434.5	0.54	1.82E-09	5.02E-06
chr21	43710001	43710440	630.76	443.13	0.51	1.03E-08	2.22E-05
chr15	50866061	50866380	630.76	471.91	0.42	1.72E-06	0.00134077
chr14	35843541	35843780	630.76	476.71	0.4	3.67E-06	0.002280366
chr3	151976061	151976580	629.71	359.69	0.81	0	0
chr9	130727821	130728200	629.71	453.69	0.47	0.000000089	0.000139299
chr5	157806781	157807120	628.67	474.79	0.41	3.61E-06	0.002258949
chr11	73170261	73170680	627.63	441.22	0.51	1.19E-08	0.000025023
chr20	47835621	47836000	627.63	453.69	0.47	1.23E-07	0.00018239
chr2	8438941	8439340	626.59	443.13	0.5	2.04E-08	4.00E-05
chr12	109296841	109297560	625.54	385.58	0.7	4.49E-14	4.21E-10
chr1	56721401	56721980	625.54	397.09	0.66	9.08E-13	6.20E-09
chr16	11918321	11918680	625.54	463.28	0.43	8.76E-07	0.000847173
chr20	30198381	30198980	624.5	297.34	1.07	0	0
chr2	228683401	228683920	624.5	363.52	0.78	1.11E-16	1.84E-12
chr17	4639161	4639480	624.5	457.52	0.45	0.000000385	0.000447652
chr19	14895441	14895800	624.5	461.36	0.44	0.000000739	0.000743284
chr11	61731041	61731740	623.46	368.32	0.76	5.55E-16	7.93E-12
chr18	9782241	9782900	623.46	368.32	0.76	5.55E-16	7.93E-12
chr14	50053201	50053780	623.46	394.22	0.66	6.67E-13	4.72E-09
chr22	23094941	23095440	623.46	408.6	0.61	2.26E-11	1.10E-07
chr6	31526941	31527440	623.46	437.38	0.51	1.11E-08	2.36E-05
chr3	12717541	12717960	623.46	460.4	0.44	7.31E-07	0.000736512
chr19	13899861	13900180	623.46	473.83	0.4	6.27E-06	0.00318909
chr17	18259841	18260160	623.46	495.89	0.33	0.000137308	0.014176453
chr3	72674681	72675300	622.42	291.59	1.09	0	0
chr11	1803181	1803720	622.42	371.2	0.75	1.55E-15	2.05E-11
chr6	11702221	11702660	622.42	409.56	0.6	3.45E-11	1.61E-07
chr5	1479761	1479960	622.42	487.26	0.35	4.96E-05	0.00833435
chr2	174861961	174862300	621.37	457.52	0.44	6.09E-07	0.000640508
chr1	39530521	39530860	621.37	464.24	0.42	1.85E-06	0.001415863
chr14	93571761	93572080	621.37	464.24	0.42	1.85E-06	0.001415863
chr16	85863401	85863780	620.33	446.01	0.48	9.39E-08	0.000145755
chr4	39979821	39980140	620.33	454.64	0.45	0.000000434	0.000494404
chr10	94167081	94167620	619.29	345.3	0.84	0	0
chr19	52239381	52239960	619.29	378.87	0.71	2.75E-14	2.76E-10
chr3	195629361	195629840	619.29	419.16	0.56	5.28E-10	1.72E-06
chr9	91795181	91795560	619.29	451.77	0.46	3.08E-07	0.000381909
chr14	24502201	24502680	618.25	417.24	0.57	4.20E-10	1.41E-06
chr17	21189701	21189980	618.25	476.71	0.38	1.89E-05	0.005565179
chr19	14136461	14136840	617.2	448.89	0.46	2.54E-07	0.000327925
chr17	76371301	76372140	616.16	305.01	1.01	0	0
chr13	114834561	114834820	616.16	460.4	0.42	2.06E-06	0.001551122
chr1	235111881	235112300	615.12	412.44	0.58	2.57E-10	0.000000911
chr19	17610441	17610820	615.12	445.05	0.47	0.000000176	0.000244137
chr20	30656761	30657000	615.12	473.83	0.38	1.86E-05	0.005565179
chr5	176843041	176843300	614.07	469.99	0.39	1.21E-05	0.004312091
chr9	132758821	132759140	614.07	483.42	0.35	8.02E-05	0.009561487
chr6	15901241	15901640	613.03	396.14	0.63	8.63E-12	4.72E-08
chr12	111831581	111831980	613.03	426.83	0.52	7.73E-09	1.72E-05
chr2	112457261	112457600	613.03	443.13	0.47	1.72E-07	0.00023924
chr14	102438741	102439100	613.03	460.4	0.41	3.18E-06	0.002056565
chr18	71916401	71916880	611.99	355.85	0.78	2.22E-16	3.40E-12
chr2	129490581	129491100	611.99	357.77	0.77	3.33E-16	5.06E-12
chr9	34641521	34642040	611.99	372.16	0.72	2.09E-14	2.15E-10
chr17	80796261	80796580	611.99	467.11	0.39	1.03E-05	0.004237618
chr22	38124301	38124620	611.99	470.95	0.38	1.82E-05	0.005565179
chr1	28211741	28212360	610.95	423.95	0.53	6.14E-09	1.43E-05
chr22	46138781	46139160	610.95	445.05	0.46	3.31E-07	0.000402624
chr3	50700841	50701220	610.95	446.97	0.45	4.62E-07	0.000520542
chr4	154577061	154577420	610.95	457.52	0.42	2.68E-06	0.001823053
chr3	58457101	58457560	609.9	419.16	0.54	2.74E-09	7.20E-06
chr17	66015781	66016160	609.9	445.05	0.45	3.87E-07	0.000449215
chr1	204223281	204223600	609.9	461.36	0.4	5.67E-06	0.002975177
chr3	53204241	53204560	609.9	465.2	0.39	0.000010177	0.004204985
chr20	57266581	57267220	608.86	315.57	0.95	0	0
chr19	47760081	47760640	608.86	389.42	0.64	3.78E-12	2.21E-08
chr7	139553901	139554360	608.86	396.14	0.62	1.94E-11	9.65E-08
chr10	28770201	28770640	608.86	424.91	0.52	1.06E-08	2.26E-05
chr10	80887141	80887440	608.86	476.71	0.35	6.04E-05	0.008946607
chr19	4075421	4076180	607.82	330.91	0.88	0	0
chr7	127762661	127763060	607.82	425.87	0.51	1.52E-08	3.11E-05
chr2	32459121	32459640	606.78	366.4	0.73	1.31E-14	1.43E-10
chr5	95198981	95199540	606.78	395.18	0.62	2.31E-11	1.12E-07
chr14	73930021	73930580	606.78	405.73	0.58	2.64E-10	9.33E-07
chr10	45463541	45463960	606.78	416.28	0.54	2.59E-09	6.84E-06
chr19	8488641	8489060	606.78	422.99	0.52	1.02E-08	2.20E-05
chr6	36330701	36331000	606.78	460.4	0.4	7.44E-06	0.003350336
chr14	31634841	31635300	605.73	367.36	0.72	2.15E-14	2.21E-10
chr3	58512221	58512840	605.73	368.32	0.72	2.80E-14	2.78E-10
chr17	71336121	71336560	605.73	400.93	0.6	1.08E-10	4.39E-07
chr15	41039081	41039480	605.73	423.95	0.51	1.47E-08	3.02E-05
chr22	35998201	35998560	605.73	430.67	0.49	5.39E-08	9.16E-05
chr5	122183701	122184120	605.73	430.67	0.49	5.39E-08	9.16E-05
chr17	65350361	65350580	605.73	480.54	0.33	0.000145603	0.015017931
chr17	1479221	1479600	604.69	440.26	0.46	3.64E-07	0.000429751
chr3	129344781	129345000	604.69	469.03	0.37	3.47E-05	0.00708441
chr8	27266321	27266740	603.65	389.42	0.63	1.06E-11	5.66E-08
chr9	92756261	92756660	603.65	421.07	0.52	1.17E-08	2.48E-05
chr17	76886641	76886980	603.65	439.3	0.46	3.60E-07	0.000425754
chr2	39715681	39715940	603.65	463.28	0.38	1.73E-05	0.005495037
chr6	41254241	41254480	603.65	468.07	0.37	3.45E-05	0.007063993
chr3	32706081	32706520	602.61	400.93	0.59	1.94E-10	7.17E-07
chr3	5017701	5018060	602.61	442.18	0.45	6.93E-07	0.000704869
chr20	1472081	1472380	602.61	446.01	0.43	1.33E-06	0.001147678
chr15	45016681	45016880	602.61	457.52	0.4	8.35E-06	0.003676205
chr1	22098161	22098420	602.61	469.99	0.36	5.14E-05	0.00833435
chr21	36180181	36180700	601.56	313.65	0.94	0	0
chr11	69260641	69261180	601.56	338.59	0.83	0	0
chr1	8201701	8202380	601.56	340.5	0.82	0	0
chr1	9203321	9203880	600.52	343.38	0.81	0	0
chr1	114582821	114583400	600.52	431.62	0.48	1.46E-07	0.000208551
chr2	237657021	237657480	599.48	385.58	0.64	9.43E-12	5.09E-08
chr18	45512181	45512660	599.48	389.42	0.62	2.39E-11	1.15E-07
chr19	48167441	48167920	599.48	389.42	0.62	2.39E-11	1.15E-07
chr13	98039821	98040280	599.48	408.6	0.55	1.84E-09	5.05E-06
chr5	179049701	179049980	599.48	454.64	0.4	8.16E-06	0.003611193
chr17	72524881	72525080	599.48	471.91	0.35	9.72E-05	0.010142384
chr3	151960561	151961120	598.44	382.71	0.64	5.69E-12	3.22E-08
chr7	74075261	74075700	598.44	426.83	0.49	8.35E-08	0.000132361
chr10	104213561	104214140	597.39	322.28	0.89	0	0
chr15	72768541	72768880	597.39	450.81	0.41	5.97E-06	0.003083126
chr7	75535281	75535540	597.39	451.77	0.4	6.93E-06	0.003333521
chr16	30457261	30457460	597.39	462.32	0.37	3.33E-05	0.006874023
chr13	30681461	30682120	596.35	386.54	0.63	2.20E-11	1.07E-07
chr1	224358521	224358900	596.35	424.91	0.49	8.11E-08	0.000129739
chr2	85643321	85643680	596.35	430.67	0.47	0.000000234	0.000307488
chr1	40006461	40006760	596.35	439.3	0.44	1.06E-06	0.000958583
chr12	8119061	8119660	595.31	315.57	0.92	0	0
chr10	81708981	81709420	595.31	388.46	0.62	4.26E-11	1.93E-07
chr6	144606481	144606780	595.31	461.36	0.37	3.78E-05	0.007507004
chr3	138066261	138066840	594.27	376.95	0.66	3.10E-12	1.85E-08
chr5	176421601	176422140	594.27	392.3	0.6	1.28E-10	5.05E-07
chr19	11517601	11517980	594.27	416.28	0.51	2.16E-08	4.20E-05
chr2	219246701	219247040	594.27	435.46	0.45	7.47E-07	0.000748635
chr19	41329581	41330060	593.22	351.05	0.76	3.33E-15	4.06E-11
chr16	56998701	56999160	593.22	359.69	0.72	3.86E-14	3.68E-10
chr16	70050521	70051200	593.22	365.44	0.7	1.89E-13	1.55E-09
chr19	4845121	4845660	593.22	369.28	0.68	5.26E-13	3.88E-09
chr1	33804281	33804780	593.22	407.65	0.54	4.47E-09	1.08E-05
chr8	66452241	66452720	592.18	311.73	0.93	0	0
chr17	17929481	17930020	592.18	352.01	0.75	5.44E-15	6.43E-11
chr19	10704301	10704820	592.18	375.99	0.66	3.71E-12	2.17E-08
chr1	46468921	46469400	592.18	381.75	0.63	1.55E-11	7.93E-08
chr17	74511521	74511980	592.18	400.93	0.56	1.29E-09	3.73E-06
chr5	139043841	139044200	592.18	428.75	0.47	3.14E-07	0.00038769
chr5	172227221	172227580	592.18	432.58	0.45	6.18E-07	0.000645771
chr14	68851061	68851320	592.18	448.89	0.4	8.95E-06	0.003811013
chr6	157041061	157041400	592.18	448.89	0.4	8.95E-06	0.003811013
chr19	8582821	8583320	591.14	371.2	0.67	1.34E-12	8.74E-09
chr5	139991741	139992100	591.14	433.54	0.45	8.51E-07	0.000825325
chr16	87425081	87425400	591.14	434.5	0.44	1.00E-06	0.000923242
chr18	12838201	12838420	591.14	450.81	0.39	1.38E-05	0.004757314
chr5	14491501	14492040	590.1	310.77	0.93	0	0
chr15	63775561	63776020	590.1	368.32	0.68	7.85E-13	5.47E-09
chr19	54333261	54333720	590.1	377.91	0.64	9.11E-12	4.94E-08
chr6	74276701	74277080	590.1	427.79	0.46	3.63E-07	0.000428897
chr17	37309961	37310260	590.1	442.18	0.42	4.15E-06	0.002468281
chr5	73834301	73834620	590.1	453.69	0.38	2.42E-05	0.006362144
chr5	169878821	169879460	589.05	300.22	0.97	0	0
chr19	44175661	44176160	589.05	325.16	0.86	0	0
chr2	26491701	26492080	589.05	410.52	0.52	1.63E-08	3.31E-05
chr6	30495741	30496120	589.05	411.48	0.52	1.98E-08	0.000038962
chr14	70111081	70111420	589.05	437.38	0.43	2.20E-06	0.001622608
chr4	8169061	8169500	588.01	383.67	0.62	5.55E-11	2.45E-07
chr19	4691401	4691800	586.97	369.28	0.67	1.93E-12	1.22E-08
chr1	201426041	201426500	586.97	387.5	0.6	1.66E-10	0.000000629
chr16	74482461	74482820	586.97	432.58	0.44	1.33E-06	0.001150843
chr2	151768341	151769000	585.93	362.56	0.69	4.09E-13	3.12E-09
chr12	13253841	13254300	585.93	415.32	0.5	6.98E-08	0.000114146
chr16	66687741	66688240	584.88	323.24	0.86	0	0
chr17	8286481	8286980	584.88	402.85	0.54	0.000000007	1.58E-05
chr11	72516341	72516880	584.88	411.48	0.51	3.94E-08	7.06E-05
chr6	20169361	20169740	584.88	416.28	0.49	9.89E-08	0.000152256
chr14	75741581	75741900	584.88	432.58	0.44	1.80E-06	0.001382159
chr2	203140861	203141260	583.84	410.52	0.51	3.88E-08	0.000069717
chr17	76281781	76282340	581.76	316.52	0.88	0	0
chr1	151284021	151284480	581.76	365.44	0.67	2.09E-12	1.31E-08
chr11	12180921	12181500	581.76	366.4	0.67	2.68E-12	1.63E-08
chr22	32137041	32137560	580.71	330.91	0.81	1.11E-16	1.84E-12
chr7	155446501	155446880	580.71	413.4	0.49	1.12E-07	0.000169506
chr1	24053881	24054320	579.67	372.16	0.64	1.74E-11	0.000000088
chr5	112430261	112430800	578.63	282.95	1.03	0	0
chr16	57927541	57927860	578.63	430.67	0.43	3.20E-06	0.002066197
chr3	37428061	37428520	577.58	388.46	0.57	1.17E-09	3.43E-06
chr1	230241521	230241940	576.54	385.58	0.58	7.45E-10	2.30E-06
chr11	47398061	47398480	575.5	413.4	0.48	0.000000254	0.000327925
chr19	4723801	4724160	575.5	424.91	0.44	1.93E-06	0.001465041
chr11	44613521	44614020	574.46	289.67	0.99	0	0
chr1	26909201	26909740	574.46	327.08	0.81	2.22E-16	3.40E-12
chr19	17671001	17671420	574.46	355.85	0.69	7.65E-13	5.34E-09
chr20	35560521	35560940	574.46	391.34	0.55	3.81E-09	9.50E-06
chr2	170818481	170818880	574.46	399.01	0.53	1.88E-08	3.72E-05
chr11	2532801	2533140	574.46	433.54	0.41	9.06E-06	0.003826494
chr11	35234321	35234620	574.46	449.85	0.35	9.88E-05	0.010295449
chr20	38950261	38950860	573.41	330.91	0.79	6.66E-16	9.38E-12
chr1	224058761	224059220	573.41	380.79	0.59	4.49E-10	1.50E-06
chr12	76363561	76363940	573.41	410.52	0.48	0.000000207	0.000279742
chr10	122172481	122172960	572.37	375.99	0.61	1.81E-10	6.73E-07
chr1	203738601	203739120	571.33	371.2	0.62	7.09E-11	3.03E-07
chr5	171856161	171856740	571.33	372.16	0.62	8.91E-11	0.000000368
chr1	156187321	156187720	571.33	383.67	0.57	1.26E-09	3.65E-06
chr10	121292641	121292980	571.33	434.5	0.39	1.60E-05	0.005246131
chr5	159760681	159760900	571.33	446.01	0.36	8.53E-05	0.009561487
chr15	30781361	30781900	570.29	372.16	0.62	1.09E-10	4.41E-07
chr1	12244161	12244640	570.29	380.79	0.58	8.01E-10	2.45E-06
chr5	176734021	176734400	570.29	389.42	0.55	5.27E-09	1.25E-05
chr5	180615341	180615800	569.24	372.16	0.61	1.33E-10	5.23E-07
chr1	15738241	15738540	569.24	412.44	0.46	5.60E-07	0.000608658
chr14	62204521	62204900	568.2	394.22	0.53	2.04E-08	4.01E-05
chr14	24781101	24781480	568.2	420.11	0.44	2.47E-06	0.001775605
chr13	113927161	113927620	567.16	351.05	0.69	9.92E-13	6.70E-09
chr1	206645821	206646220	567.16	377.91	0.59	7.46E-10	2.31E-06
chr4	17616081	17616420	567.16	402.85	0.49	1.32E-07	0.000194376
chr8	126447861	126448140	567.16	405.73	0.48	2.27E-07	0.000300826
chr17	19411461	19411700	567.16	441.22	0.36	7.31E-05	0.009561487
chr21	34905241	34905720	566.12	315.57	0.84	0	0
chr20	23622901	23623400	566.12	334.75	0.76	1.27E-14	1.39E-10
chr19	2092521	2092920	566.12	366.4	0.63	6.15E-11	2.69E-07
chr20	5652001	5652520	566.12	367.36	0.62	7.75E-11	3.27E-07
chr2	26231801	26232000	566.12	439.3	0.37	6.35E-05	0.009187726
chr8	134309601	134309800	566.12	442.18	0.36	9.49E-05	0.009967578
chr18	47834401	47834980	565.07	311.73	0.86	0	0
chr10	101380601	101381260	565.07	335.71	0.75	2.13E-14	2.19E-10
chr7	6487961	6488460	565.07	337.63	0.74	3.73E-14	3.58E-10
chr17	27564901	27565340	565.07	384.63	0.55	4.76E-09	1.14E-05
chr4	103799381	103799760	565.07	391.34	0.53	1.93E-08	3.82E-05
chr8	94906441	94906820	565.07	400.93	0.5	1.28E-07	0.000189665
chr3	56727781	56728280	565.07	407.65	0.47	4.47E-07	0.00050774
chr2	174127141	174127360	565.07	421.07	0.42	4.53E-06	0.002515449
chr16	89601001	89601200	565.07	424.91	0.41	8.40E-06	0.003676205
chr8	96282241	96282480	565.07	433.54	0.38	3.15E-05	0.006865464
chr2	238171681	238172260	564.03	364.48	0.63	5.80E-11	0.000000255
chr2	65165281	65165640	564.03	388.46	0.54	1.28E-08	2.66E-05
chr5	49963281	49963660	564.03	420.11	0.42	4.48E-06	0.002515449
chr16	30825441	30825740	562.99	406.69	0.47	5.18E-07	0.000569163
chr6	82486021	82486380	562.99	432.58	0.38	3.58E-05	0.007170678
chr20	34566041	34566240	562.99	436.42	0.37	6.24E-05	0.009062701
chr7	96746601	96747100	561.95	361.61	0.64	4.33E-11	1.96E-07
chr4	40589841	40590340	561.95	367.36	0.61	1.74E-10	0.000000651
chr3	197684261	197684540	561.95	424.91	0.4	1.29E-05	0.004498937
chr2	238391161	238391740	560.9	328.03	0.77	5.77E-15	6.76E-11
chr6	12208441	12208920	560.9	395.18	0.51	8.33E-08	0.000132153
chr18	55981441	55981820	560.9	397.09	0.5	1.21E-07	0.000180239
chr2	11752161	11752500	560.9	405.73	0.47	6.00E-07	0.00063264
chr19	16557761	16558060	560.9	407.65	0.46	8.46E-07	0.000820096
chr1	27438241	27438900	559.86	345.3	0.7	9.92E-13	6.70E-09
chr4	11491981	11492500	559.86	368.32	0.6	3.24E-10	1.12E-06
chr4	11482361	11482840	559.86	375.03	0.58	1.50E-09	4.22E-06
chr16	30726641	30726960	559.86	403.81	0.47	4.98E-07	0.000553869
chr7	140005001	140005220	559.86	421.07	0.41	9.37E-06	0.00394411
chr8	26070401	26070600	559.86	431.62	0.38	4.65E-05	0.00833435
chr19	41260901	41261120	559.86	437.38	0.36	0.000105079	0.010911291
chr16	3678921	3679420	558.82	357.77	0.64	3.12E-11	1.46E-07
chr6	31875181	31875540	558.82	405.73	0.46	8.25E-07	0.000802893
chr12	125424201	125424640	557.78	342.42	0.7	7.09E-13	0.000000005
chr20	5628521	5629020	557.78	367.36	0.6	3.84E-10	1.31E-06
chr17	73076961	73077300	557.78	414.36	0.43	4.23E-06	0.002492533
chr16	70439321	70439640	557.78	424.91	0.39	2.25E-05	0.006035862
chr10	78163581	78163780	557.78	433.54	0.36	7.95E-05	0.009561487
chr19	45246781	45247160	556.73	388.46	0.52	4.42E-08	7.79E-05
chr8	134190301	134190680	556.73	396.14	0.49	1.96E-07	0.000268112
chr12	93637981	93638240	556.73	422.99	0.4	1.93E-05	0.005565179
chr2	228272361	228272820	555.69	365.44	0.6	3.65E-10	1.25E-06
chr17	75883621	75884020	555.69	372.16	0.58	1.69E-09	4.70E-06
chr8	29499161	29499520	555.69	402.85	0.46	7.95E-07	0.000787902
chr5	172202601	172202820	555.69	422.99	0.39	2.22E-05	0.005961642
chr9	90329781	90329980	555.69	428.75	0.37	5.21E-05	0.00833435
chr8	67699601	67700140	554.65	328.03	0.76	2.40E-14	2.44E-10
chr15	50979141	50979600	554.65	385.58	0.52	3.52E-08	6.39E-05
chr9	34777561	34778040	554.65	390.38	0.51	9.11E-08	0.000142319
chr9	90133781	90134140	554.65	398.05	0.48	3.91E-07	0.000453053
chr1	31989241	31989920	553.61	289.67	0.93	0	0
chr22	17635961	17636400	553.61	350.1	0.66	1.29E-11	6.74E-08
chr9	84397521	84397980	553.61	362.56	0.61	2.76E-10	9.70E-07
chr9	115950241	115950720	553.61	382.71	0.53	2.34E-08	4.50E-05
chr19	45957701	45958040	553.61	413.4	0.42	6.52E-06	0.003302802
chr3	45663521	45663860	553.61	413.4	0.42	6.52E-06	0.003302802
chr21	44936681	44937060	552.56	374.07	0.56	4.53E-09	1.10E-05
chr11	48012041	48012460	552.56	376.95	0.55	8.41E-09	1.85E-05
chr2	38375501	38376020	551.52	334.75	0.72	3.30E-13	2.55E-09
chr8	97866221	97866700	551.52	337.63	0.71	7.33E-13	5.15E-09
chr19	13061041	13061460	551.52	368.32	0.58	1.54E-09	4.32E-06
chr10	3762801	3763280	551.52	390.38	0.5	1.52E-07	0.000215265
chr14	23284481	23284980	550.48	300.22	0.87	0	0
chr9	90339301	90339800	550.48	333.79	0.72	3.17E-13	2.47E-09
chr11	117820601	117821020	550.48	359.69	0.61	2.55E-10	9.05E-07
chr18	61536641	61537120	550.48	364.48	0.59	7.80E-10	2.39E-06
chr4	76769541	76769960	550.48	369.28	0.58	2.30E-09	6.20E-06
chr14	93131701	93132000	550.48	394.22	0.48	3.70E-07	0.00043455
chr5	150531461	150531780	550.48	408.6	0.43	4.62E-06	0.002560916
chr17	4851761	4851980	550.48	414.36	0.41	1.18E-05	0.004312091
chr3	195890501	195891040	549.44	258.97	1.09	0	0
chr3	149015841	149016400	549.44	271.44	1.02	0	0
chr5	171788501	171788960	549.44	341.46	0.69	3.22E-12	1.92E-08
chr9	75201701	75202160	549.44	383.67	0.52	5.74E-08	9.70E-05
chr4	8209061	8209420	549.44	393.26	0.48	3.64E-07	0.000429751
chr11	33279761	33280000	549.44	420.11	0.39	0.000032786	0.006865464
chr6	34252521	34253060	548.39	329.95	0.73	1.70E-13	1.41E-09
chr9	91538441	91539000	548.39	341.46	0.68	4.01E-12	2.33E-08
chr9	86548681	86549100	548.39	365.44	0.59	1.43E-09	4.09E-06
chr19	8008401	8008800	548.39	373.12	0.56	7.74E-09	0.00001727
chr21	40742401	40742760	548.39	377.91	0.54	2.13E-08	4.15E-05
chr6	12370041	12370380	548.39	390.38	0.49	2.51E-07	0.000324661
chr19	38563641	38564200	547.35	352.97	0.63	9.29E-11	3.81E-07
chr15	49913001	49913360	547.35	393.26	0.48	5.05E-07	0.000558833
chr14	94440981	94441580	546.31	268.57	1.02	0	0
chr22	21428521	21429060	546.31	332.83	0.71	6.03E-13	4.31E-09
chr20	30160381	30160900	546.31	389.42	0.49	2.92E-07	0.000366205
chr21	40302781	40303020	546.31	425.87	0.36	0.000112143	0.011634406
chr14	50329201	50329720	545.27	351.05	0.64	8.76E-11	0.000000364
chr1	31990181	31990580	545.27	364.48	0.58	2.05E-09	5.58E-06
chr8	124553501	124553860	545.27	386.54	0.5	2.00E-07	0.00027145
chr17	62404121	62404420	545.27	411.48	0.41	1.52E-05	0.005033767
chr9	89381681	89382320	544.22	320.36	0.76	2.66E-14	2.69E-10
chr6	30710441	30710900	544.22	378.87	0.52	5.26E-08	0.000090072
chr22	36801661	36802160	543.18	291.59	0.9	0	0
chr17	2304341	2305100	543.18	337.63	0.69	4.33E-12	0.000000025
chr16	2557501	2557940	543.18	343.38	0.66	1.94E-11	9.65E-08
chr8	121087361	121087560	543.18	420.11	0.37	7.34E-05	0.009561487
chr9	117417941	117418480	542.14	283.91	0.93	0	0
chr12	123228601	123229060	542.14	358.73	0.6	0.000000001	2.96E-06
chr5	53606301	53606700	542.14	367.36	0.56	6.82E-09	1.56E-05
chr8	21329241	21329600	542.14	389.42	0.48	5.63E-07	0.000611018
chr10	102016901	102017400	541.09	285.83	0.92	0	0
chr14	103587461	103588300	541.09	316.52	0.77	1.74E-14	1.82E-10
chr19	18280861	18281140	541.09	409.56	0.4	1.99E-05	0.005565179
chr13	24828041	24828720	540.05	317.48	0.77	2.95E-14	2.89E-10
chr7	127857121	127857580	539.01	352.97	0.61	4.69E-10	1.55E-06
chr17	19182641	19183060	539.01	362.56	0.57	4.19E-09	1.03E-05
chr10	104215701	104216020	539.01	400.93	0.43	6.68E-06	0.003333521
chr10	80521801	80522340	537.97	354.89	0.6	8.96E-10	2.70E-06
chr4	174337501	174337900	537.97	362.56	0.57	5.07E-09	1.20E-05
chr16	22206881	22207120	537.97	421.07	0.35	0.000160267	0.016504602
chr11	108836321	108836840	536.92	257.06	1.06	0	0
chr1	249168061	249168400	536.92	383.67	0.48	4.39E-07	0.00049973
chr8	145002701	145003060	534.84	393.26	0.44	3.36E-06	0.002145894
chr1	234911421	234911780	533.8	381.75	0.48	5.03E-07	0.000556748
chr6	14665781	14666440	532.75	329.95	0.69	5.03E-12	2.87E-08
chr20	277781	278160	532.75	364.48	0.55	1.94E-08	3.82E-05
chr5	167343841	167344180	532.75	386.54	0.46	1.42E-06	0.001205698
chr1	207997321	207997740	531.71	361.61	0.56	1.26E-08	2.63E-05
chr5	42992321	42992700	531.71	363.52	0.55	0.000000019	3.75E-05
chr9	95726321	95726600	531.71	375.99	0.5	2.36E-07	0.000309894
chr1	229204001	229204360	530.67	386.54	0.46	1.95E-06	0.001478547
chr11	35329741	35330100	530.67	390.38	0.44	3.79E-06	0.002335796
chr2	28618501	28618820	530.67	398.05	0.41	1.35E-05	0.004678402
chr10	102133261	102134040	529.63	296.38	0.84	4.44E-16	6.44E-12
chr9	21591601	21592140	529.63	302.14	0.81	3.11E-15	3.83E-11
chr17	74248021	74248480	529.63	326.12	0.7	3.48E-12	2.06E-08
chr2	102589341	102589980	529.63	332.83	0.67	2.07E-11	1.01E-07
chr18	72146161	72146500	529.63	370.24	0.52	1.08E-07	0.00016398
chr12	102271221	102271520	529.63	408.6	0.37	0.000077821	0.009561487
chr5	173959581	173959780	529.63	409.56	0.37	8.94E-05	0.009561487
chr2	42340661	42341520	528.58	258.97	1.03	0	0
chr10	104405561	104406020	528.58	324.2	0.71	2.58E-12	1.58E-08
chr14	103261381	103261840	528.58	340.5	0.63	1.77E-10	6.62E-07
chr4	185714021	185714620	528.58	341.46	0.63	2.24E-10	8.10E-07
chr3	52188701	52189120	528.58	363.52	0.54	3.27E-08	6.00E-05
chr6	139630021	139630400	528.58	366.4	0.53	5.92E-08	9.95E-05
chr16	30480861	30481160	528.58	375.03	0.5	3.25E-07	0.000399083
chr1	87794401	87794780	528.58	379.83	0.48	8.00E-07	0.000788562
chr8	8231521	8231720	528.58	405.73	0.38	5.84E-05	0.008814439
chr10	76951861	76952660	527.54	177.45	1.57	0	0
chr7	23255721	23256140	527.54	354.89	0.57	6.17E-09	1.43E-05
chr2	169027921	169028300	527.54	379.83	0.47	9.41E-07	0.000899885
chr12	6292061	6292380	527.54	385.58	0.45	2.63E-06	0.001804735
chr11	33194521	33194840	527.54	397.09	0.41	1.79E-05	0.005565179
chr14	77329941	77330280	527.54	403.81	0.39	5.03E-05	0.00833435
chr15	93768941	93769200	527.54	406.69	0.38	7.69E-05	0.009561487
chr15	70632261	70632780	526.5	342.42	0.62	4.25E-10	1.42E-06
chr10	103986741	103987200	525.46	320.36	0.71	1.76E-12	1.12E-08
chr12	102270981	102271200	525.46	393.26	0.42	1.29E-05	0.004507029
chr21	30719721	30720100	524.41	342.42	0.61	6.36E-10	2.02E-06
chr22	31006281	31006660	524.41	344.34	0.61	0.000000001	2.98E-06
chr19	44197781	44198180	524.41	351.05	0.58	4.66E-09	1.12E-05
chr16	4509381	4509760	524.41	363.52	0.53	6.69E-08	0.000110095
chr7	151442061	151442620	523.37	242.67	1.11	0	0
chr3	142569521	142570080	523.37	314.61	0.73	5.52E-13	0.000000004
chr19	16173661	16174120	523.37	341.46	0.62	6.18E-10	1.98E-06
chr19	17938441	17938820	523.37	349.14	0.58	3.67E-09	9.19E-06
chr20	47443161	47443540	523.37	367.36	0.51	0.000000172	0.000239609
chr1	161509961	161510300	523.37	399.97	0.39	0.00004887	0.00833435
chr11	130024221	130024720	522.33	259.93	1.01	0	0
chr5	150141801	150142240	522.33	323.24	0.69	7.56E-12	0.000000042
chr6	34685601	34686040	522.33	335.71	0.64	1.88E-10	6.98E-07
chr9	88963481	88963780	522.33	378.87	0.46	1.76E-06	0.001363772
chr21	46269641	46269960	522.33	404.77	0.37	0.000112929	0.011714995
chr17	76280201	76280640	521.29	334.75	0.64	1.82E-10	6.78E-07
chr1	28217201	28217640	521.29	352.01	0.57	1.02E-08	2.19E-05
chr6	30484421	30484680	521.29	386.54	0.43	7.75E-06	0.00346069
chr12	82204781	82205380	520.24	263.77	0.98	0	0
chr3	30514741	30515260	520.24	332.83	0.64	1.39E-10	5.42E-07
chr11	71707961	71708320	520.24	361.61	0.52	9.19E-08	0.000143309
chr2	145134081	145134400	520.24	380.79	0.45	3.39E-06	0.002153034
chr17	62982541	62982860	520.24	381.75	0.45	4.00E-06	0.002445186
chr18	60104341	60104940	519.2	299.26	0.79	1.49E-14	1.60E-10
chr1	26868621	26868900	519.2	372.16	0.48	8.43E-07	0.000817666
chr19	49468301	49468660	519.2	375.03	0.47	1.43E-06	0.001211857
chr3	136477101	136477300	519.2	400.93	0.37	9.66E-05	0.010112498
chr10	4308701	4309160	518.16	306.93	0.76	1.93E-13	1.58E-09
chr17	72685321	72685700	518.16	366.4	0.5	3.35E-07	0.000407077
chr15	91406601	91406980	518.16	373.12	0.47	1.18E-06	0.001049398
chr3	128423421	128423620	518.16	387.5	0.42	1.41E-05	0.004875262
chr1	204476161	204476360	518.16	399.97	0.37	9.60E-05	0.010055731
chr5	32509221	32509700	517.12	310.77	0.73	7.42E-13	5.18E-09
chr22	44954441	44955000	517.12	320.36	0.69	1.05E-11	5.65E-08
chr1	17962421	17962660	517.12	389.42	0.41	2.22E-05	0.005976819
chr3	16222881	16223260	516.07	356.81	0.53	7.02E-08	0.000114743
chr1	11790521	11790820	516.07	386.54	0.42	1.62E-05	0.005295592
chr7	36303781	36304260	515.03	287.75	0.84	1.11E-15	1.50E-11
chr12	96467601	96468120	515.03	307.89	0.74	5.17E-13	3.85E-09
chr8	105423921	105424420	515.03	332.83	0.63	3.92E-10	1.33E-06
chr3	45299881	45300280	515.03	341.46	0.59	0.000000003	7.81E-06
chr19	566361	566760	515.03	346.26	0.57	8.88E-09	1.94E-05
chr3	49285921	49286260	515.03	370.24	0.48	1.14E-06	0.001014664
chr17	15088921	15089220	515.03	378.87	0.44	5.26E-06	0.002809457
chr9	71178961	71179200	515.03	396.14	0.38	8.19E-05	0.009561487
chr14	35766321	35766680	513.99	358.73	0.52	1.48E-07	0.00021
chr11	48026501	48026940	513.99	360.65	0.51	0.000000216	0.000289962
chr11	2919981	2920300	513.99	368.32	0.48	9.39E-07	0.000899885
chr19	33667961	33668340	513.99	368.32	0.48	9.39E-07	0.000899885
chr1	145170681	145170960	513.99	387.5	0.41	2.52E-05	0.006413507
chr8	126649601	126650140	512.95	288.71	0.83	2.44E-15	3.11E-11
chr5	71894361	71894860	512.95	353.93	0.54	6.64E-08	0.000109374
chr9	139592481	139592820	512.95	364.48	0.49	5.39E-07	0.000588181
chr5	36685541	36686060	511.9	340.5	0.59	4.34E-09	1.06E-05
chr14	81867201	81867580	511.9	351.05	0.54	4.36E-08	7.72E-05
chr22	39704761	39705140	511.9	362.56	0.5	4.42E-07	0.000502076
chr9	35603481	35603820	511.9	362.56	0.5	4.42E-07	0.000502076
chr7	101777781	101778100	511.9	372.16	0.46	2.60E-06	0.001804735
chr6	11713041	11713240	511.9	388.46	0.4	3.89E-05	0.007646199
chr5	32042341	32043080	510.86	266.65	0.94	0	0
chr17	17878681	17879040	510.86	336.67	0.6	2.18E-09	5.91E-06
chr3	194723741	194724100	510.86	345.3	0.57	1.53E-08	3.13E-05
chr2	226983201	226983540	510.86	364.48	0.49	7.52E-07	0.000753227
chr5	142177941	142178240	510.86	391.34	0.38	6.92E-05	0.009561487
chr11	47275961	47276460	509.82	271.44	0.91	0	0
chr16	11692221	11692920	509.82	285.83	0.83	2.00E-15	2.59E-11
chr2	38152581	38153120	509.82	347.22	0.55	2.79E-08	5.25E-05
chr3	183354061	183354440	509.82	362.56	0.49	0.000000618	0.000645771
chr1	230289721	230290060	509.82	366.4	0.48	1.27E-06	0.001111625
chr19	16194281	16194620	509.82	369.28	0.47	2.14E-06	0.001588311
chr8	59476241	59476720	508.78	265.69	0.94	0	0
chr1	234467261	234467720	508.78	290.63	0.81	1.20E-14	1.32E-10
chr12	50411481	50411880	508.78	323.24	0.65	1.26E-10	0.000000498
chr3	195920861	195921420	507.73	292.55	0.8	2.82E-14	2.79E-10
chr5	137911161	137911620	507.73	331.87	0.61	1.29E-09	3.72E-06
chr20	58630801	58631180	507.73	350.1	0.54	7.36E-08	0.000119167
chr4	139163281	139163660	507.73	352.97	0.52	1.33E-07	0.000194766
chr2	26232081	26232360	507.73	361.61	0.49	7.19E-07	0.000725887
chr10	80019181	80019520	507.73	370.24	0.46	3.48E-06	0.002189434
chr21	34643781	34644260	506.69	255.14	0.99	0	0
chr9	119212641	119213120	506.69	315.57	0.68	2.64E-11	1.26E-07
chr2	235200261	235200820	506.69	330.91	0.61	1.25E-09	3.64E-06
chr11	19749901	19750320	506.69	338.59	0.58	7.38E-09	1.66E-05
chr3	49384981	49385440	506.69	351.05	0.53	1.07E-07	0.000163459
chrX	1455341	1455560	506.69	387.5	0.39	6.73E-05	0.009561487
chr1	212809961	212810400	505.65	329.95	0.62	1.22E-09	3.55E-06
chr1	159818641	159819060	505.65	333.79	0.6	0.000000003	7.77E-06
chr19	55171541	55172080	504.6	295.42	0.77	1.41E-13	1.20E-09
chr1	233427241	233427440	504.6	387.5	0.38	8.83E-05	0.009561487
chr13	99221621	99222160	503.56	286.79	0.81	1.24E-14	1.36E-10
chr7	66099801	66100220	503.56	317.48	0.67	8.36E-11	3.50E-07
chr3	5019721	5020360	503.56	320.36	0.65	1.74E-10	6.53E-07
chr1	36713901	36714260	503.56	352.01	0.52	2.21E-07	0.000292958
chr11	13319601	13319900	503.56	382.71	0.4	4.92E-05	0.00833435
chr15	101999321	101999760	502.52	303.1	0.73	2.12E-12	1.33E-08
chr3	194296321	194296780	502.52	303.1	0.73	2.12E-12	1.33E-08
chr11	72915761	72916140	502.52	341.46	0.56	2.96E-08	5.51E-05
chr1	16290441	16290720	502.52	358.73	0.49	9.60E-07	0.000899885
chr5	54197201	54197720	501.48	275.28	0.87	4.44E-16	6.44E-12
chr1	236332001	236332460	501.48	298.3	0.75	6.75E-13	4.76E-09
chr8	38720301	38720880	501.48	302.14	0.73	2.04E-12	1.28E-08
chr3	157154221	157154700	501.48	329.95	0.6	2.71E-09	7.11E-06
chr19	54344061	54344540	501.48	335.71	0.58	1.01E-08	2.17E-05
chr13	42438801	42439280	501.48	344.34	0.54	6.55E-08	0.000108309
chr2	47116341	47116720	501.48	356.81	0.49	7.89E-07	0.000784676
chr6	31798321	31798560	501.48	357.77	0.49	0.000000946	0.000899885
chr14	78126141	78126420	501.48	361.61	0.47	1.93E-06	0.001465041
chr9	117135321	117135600	501.48	372.16	0.43	1.21E-05	0.004312091
chr16	81865181	81865660	500.43	364.48	0.46	3.79E-06	0.002334281
chr13	21348161	21348460	500.43	368.32	0.44	7.38E-06	0.003350336
chr1	210771321	210771900	499.39	287.75	0.8	4.57E-14	4.26E-10
chr16	12226161	12226640	499.39	335.71	0.57	1.48E-08	3.03E-05
chr1	13920021	13920420	499.39	338.59	0.56	2.78E-08	5.23E-05
chr19	12994621	12994840	499.39	372.16	0.42	1.63E-05	0.005295592
chr17	32696001	32696260	499.39	388.46	0.36	0.000196978	0.020231326
chr6	16901881	16902440	498.35	274.32	0.86	7.77E-16	1.09E-11
chr15	101261921	101262500	498.35	307.89	0.69	1.98E-11	9.79E-08
chr6	43806381	43806720	498.35	366.4	0.44	0.000007223	0.003344073
chr7	150923161	150923500	498.35	366.4	0.44	0.000007223	0.003344073
chr6	14758501	14759080	497.31	250.34	0.99	0	0
chr17	17838841	17839220	497.31	320.36	0.63	6.09E-10	1.96E-06
chr2	69310521	69310800	497.31	354.89	0.49	1.07E-06	0.000964955
chr5	142541481	142541840	497.31	355.85	0.48	1.28E-06	0.001121009
chr22	30037001	30037260	497.31	387.5	0.36	0.000223017	0.022864706
chr20	2279881	2280420	496.26	247.46	1	0	0
chr7	104965021	104965460	496.26	307.89	0.69	3.08E-11	1.45E-07
chr16	19195481	19195840	496.26	353.93	0.49	1.05E-06	0.000954795
chr10	81034061	81034260	496.26	380.79	0.38	9.65E-05	0.010101948
chr15	90578221	90578680	495.22	321.32	0.62	1.16E-09	3.42E-06
chr16	14030661	14031040	495.22	328.03	0.59	5.65E-09	1.32E-05
chr15	41583481	41583820	495.22	337.63	0.55	4.74E-08	0.000082764
chr14	69160061	69160440	495.22	349.14	0.5	4.97E-07	0.000553396
chr19	2427761	2428080	495.22	353.93	0.48	1.24E-06	0.001093288
chr4	15691181	15691520	495.22	356.81	0.47	0.000002118	0.00158292
chr10	126369261	126369540	495.22	368.32	0.43	1.57E-05	0.005168637
chr17	42226521	42226780	495.22	369.28	0.42	1.84E-05	0.005565179
chr7	150924141	150924340	495.22	376.95	0.39	6.21E-05	0.00902394
chr14	54913801	54914480	494.18	265.69	0.9	1.11E-16	1.84E-12
chr9	4297841	4298400	494.18	285.83	0.79	8.66E-14	7.62E-10
chr1	203198741	203199200	494.18	318.44	0.63	7.06E-10	2.21E-06
chr15	63741261	63741480	494.18	359.69	0.46	0.000004173	0.00248191
chr2	54760201	54760460	494.18	367.36	0.43	0.00001556	0.005133349
chr8	27248521	27248780	494.18	377.91	0.39	8.25E-05	0.009561487
chr7	139422941	139423560	493.14	274.32	0.85	2.89E-15	3.60E-11
chr14	31517641	31518180	493.14	293.5	0.75	1.10E-12	7.30E-09
chr18	46478461	46478860	493.14	330.91	0.58	1.59E-08	3.24E-05
chr1	14050281	14050640	493.14	336.67	0.55	5.58E-08	9.47E-05
chr22	18242761	18243140	493.14	342.42	0.53	1.85E-07	0.000255268
chr19	12901041	12901300	493.14	354.89	0.47	2.06E-06	0.001550848
chr14	39644121	39644460	493.14	359.69	0.46	4.88E-06	0.002683502
chr6	14727561	14727840	493.14	364.48	0.44	1.12E-05	0.004312091
chr6	15063601	15064120	492.09	286.79	0.78	1.89E-13	1.55E-09
chr9	96267141	96267360	492.09	352.97	0.48	1.70E-06	0.001334797
chr12	121378701	121379060	492.09	369.28	0.41	2.86E-05	0.006865464
chr15	72630801	72631640	491.05	228.28	1.11	0	0
chr16	56965721	56966120	491.05	321.32	0.61	2.60E-09	6.87E-06
chr2	46526621	46527000	491.05	342.42	0.52	0.000000263	0.000338015
chr19	47827661	47827960	491.05	353.93	0.47	2.39E-06	0.001728348
chr12	6659561	6659860	491.05	364.48	0.43	1.51E-05	0.004991391
chr2	209118721	209119100	490.01	329.95	0.57	2.28E-08	4.41E-05
chr11	3043681	3044060	490.01	337.63	0.54	1.18E-07	0.000177088
chr13	45491781	45492100	490.01	346.26	0.5	6.66E-07	0.000684422
chr2	39057941	39058260	490.01	354.89	0.47	3.34E-06	0.00213707
chr7	44718221	44718800	488.97	296.38	0.72	6.33E-12	3.56E-08
chr6	43979781	43980300	488.97	306.93	0.67	1.10E-10	4.44E-07
chr14	61956621	61957040	488.97	324.2	0.59	7.56E-09	1.69E-05
chr10	73397781	73398160	488.97	333.79	0.55	6.31E-08	0.000104962
chr10	108590181	108590740	487.92	251.3	0.96	0	0
chr8	96099981	96100300	487.92	367.36	0.41	0.000037481	0.007473199
chr12	65093241	65093720	486.88	262.81	0.89	2.22E-16	3.40E-12
chr19	3430061	3430660	486.88	305.97	0.67	1.32E-10	5.20E-07
chr18	336561	337080	486.88	331.87	0.55	6.05E-08	0.000101427
chr3	47830521	47830780	486.88	369.28	0.4	5.84E-05	0.008819399
chr7	29188721	29189080	485.84	350.1	0.47	2.67E-06	0.001815837
chr13	111214021	111214480	484.8	296.38	0.71	1.57E-11	8.01E-08
chr7	139025461	139025820	484.8	333.79	0.54	1.31E-07	0.000192591
chr5	173229581	173230020	483.75	282.95	0.77	4.11E-13	3.13E-09
chr20	39122841	39123260	483.75	294.46	0.72	1.16E-11	6.12E-08
chr13	50216081	50216460	483.75	333.79	0.54	1.56E-07	0.000221184
chrX	135938861	135939160	483.75	362.56	0.42	0.000031031	0.006865464
chr16	12086001	12086500	482.71	305.97	0.66	3.11E-10	1.08E-06
chr10	27608961	27609400	482.71	314.61	0.62	2.63E-09	6.94E-06
chr3	156892601	156892980	482.71	330.91	0.54	1.03E-07	0.000157823
chr2	74974621	74975200	481.67	226.36	1.09	0	0
chr16	87989041	87989700	481.67	299.26	0.69	6.69E-11	2.89E-07
chr2	25539041	25539460	481.67	307.89	0.65	6.23E-10	1.99E-06
chr4	15721121	15721520	481.67	322.28	0.58	1.89E-08	3.75E-05
chr12	741921	742220	481.67	352.97	0.45	8.40E-06	0.003676205
chr17	53523381	53523680	481.67	353.93	0.44	9.92E-06	0.004119504
chr3	195947561	195947800	481.67	370.24	0.38	0.000134679	0.013912879
chr13	46869781	46870280	480.63	253.22	0.92	0	0
chr4	1037341	1037860	480.63	259.93	0.89	4.44E-16	6.44E-12
chr7	74024461	74024980	480.63	282.95	0.76	8.46E-13	5.82E-09
chr9	37908621	37908960	480.63	321.32	0.58	1.85E-08	3.68E-05
chr3	27585661	27586040	480.63	340.5	0.5	1.01E-06	0.000926011
chr7	107516021	107516460	479.58	305.97	0.65	5.86E-10	0.000001889
chr17	76333401	76333760	479.58	334.75	0.52	3.87E-07	0.000449224
chr6	41506481	41506820	479.58	340.5	0.49	1.19E-06	0.001058328
chr20	31418361	31418700	479.58	350.1	0.45	6.94E-06	0.003333521
chr6	42565441	42565640	479.58	364.48	0.4	0.000074403	0.009561487
chr4	147156781	147157200	478.54	325.16	0.56	6.29E-08	0.000104753
chr1	36832441	36832640	478.54	365.44	0.39	9.90E-05	0.010311487
chr1	87617301	87617880	477.5	279.12	0.77	5.51E-13	0.000000004
chr6	167047361	167047740	477.5	328.03	0.54	1.39E-07	0.000201219
chr1	235116561	235117180	476.46	278.16	0.78	5.25E-13	3.88E-09
chr9	130543001	130543620	476.46	289.67	0.72	1.50E-11	7.67E-08
chr14	60558461	60558860	476.46	302.14	0.66	4.18E-10	1.41E-06
chr19	14794241	14794620	476.46	327.08	0.54	1.37E-07	0.000197745
chr11	65265761	65266180	476.46	333.79	0.51	5.39E-07	0.000588181
chr9	139452221	139452580	476.46	347.22	0.46	6.70E-06	0.003333521
chr10	92537401	92537620	476.46	349.14	0.45	0.000009376	0.003946372
chr11	47788781	47789080	476.46	355.85	0.42	2.91E-05	0.006865464
chr8	96012901	96013440	475.41	235	1.02	0	0
chr2	201989481	201989920	475.41	299.26	0.67	2.47E-10	8.80E-07
chr7	75370721	75371420	475.41	299.26	0.67	2.47E-10	8.80E-07
chr20	10652261	10652740	475.41	311.73	0.61	5.41E-09	1.27E-05
chr22	44936781	44937260	474.37	291.59	0.7	3.99E-11	1.83E-07
chr11	86128001	86128480	474.37	296.38	0.68	1.44E-10	5.58E-07
chr4	185267361	185267760	474.37	306.93	0.63	2.10E-09	0.000005693
chr12	867381	867820	474.37	325.16	0.54	1.31E-07	0.000193119
chr16	89419881	89420180	474.37	349.14	0.44	1.28E-05	0.004465988
chr8	124169201	124169520	474.37	349.14	0.44	1.28E-05	0.004465988
chr17	10029961	10030600	473.33	279.12	0.76	1.44E-12	9.33E-09
chr10	14793861	14794400	473.33	284.87	0.73	7.70E-12	4.27E-08
chr15	52805041	52805540	473.33	295.42	0.68	1.39E-10	5.42E-07
chr18	3449241	3449660	473.33	296.38	0.68	1.80E-10	6.70E-07
chr14	31537221	31537600	473.33	305.97	0.63	0.000000002	5.54E-06
chr3	30654741	30655040	473.33	346.26	0.45	9.06E-06	0.003826494
chr15	91115081	91115580	472.29	308.85	0.61	0.000000005	1.19E-05
chr2	102656601	102657100	471.24	246.51	0.93	0	0
chr10	5067601	5068260	471.24	259.93	0.86	5.55E-15	6.52E-11
chr11	68795421	68795920	471.24	273.36	0.79	4.12E-13	3.13E-09
chr15	70752361	70752840	471.24	275.28	0.78	7.38E-13	5.17E-09
chr2	127415561	127416060	471.24	278.16	0.76	1.75E-12	1.12E-08
chr14	21081601	21082040	471.24	310.77	0.6	9.55E-09	2.07E-05
chr7	55601981	55602420	471.24	312.69	0.59	1.49E-08	3.05E-05
chr16	53880481	53880840	471.24	333.79	0.5	1.27E-06	0.0011142
chr1	53168921	53169140	471.24	352.01	0.42	3.25E-05	0.006865464
chr16	27282901	27283100	471.24	356.81	0.4	6.99E-05	0.009561487
chr6	145469481	145470020	470.2	238.83	0.98	0	0
chr10	100074341	100074760	470.2	297.34	0.66	4.39E-10	1.47E-06
chr11	119062821	119063200	470.2	305.01	0.62	0.000000003	7.75E-06
chr14	100543041	100543420	470.2	312.69	0.59	1.81E-08	0.00003611
chr10	80734301	80734620	470.2	336.67	0.48	2.59E-06	0.001804735
chr20	34315441	34315660	470.2	353.93	0.41	5.12E-05	0.00833435
chr16	67206741	67207260	469.16	244.59	0.94	0	0
chr17	72678721	72679100	469.16	314.61	0.58	3.38E-08	6.18E-05
chr17	47294361	47294660	469.16	328.99	0.51	7.00E-07	0.000709679
chr8	96193541	96193900	469.16	345.3	0.44	1.42E-05	0.004894822
chr11	8834041	8834460	468.11	286.79	0.71	4.13E-11	1.88E-07
chr12	109014041	109014440	468.11	309.81	0.6	1.38E-08	2.86E-05
chr11	76416941	76417320	468.11	313.65	0.58	0.000000033	6.06E-05
chr11	65058181	65058540	468.11	319.4	0.55	1.16E-07	0.000175074
chr5	124299321	124299640	468.11	339.54	0.46	6.07E-06	0.003125539
chr22	32038861	32039140	468.11	346.26	0.44	1.95E-05	0.005565179
chr2	112761881	112762140	468.11	347.22	0.43	2.30E-05	0.006141488
chr3	172428501	172428740	467.07	346.26	0.43	2.27E-05	0.006087925
chr14	68862341	68862800	466.03	269.53	0.79	4.31E-13	3.24E-09
chr7	158503641	158504020	466.03	301.18	0.63	2.65E-09	7.00E-06
chr20	47340221	47340580	466.03	330.91	0.49	0.000001699	0.001334797
chr12	112216501	112216820	466.03	339.54	0.46	8.33E-06	0.003676205
chr6	28831441	28831720	466.03	339.54	0.46	8.33E-06	0.003676205
chr21	15892821	15893140	466.03	350.1	0.41	4.95E-05	0.00833435
chr1	197812481	197813080	464.99	209.1	1.15	0	0
chr3	53868261	53868860	464.99	231.16	1.01	0	0
chr9	95871981	95872420	464.99	285.83	0.7	6.22E-11	2.72E-07
chr15	75198961	75199480	464.99	303.1	0.62	5.18E-09	0.000012261
chr12	108761261	108761640	464.99	309.81	0.59	2.48E-08	4.73E-05
chr1	13969581	13969900	464.99	322.28	0.53	3.65E-07	0.000430881
chr3	113549521	113549840	464.99	348.18	0.42	4.20E-05	0.008143733
chr11	9180701	9181200	463.94	236.91	0.97	0	0
chr16	74459761	74460360	463.94	253.22	0.87	3.55E-15	4.29E-11
chr11	57192121	57192660	463.94	265.69	0.8	2.14E-13	1.74E-09
chr18	3598061	3598560	463.94	293.5	0.66	5.91E-10	1.90E-06
chr15	33449801	33450280	463.94	306.93	0.6	1.56E-08	3.18E-05
chr1	221050041	221050480	463.94	318.44	0.54	1.97E-07	0.000268888
chr15	84096601	84096940	463.94	325.16	0.51	7.79E-07	0.000776293
chr10	74243241	74243840	462.9	212.93	1.12	0	0
chr3	45404361	45404720	462.9	326.12	0.51	1.12E-06	0.001001257
chr15	38422961	38423160	462.9	345.3	0.42	3.52E-05	0.00708441
chr1	226369861	226370060	462.9	346.26	0.42	4.12E-05	0.008036463
chr20	23136641	23137260	461.86	282.95	0.71	5.55E-11	2.45E-07
chr12	41998461	41998980	461.86	309.81	0.58	4.41E-08	7.79E-05
chr20	49074401	49074620	461.86	322.28	0.52	6.21E-07	0.000645771
chr3	52489221	52489540	461.86	333.79	0.47	5.62E-06	0.002957035
chr10	125979661	125979860	461.86	347.22	0.41	5.57E-05	0.008443956
chr15	22984081	22984720	460.82	188.96	1.29	0	0
chr16	87589161	87589700	460.82	203.34	1.18	0	0
chr16	1519881	1520300	460.82	307.89	0.58	3.48E-08	6.34E-05
chr12	108726961	108727220	460.82	331.87	0.47	4.65E-06	0.002574713
chr19	17618601	17619200	459.77	188	1.29	0	0
chr1	144914441	144914880	459.77	282.95	0.7	8.69E-11	3.63E-07
chr1	110363781	110364240	459.77	288.71	0.67	4.03E-10	1.36E-06
chr1	12203701	12204180	459.77	294.46	0.64	1.75E-09	4.86E-06
chr21	45145621	45145860	459.77	332.83	0.47	6.51E-06	0.003300436
chr15	66161381	66161580	459.77	342.42	0.43	3.42E-05	0.007014792
chr9	94186841	94187160	459.77	352.01	0.39	0.000155488	0.016020667
chr9	130324141	130324580	458.73	266.65	0.78	9.90E-13	6.70E-09
chr3	188014561	188015080	458.73	287.75	0.67	3.90E-10	1.33E-06
chr5	10267641	10268080	458.73	288.71	0.67	5.00E-10	1.64E-06
chr12	54776661	54777040	458.73	311.73	0.56	1.18E-07	0.000177491
chr21	35917321	35917780	457.69	246.51	0.89	1.78E-15	2.32E-11
chr11	117712761	117713220	457.69	275.28	0.73	1.61E-11	8.19E-08
chr21	40451481	40451940	457.69	295.42	0.63	3.36E-09	8.51E-06
chr1	224013521	224013920	457.69	297.34	0.62	5.36E-09	1.26E-05
chr9	85155061	85155500	457.69	298.3	0.62	6.75E-09	1.55E-05
chr1	28577861	28578200	457.69	309.81	0.56	9.41E-08	0.000145976
chr1	54748721	54749080	457.69	325.16	0.49	2.17E-06	0.001606963
chr1	245214781	245215040	457.69	345.3	0.41	7.30E-05	0.009561487
chr12	64977181	64977600	456.65	281.99	0.7	1.31E-10	0.000000516
chr18	60128041	60128420	456.65	294.46	0.63	3.26E-09	8.34E-06
chr13	41635921	41636280	456.65	322.28	0.5	1.48E-06	0.001244425
chr7	47505901	47506240	456.65	323.24	0.5	1.78E-06	0.001370523
chr8	126444381	126444720	456.65	327.08	0.48	3.69E-06	0.002288502
chr19	4900981	4901300	456.65	339.54	0.43	3.32E-05	0.006865464
chr11	47262741	47263240	455.6	224.44	1.02	0	0
chr17	57733981	57734400	455.6	254.18	0.84	4.02E-14	3.81E-10
chr20	1604601	1605020	455.6	285.83	0.67	4.52E-10	1.50E-06
chr1	212661901	212662280	455.6	293.5	0.63	3.17E-09	8.15E-06
chr21	34638021	34638340	455.6	332.83	0.45	1.23E-05	0.0043188
chr9	132369781	132370080	455.6	335.71	0.44	2.02E-05	0.00556758
chr13	31270321	31270920	454.56	288.71	0.65	1.18E-09	3.45E-06
chr6	130342061	130342440	454.56	312.69	0.54	3.02E-07	0.000376736
chr13	48736961	48737340	454.56	314.61	0.53	4.50E-07	0.000510462
chr11	122612301	122612700	453.52	288.71	0.65	1.45E-09	4.13E-06
chr21	42738581	42739020	453.52	289.67	0.65	1.85E-09	5.09E-06
chr5	176846661	176847020	453.52	323.24	0.49	2.95E-06	0.001926116
chr19	19705801	19706220	452.48	294.46	0.62	7.40E-09	1.66E-05
chr15	55540021	55540480	452.48	298.3	0.6	1.84E-08	3.66E-05
chr9	86323441	86323800	452.48	316.52	0.52	9.46E-07	0.000899885
chr15	91457541	91457880	452.48	326.12	0.47	5.94E-06	0.003071532
chr1	15791121	15791740	451.43	225.4	1	0	0
chr19	2383141	2383560	451.43	283.91	0.67	6.51E-10	2.06E-06
chr6	44623081	44623460	451.43	308.85	0.55	2.33E-07	0.000306009
chr3	196347141	196347440	451.43	325.16	0.47	5.86E-06	0.003043328
chr1	33792481	33792740	451.43	336.67	0.42	4.35E-05	0.008174368
chr17	45721581	45722020	450.39	282.95	0.67	6.29E-10	2.00E-06
chr2	201980681	201981000	450.39	313.65	0.52	7.53E-07	0.000753547
chr2	113384881	113385120	450.39	325.16	0.47	6.89E-06	0.003333521
chr15	49355501	49356100	449.35	226.36	0.99	0	0
chr12	58174901	58175300	449.35	274.32	0.71	7.70E-11	0.000000326
chr2	223670301	223670780	449.35	285.83	0.65	1.63E-09	4.56E-06
chr5	151130581	151131000	449.35	288.71	0.64	3.36E-09	8.51E-06
chr7	101440161	101440540	449.35	305.01	0.56	0.000000148	0.000210547
chr17	73296401	73296840	449.35	313.65	0.52	8.98E-07	0.000865691
chr1	28483521	28483780	449.35	323.24	0.48	5.70E-06	0.002978707
chr2	102669481	102669780	449.35	323.24	0.48	5.70E-06	0.002978707
chr17	75281281	75281640	448.31	315.57	0.51	1.56E-06	0.001293618
chr8	145086721	145087060	448.31	318.44	0.49	2.73E-06	0.00183845
chr15	41040281	41041060	447.26	232.12	0.95	2.22E-16	3.40E-12
chr2	209037321	209037880	447.26	234.04	0.93	3.33E-16	5.06E-12
chr17	3706141	3706760	447.26	273.36	0.71	9.29E-11	3.81E-07
chr10	79005781	79006140	447.26	318.44	0.49	3.23E-06	0.002083086
chr17	19976801	19977120	447.26	334.75	0.42	5.73E-05	0.008687196
chr19	52772841	52773040	447.26	337.63	0.41	9.10E-05	0.009590255
chr2	47537341	47537540	447.26	337.63	0.41	9.10E-05	0.009590255
chr1	23072421	23072960	446.22	242.67	0.88	8.88E-15	1.01E-10
chr20	862121	862500	446.22	294.46	0.6	2.46E-08	0.000047056
chr16	19148121	19148480	446.22	305.01	0.55	2.58E-07	0.000332263
chr10	21813941	21814300	446.22	316.52	0.5	2.65E-06	0.001809789
chr12	50125501	50125860	446.22	317.48	0.49	3.19E-06	0.002058205
chr2	237780121	237780480	446.22	322.28	0.47	7.79E-06	0.003474442
chr12	52279741	52279940	446.22	334.75	0.41	6.64E-05	0.009561487
chr14	103846921	103847320	445.18	268.57	0.73	3.82E-11	1.76E-07
chr8	102516741	102517220	445.18	280.08	0.67	8.75E-10	2.65E-06
chr8	97900181	97900580	445.18	288.71	0.62	7.66E-09	1.71E-05
chr16	19119041	19119400	445.18	316.52	0.49	3.14E-06	0.002036222
chr3	194292821	194293600	444.14	214.85	1.05	0	0
chrX	118110001	118110500	444.14	256.1	0.79	1.19E-12	7.82E-09
chr5	77883921	77884300	444.14	301.18	0.56	1.64E-07	0.000229324
chr10	99902201	99902540	444.14	302.14	0.56	2.01E-07	0.000273448
chr17	72209181	72209380	444.14	328.99	0.43	0.000034578	0.007074079
chr12	113855961	113856500	443.09	220.61	1.01	0	0
chr14	77370961	77371620	443.09	244.59	0.86	3.74E-14	3.58E-10
chr17	42201121	42201480	443.09	296.38	0.58	6.85E-08	0.000112324
chr2	55237981	55238320	443.09	313.65	0.5	2.53E-06	0.001797652
chr12	125411661	125411980	443.09	319.4	0.47	7.49E-06	0.003362901
chr1	221898261	221898540	443.09	321.32	0.46	1.06E-05	0.004312091
chr15	40971401	40971720	443.09	323.24	0.46	1.49E-05	0.004946951
chr20	49596681	49597160	442.05	261.85	0.76	1.11E-11	5.87E-08
chr9	132524781	132525280	442.05	261.85	0.76	1.11E-11	5.87E-08
chr10	135107641	135108200	442.05	266.65	0.73	4.43E-11	2.00E-07
chr1	12238061	12238460	442.05	289.67	0.61	1.77E-08	3.54E-05
chr6	3025141	3025480	442.05	326.12	0.44	2.88E-05	0.006865464
chr10	120813981	120814320	442.05	336.67	0.39	0.000159093	0.016386846
chr2	62531701	62532180	441.01	242.67	0.86	3.31E-14	3.20E-10
chr6	160121521	160121880	441.01	304.06	0.54	5.24E-07	0.000574367
chr17	76912281	76912540	441.01	319.4	0.47	1.03E-05	0.004239152
chr9	141101001	141101320	441.01	326.12	0.44	3.35E-05	0.00689631
chr10	5333421	5333960	439.97	253.22	0.8	1.31E-12	8.57E-09
chr17	76918661	76918980	439.97	317.48	0.47	8.57E-06	0.003680576
chr3	33162701	33163100	438.92	284.87	0.62	1.03E-08	2.21E-05
chr2	157293781	157294080	438.92	322.28	0.45	2.36E-05	0.006251307
chr9	136036341	136036600	438.92	323.24	0.44	2.79E-05	0.006830592
chr13	29148121	29148420	438.92	328.03	0.42	6.23E-05	0.009046915
chr15	83777361	83777740	437.88	291.59	0.59	6.08E-08	0.000101803
chr10	26042781	26043140	437.88	318.44	0.46	1.41E-05	0.004846078
chr1	31256401	31256600	437.88	320.36	0.45	1.97E-05	0.005565179
chr3	4753961	4754220	437.88	331.87	0.4	0.000132963	0.01374377
chr16	84133041	84133580	436.84	253.22	0.79	2.75E-12	1.67E-08
chr4	128501381	128501740	436.84	302.14	0.53	7.23E-07	0.000728776
chr22	38428861	38429220	436.84	305.01	0.52	1.30E-06	0.001134725
chr1	46142821	46143160	436.84	309.81	0.5	3.34E-06	0.002134149
chr17	7462121	7462420	436.84	309.81	0.5	3.34E-06	0.002134149
chr7	6392921	6393120	436.84	320.36	0.45	2.31E-05	0.00616741
chr6	3163561	3163820	436.84	328.03	0.41	8.35E-05	0.009561487
chr17	7482761	7482980	436.84	330.91	0.4	0.000131906	0.0136393
chr2	101350101	101350620	435.8	243.63	0.84	1.68E-13	1.40E-09
chr21	46339281	46339760	435.8	249.38	0.81	1.07E-12	7.11E-09
chr11	60931781	60932140	435.8	305.01	0.51	1.55E-06	0.001288762
chr1	26880621	26881200	434.75	244.59	0.83	2.96E-13	2.34E-09
chr9	132539461	132539860	434.75	260.89	0.74	4.35E-11	1.97E-07
chr2	218775861	218776360	434.75	270.48	0.68	6.19E-10	1.98E-06
chr7	213581	214020	434.75	296.38	0.55	3.10E-07	0.0003841
chr15	80279181	80279760	433.71	160.18	1.44	0	0
chr16	48443821	48444440	433.71	199.51	1.12	0	0
chr17	62262861	62263400	433.71	200.47	1.11	0	0
chr2	191885581	191885960	433.71	294.46	0.56	2.47E-07	0.000320891
chr9	22159061	22159440	433.71	294.46	0.56	2.47E-07	0.000320891
chr20	35637321	35637660	433.71	297.34	0.54	4.57E-07	0.000515596
chr3	195820101	195820480	433.71	302.14	0.52	1.23E-06	0.001084267
chr11	75946401	75946620	433.71	308.85	0.49	4.61E-06	0.0025529
chr12	69177921	69178220	433.71	308.85	0.49	4.61E-06	0.0025529
chr20	4809721	4810060	433.71	325.16	0.42	8.13E-05	0.009561487
chr9	126979621	126980200	432.67	205.26	1.08	0	0
chr6	88466501	88467160	432.67	229.24	0.92	2.66E-15	3.35E-11
chr6	134734121	134734580	432.67	260.89	0.73	6.91E-11	2.98E-07
chr21	37558281	37558700	432.67	269.53	0.68	7.44E-10	2.30E-06
chr11	61149221	61149540	432.67	311.73	0.47	9.31E-06	0.003921567
chr1	151961761	151962300	431.62	258.02	0.74	3.82E-11	1.76E-07
chr12	4245001	4245540	431.62	260.89	0.73	8.71E-11	3.63E-07
chr11	3078481	3078840	431.62	306.93	0.49	4.47E-06	0.002515449
chr5	173293261	173293600	431.62	309.81	0.48	0.00000769	0.003438445
chr8	104432061	104432360	431.62	313.65	0.46	1.55E-05	0.005112322
chr1	115090961	115091160	431.62	323.24	0.42	7.98E-05	0.009561487
chr5	172449301	172449780	430.58	256.1	0.75	2.77E-11	1.31E-07
chr10	80760781	80761140	430.58	285.83	0.59	6.37E-08	0.000105797
chr20	20241861	20242220	430.58	293.5	0.55	3.50E-07	0.000422238
chr21	46461321	46461700	430.58	304.06	0.5	3.04E-06	0.001982768
chr14	69480701	69481020	430.58	305.97	0.49	4.40E-06	0.002510043
chr9	110513061	110513380	430.58	315.57	0.45	2.55E-05	0.006413507
chr10	81104961	81105520	429.54	168.81	1.35	0	0
chr12	11989301	11989680	429.54	288.71	0.57	1.48E-07	0.000210713
chr13	114828381	114828760	429.54	295.42	0.54	6.32E-07	0.000653117
chr1	28389401	28389720	429.54	320.36	0.42	6.69E-05	0.009561487
chr5	180633901	180634140	429.54	320.36	0.42	6.69E-05	0.009561487
chr9	117134641	117135220	428.5	230.2	0.9	1.11E-14	1.24E-10
chr11	62192901	62193300	428.5	263.77	0.7	3.83E-10	1.31E-06
chr19	56782021	56782360	428.5	288.71	0.57	1.79E-07	0.000247855
chr12	55240801	55241220	428.5	294.46	0.54	0.00000062	0.000645771
chr7	26345501	26345820	428.5	295.42	0.54	7.58E-07	0.000757677
chr3	45670401	45670680	428.5	307.89	0.48	8.81E-06	0.003766471
chr1	224752841	224753200	428.5	308.85	0.47	0.000010522	0.004284644
chr18	45754481	45755060	427.45	260.89	0.71	2.17E-10	7.92E-07
chr8	27271641	27272020	427.45	291.59	0.55	4.04E-07	0.000466966
chr7	157094781	157095020	427.45	315.57	0.44	4.05E-05	0.007919418
chr8	55084321	55084560	427.45	316.52	0.43	4.76E-05	0.00833435
chr9	107697621	107698080	426.41	229.24	0.9	1.35E-14	1.47E-10
chr11	112393281	112393660	426.41	271.44	0.65	4.46E-09	1.08E-05
chr6	33343041	33343400	426.41	286.79	0.57	1.71E-07	0.000238949
chr8	128137221	128137800	425.37	188	1.18	0	0
chr15	51177721	51178260	425.37	239.79	0.83	6.22E-13	4.44E-09
chr2	70364241	70364660	425.37	276.24	0.62	0.000000018	3.60E-05
chr2	29289221	29289600	425.37	277.2	0.62	2.27E-08	4.40E-05
chr9	72694641	72695020	425.37	277.2	0.62	2.27E-08	4.40E-05
chr21	34774401	34774760	425.37	278.16	0.61	2.86E-08	5.34E-05
chr9	107815521	107815900	425.37	282.95	0.59	8.74E-08	0.000137194
chr8	117484021	117484400	425.37	291.59	0.54	5.84E-07	0.000624713
chr17	40684641	40685000	425.37	297.34	0.52	1.91E-06	0.001457605
chr7	73641161	73641420	425.37	306.93	0.47	1.21E-05	0.004312091
chr17	25859261	25859600	425.37	312.69	0.44	3.36E-05	0.006905169
chr1	154102561	154102920	424.33	288.71	0.56	3.80E-07	0.000443124
chr22	27525501	27525700	424.33	316.52	0.42	7.48E-05	0.009561487
chr16	21620201	21620820	423.28	229.24	0.88	3.04E-14	2.97E-10
chr18	43373161	43373620	423.28	230.2	0.88	4.24E-14	4.00E-10
chr10	47414021	47414540	423.28	239.79	0.82	1.03E-12	0.000000007
chr15	90364461	90364880	423.28	252.26	0.75	4.70E-11	2.10E-07
chr14	51405741	51405980	423.28	307.89	0.46	1.98E-05	0.005565179
chr8	38854221	38854560	423.28	307.89	0.46	1.98E-05	0.005565179
chr9	90216201	90216400	423.28	309.81	0.45	2.78E-05	0.006812003
chr16	14051081	14051620	422.24	191.83	1.14	0	0
chr15	100027621	100028000	422.24	270.48	0.64	8.12E-09	1.80E-05
chr4	84239681	84240080	422.24	275.28	0.62	2.63E-08	4.99E-05
chr5	10608041	10608540	422.24	275.28	0.62	2.63E-08	4.99E-05
chr17	55970141	55970460	422.24	284.87	0.57	2.39E-07	0.000313573
chr19	14238881	14239120	422.24	289.67	0.54	0.000000674	0.000689684
chr1	23515661	23515900	422.24	296.38	0.51	2.67E-06	0.00181583
chr15	63782421	63782680	422.24	303.1	0.48	9.69E-06	0.004033116
chr22	32107301	32107500	422.24	306.93	0.46	1.95E-05	0.005565179
chr14	24743201	24743620	421.2	249.38	0.76	3.25E-11	1.52E-07
chr19	47811741	47812320	421.2	253.22	0.73	9.91E-11	4.05E-07
chr1	160047161	160047720	421.2	271.44	0.63	1.27E-08	2.65E-05
chr1	224383961	224384340	421.2	293.5	0.52	1.78E-06	0.001372846
chr12	129339081	129339280	421.2	304.06	0.47	1.36E-05	0.00471438
chr12	56714741	56715220	420.16	223.49	0.91	9.10E-15	1.03E-10
chr8	103807321	103807720	420.16	255.14	0.72	2.15E-10	7.85E-07
chr1	10051141	10051360	420.16	297.34	0.5	4.54E-06	0.002518786
chr20	52556461	52556660	420.16	309.81	0.44	4.42E-05	0.00817689
chr10	32039861	32040340	419.11	226.36	0.89	3.29E-14	3.19E-10
chr10	77228801	77229300	419.11	233.08	0.85	3.22E-13	2.51E-09
chr10	98416701	98417000	419.11	304.06	0.46	1.88E-05	0.005565179
chr17	48758381	48758620	419.11	305.01	0.46	2.23E-05	0.005993527
chr1	42083861	42084100	419.11	308.85	0.44	4.38E-05	0.008174368
chr2	135343901	135344600	418.07	174.57	1.26	0	0
chr1	145083381	145083800	418.07	238.83	0.81	2.69E-12	1.64E-08
chr9	134268661	134269020	418.07	267.61	0.64	9.13E-09	1.99E-05
chr11	3818941	3819320	418.07	274.32	0.61	4.68E-08	8.19E-05
chr1	10541041	10541420	418.07	276.24	0.6	7.34E-08	0.000119076
chr12	121040161	121040540	418.07	279.12	0.58	1.42E-07	0.000203582
chr15	90368581	90368940	418.07	284.87	0.55	5.06E-07	0.000559541
chr1	112206861	112207100	418.07	300.22	0.48	1.10E-05	0.004312091
chr17	15824121	15824460	418.07	300.22	0.48	1.10E-05	0.004312091
chr3	124882961	124883240	418.07	304.06	0.46	2.21E-05	0.005935406
chr9	92336121	92336720	417.03	217.73	0.94	2.55E-15	3.24E-11
chr13	110368201	110368700	417.03	221.57	0.91	1.04E-14	1.17E-10
chr11	71984021	71984440	417.03	228.28	0.87	1.08E-13	9.36E-10
chr5	177756701	177757100	417.03	245.55	0.76	2.70E-11	1.28E-07
chr9	110751801	110752300	417.03	254.18	0.71	3.26E-10	1.13E-06
chr11	70262181	70262560	417.03	275.28	0.6	7.15E-08	0.000116509
chr17	1459501	1459860	417.03	279.12	0.58	1.72E-07	0.000239994
chr10	90923441	90923820	417.03	281.99	0.56	3.27E-07	0.000400146
chr1	149858981	149859360	417.03	284.87	0.55	6.09E-07	0.000640518
chr17	43406801	43407280	415.99	226.36	0.88	7.33E-14	6.53E-10
chr4	54340841	54341280	415.99	273.36	0.61	5.57E-08	0.000094483
chr17	43382281	43382720	415.99	277.2	0.59	1.35E-07	0.000196481
chr4	154055941	154056320	415.99	277.2	0.59	1.35E-07	0.000196481
chr2	61985961	61986560	414.94	180.32	1.2	0	0
chr11	124940421	124941000	414.94	264.73	0.65	8.32E-09	1.83E-05
chr1	27425441	27425740	414.94	280.08	0.57	3.13E-07	0.000386527
chr19	40971161	40971400	414.94	304.06	0.45	3.54E-05	0.007099332
chr11	587841	588320	413.9	207.18	1	1.11E-16	1.84E-12
chr2	69808881	69809200	413.9	279.12	0.57	3.06E-07	0.000379864
chr11	82905401	82905740	413.9	287.75	0.52	1.91E-06	0.001457201
chr22	45626321	45626660	413.9	290.63	0.51	3.41E-06	0.00216701
chr9	99805061	99805420	413.9	299.26	0.47	1.76E-05	0.005565179
chr20	23096841	23097040	413.9	300.22	0.46	2.10E-05	0.005693092
chr8	134151981	134152220	413.9	306.93	0.43	0.000067722	0.009561487
chr5	156921401	156921900	412.86	198.55	1.06	0	0
chr9	100999361	100999760	412.86	256.1	0.69	1.35E-09	3.90E-06
chr7	154990861	154991220	412.86	282.95	0.55	0.000000845	0.000819569
chr20	1471301	1471680	411.82	267.61	0.62	3.16E-08	5.82E-05
chr22	44607341	44607700	411.82	273.36	0.59	1.23E-07	0.000182659
chr5	134769461	134769840	411.82	274.32	0.59	1.53E-07	0.00021658
chr19	17336981	17337500	411.82	277.2	0.57	2.92E-07	0.000366648
chr7	134187261	134187580	411.82	278.16	0.57	3.61E-07	0.000426838
chr7	2991061	2991420	411.82	281.04	0.55	6.75E-07	0.000689846
chr4	7790821	7791180	411.82	283.91	0.54	1.24E-06	0.001090864
chr2	175643261	175643580	411.82	289.67	0.51	3.99E-06	0.002442533
chr9	92002981	92003260	411.82	293.5	0.49	8.40E-06	0.003676205
chr13	30969661	30969980	411.82	302.14	0.45	4.05E-05	0.007919418
chr12	69345581	69345780	411.82	306.93	0.42	9.15E-05	0.009638053
chr10	106088901	106089360	410.77	233.08	0.82	2.51E-12	1.54E-08
chr1	25293121	25293540	410.77	254.18	0.69	1.26E-09	3.65E-06
chr11	64885081	64885560	410.77	267.61	0.62	3.87E-08	6.96E-05
chr6	148702721	148703100	410.77	270.48	0.6	7.66E-08	0.000123559
chr8	129062281	129062540	410.77	284.87	0.53	1.81E-06	0.001389013
chr16	11734201	11734460	410.77	305.01	0.43	7.72E-05	0.009561487
chr5	34500481	34501100	409.73	177.45	1.21	0	0
chr3	187672781	187673300	409.73	226.36	0.86	3.58E-13	2.76E-09
chr9	95882241	95882660	409.73	255.14	0.68	0.000000002	5.53E-06
chr12	110783081	110783540	409.73	263.77	0.64	1.86E-08	3.70E-05
chr1	235098861	235099240	409.73	283.91	0.53	1.78E-06	0.001370185
chr1	40405801	40406220	409.73	288.71	0.51	4.67E-06	0.002580883
chr1	246894081	246894400	409.73	294.46	0.48	1.40E-05	0.004830563
chr6	30483981	30484240	409.73	297.34	0.46	2.37E-05	0.006251307
chr11	65255101	65255300	409.73	304.06	0.43	7.64E-05	0.009561487
chrX	41243341	41243720	408.69	265.69	0.62	3.66E-08	6.62E-05
chr8	56776341	56776680	408.69	276.24	0.57	4.17E-07	0.000478205
chr2	97551441	97551820	408.69	279.12	0.55	7.79E-07	0.000776471
chr7	24818481	24818780	408.69	284.87	0.52	2.58E-06	0.001804735
chr16	84945341	84945540	408.69	302.14	0.44	6.43E-05	0.009284813
chr20	56288461	56288940	407.65	218.69	0.9	4.35E-14	4.10E-10
chr18	9792981	9793360	407.65	263.77	0.63	2.82E-08	5.28E-05
chr3	150887101	150887460	407.65	281.99	0.53	1.71E-06	0.001339177
chr17	19366441	19366760	407.65	287.75	0.5	5.45E-06	0.002896496
chr6	13462021	13462540	406.6	201.42	1.01	1.11E-16	1.84E-12
chr3	12500321	12500840	406.6	225.4	0.85	5.69E-13	4.11E-09
chr8	116439701	116440180	406.6	255.14	0.67	3.91E-09	9.72E-06
chr1	20498081	20498480	406.6	258.02	0.66	8.23E-09	1.82E-05
chr13	108870341	108870720	406.6	272.4	0.58	2.60E-07	0.000335086
chr17	81006941	81007280	406.6	277.2	0.55	7.47E-07	0.000749282
chr3	158450321	158450680	406.6	291.59	0.48	0.000013438	0.004652463
chr17	48055921	48056440	405.56	220.61	0.88	1.46E-13	1.23E-09
chr3	36536121	36536680	405.56	227.32	0.84	1.39E-12	0.000000009
chr1	19337521	19337940	405.56	237.87	0.77	3.82E-11	1.76E-07
chr15	57390161	57390560	405.56	253.22	0.68	2.93E-09	7.65E-06
chr17	27046381	27046780	405.56	253.22	0.68	2.93E-09	7.65E-06
chr8	81603121	81603380	405.56	290.63	0.48	1.32E-05	0.004605573
chr6	111397501	111398060	404.52	217.73	0.89	6.99E-14	6.29E-10
chr17	32547701	32548160	404.52	235	0.78	2.03E-11	0.0000001
chr14	70488621	70489080	404.52	247.46	0.71	7.71E-10	2.37E-06
chr19	12994181	12994500	404.52	269.53	0.59	2.00E-07	0.00027145
chr6	136536561	136536900	404.52	280.08	0.53	0.000001974	0.001496888
chr14	77295381	77295660	404.52	283.91	0.51	0.000004295	0.002492533
chr10	14542321	14542740	403.48	249.38	0.69	1.63E-09	4.56E-06
chr7	36204901	36205300	403.48	251.3	0.68	2.73E-09	7.17E-06
chr20	36806521	36806900	403.48	253.22	0.67	4.54E-09	1.10E-05
chr19	44174221	44174560	403.48	280.08	0.53	2.36E-06	0.001708507
chr2	85933701	85934000	403.48	297.34	0.44	6.09E-05	0.008955989
chr9	132535881	132536460	402.43	171.69	1.23	0	0
chr20	43205481	43205980	402.43	219.65	0.87	2.33E-13	1.87E-09
chr19	14608521	14608920	402.43	247.46	0.7	1.21E-09	3.53E-06
chr12	109215681	109215960	402.43	279.12	0.53	2.32E-06	0.001692152
chr3	53552421	53552740	402.43	279.12	0.53	2.32E-06	0.001692152
chr9	115625601	115625920	402.43	287.75	0.48	1.27E-05	0.004445279
chr4	3531281	3531500	402.43	293.5	0.46	3.64E-05	0.007281481
chr5	66597021	66597460	401.39	224.44	0.84	1.52E-12	9.79E-09
chr1	205230561	205230960	401.39	246.51	0.7	1.17E-09	3.43E-06
chr12	111835501	111835900	401.39	252.26	0.67	5.44E-09	1.28E-05
chr19	54327281	54327640	401.39	261.85	0.62	6.02E-08	0.000100996
chr6	159538081	159538420	401.39	281.04	0.51	4.08E-06	0.002463519
chr15	33447021	33447220	401.39	298.3	0.43	9.73E-05	0.010142384
chr2	219676061	219676580	400.35	211.02	0.92	1.90E-14	1.98E-10
chr1	59756121	59756720	400.35	213.89	0.9	5.35E-14	4.89E-10
chr11	74892681	74893080	400.35	250.34	0.68	4.09E-09	1.01E-05
chr18	55712181	55712520	400.35	276.24	0.54	1.83E-06	0.001402428
chr7	993441	993780	400.35	281.99	0.51	5.88E-06	0.003046433
chrX	153322241	153322520	400.35	287.75	0.48	1.77E-05	0.005565179
chr2	68694441	68694940	399.31	257.06	0.64	2.82E-08	5.28E-05
chr10	120873361	120873720	399.31	271.44	0.56	7.94E-07	0.000787761
chr3	119357661	119357980	399.31	271.44	0.56	7.94E-07	0.000787761
chr19	41254641	41254940	399.31	276.24	0.53	2.19E-06	0.001619524
chr1	156346021	156346280	399.31	279.12	0.52	3.94E-06	0.002416646
chr15	67402021	67402240	399.31	291.59	0.45	4.17E-05	0.008086489
chr8	130434721	130435180	398.26	231.16	0.78	2.73E-11	1.29E-07
chr18	57584761	57585160	398.26	236.91	0.75	1.53E-10	5.86E-07
chr10	104229181	104229640	398.26	238.83	0.74	2.68E-10	9.44E-07
chr9	117126481	117126760	398.26	266.65	0.58	3.32E-07	0.000404123
chr19	3800561	3800920	398.26	279.12	0.51	4.70E-06	0.002594782
chr20	33399821	33400060	398.26	288.71	0.46	0.000029175	0.006865464
chr1	8001741	8001940	398.26	294.46	0.44	8.02E-05	0.009561487
chr11	69064641	69065140	397.22	234.04	0.76	8.31E-11	3.48E-07
chr9	80463801	80464240	397.22	235	0.76	1.11E-10	4.45E-07
chr12	110803921	110804320	397.22	247.46	0.68	3.68E-09	9.21E-06
chr3	172416461	172416840	397.22	253.22	0.65	1.64E-08	3.31E-05
chr11	117706781	117707160	397.22	258.02	0.62	5.38E-08	9.16E-05
chr1	111675101	111675460	397.22	274.32	0.53	2.11E-06	0.001580401
chr3	117158741	117158940	397.22	290.63	0.45	4.82E-05	0.00833435
chr20	31318841	31319520	396.18	196.63	1.01	2.22E-16	3.40E-12
chr16	11464301	11464740	396.18	243.63	0.7	1.63E-09	4.56E-06
chr2	190525881	190526300	396.18	247.46	0.68	4.58E-09	1.11E-05
chr6	137998961	137999160	396.18	281.99	0.49	1.16E-05	0.004312091
chr11	46231621	46232080	395.13	238.83	0.73	5.38E-10	0.000001745
chr11	72447321	72447960	395.13	243.63	0.7	0.000000002	5.55E-06
chr1	155989041	155989520	395.13	256.1	0.63	5.08E-08	8.75E-05
chr1	21403601	21403980	395.13	264.73	0.58	3.84E-07	0.000447111
chr3	53127001	53127360	395.13	270.48	0.55	1.36E-06	0.001165763
chr9	132824001	132824240	395.13	273.36	0.53	0.00000248	0.001780521
chr12	127754781	127755000	395.13	281.04	0.49	1.14E-05	0.004312091
chr2	240422501	240422780	395.13	283.91	0.48	1.97E-05	0.005565179
chr22	30601741	30602160	394.09	235.95	0.74	2.97E-10	1.04E-06
chr1	234859101	234859520	394.09	242.67	0.7	0.000000002	0.000005378
chr12	11733281	11733660	394.09	256.1	0.62	6.24E-08	0.000104124
chr9	135987981	135988360	394.09	262.81	0.58	3.02E-07	0.000376438
chr3	188506601	188506820	394.09	290.63	0.44	0.000076856	0.009561487
chr18	74257461	74258060	393.05	220.61	0.83	3.38E-12	0.00000002
chr11	118641341	118641780	393.05	239.79	0.71	1.11E-09	3.30E-06
chr21	42778281	42778700	393.05	241.71	0.7	1.89E-09	5.19E-06
chr7	43804781	43805020	393.05	272.4	0.53	2.91E-06	0.001914306
chr7	6423321	6423540	393.05	280.08	0.49	1.33E-05	0.004625405
chr10	6317301	6317560	393.05	287.75	0.45	0.000054442	0.00833435
chr17	1480481	1480860	392.01	251.3	0.64	0.000000029	5.41E-05
chr19	42706101	42706380	392.01	272.4	0.53	3.48E-06	0.002190959
chr15	30916501	30916780	392.01	287.75	0.45	6.37E-05	0.009215646
chr1	150943741	150944120	390.96	254.18	0.62	7.23E-08	0.000117614
chr4	154565121	154565480	390.96	255.14	0.62	9.11E-08	0.000142319
chr19	7779541	7779880	390.96	262.81	0.57	5.39E-07	0.000588181
chr7	17448181	17448480	390.96	268.57	0.54	1.88E-06	0.001435612
chr3	18675941	18676300	390.96	272.4	0.52	4.16E-06	0.002475638
chr8	134093901	134094200	390.96	273.36	0.52	5.05E-06	0.002711
chr20	25305041	25305320	390.96	278.16	0.49	1.30E-05	0.004517517
chr8	64181361	64181640	390.96	286.79	0.45	0.000062944	0.009136311
chr17	73310381	73310860	389.92	219.65	0.83	5.33E-12	3.02E-08
chr7	141589281	141589700	389.92	249.38	0.64	2.72E-08	5.15E-05
chr14	50505481	50505860	389.92	251.3	0.63	4.39E-08	0.0000776
chr9	130860401	130860720	389.92	258.97	0.59	0.000000274	0.000348156
chr19	55843161	55843440	389.92	265.69	0.55	1.22E-06	0.001077616
chr7	6440301	6440500	389.92	275.28	0.5	8.79E-06	0.003757355
chr19	51934281	51934760	388.88	229.24	0.76	1.35E-10	5.30E-07
chr19	18281481	18281900	388.88	232.12	0.74	3.16E-10	0.0000011
chr1	200988581	200988980	388.88	240.75	0.69	3.56E-09	8.96E-06
chr17	64455881	64456260	388.88	250.34	0.64	4.27E-08	7.57E-05
chr3	48566301	48566660	388.88	276.24	0.49	1.26E-05	0.004403293
chr3	128943841	128944060	388.88	279.12	0.48	2.17E-05	0.005837592
chr7	73625561	73625940	387.84	256.1	0.6	2.09E-07	0.000281688
chr14	93190801	93191060	387.84	268.57	0.53	3.24E-06	0.002083086
chr1	109189581	109189780	387.84	276.24	0.49	1.49E-05	0.004931573
chr2	74967801	74968400	386.79	159.22	1.28	0	0
chr6	31076701	31077220	386.79	239.79	0.69	4.29E-09	1.05E-05
chr4	15661561	15661940	386.79	257.06	0.59	3.17E-07	0.000391198
chr16	14379781	14380040	386.79	266.65	0.54	2.60E-06	0.001804735
chr8	59085441	59085680	386.79	281.04	0.46	4.27E-05	0.008174368
chr22	38007221	38007660	385.75	208.14	0.89	3.14E-13	2.46E-09
chr5	35853701	35854100	385.75	235	0.72	1.44E-09	0.000004109
chr5	142187061	142187500	385.75	235.95	0.71	1.88E-09	5.17E-06
chr11	75473861	75474280	385.75	236.91	0.7	2.45E-09	6.56E-06
chr1	152001641	152002060	385.75	239.79	0.69	5.35E-09	1.26E-05
chr22	43389001	43389300	385.75	274.32	0.49	1.44E-05	0.004900284
chr6	36095321	36095520	385.75	284.87	0.44	9.80E-05	0.010212718
chr14	74955141	74955640	384.71	211.98	0.86	1.53E-12	9.89E-09
chr7	106669401	106669940	384.71	222.53	0.79	4.66E-11	2.09E-07
chr17	40828941	40829460	384.71	236.91	0.7	3.07E-09	7.92E-06
chr16	85296081	85296480	384.71	244.59	0.65	2.33E-08	4.49E-05
chr8	67446841	67447220	384.71	249.38	0.63	0.000000077	0.000123979
chr22	38126841	38127180	384.71	270.48	0.51	8.10E-06	0.00359334
chr16	66546421	66546740	384.71	272.4	0.5	1.18E-05	0.004312091
chr1	36840201	36840640	383.67	208.14	0.88	5.38E-13	3.95E-09
chr1	9698481	9699040	383.67	222.53	0.79	5.96E-11	2.61E-07
chr17	1102621	1102900	383.67	263.77	0.54	0.000002453	0.001764746
chr14	95973501	95973780	383.67	272.4	0.49	1.40E-05	0.004826773
chr4	70617021	70617220	383.67	279.12	0.46	4.89E-05	0.00833435
chr2	74988321	74988920	382.62	139.08	1.46	0	0
chrX	65217741	65218280	382.62	216.77	0.82	1.25E-11	6.56E-08
chr1	10544541	10544940	382.62	227.32	0.75	3.21E-10	1.12E-06
chr2	219242801	219243160	382.62	247.46	0.63	7.27E-08	0.000118113
chr16	48222281	48222720	382.62	254.18	0.59	3.58E-07	0.000425754
chr4	972921	973360	382.62	256.1	0.58	5.55E-07	0.000603263
chr16	66560601	66560960	382.62	259.93	0.56	1.30E-06	0.001133919
chr1	17613901	17614240	382.62	266.65	0.52	5.33E-06	0.002836824
chr17	72869321	72869680	381.58	257.06	0.57	8.33E-07	0.000809998
chr4	89377521	89377860	381.58	263.77	0.53	3.53E-06	0.002214037
chr17	1109021	1109340	381.58	265.69	0.52	5.23E-06	0.002796346
chr19	6273801	6274080	381.58	270.48	0.5	1.36E-05	0.004697193
chr6	119441081	119441400	381.58	270.48	0.5	1.36E-05	0.004697193
chr4	57824481	57824740	381.58	280.08	0.45	0.000079429	0.009561487
chr17	72615561	72615840	381.58	281.99	0.44	0.000110663	0.011482092
chr22	21218741	21219160	380.54	221.57	0.78	9.26E-11	3.81E-07
chr19	10236781	10237260	380.54	222.53	0.77	1.24E-10	0.000000492
chr19	41488461	41488860	380.54	230.2	0.73	1.18E-09	3.45E-06
chr20	1470301	1470620	380.54	256.1	0.57	8.14E-07	0.000795583
chr21	45717721	45718080	380.54	261.85	0.54	2.83E-06	0.001881853
chr3	172230181	172230480	380.54	268.57	0.5	1.11E-05	0.004312091
chr14	33059521	33059720	380.54	274.32	0.47	3.31E-05	0.006865464
chr21	45772941	45773140	380.54	280.08	0.44	9.28E-05	0.009758948
chr8	132868721	132869260	379.5	193.75	0.97	8.66E-15	9.90E-11
chr7	2561561	2562020	379.5	232.12	0.71	2.53E-09	6.73E-06
chr9	27573681	27574120	379.5	233.08	0.7	3.30E-09	8.40E-06
chr17	48367521	48367880	379.5	245.55	0.63	8.42E-08	0.000133385
chr22	39337641	39338000	379.5	253.22	0.58	5.16E-07	0.000567759
chr10	89417521	89417860	379.5	254.18	0.58	6.42E-07	0.000661142
chr2	113976061	113976320	379.5	258.02	0.56	1.50E-06	0.001261195
chr1	161369361	161369600	379.5	260.89	0.54	2.78E-06	0.001848836
chr11	94383961	94384300	379.5	263.77	0.52	5.05E-06	0.002710135
chr2	60756481	60756680	379.5	271.44	0.48	2.28E-05	0.006116171
chr4	2766101	2766400	379.5	274.32	0.47	3.90E-05	0.007665227
chr15	75957861	75958120	379.5	275.28	0.46	4.65E-05	0.00833435
chr4	17497761	17498240	378.45	219.65	0.78	8.39E-11	3.51E-07
chr19	16269701	16270140	378.45	227.32	0.74	8.23E-10	2.51E-06
chr8	134551021	134551420	378.45	231.16	0.71	2.44E-09	6.52E-06
chr8	134088401	134088800	378.45	232.12	0.71	3.18E-09	8.16E-06
chr6	149581021	149581440	378.45	237.87	0.67	1.49E-08	3.06E-05
chr20	47393401	47393780	378.45	246.51	0.62	1.31E-07	0.000192591
chr6	167012781	167013060	378.45	249.38	0.6	2.59E-07	0.000333336
chr20	35984801	35985100	378.45	265.69	0.51	0.000008869	0.003789213
chr13	47249701	47249920	378.45	277.2	0.45	7.67E-05	0.009561487
chr15	22915921	22916120	378.45	277.2	0.45	7.67E-05	0.009561487
chr15	71033281	71033720	377.41	212.93	0.83	1.29E-11	6.75E-08
chr7	5463181	5463620	377.41	220.61	0.77	1.44E-10	5.56E-07
chr1	229125721	229126240	377.41	235	0.68	8.67E-09	1.90E-05
chr4	169711261	169711580	377.41	258.02	0.55	2.17E-06	0.001608989
chr6	16322941	16323200	377.41	269.53	0.49	2.22E-05	0.005964754
chr11	67138561	67139040	376.37	210.06	0.84	6.52E-12	3.66E-08
chr13	114444901	114445420	376.37	211.02	0.83	8.94E-12	4.86E-08
chr1	236080601	236081260	376.37	219.65	0.78	1.37E-10	5.35E-07
chr11	47745681	47746060	376.37	233.08	0.69	6.46E-09	1.49E-05
chr1	247597321	247597700	376.37	246.51	0.61	1.96E-07	0.00026724
chr14	45722301	45722640	376.37	255.14	0.56	1.41E-06	0.00119692
chr6	36337201	36337540	376.37	256.1	0.56	1.73E-06	0.001345695
chr3	5237961	5238220	376.37	262.81	0.52	7.07E-06	0.003333521
chr17	81150921	81151120	376.37	270.48	0.48	3.14E-05	0.006865464
chr11	116852261	116852620	376.37	273.36	0.46	5.32E-05	0.00833435
chr11	44893341	44893700	375.33	239.79	0.65	4.64E-08	8.12E-05
chr5	75838721	75839140	375.33	242.67	0.63	9.49E-08	0.000147123
chr14	77509921	77510200	375.33	262.81	0.51	8.43E-06	0.003676205
chr17	40570101	40570340	375.33	278.16	0.43	0.00014408	0.014866005
chr22	23063201	23063800	374.28	209.1	0.84	7.97E-12	4.39E-08
chr17	71131981	71132400	374.28	224.44	0.74	9.15E-10	2.75E-06
chr2	74212761	74213140	374.28	243.63	0.62	1.47E-07	0.000209516
chr1	23770641	23771020	374.28	247.46	0.6	3.66E-07	0.000431011
chr16	23532241	23532600	374.28	255.14	0.55	2.04E-06	0.001539225
chr19	42712101	42712660	373.24	170.73	1.13	0	0
chr6	163775141	163775620	373.24	231.16	0.69	7.50E-09	1.68E-05
chr14	93051281	93051660	373.24	241.71	0.63	1.13E-07	0.0001714
chr20	48900441	48900720	373.24	270.48	0.46	5.12E-05	0.00833435
chr15	32974701	32975220	372.2	210.06	0.83	1.82E-11	9.13E-08
chr2	225757341	225757760	372.2	218.69	0.77	2.70E-10	9.49E-07
chr8	103989181	103989480	372.2	222.53	0.74	8.39E-10	2.56E-06
chr14	21579421	21579800	372.2	249.38	0.58	8.39E-07	0.00081471
chr19	8427321	8427620	372.2	262.81	0.5	1.42E-05	0.004881937
chr15	59226081	59226340	372.2	263.77	0.5	1.71E-05	0.005483351
chr4	86664501	86664700	372.2	264.73	0.49	2.06E-05	0.005594617
chr19	44196881	44197480	371.16	221.57	0.74	8.03E-10	2.46E-06
chr8	96281641	96281920	371.16	246.51	0.59	5.29E-07	0.000579105
chr22	39347821	39348180	371.16	255.14	0.54	3.55E-06	0.002230023
chr1	161186681	161186960	371.16	261.85	0.5	1.40E-05	0.004816743
chr12	123166481	123166680	371.16	271.44	0.45	8.37E-05	0.009561487
chr2	239290941	239291340	370.11	216.77	0.77	2.46E-10	8.79E-07
chr2	122727241	122727680	370.11	219.65	0.75	5.80E-10	1.87E-06
chr22	47249961	47250440	370.11	226.36	0.71	0.000000004	9.82E-06
chr16	69321181	69321560	370.11	238.83	0.63	1.04E-07	0.000159172
chr7	108166601	108166940	370.11	253.22	0.55	2.84E-06	0.001888674
chr16	80844741	80845000	370.11	275.28	0.43	0.000189302	0.019452873
chr9	127021721	127022200	369.07	225.4	0.71	3.81E-09	9.50E-06
chr3	127310981	127311360	369.07	239.79	0.62	1.61E-07	0.000226768
chr16	72821321	72821680	369.07	244.59	0.59	5.03E-07	0.000556748
chr11	66738421	66738780	369.07	248.42	0.57	1.20E-06	0.001064094
chr3	195171521	195171840	369.07	258.02	0.52	0.000009216	0.003885
chr1	110359301	110359640	369.07	261.85	0.5	1.97E-05	0.005565179
chr21	30536001	30536260	369.07	272.4	0.44	0.000135239	0.013969591
chr9	19113481	19114120	368.03	103.59	1.83	0	0
chr1	157407061	157407560	368.03	180.32	1.03	1.11E-15	1.50E-11
chr14	62014161	62014620	368.03	216.77	0.76	3.98E-10	1.35E-06
chr6	14728761	14729200	368.03	220.61	0.74	1.23E-09	3.58E-06
chr22	23178661	23179100	368.03	240.75	0.61	0.000000249	0.000323156
chr16	55869541	55869920	368.03	241.71	0.61	3.13E-07	0.000386605
chr5	100152541	100152900	368.03	242.67	0.6	3.92E-07	0.00045418
chr17	30566581	30566960	368.03	257.06	0.52	9.06E-06	0.003826494
chr1	16691601	16691920	368.03	260.89	0.5	0.000019372	0.005565179
chr19	52772581	52772800	368.03	271.44	0.44	0.000133783	0.013825548
chr3	49282461	49282900	366.99	175.53	1.06	2.22E-16	3.40E-12
chr14	103828101	103828600	366.99	228.28	0.68	1.31E-08	2.72E-05
chr21	16594281	16594660	366.99	233.08	0.65	4.59E-08	8.05E-05
chr14	99947321	99947620	366.99	236.91	0.63	1.20E-07	0.000179859
chr10	81055201	81055580	366.99	238.83	0.62	1.92E-07	0.000263626
chr20	39410681	39411140	366.99	239.79	0.61	2.42E-07	0.000316624
chr1	20480141	20480680	366.99	242.67	0.6	4.78E-07	0.000536379
chr11	82575281	82575640	366.99	251.3	0.55	3.28E-06	0.002104571
chr19	4694181	4694560	366.99	256.1	0.52	8.90E-06	0.003801031
chr15	45490561	45490860	366.99	257.06	0.51	1.08E-05	0.004312091
chr1	154427341	154427680	366.99	270.48	0.44	0.000132332	0.013682284
chr12	121652621	121652880	366.99	270.48	0.44	0.000132332	0.013682284
chr6	149592881	149593300	365.94	186.08	0.98	1.93E-14	2.01E-10
chr4	185431501	185432140	365.94	187.04	0.97	2.79E-14	2.78E-10
chr4	5039861	5040420	365.94	203.34	0.85	9.44E-12	5.09E-08
chr14	64971141	64971600	365.94	216.77	0.76	6.43E-10	2.04E-06
chr9	114410221	114410560	365.94	226.36	0.69	9.74E-09	2.11E-05
chr3	15353121	15353460	365.94	245.55	0.58	0.000001123	0.001004752
chr6	53106821	53107140	365.94	253.22	0.53	0.000005895	0.003052082
chr20	48319581	48319780	365.94	258.97	0.5	1.88E-05	0.005565179
chr4	185733081	185733300	365.94	263.77	0.47	4.67E-05	0.00833435
chr8	134162801	134163060	365.94	264.73	0.47	5.57E-05	0.008447584
chr11	69209721	69210080	364.9	238.83	0.61	2.89E-07	0.000362985
chr1	234793901	234794240	364.9	242.67	0.59	0.000000709	0.000716892
chr2	192465681	192466200	363.86	175.53	1.05	4.44E-16	6.44E-12
chr17	14641641	14642040	363.86	210.06	0.79	1.36E-10	5.33E-07
chr2	120040201	120040640	363.86	211.02	0.79	1.83E-10	6.82E-07
chr6	121828521	121829000	363.86	215.81	0.75	7.80E-10	2.39E-06
chr12	75872761	75873140	363.86	226.36	0.68	1.52E-08	3.11E-05
chr6	134498941	134499280	363.86	233.08	0.64	8.66E-08	0.000136193
chr19	6868541	6868920	363.86	235.95	0.62	1.77E-07	0.000244896
chr16	83777941	83778280	363.86	244.59	0.57	1.33E-06	0.001149581
chr18	51795521	51795780	363.86	251.3	0.53	0.000005676	0.002978707
chr7	45020321	45020600	363.86	256.1	0.51	1.51E-05	0.004975479
chr20	48551521	48551760	363.86	258.97	0.49	2.64E-05	0.006581891
chr22	35724481	35724900	362.82	197.59	0.88	2.96E-12	1.77E-08
chr2	20791801	20792180	362.82	234.04	0.63	1.36E-07	0.000196481
chr17	76373181	76373520	362.82	246.51	0.56	2.45E-06	0.001765683
chr21	46345041	46345380	362.82	247.46	0.55	0.000003022	0.001972194
chr17	8029041	8029380	362.82	250.34	0.54	5.57E-06	0.002951231
chr9	135996921	135997120	362.82	264.73	0.45	9.02E-05	0.009561487
chr11	120078601	120079220	361.77	149.63	1.27	0	0
chr2	102650061	102650500	361.77	202.38	0.84	1.94E-11	9.65E-08
chr11	118791901	118792340	361.77	211.98	0.77	4.01E-10	1.36E-06
chr1	15551361	15551740	361.77	235.95	0.62	2.66E-07	0.000340559
chr17	37056821	37057200	361.77	237.87	0.6	0.00000042	0.000480785
chr17	73478321	73478520	361.77	258.97	0.48	3.69E-05	0.007374447
chr3	183016521	183017000	360.73	191.83	0.91	6.72E-13	4.75E-09
chr1	36266041	36266500	360.73	207.18	0.8	1.17E-10	4.68E-07
chr5	106697741	106698180	360.73	217.73	0.73	2.75E-09	7.22E-06
chr5	150637621	150638000	360.73	224.44	0.68	1.76E-08	3.53E-05
chr19	33722541	33722920	360.73	232.12	0.64	1.28E-07	0.000188767
chr17	76380161	76380520	360.73	235.95	0.61	3.26E-07	0.000399083
chr17	1101401	1101760	360.73	237.87	0.6	5.13E-07	0.000564744
chr9	67670981	67671320	360.73	239.79	0.59	8.01E-07	0.000789623
chr15	64361401	64361760	360.73	249.38	0.53	6.55E-06	0.003313945
chr11	9284741	9284940	360.73	258.02	0.48	0.00003639	0.007276121
chr19	49470301	49470860	359.69	199.51	0.85	1.25E-11	6.58E-08
chr9	130989441	130989840	359.69	220.61	0.71	7.77E-09	1.73E-05
chr1	157055241	157055640	359.69	224.44	0.68	0.000000022	4.27E-05
chr4	185776021	185776260	359.69	243.63	0.56	2.30E-06	0.00168286
chr2	109269001	109269340	359.69	245.55	0.55	3.49E-06	0.002194577
chr6	106328041	106328400	359.69	246.51	0.55	4.29E-06	0.002492533
chr3	125979941	125980180	359.69	248.42	0.53	6.42E-06	0.003258027
chr12	7071301	7071780	358.64	208.14	0.79	2.58E-10	9.15E-07
chr4	8420921	8421340	358.64	211.02	0.77	6.20E-10	1.98E-06
chr14	71349581	71350040	358.64	216.77	0.73	3.33E-09	8.46E-06
chr12	13257341	13257720	358.64	232.12	0.63	1.93E-07	0.000264541
chr8	11745361	11745700	358.64	237.87	0.59	0.000000762	0.000761682
chr3	31588921	31589200	358.64	240.75	0.58	1.47E-06	0.001240556
chr18	61564481	61564800	358.64	244.59	0.55	3.42E-06	0.002171152
chr8	98374001	98374340	358.64	247.46	0.54	6.30E-06	0.003204755
chr9	86086241	86086580	358.64	248.42	0.53	7.70E-06	0.003439653
chr17	27522761	27523100	358.64	254.18	0.5	2.44E-05	0.006413507
chr17	75489721	75489920	358.64	258.97	0.47	6.06E-05	0.008946607
chr20	54967321	54967600	358.64	264.73	0.44	0.000168904	0.017379163
chr2	101730161	101730600	357.6	198.55	0.85	1.54E-11	7.86E-08
chr9	114839241	114839560	357.6	241.71	0.57	2.20E-06	0.001623688
chr12	50653861	50654060	357.6	258.97	0.47	7.13E-05	0.009561487
chr10	13812001	13812500	356.56	168.81	1.08	2.22E-16	3.40E-12
chr7	30276861	30277260	356.56	208.14	0.78	4.22E-10	1.41E-06
chr8	131376881	131377300	356.56	211.98	0.75	1.33E-09	3.84E-06
chr17	72591461	72591840	356.56	229.24	0.64	1.44E-07	0.000205214
chr1	221130581	221130960	356.56	231.16	0.63	2.31E-07	0.000304821
chr1	151625821	151626160	356.56	240.75	0.57	2.15E-06	0.001595939
chrX	1387541	1387820	356.56	254.18	0.49	0.000034315	0.007031547
chr10	43916441	43916680	356.56	262.81	0.44	0.000165271	0.017008988
chr19	52251501	52251940	355.52	199.51	0.83	3.54E-11	1.65E-07
chr9	130815661	130816280	355.52	205.26	0.79	2.22E-10	8.06E-07
chr16	11330861	11331240	355.52	209.1	0.77	7.18E-10	2.24E-06
chr4	77140381	77140760	355.52	224.44	0.66	5.25E-08	9.00E-05
chr14	105860361	105860600	355.52	251.3	0.5	0.000023306	0.006221547
chr7	99970901	99971100	355.52	252.26	0.5	2.81E-05	0.006865464
chr11	18299661	18299860	355.52	256.1	0.47	5.82E-05	0.008790785
chr20	56025521	56025800	355.52	258.02	0.46	8.27E-05	0.009561487
chr20	43986761	43987220	354.47	192.79	0.88	4.80E-12	2.74E-08
chr11	59435541	59435940	354.47	214.85	0.72	4.87E-09	1.17E-05
chr5	112248981	112249380	354.47	214.85	0.72	4.87E-09	1.17E-05
chr7	127877021	127877420	354.47	215.81	0.72	6.38E-09	1.47E-05
chr1	161499901	161500300	354.47	220.61	0.68	2.37E-08	4.57E-05
chr3	58511561	58511920	354.47	226.36	0.65	1.06E-07	0.000162398
chr1	40818681	40819140	354.47	228.28	0.63	1.72E-07	0.00023952
chr1	155959941	155960300	354.47	232.12	0.61	4.37E-07	0.000497818
chr3	46435141	46435520	354.47	237.87	0.58	1.66E-06	0.001320849
chr22	18130741	18131060	354.47	242.67	0.55	4.75E-06	0.002622103
chr14	21152181	21152460	354.47	245.55	0.53	8.71E-06	0.003731866
chr8	94900461	94900720	354.47	249.38	0.51	1.90E-05	0.005565179
chr3	167238861	167239120	354.47	259.93	0.45	0.000136695	0.014114344
chr19	4593341	4593840	353.43	179.36	0.98	4.66E-14	4.32E-10
chr11	58780381	58780840	353.43	187.04	0.92	8.22E-13	5.69E-09
chr12	53599541	53600000	353.43	194.71	0.86	1.21E-11	6.35E-08
chr8	21532181	21532600	353.43	210.06	0.75	1.54E-09	4.33E-06
chr1	28585661	28586120	353.43	214.85	0.72	6.13E-09	1.43E-05
chr15	41201841	41202220	353.43	222.53	0.67	4.91E-08	8.53E-05
chr6	32851521	32851900	353.43	223.49	0.66	0.000000063	0.000104888
chr5	179207381	179207620	353.43	253.22	0.48	4.73E-05	0.00833435
chr4	1294761	1294960	353.43	256.1	0.46	0.000080643	0.009561487
chr3	141457501	141457820	353.43	258.97	0.45	0.000135122	0.013958311
chr7	20259421	20259760	353.43	259.93	0.44	0.000159869	0.016465295
chr3	105365801	105366220	352.39	196.63	0.84	2.98E-11	0.00000014
chr19	49086761	49087300	352.39	202.38	0.8	1.91E-10	7.06E-07
chr3	177051741	177052180	352.39	204.3	0.79	3.47E-10	1.20E-06
chr6	7698421	7698780	352.39	229.24	0.62	3.29E-07	0.000402286
chr8	11332021	11332380	352.39	233.08	0.6	8.18E-07	0.000797419
chr2	16944861	16945060	352.39	255.14	0.47	7.96E-05	0.009561487
chr9	114721701	114722380	351.35	179.36	0.97	8.30E-14	7.35E-10
chr5	95177501	95178080	351.35	193.75	0.86	1.48E-11	7.61E-08
chr20	30109221	30109740	351.35	197.59	0.83	5.29E-11	2.34E-07
chr1	55909121	55909580	351.35	199.51	0.82	9.83E-11	4.02E-07
chr4	40294101	40294580	351.35	200.47	0.81	1.34E-10	5.24E-07
chr2	204623661	204624120	351.35	204.3	0.78	4.43E-10	1.48E-06
chr7	75575001	75575380	351.35	224.44	0.65	1.23E-07	0.000183404
chr16	74622921	74623240	351.35	236.91	0.57	2.38E-06	0.001720899
chr19	54550841	54551160	351.35	239.79	0.55	4.47E-06	0.002515449
chr14	102414421	102414700	351.35	240.75	0.55	0.000005491	0.002916637
chr1	33282741	33283040	351.35	246.51	0.51	1.80E-05	0.005565179
chrX	53467941	53468260	351.35	247.46	0.51	2.18E-05	0.00587823
chr6	164074281	164074520	351.35	248.42	0.5	2.64E-05	0.006581891
chr17	48748441	48748720	351.35	250.34	0.49	3.83E-05	0.00755327
chr7	151112821	151113020	351.35	250.34	0.49	3.83E-05	0.00755327
chr5	43007701	43007900	351.35	251.3	0.48	4.59E-05	0.00833435
chr19	4611901	4612100	351.35	254.18	0.47	7.86E-05	0.009561487
chr13	48748581	48748780	351.35	255.14	0.46	9.36E-05	0.00983457
chr3	33833001	33833660	350.3	144.83	1.27	0	0
chr5	180649261	180649640	350.3	212.93	0.72	7.11E-09	1.61E-05
chr18	10792061	10792440	350.3	218.69	0.68	3.44E-08	0.000062759
chr5	14205201	14205520	350.3	220.61	0.67	0.000000057	9.66E-05
chr12	122009361	122009680	350.3	227.32	0.62	3.10E-07	0.000384257
chr16	68545281	68545640	350.3	227.32	0.62	3.10E-07	0.000384257
chr6	46027381	46027740	350.3	228.28	0.62	3.92E-07	0.000453917
chr3	153002101	153002440	350.3	236.91	0.56	2.88E-06	0.001894925
chr2	241501381	241501660	350.3	240.75	0.54	6.60E-06	0.003333521
chr20	32400121	32400480	350.3	243.63	0.52	1.20E-05	0.004312091
chr8	102667121	102667360	350.3	255.14	0.46	0.000109897	0.011403661
chr15	102050861	102051540	349.26	106.47	1.71	0	0
chr1	45281041	45281560	349.26	135.24	1.37	0	0
chr19	44272301	44272820	349.26	192.79	0.86	1.81E-11	9.07E-08
chr10	22993341	22993760	349.26	212.93	0.71	8.95E-09	1.95E-05
chr14	68859441	68859700	349.26	237.87	0.55	4.29E-06	0.002492533
chr2	218956461	218956800	349.26	256.1	0.45	0.000152759	0.015741122
chr18	74655941	74656400	348.22	177.45	0.97	9.44E-14	8.25E-10
chr3	46741381	46741780	348.22	203.34	0.78	6.88E-10	2.16E-06
chr6	8085261	8085660	348.22	207.18	0.75	2.17E-09	5.87E-06
chr9	86986741	86987120	348.22	217.73	0.68	4.13E-08	7.37E-05
chr10	48531701	48532040	348.22	238.83	0.54	6.34E-06	0.003223081
chr8	117069081	117069380	348.22	242.67	0.52	0.000014109	0.004861947
chr14	23259341	23259640	348.22	244.59	0.51	2.08E-05	0.005639302
chr7	129164381	129164620	348.22	250.34	0.48	6.32E-05	0.009156758
chr2	120041441	120042240	347.18	165.94	1.07	1.22E-15	1.64E-11
chr22	50360461	50360900	347.18	174.57	0.99	4.13E-14	3.91E-10
chr3	127489661	127490180	347.18	177.45	0.97	1.26E-13	1.08E-09
chr9	75061221	75061620	347.18	203.34	0.77	8.78E-10	2.65E-06
chr17	8089621	8090000	347.18	211.02	0.72	8.26E-09	1.82E-05
chr11	122727281	122727700	347.18	211.98	0.71	1.08E-08	2.31E-05
chr9	94186301	94186680	347.18	223.49	0.64	2.24E-07	0.000297515
chr3	183013041	183013340	347.18	225.4	0.62	0.00000036	0.000425754
chr19	14241501	14241840	347.18	226.36	0.62	4.54E-07	0.000513146
chr3	196364861	196365140	347.18	230.2	0.59	1.13E-06	0.001006137
chr11	129994141	129994360	347.18	247.46	0.49	0.000043322	0.008174368
chr11	110070141	110070760	346.13	195.67	0.82	1.02E-10	4.16E-07
chr4	38073521	38074000	346.13	196.63	0.82	1.39E-10	5.41E-07
chr14	20929601	20929980	346.13	208.14	0.73	4.59E-09	1.11E-05
chr14	23630501	23630860	346.13	225.4	0.62	4.42E-07	0.000502123
chr3	125363081	125363440	346.13	227.32	0.61	7.00E-07	0.000709182
chr1	181012041	181012400	346.13	228.28	0.6	8.78E-07	0.000848135
chr2	51255981	51256200	346.13	244.59	0.5	2.94E-05	0.006865464
chr6	150284761	150285060	346.13	251.3	0.46	0.000104536	0.010855509
chr18	10113621	10114100	345.09	180.32	0.94	6.56E-13	4.66E-09
chr8	2954761	2955200	345.09	197.59	0.8	2.42E-10	8.69E-07
chr6	170364941	170365340	345.09	200.47	0.78	5.94E-10	1.91E-06
chr10	77190801	77191240	345.09	213.89	0.69	2.87E-08	5.37E-05
chr19	49463121	49463500	345.09	220.61	0.65	1.66E-07	0.000232213
chr11	64624021	64624400	345.09	222.53	0.63	2.68E-07	0.00034305
chr9	130346521	130346880	345.09	227.32	0.6	0.000000855	0.000828603
chr8	19523001	19523360	345.09	230.2	0.58	1.67E-06	0.001320849
chr19	19144361	19144680	345.09	235.95	0.55	5.97E-06	0.003083392
chr3	53283881	53284280	344.05	197.59	0.8	3.11E-10	1.08E-06
chr15	42659121	42659540	344.05	205.26	0.75	3.19E-09	8.18E-06
chr1	201562601	201563080	344.05	209.1	0.72	9.58E-09	2.07E-05
chr14	23630161	23630480	344.05	232.12	0.57	3.11E-06	0.002022479
chr2	228353801	228354100	344.05	235.95	0.54	0.000007178	0.003333521
chr11	58767421	58767940	343.01	152.51	1.17	0	0
chr10	6333121	6333720	343.01	153.47	1.16	0	0
chr3	194821701	194822240	343.01	204.3	0.75	3.05E-09	7.88E-06
chr4	26219761	26220160	343.01	207.18	0.73	0.000000007	1.59E-05
chr9	126279621	126280100	343.01	210.06	0.71	1.57E-08	3.20E-05
chr10	50493441	50493860	343.01	216.77	0.66	9.53E-08	0.000147558
chr1	166808061	166808400	343.01	228.28	0.59	1.59E-06	0.001293618
chr11	34523141	34523520	343.01	229.24	0.58	1.98E-06	0.00149869
chr18	74718301	74718680	343.01	230.2	0.58	2.46E-06	0.001766635
chr16	10722981	10723280	343.01	235.95	0.54	8.63E-06	0.003700268
chr10	125980001	125980220	343.01	246.51	0.48	7.05E-05	0.009561487
chr1	22764141	22764340	343.01	247.46	0.47	8.43E-05	0.009561487
chr2	39846241	39846680	341.96	168.81	1.02	1.84E-14	1.92E-10
chr6	108943701	108944160	341.96	188	0.86	2.26E-11	1.10E-07
chr11	70171721	70172180	341.96	191.83	0.83	8.14E-11	3.43E-07
chr14	105114161	105114540	341.96	210.06	0.7	1.97E-08	0.000038889
chr17	76175501	76175780	341.96	235.95	0.54	1.04E-05	0.004239152
chr1	229163501	229163800	341.96	243.63	0.49	4.83E-05	0.00833435
chr17	38219781	38219980	341.96	245.55	0.48	6.95E-05	0.009561487
chr1	54692461	54693000	340.92	123.73	1.46	0	0
chr16	29130021	29130820	340.92	164.02	1.06	3.55E-15	4.29E-11
chr3	46139281	46139780	340.92	181.28	0.91	2.83E-12	0.000000017
chr1	23911981	23912520	340.92	185.12	0.88	1.10E-11	5.85E-08
chr11	33219261	33219640	340.92	223.49	0.61	7.69E-07	0.000767008
chr9	16885081	16885440	340.92	226.36	0.59	0.000001511	0.001268652
chr20	23107241	23107580	340.92	228.28	0.58	0.000002344	0.001701638
chr5	177894641	177894960	340.92	228.28	0.58	0.000002344	0.001701638
chr10	102831081	102831420	340.92	229.24	0.57	2.91E-06	0.001912717
chr9	36127941	36128300	340.92	230.2	0.57	3.60E-06	0.002253999
chr1	110149821	110150020	340.92	237.87	0.52	1.84E-05	0.005565179
chr11	61136301	61136560	340.92	239.79	0.51	2.71E-05	0.006742385
chr3	10065361	10065840	339.88	205.26	0.73	8.14E-09	1.80E-05
chr13	95201601	95201980	339.88	212.93	0.67	0.000000067	0.000110099
chr3	14432541	14432920	339.88	212.93	0.67	0.000000067	0.000110099
chr20	352461	352820	339.88	213.89	0.67	8.62E-08	0.00013591
chr22	40403841	40404040	339.88	241.71	0.49	4.69E-05	0.00833435
chr16	21536601	21537040	338.84	173.61	0.96	2.90E-13	2.30E-09
chr17	19967401	19967800	338.84	196.63	0.79	7.97E-10	0.000002443
chr11	118955281	118955660	338.84	200.47	0.76	2.55E-09	6.76E-06
chr17	63016581	63016960	338.84	219.65	0.63	4.57E-07	0.000515641
chr18	21595421	21595700	338.84	230.2	0.56	5.26E-06	0.002809457
chr16	88058821	88059060	338.84	235	0.53	1.46E-05	0.004900284
chr2	129492841	129493320	337.79	175.53	0.94	7.95E-13	5.51E-09
chr7	24825801	24826320	337.79	175.53	0.94	7.95E-13	5.51E-09
chr12	102848761	102849260	337.79	177.45	0.93	1.62E-12	1.04E-08
chr2	38319361	38319740	337.79	189.91	0.83	1.22E-10	4.84E-07
chr8	41509061	41509440	337.79	209.1	0.69	3.73E-08	6.74E-05
chr9	107753721	107754240	337.79	211.98	0.67	8.05E-08	0.0001289
chr14	23320701	23321060	337.79	215.81	0.65	2.17E-07	0.000290863
chr20	1822501	1822860	337.79	228.28	0.57	4.17E-06	0.002479386
chr3	189949321	189949680	337.79	229.24	0.56	5.15E-06	0.002754553
chr3	16015501	16015920	336.75	196.63	0.78	1.30E-09	0.000003763
chr1	44299841	44300220	336.75	208.14	0.69	3.59E-08	6.52E-05
chr1	220951521	220951940	336.75	212.93	0.66	1.28E-07	0.000189747
chr7	47514741	47515160	336.75	213.89	0.65	1.64E-07	0.000230354
chr18	47013541	47013880	336.75	221.57	0.6	1.09E-06	0.000980202
chr6	89089821	89090160	336.75	226.36	0.57	3.29E-06	0.002110312
chr12	6278561	6278920	336.75	227.32	0.57	4.08E-06	0.002463519
chr3	41158881	41159240	336.75	230.2	0.55	7.64E-06	0.003420095
chr9	5464781	5465060	336.75	231.16	0.54	9.38E-06	0.003949255
chr10	79974701	79974960	336.75	234.04	0.52	1.71E-05	0.005483351
chr1	28486361	28486560	336.75	240.75	0.48	6.47E-05	0.009335388
chr12	52371241	52371680	335.71	170.73	0.98	2.29E-13	1.85E-09
chr3	11119201	11119760	335.71	177.45	0.92	2.82E-12	0.000000017
chr7	99965501	99965900	335.71	191.83	0.81	3.75E-10	0.000001286
chr20	45987761	45988160	335.71	198.55	0.76	0.000000003	7.69E-06
chr5	75702641	75703040	335.71	202.38	0.73	9.06E-09	1.97E-05
chr11	62584201	62584540	335.71	223.49	0.59	2.08E-06	0.001560988
chr16	3098701	3099040	335.71	235.95	0.51	3.02E-05	0.006865464
chr15	76298841	76299080	335.71	237.87	0.5	4.41E-05	0.008174368
chr16	25179261	25179460	335.71	241.71	0.47	9.16E-05	0.009651068
chr18	10304781	10305360	334.67	150.59	1.15	0	0
chr17	75315961	75316480	334.67	191.83	0.8	4.82E-10	1.59E-06
chr8	8167941	8168420	334.67	194.71	0.78	1.18E-09	3.46E-06
chr19	49378401	49378840	334.67	215.81	0.63	4.07E-07	0.000469251
chr16	46747001	46747200	334.67	229.24	0.55	9.01E-06	0.003826494
chr5	169727521	169727800	334.67	234.04	0.52	2.45E-05	0.006413507
chr12	6277321	6277540	334.67	237.87	0.49	5.23E-05	0.00833435
chr12	8619261	8619480	334.67	237.87	0.49	5.23E-05	0.00833435
chr10	99113761	99114300	333.62	139.08	1.26	0	0
chr10	6315901	6316420	333.62	172.65	0.95	8.42E-13	5.80E-09
chr22	43549121	43549580	333.62	181.28	0.88	1.90E-11	9.49E-08
chr11	749761	750160	333.62	193.75	0.78	1.12E-09	3.32E-06
chr10	64253781	64254140	333.62	219.65	0.6	1.26E-06	0.001109106
chr16	74597761	74598080	333.62	219.65	0.6	1.26E-06	0.001109106
chr13	48729521	48729740	333.62	238.83	0.48	7.44E-05	0.009561487
chr9	115939001	115939500	332.58	155.38	1.1	1.11E-15	1.50E-11
chr8	1703641	1704200	332.58	168.81	0.98	2.60E-13	2.08E-09
chr1	92561421	92561940	332.58	184.16	0.85	6.61E-11	2.87E-07
chr15	45737441	45737860	332.58	199.51	0.74	0.000000008	1.77E-05
chr16	79341001	79341640	332.58	210.06	0.66	1.44E-07	0.000205886
chr20	35235301	35235560	332.58	223.49	0.57	3.72E-06	0.002307469
chr11	65188681	65188980	332.58	227.32	0.55	8.65E-06	0.003709824
chr3	174049041	174049300	332.58	233.08	0.51	2.87E-05	0.006865464
chr12	111875801	111876020	332.58	235	0.5	4.20E-05	0.008143733
chr6	37597961	37598520	331.54	133.32	1.31	0	0
chr1	155001141	155001560	331.54	204.3	0.7	3.87E-08	6.97E-05
chr14	70073101	70073400	331.54	219.65	0.59	1.88E-06	0.001436833
chr2	239285821	239286140	331.54	225.4	0.56	6.88E-06	0.003333521
chr3	136432821	136433020	331.54	232.12	0.51	0.000028192	0.006865464
chr7	104592041	104592240	331.54	233.08	0.51	3.42E-05	0.007004668
chr19	7864741	7865200	330.5	188.96	0.81	5.29E-10	1.73E-06
chr18	6406421	6406860	330.5	190.87	0.79	0.000000001	2.89E-06
chr4	154582721	154583040	330.5	215.81	0.61	9.27E-07	0.000889923
chr12	64990301	64990660	330.5	216.77	0.61	1.17E-06	0.001038089
chr19	54828281	54828640	330.5	216.77	0.61	1.17E-06	0.001038089
chr22	22292301	22292580	330.5	226.36	0.55	1.02E-05	0.004212299
chr1	150039321	150039520	330.5	229.24	0.53	1.87E-05	0.005565179
chr7	6114661	6114880	330.5	235.95	0.49	7.12E-05	0.009561487
chr1	154405961	154406520	329.45	155.38	1.08	2.66E-15	3.35E-11
chr8	26493301	26493800	329.45	167.85	0.97	4.28E-13	3.23E-09
chr22	21391861	21392460	329.45	182.24	0.85	7.62E-11	3.23E-07
chr22	43743441	43743860	329.45	193.75	0.77	0.000000003	7.75E-06
chr20	52523621	52524020	329.45	199.51	0.72	0.000000016	3.26E-05
chr8	61430761	61431140	329.45	202.38	0.7	3.59E-08	6.51E-05
chr16	10979241	10979540	329.45	209.1	0.66	2.15E-07	0.000288756
chr13	44765481	44765820	329.45	214.85	0.62	9.01E-07	0.00086832
chr12	125239701	125239960	329.45	216.77	0.6	1.43E-06	0.001210356
chr22	32614361	32614740	329.45	217.73	0.6	1.79E-06	0.001375264
chr19	35666281	35666640	329.45	218.69	0.59	2.23E-06	0.001645819
chr11	3145741	3146100	329.45	221.57	0.57	4.31E-06	0.002492533
chr17	29907721	29908040	329.45	226.36	0.54	1.23E-05	0.004313622
chr2	37395401	37395680	329.45	231.16	0.51	3.30E-05	0.006865464
chr20	56006221	56006820	328.41	134.28	1.29	0	0
chr15	45740161	45740740	328.41	150.59	1.12	4.44E-16	6.44E-12
chr15	80282061	80282500	328.41	162.1	1.02	5.95E-14	5.41E-10
chr6	11804381	11804780	328.41	188	0.8	6.45E-10	2.04E-06
chr4	11108461	11108840	328.41	197.59	0.73	1.17E-08	2.47E-05
chr16	12135301	12135680	328.41	205.26	0.68	9.78E-08	0.000150956
chr8	28231901	28232260	328.41	215.81	0.61	1.39E-06	0.001184209
chr22	41985961	41986220	328.41	229.24	0.52	2.68E-05	0.006663453
chr22	45683901	45684100	328.41	229.24	0.52	2.68E-05	0.006663453
chr13	100059061	100059340	328.41	231.16	0.51	3.94E-05	0.007729996
chr17	8023501	8023780	328.41	231.16	0.51	3.94E-05	0.007729996
chr13	114261621	114262020	327.37	170.73	0.94	2.25E-12	0.000000014
chr22	30429101	30429520	327.37	187.04	0.81	6.12E-10	1.96E-06
chr8	134159301	134159680	327.37	204.3	0.68	9.44E-08	0.000146427
chr17	73224941	73225320	327.37	215.81	0.6	1.70E-06	0.001334252
chr2	230280941	230281280	327.37	222.53	0.56	7.79E-06	0.003474442
chr10	13609081	13609440	327.37	223.49	0.55	9.59E-06	0.004021732
chr4	12125501	12125780	327.37	227.32	0.53	2.16E-05	0.005812195
chr13	40976721	40976980	327.37	233.08	0.49	6.81E-05	0.009561487
chr6	3165941	3166140	327.37	234.04	0.48	8.18E-05	0.009561487
chr12	110275561	110276480	326.33	109.34	1.58	0	0
chr1	211826681	211827100	326.33	193.75	0.75	6.13E-09	1.43E-05
chr3	193765261	193765660	326.33	197.59	0.72	1.86E-08	3.70E-05
chr1	154599541	154599900	326.33	214.85	0.6	1.65E-06	0.001320849
chr15	74803861	74804140	326.33	217.73	0.58	3.23E-06	0.002080806
chr3	32440121	32440340	326.33	219.65	0.57	0.000004985	0.002690973
chr2	36926121	36926480	326.33	223.49	0.55	0.000011554	0.004312091
chr11	17119321	17119660	326.33	224.44	0.54	1.42E-05	0.004881937
chr12	53523241	53523540	326.33	229.24	0.51	3.81E-05	0.00755327
chr6	144473641	144474040	325.28	191.83	0.76	4.40E-09	1.07E-05
chr7	48128421	48128800	325.28	197.59	0.72	2.35E-08	0.00004519
chr9	127154441	127154820	325.28	211.02	0.62	0.000000805	0.000791898
chr11	102153581	102153900	325.28	218.69	0.57	4.87E-06	0.002677952
chr15	79219501	79219820	325.28	223.49	0.54	1.39E-05	0.004795051
chr11	36082481	36082840	325.28	224.44	0.54	1.70E-05	0.005477746
chr10	81001841	81002100	325.28	230.2	0.5	5.48E-05	0.00833435
chr3	121265361	121266040	324.24	164.98	0.97	6.00E-13	4.30E-09
chr3	12395941	12396520	324.24	167.85	0.95	1.79E-12	1.14E-08
chr1	185502721	185503140	324.24	171.69	0.92	7.38E-12	4.11E-08
chr3	12366921	12367360	324.24	173.61	0.9	1.47E-11	7.57E-08
chr1	151031921	151032400	324.24	196.63	0.72	2.25E-08	4.37E-05
chr19	4541061	4541440	324.24	198.55	0.71	3.86E-08	6.95E-05
chr11	130016921	130017300	324.24	206.22	0.65	2.99E-07	0.000373895
chr1	13916961	13917280	324.24	213.89	0.6	1.97E-06	0.001492709
chr11	62574141	62574440	324.24	217.73	0.57	4.76E-06	0.002624951
chr21	44765941	44766300	324.24	218.69	0.57	5.90E-06	0.003053931
chr22	37365821	37366020	324.24	230.2	0.49	0.000065025	0.009373002
chr6	138019861	138020120	324.24	231.16	0.49	7.83E-05	0.009561487
chr2	11884101	11884440	324.24	233.08	0.48	0.000112656	0.011687057
chr20	58690541	58691060	323.2	165.94	0.96	1.16E-12	7.59E-09
chr15	81317201	81317620	323.2	177.45	0.87	7.32E-11	3.12E-07
chr17	73042281	73042760	323.2	182.24	0.83	3.62E-10	0.000001245
chr7	128588981	128589360	323.2	186.08	0.8	1.23E-09	3.58E-06
chr17	5209681	5210160	323.2	191.83	0.75	7.11E-09	1.61E-05
chr19	12833221	12833700	323.2	200.47	0.69	8.17E-08	0.000130047
chr2	85534141	85534560	323.2	200.47	0.69	8.17E-08	0.000130047
chr6	15062921	15063300	323.2	206.22	0.65	3.70E-07	0.00043455
chr2	102243921	102244160	323.2	225.4	0.52	2.98E-05	0.006865464
chr11	1871801	1872220	322.15	182.24	0.82	4.67E-10	0.000001545
chr6	137545781	137546160	322.15	205.26	0.65	3.58E-07	0.000425754
chr11	64848681	64849040	322.15	208.14	0.63	7.38E-07	0.000742251
chr19	18145321	18145680	322.15	211.02	0.61	1.49E-06	0.001251458
chr22	39745081	39745300	322.15	225.4	0.52	3.55E-05	0.007118145
chr8	11734741	11734940	322.15	225.4	0.52	3.55E-05	0.007118145
chr7	47534761	47534960	322.15	228.28	0.5	6.30E-05	0.00914774
chr21	36176961	36177200	322.15	229.24	0.49	7.59E-05	0.009561487
chr1	161972821	161973460	321.11	141.96	1.18	1.11E-16	1.84E-12
chr10	30779981	30780600	321.11	150.59	1.09	4.11E-15	4.92E-11
chr22	43400301	43400680	321.11	186.08	0.79	0.000000002	5.52E-06
chr3	98480181	98480640	321.11	199.51	0.69	9.84E-08	0.000151539
chr3	98482001	98482260	321.11	208.14	0.63	9.07E-07	0.000873448
chr16	56245661	56245920	321.11	209.1	0.62	1.15E-06	0.001022251
chr3	69797561	69797920	321.11	212.93	0.59	2.85E-06	0.001894925
chr10	71199661	71199940	321.11	219.65	0.55	1.28E-05	0.004481444
chr1	155151301	155151600	321.11	226.36	0.5	5.13E-05	0.00833435
chr12	125160901	125161380	320.07	157.3	1.02	9.36E-14	8.20E-10
chr17	1484881	1485280	320.07	191.83	0.74	1.45E-08	0.000029779
chr1	204485301	204485680	320.07	198.55	0.69	9.49E-08	0.000147123
chr21	45225261	45225620	320.07	207.18	0.63	8.82E-07	0.000851369
chr8	142129741	142130020	320.07	210.06	0.61	0.00000177	0.00136464
chr18	51766901	51767260	320.07	211.02	0.6	2.22E-06	0.001636941
chr3	12318161	12318500	320.07	232.12	0.46	0.000181965	0.018711437
chr1	152020741	152021320	319.03	175.53	0.86	1.10E-10	4.43E-07
chr12	123187801	123188380	319.03	176.49	0.85	1.52E-10	0.000000582
chr4	74597721	74598100	319.03	188.96	0.76	7.88E-09	0.00001753
chr7	66095601	66095980	319.03	194.71	0.71	4.14E-08	7.38E-05
chr11	17373321	17373680	319.03	202.38	0.66	3.25E-07	0.00039901
chr19	55166461	55166760	319.03	202.38	0.66	3.25E-07	0.00039901
chr19	35776041	35776320	319.03	204.3	0.64	5.30E-07	0.000580269
chr18	29513961	29514200	319.03	209.1	0.61	0.000001723	0.00134077
chr6	6556761	6557100	319.03	209.1	0.61	0.000001723	0.00134077
chr2	217254201	217254440	319.03	219.65	0.54	1.85E-05	0.005565179
chr7	102538861	102539080	319.03	219.65	0.54	1.85E-05	0.005565179
chr8	66922801	66923260	317.98	159.22	1	3.66E-13	2.81E-09
chr17	44313141	44313460	317.98	200.47	0.67	2.45E-07	0.000319611
chr11	12099961	12100240	317.98	210.06	0.6	2.64E-06	0.001805819
chr9	117720561	117720880	317.98	211.02	0.59	3.31E-06	0.002118452
chr4	129375401	129375760	317.98	212.93	0.58	5.14E-06	0.002749999
chr1	23426661	23427020	317.98	213.89	0.57	6.38E-06	0.003238102
chr6	139861361	139861760	316.94	176.49	0.84	2.56E-10	0.00000091
chrX	108943461	108943860	316.94	179.36	0.82	6.59E-10	0.000002084
chr9	126906121	126906640	316.94	187.04	0.76	7.19E-09	1.62E-05
chr1	2082681	2083060	316.94	199.51	0.67	2.37E-07	0.000311212
chr11	96064801	96065160	316.94	205.26	0.63	0.000001023	0.000929608
chr20	52539301	52539580	316.94	217.73	0.54	1.78E-05	0.005565179
chr1	90223341	90223580	316.94	224.44	0.5	7.03E-05	0.009561487
chr19	40864701	40865080	315.9	188	0.75	1.21E-08	2.55E-05
chr20	48411161	48411560	315.9	192.79	0.71	4.81E-08	8.39E-05
chr18	74826421	74826780	315.9	200.47	0.66	3.78E-07	0.000442368
chr15	69596601	69596960	315.9	206.22	0.62	1.59E-06	0.001293618
chr18	61559761	61560360	314.86	156.34	1.01	2.83E-13	2.25E-09
chr21	39682561	39682980	314.86	163.06	0.95	3.82E-12	2.23E-08
chr9	123165461	123165860	314.86	172.65	0.87	1.19E-10	4.76E-07
chr12	117557261	117557660	314.86	186.08	0.76	8.73E-09	1.91E-05
chr2	121010721	121011100	314.86	191.83	0.71	4.62E-08	8.10E-05
chr21	34204041	34204420	314.86	196.63	0.68	1.72E-07	0.00023944
chr14	102197421	102197740	314.86	201.42	0.64	0.000000597	0.000629199
chr10	26727761	26728140	314.86	204.3	0.62	1.22E-06	0.001077131
chr17	47419321	47419640	314.86	205.26	0.62	1.54E-06	0.001288762
chr3	193696261	193696580	314.86	209.1	0.59	3.83E-06	0.002355675
chr13	45903701	45904020	314.86	213.89	0.56	1.13E-05	0.004312091
chr9	107681701	107681920	314.86	220.61	0.51	4.64E-05	0.00833435
chr8	126525081	126525300	314.86	221.57	0.51	0.000056279	0.008529282
chr19	40867161	40867360	314.86	223.49	0.49	0.000082153	0.009561487
chr11	112395701	112396240	313.81	157.3	1	5.56E-13	0.000000004
chr2	112789641	112790140	313.81	160.18	0.97	1.71E-12	1.09E-08
chr6	160521901	160522320	313.81	166.89	0.91	2.07E-11	1.01E-07
chr8	29067361	29067740	313.81	181.28	0.79	2.58E-09	6.83E-06
chr6	159538681	159539100	313.81	184.16	0.77	6.24E-09	1.45E-05
chr1	35811181	35811560	313.81	201.42	0.64	7.37E-07	0.000741831
chr10	64214901	64215220	313.81	211.98	0.57	8.94E-06	0.003811013
chr7	98976381	98976740	313.81	214.85	0.55	0.000016774	0.005403517
chr10	91056141	91056400	313.81	217.73	0.53	0.000030792	0.006865464
chr19	11684541	11685040	312.77	150.59	1.05	4.91E-14	4.53E-10
chr7	143081541	143082080	312.77	167.85	0.9	3.84E-11	1.76E-07
chr8	53372601	53373020	312.77	177.45	0.82	0.000000001	2.94E-06
chr9	33159041	33159440	312.77	187.04	0.74	1.87E-08	3.70E-05
chr2	197848701	197849060	312.77	192.79	0.7	0.000000095	0.000147147
chr12	56242861	56243060	312.77	220.61	0.5	6.59E-05	0.009497939
chr1	41740581	41740820	312.77	222.53	0.49	9.60E-05	0.010051893
chr10	5339401	5339980	311.73	161.14	0.95	4.36E-12	2.51E-08
chr8	102217781	102218300	311.73	162.1	0.94	6.24E-12	3.52E-08
chr19	51631081	51631560	311.73	165.94	0.91	2.54E-11	1.22E-07
chr21	40192701	40193200	311.73	167.85	0.89	5.04E-11	2.24E-07
chr1	226850461	226850900	311.73	180.32	0.79	3.14E-09	8.09E-06
chr2	8231101	8231520	311.73	181.28	0.78	4.23E-09	1.04E-05
chr7	75579481	75579860	311.73	188.96	0.72	4.09E-08	7.31E-05
chr6	144502721	144503080	311.73	203.34	0.62	1.79E-06	0.001377271
chr20	48619701	48620040	311.73	209.1	0.58	6.89E-06	0.003333521
chr3	4910601	4910920	311.73	210.06	0.57	8.55E-06	0.003676205
chr6	15870261	15870540	311.73	211.02	0.56	1.06E-05	0.004306465
chr15	25201321	25201540	311.73	216.77	0.52	3.62E-05	0.007237273
chr14	55546881	55547080	311.73	219.65	0.51	6.48E-05	0.009346116
chr9	85914341	85914860	310.69	112.22	1.47	0	0
chr10	30821361	30821980	310.69	140.04	1.15	8.88E-16	1.22E-11
chr16	84636721	84637100	310.69	195.67	0.67	3.20E-07	0.000393643
chr17	17336601	17336840	310.69	197.59	0.65	0.000000526	0.000576486
chr2	61693261	61693620	310.69	200.47	0.63	1.09E-06	0.000978247
chr2	234151361	234151660	310.69	203.34	0.61	2.20E-06	0.00162162
chr5	32147281	32147600	310.69	204.3	0.6	2.76E-06	0.001839685
chr5	60704501	60704780	310.69	210.06	0.56	1.04E-05	0.004239152
chr2	69029321	69029640	310.69	211.98	0.55	1.58E-05	0.005179251
chr2	97321261	97321700	309.64	167.85	0.88	8.66E-11	3.62E-07
chr3	126339361	126339940	309.64	188	0.72	4.95E-08	8.57E-05
chr3	179169581	179170020	309.64	188	0.72	4.95E-08	8.57E-05
chr1	36683801	36684140	309.64	194.71	0.67	3.09E-07	0.000383811
chr3	119878861	119879200	309.64	200.47	0.63	1.34E-06	0.001154257
chr3	149567741	149568040	309.64	203.34	0.61	2.69E-06	0.001824618
chr8	22831541	22831840	309.64	207.18	0.58	6.57E-06	0.003322588
chr1	247601561	247601820	309.64	208.14	0.57	8.17E-06	0.003611193
chr7	50220781	50221120	309.64	211.02	0.55	1.54E-05	0.005094721
chr12	57914621	57914900	309.64	213.89	0.53	2.86E-05	0.006865464
chr2	55652741	55653040	309.64	216.77	0.51	5.17E-05	0.00833435
chr5	90610121	90610360	309.64	216.77	0.51	5.17E-05	0.00833435
chr22	45980081	45980520	308.6	169.77	0.86	2.19E-10	7.96E-07
chr7	5735661	5736200	308.6	169.77	0.86	2.19E-10	7.96E-07
chr12	69741261	69741700	308.6	181.28	0.77	8.80E-09	1.93E-05
chr14	89864281	89864640	308.6	188	0.72	6.23E-08	0.000104077
chr7	123389461	123389800	308.6	188.96	0.71	8.15E-08	0.000129919
chr17	48712561	48712940	308.6	189.91	0.7	1.06E-07	0.000162398
chr17	9924601	9924960	308.6	195.67	0.66	0.000000493	0.000551182
chrX	10167361	10167600	308.6	207.18	0.57	7.98E-06	0.003544502
chr7	135347461	135347660	308.6	211.98	0.54	0.000022859	0.006119281
chr1	32414281	32414480	308.6	214.85	0.52	4.18E-05	0.008106743
chr7	36323421	36323680	308.6	215.81	0.52	5.08E-05	0.00833435
chr16	28234981	28235180	308.6	216.77	0.51	6.17E-05	0.009015257
chr3	14343141	14343340	308.6	218.69	0.5	9.02E-05	0.009561487
chr5	98265161	98265440	308.6	222.53	0.47	0.000187808	0.019305511
chr1	109727321	109727860	307.56	152.51	1.01	4.87E-13	3.63E-09
chr20	52195941	52196520	307.56	179.36	0.78	6.27E-09	1.45E-05
chr20	54987281	54987540	307.56	195.67	0.65	6.11E-07	0.000641753
chr11	59304841	59305140	307.56	205.26	0.58	6.26E-06	0.003185998
chr13	45916321	45916600	307.56	210.06	0.55	1.82E-05	0.005565179
chr8	67365541	67365740	307.56	217.73	0.5	8.88E-05	0.009561487
chr17	62227641	62228040	306.52	172.65	0.83	0.000000001	2.88E-06
chr10	82420581	82420900	306.52	196.63	0.64	9.64E-07	0.000899885
chr2	85956241	85956600	306.52	198.55	0.63	1.55E-06	0.001289217
chr2	47192761	47193060	306.52	199.51	0.62	1.96E-06	0.001490821
chr1	47044761	47044980	306.52	214.85	0.51	5.96E-05	0.008946607
chr1	17912881	17913080	306.52	216.77	0.5	8.74E-05	0.009561487
chr7	97761121	97761800	305.47	126.61	1.27	0	0
chr3	12437961	12438420	305.47	155.38	0.98	2.72E-12	1.65E-08
chr10	109376361	109376920	305.47	171.69	0.83	9.10E-10	2.74E-06
chr3	169951361	169951660	305.47	190.87	0.68	2.69E-07	0.000343849
chr1	2222041	2222420	305.47	197.59	0.63	1.51E-06	0.001268114
chr2	25524661	25524920	305.47	202.38	0.59	4.77E-06	0.002631541
chr14	68167321	68167580	305.47	205.26	0.57	9.24E-06	0.003894094
chr1	236320001	236320320	305.47	207.18	0.56	1.42E-05	0.004881008
chr1	111733641	111733840	305.47	213.89	0.51	5.86E-05	0.008844966
chr3	27607621	27608040	304.43	173.61	0.81	2.19E-09	5.91E-06
chr3	149225761	149226180	304.43	188	0.7	1.55E-07	0.000218834
chr4	90204281	90204780	304.43	188	0.7	1.55E-07	0.000218834
chr5	134566201	134566520	304.43	190.87	0.67	3.35E-07	0.000407077
chr6	74243841	74244140	304.43	203.34	0.58	7.26E-06	0.003350336
chr18	48332121	48332580	303.39	164.98	0.88	1.60E-10	6.08E-07
chr19	10456421	10456820	303.39	174.57	0.8	3.81E-09	9.50E-06
chr1	109911641	109912160	303.39	182.24	0.74	3.85E-08	6.94E-05
chr15	83636761	83637120	303.39	195.67	0.63	1.42E-06	0.001207333
chr1	24128021	24128400	303.39	196.63	0.63	0.000001803	0.001383641
chr12	26428281	26428560	303.39	198.55	0.61	2.87E-06	0.001894925
chr13	108921881	108922220	303.39	199.51	0.6	3.62E-06	0.002259399
chr5	180229181	180229420	303.39	205.26	0.56	1.36E-05	0.004692887
chr11	111990901	111991160	303.39	211.98	0.52	5.66E-05	0.008572229
chr1	117039101	117039300	303.39	213.89	0.5	8.32E-05	0.009561487
chr19	14915521	14916020	302.35	124.69	1.28	0	0
chr5	150588541	150589140	302.35	160.18	0.92	3.83E-11	1.76E-07
chr1	162204981	162205420	302.35	164.98	0.87	2.09E-10	7.65E-07
chr14	31459141	31459620	302.35	165.94	0.87	2.91E-10	1.02E-06
chr12	122933981	122934400	302.35	167.85	0.85	5.56E-10	1.80E-06
chr20	30284001	30284420	302.35	168.81	0.84	7.66E-10	2.36E-06
chr4	83189181	83189600	302.35	168.81	0.84	7.66E-10	2.36E-06
chr18	68157301	68157660	302.35	179.36	0.75	0.000000021	4.11E-05
chr9	19102901	19103180	302.35	198.55	0.61	3.52E-06	0.002211084
chr11	66688901	66689180	302.35	208.14	0.54	3.05E-05	0.006865464
chr6	37788061	37788400	302.35	213.89	0.5	9.90E-05	0.010313977
chr7	150806801	150807000	302.35	213.89	0.5	9.90E-05	0.010313977
chr14	23280061	23280320	302.35	214.85	0.49	0.000119485	0.012376973
chr10	93949341	93949760	301.3	163.06	0.89	1.40E-10	5.45E-07
chr2	64439301	64439680	301.3	171.69	0.81	2.53E-09	6.72E-06
chr6	161663761	161664220	301.3	178.4	0.76	2.01E-08	3.95E-05
chr16	27299181	27299600	301.3	180.32	0.74	3.54E-08	6.42E-05
chr2	219187221	219187580	301.3	201.42	0.58	8.41E-06	0.003676205
chr5	140090901	140091240	301.3	202.38	0.57	1.05E-05	0.004265709
chr20	42568041	42568280	301.3	203.34	0.57	1.30E-05	0.004522296
chr3	127456241	127456700	300.26	162.1	0.89	1.32E-10	5.18E-07
chr1	212659081	212659540	300.26	169.77	0.82	1.76E-09	0.000004871
chr10	95223021	95223420	300.26	171.69	0.81	3.25E-09	8.32E-06
chr5	173199201	173199600	300.26	171.69	0.81	3.25E-09	8.32E-06
chr17	43565021	43565400	300.26	188	0.68	3.76E-07	0.00044079
chr6	152632861	152633120	300.26	197.59	0.6	4.19E-06	0.002492067
chr10	105880721	105881020	300.26	204.3	0.56	1.94E-05	0.005565179
chr1	116520301	116520500	300.26	211.98	0.5	9.59E-05	0.010042664
chr3	196065281	196065980	299.22	127.57	1.23	1.11E-16	1.84E-12
chr5	32522681	32523260	299.22	143.87	1.06	1.59E-13	1.33E-09
chr4	74974681	74975440	299.22	146.75	1.03	5.21E-13	3.86E-09
chr1	246772241	246772660	299.22	150.59	0.99	2.42E-12	1.49E-08
chr2	239078561	239079040	299.22	154.43	0.95	1.06E-11	5.66E-08
chr22	35998821	35999420	299.22	170.73	0.81	3.09E-09	7.96E-06
chr19	17832681	17833080	299.22	172.65	0.79	5.66E-09	1.32E-05
chr17	46084721	46085040	299.22	189.91	0.66	7.72E-07	0.000770524
chr9	100874721	100875100	299.22	191.83	0.64	0.00000126	0.001106904
chr3	50282361	50282560	299.22	205.26	0.54	2.87E-05	0.006865464
chr11	130290801	130291120	299.22	207.18	0.53	0.000043139	0.008174368
chr2	63815941	63816160	299.22	209.1	0.52	6.41E-05	0.00925834
chr11	47263341	47263920	298.18	111.26	1.42	0	0
chr12	95520501	95520920	298.18	136.2	1.13	7.77E-15	8.97E-11
chr2	238596341	238596840	298.18	145.79	1.03	4.76E-13	3.55E-09
chr6	43885201	43885640	298.18	161.14	0.89	1.62E-10	6.13E-07
chr6	45266821	45267220	298.18	167.85	0.83	1.57E-09	4.40E-06
chr6	36258401	36258800	298.18	168.81	0.82	2.15E-09	5.82E-06
chr10	73611561	73611940	298.18	172.65	0.79	7.25E-09	1.64E-05
chr2	120186321	120186600	298.18	185.12	0.69	2.71E-07	0.000345453
chr1	32089781	32090160	298.18	186.08	0.68	3.51E-07	0.000422408
chr2	127934221	127934540	298.18	189.91	0.65	0.000000957	0.000899885
chr17	9923481	9923820	298.18	193.75	0.62	2.50E-06	0.001791679
chr17	8022261	8022520	298.18	194.71	0.61	3.16E-06	0.002044388
chr9	116127941	116128280	298.18	195.67	0.61	3.98E-06	0.002433467
chr17	41684501	41684700	298.18	204.3	0.55	2.82E-05	0.006865464
chr19	35933001	35933560	297.13	138.12	1.11	2.50E-14	2.54E-10
chr12	56731441	56731920	297.13	157.3	0.92	5.40E-11	2.39E-07
chr7	80352001	80352440	297.13	160.18	0.89	1.51E-10	5.80E-07
chr7	103024861	103025280	297.13	164.02	0.86	5.69E-10	1.84E-06
chr1	202858201	202858580	297.13	177.45	0.74	3.93E-08	7.05E-05
chr17	21191501	21191820	297.13	181.28	0.71	0.000000118	0.000177088
chr4	40655701	40656080	297.13	185.12	0.68	3.38E-07	0.000410039
chr11	9059941	9060260	297.13	188.96	0.65	9.27E-07	0.000889923
chr11	6222061	6222340	297.13	193.75	0.62	3.07E-06	0.001999715
chr15	50975941	50976260	297.13	198.55	0.58	9.51E-06	0.003996578
chr14	99541321	99541600	297.13	207.18	0.52	6.19E-05	0.009015257
chr4	25309841	25310500	296.09	128.53	1.2	4.44E-16	6.44E-12
chr17	18820561	18821000	296.09	145.79	1.02	8.69E-13	0.000000006
chr5	78998481	78998900	296.09	169.77	0.8	4.84E-09	1.16E-05
chr7	158532681	158533060	296.09	178.4	0.73	6.57E-08	0.000108452
chr2	121955401	121955780	296.09	179.36	0.72	8.64E-08	0.000135916
chr1	32421361	32421720	296.09	183.2	0.69	2.52E-07	0.000325368
chr5	64964461	64964820	296.09	183.2	0.69	2.52E-07	0.000325368
chr2	28619261	28619560	296.09	188.96	0.65	1.15E-06	0.001022553
chr8	26429661	26429880	296.09	200.47	0.56	1.78E-05	0.005565179
chr5	180618381	180618700	296.09	204.3	0.54	4.07E-05	0.007954414
chr10	70814001	70814200	296.09	208.14	0.51	8.97E-05	0.009561487
chr10	82243361	82244060	295.05	132.36	1.16	3.55E-15	4.29E-11
chr17	57846401	57846820	295.05	152.51	0.95	1.61E-11	8.19E-08
chr11	21647241	21647780	295.05	165.94	0.83	1.82E-09	5.01E-06
chr2	54795121	54795600	295.05	166.89	0.82	2.48E-09	6.63E-06
chr8	41693721	41694100	295.05	171.69	0.78	1.13E-08	2.40E-05
chr6	155739321	155739660	295.05	184.16	0.68	4.07E-07	0.00046964
chr12	58258921	58259260	295.05	192.79	0.61	3.66E-06	0.002275717
chr19	54459161	54459480	295.05	194.71	0.6	5.79E-06	0.003014003
chr4	13914701	13915040	295.05	200.47	0.56	2.15E-05	0.00578634
chr5	94417261	94417480	295.05	205.26	0.52	5.97E-05	0.008946607
chr9	117716341	117716600	295.05	208.14	0.5	0.000106909	0.011099506
chr10	2935321	2935780	294.01	141.96	1.05	3.29E-13	2.55E-09
chr1	176147361	176147860	294.01	156.34	0.91	8.76E-11	0.000000364
chr2	233470381	233470980	294.01	159.22	0.88	2.43E-10	8.72E-07
chr5	55455301	55455720	294.01	168.81	0.8	5.91E-09	0.000013784
chr16	2843921	2844340	294.01	176.49	0.74	6.03E-08	0.000101127
chr11	47382401	47382740	294.01	184.16	0.67	5.08E-07	0.000560672
chr3	128478161	128478520	294.01	187.04	0.65	1.08E-06	0.000969778
chr9	134130001	134130260	294.01	198.55	0.57	1.70E-05	0.005472419
chr1	150849441	150849640	294.01	199.51	0.56	2.10E-05	0.005695705
chr1	36836881	36837160	294.01	200.47	0.55	2.59E-05	0.006477227
chr8	142337541	142337760	294.01	200.47	0.55	2.59E-05	0.006477227
chr18	48335361	48335640	294.01	203.34	0.53	4.80E-05	0.00833435
chr2	32487041	32487300	294.01	205.26	0.52	7.14E-05	0.009561487
chr21	30707241	30707760	292.96	111.26	1.4	0	0
chr4	123505101	123505500	292.96	151.55	0.95	1.98E-11	9.79E-08
chr1	110263641	110264040	292.96	156.34	0.91	1.15E-10	4.63E-07
chr7	102715281	102715620	292.96	184.16	0.67	6.32E-07	0.000653117
chr18	46509701	46510060	292.96	194.71	0.59	8.62E-06	0.003699
chr21	45622721	45622980	292.96	196.63	0.58	1.34E-05	0.004637266
chr14	24582961	24583580	291.92	136.2	1.1	5.24E-14	4.80E-10
chr10	64378581	64379020	291.92	178.4	0.71	1.66E-07	0.000231813
chr8	25050981	25051320	291.92	185.12	0.66	0.000001009	0.000926011
chr13	30169001	30169380	291.92	186.08	0.65	1.29E-06	0.001129533
chr19	56131781	56132100	291.92	191.83	0.61	5.35E-06	0.002844594
chr6	93381321	93381640	291.92	191.83	0.61	5.35E-06	0.002844594
chr12	121122341	121122680	291.92	196.63	0.57	1.62E-05	0.005295592
chr11	75078181	75078460	291.92	203.34	0.52	6.89E-05	0.009561487
chr3	137844521	137845100	290.88	132.36	1.14	1.31E-14	1.43E-10
chr17	15817661	15818320	290.88	141	1.04	5.51E-13	0.000000004
chr8	134309821	134310220	290.88	153.47	0.92	7.09E-11	3.03E-07
chr9	97414261	97414660	290.88	155.38	0.9	1.42E-10	0.00000055
chr1	112050001	112050360	290.88	164.98	0.82	3.71E-09	9.28E-06
chr15	86193421	86193820	290.88	170.73	0.77	2.24E-08	4.35E-05
chr7	50504141	50504600	290.88	170.73	0.77	2.24E-08	4.35E-05
chr12	70266541	70266900	290.88	179.36	0.7	2.71E-07	0.000345793
chr2	75076381	75076740	290.88	187.04	0.64	2.03E-06	0.001534615
chrX	40398921	40399180	290.88	189.91	0.62	4.13E-06	0.002463519
chr11	48028481	48028760	290.88	199.51	0.54	0.000036896	0.007370533
chr10	99078081	99078300	290.88	200.47	0.54	0.000045268	0.008331065
chr6	43677001	43677200	290.88	203.34	0.52	0.000082343	0.009561487
chr2	38056141	38056740	289.84	152.51	0.93	6.60E-11	2.87E-07
chr10	65234161	65234580	289.84	159.22	0.86	7.11E-10	2.22E-06
chr20	9504361	9504640	289.84	192.79	0.59	9.99E-06	0.004144257
chr16	55514341	55514600	289.84	194.71	0.57	1.55E-05	0.005115943
chr1	45299601	45299880	289.84	196.63	0.56	2.38E-05	0.006262152
chr20	5005761	5006060	289.84	199.51	0.54	4.44E-05	0.008201756
chr8	28279401	28279600	289.84	200.47	0.53	5.44E-05	0.00833435
chr1	10964941	10965580	288.79	107.43	1.43	0	0
chr11	1804141	1804620	288.79	109.34	1.4	0	0
chr1	41111861	41112400	288.79	138.12	1.06	3.05E-13	2.39E-09
chr20	52520141	52520600	288.79	166.89	0.79	1.13E-08	2.40E-05
chr6	14728081	14728340	288.79	171.69	0.75	4.84E-08	8.44E-05
chr8	41542981	41543320	288.79	175.53	0.72	1.47E-07	0.000209265
chr18	7273741	7274080	288.79	177.45	0.7	2.51E-07	0.0003252
chr6	135375921	135376360	288.79	177.45	0.7	2.51E-07	0.0003252
chr10	71093561	71094000	288.79	181.28	0.67	7.10E-07	0.000717294
chr13	31309461	31309800	288.79	183.2	0.66	1.17E-06	0.001042884
chrX	153529241	153529480	288.79	197.59	0.55	3.54E-05	0.007099332
chr2	237880201	237880500	288.79	198.55	0.54	4.35E-05	0.008174368
chr5	42840561	42840780	288.79	397.09	-0.46	3.54E-05	0.007101465
chr19	859161	859600	287.75	150.59	0.93	5.71E-11	2.51E-07
chr19	50470461	50470860	287.75	162.1	0.83	3.14E-09	8.08E-06
chr6	33099661	33100140	287.75	164.98	0.8	7.92E-09	1.76E-05
chr12	719521	719820	287.75	187.04	0.62	3.80E-06	0.002340288
chr3	131221661	131221920	287.75	187.04	0.62	3.80E-06	0.002340288
chr8	56903621	56903980	287.75	187.04	0.62	3.80E-06	0.002340288
chr17	38515121	38515420	287.75	193.75	0.57	1.84E-05	0.005565179
chr4	56313401	56313600	287.75	194.71	0.56	2.28E-05	0.006098422
chr21	46302721	46302920	287.75	195.67	0.56	2.81E-05	0.006865464
chr20	38615321	38615520	287.75	200.47	0.52	7.81E-05	0.009561487
chr10	82245421	82245840	286.71	137.16	1.06	3.76E-13	2.88E-09
chr16	68166941	68167320	286.71	164.02	0.81	7.51E-09	1.68E-05
chr11	110843441	110843840	286.71	169.77	0.76	4.42E-08	7.80E-05
chr5	55818801	55819180	286.71	171.69	0.74	7.79E-08	0.000125238
chr15	93570721	93571080	286.71	188.96	0.6	7.39E-06	0.003350336
chr6	144477341	144477640	286.71	189.91	0.59	9.27E-06	0.00390621
chr16	71919241	71919440	286.71	199.51	0.52	7.67E-05	0.009561487
chr12	98898081	98898280	286.71	200.47	0.52	9.33E-05	0.009812262
chr8	134143001	134143440	285.66	149.63	0.93	7.02E-11	3.01E-07
chr3	156845821	156846420	285.66	150.59	0.92	9.99E-11	0.000000408
chr2	230309561	230310040	285.66	158.26	0.85	1.48E-09	4.19E-06
chr1	229329461	229329840	285.66	174.57	0.71	2.24E-07	0.000296408
chr20	19983241	19983620	285.66	174.57	0.71	2.24E-07	0.000296408
chr1	226239021	226239380	285.66	180.32	0.66	1.06E-06	0.000958979
chr15	89786621	89786940	285.66	185.12	0.63	3.59E-06	0.002247701
chr14	91595881	91596180	285.66	188.96	0.6	9.03E-06	0.003826494
chr6	11350421	11350760	285.66	188.96	0.6	9.03E-06	0.003826494
chr3	14419381	14419700	285.66	193.75	0.56	2.70E-05	0.006710055
chr2	144019561	144019860	285.66	194.71	0.55	3.33E-05	0.006865464
chr1	244998381	244998580	285.66	197.59	0.53	6.16E-05	0.009015257
chr20	47771381	47771660	285.66	199.51	0.52	9.17E-05	0.009653251
chr20	34356941	34357400	284.62	138.12	1.04	1.04E-12	0.000000007
chr6	158997761	158998260	284.62	141.96	1	4.93E-12	2.81E-08
chr12	69433521	69433980	284.62	148.67	0.94	6.52E-11	2.84E-07
chr13	101145521	101145960	284.62	155.38	0.87	7.22E-10	0.000002246
chr15	85549021	85549320	284.62	180.32	0.66	1.32E-06	0.00114275
chr19	2091901	2092200	284.62	190.87	0.58	1.71E-05	0.005483351
chr3	127448481	127448680	284.62	198.55	0.52	9.01E-05	0.009561487
chr2	26220621	26221120	283.58	109.34	1.37	0	0
chr1	235994281	235994740	283.58	154.43	0.88	6.78E-10	2.13E-06
chr3	31713481	31714020	283.58	157.3	0.85	1.81E-09	5.00E-06
chr3	160699041	160699460	283.58	159.22	0.83	3.43E-09	0.000008645
chr9	19161661	19162100	283.58	169.77	0.74	9.04E-08	0.000141314
chr4	185305021	185305300	283.58	183.2	0.63	3.38E-06	0.002150741
chr7	96656941	96657280	283.58	187.04	0.6	8.58E-06	0.00368191
chr17	66374241	66374600	283.58	188.96	0.59	1.34E-05	0.004652463
chr8	125667481	125667680	283.58	190.87	0.57	2.08E-05	0.005644071
chr1	40805021	40805220	283.58	196.63	0.53	7.25E-05	0.009561487
chr6	11324061	11324260	283.58	196.63	0.53	7.25E-05	0.009561487
chr11	95831861	95832180	283.58	202.38	0.49	0.000230287	0.023594301
chr19	2566501	2566920	282.54	154.43	0.87	8.86E-10	0.000002675
chr10	3372841	3373260	282.54	158.26	0.84	3.24E-09	8.29E-06
chr11	6033261	6033640	282.54	163.06	0.79	1.51E-08	3.10E-05
chr9	73034161	73034540	282.54	166.89	0.76	0.000000049	8.52E-05
chr1	165823381	165823740	282.54	171.69	0.72	1.98E-07	0.000269656
chr20	49119641	49120020	282.54	171.69	0.72	1.98E-07	0.000269656
chr12	50424181	50424700	282.54	175.53	0.69	5.74E-07	0.000620169
chr13	51494221	51494540	282.54	176.49	0.68	7.43E-07	0.000745152
chr22	30663141	30663500	282.54	180.32	0.65	2.02E-06	0.001528308
chr1	27951701	27951980	282.54	186.08	0.6	0.000008355	0.003676205
chr5	180671461	180671660	282.54	195.67	0.53	7.12E-05	0.009561487
chr2	153025681	153025920	282.54	198.55	0.51	0.000128529	0.013295523
chr14	21262901	21263320	281.49	155.38	0.86	1.60E-09	4.49E-06
chr1	936221	936600	281.49	165.94	0.76	4.68E-08	8.19E-05
chr6	158185601	158186080	281.49	167.85	0.75	8.28E-08	0.000131415
chr19	17592301	17592560	281.49	175.53	0.68	7.17E-07	0.000723441
chr2	70270661	70271000	281.49	179.36	0.65	1.96E-06	0.001488422
chr2	99080681	99081000	281.49	180.32	0.64	2.50E-06	0.001794051
chr15	58663901	58664120	281.49	189.91	0.57	2.47E-05	0.006413507
chr19	47359861	47360160	281.49	189.91	0.57	2.47E-05	0.006413507
chr16	23508621	23508940	281.49	192.79	0.55	0.000046414	0.00833435
chr1	154980261	154980580	281.49	199.51	0.5	0.000185253	0.019045001
chr2	219226681	219227100	280.45	135.24	1.05	1.06E-12	7.11E-09
chr21	44931081	44931520	280.45	153.47	0.87	1.09E-09	3.23E-06
chr22	46034821	46035200	280.45	158.26	0.83	5.42E-09	1.27E-05
chr17	42416181	42416560	280.45	164.98	0.77	4.46E-08	7.87E-05
chr7	38713301	38713660	280.45	171.69	0.71	3.14E-07	0.000387753
chr2	101807601	101807960	280.45	181.28	0.63	3.93E-06	0.002408927
chr17	79124381	79124640	280.45	186.08	0.59	1.25E-05	0.0043699
chr17	56612161	56612400	280.45	187.04	0.58	1.56E-05	0.005136298
chr7	30499181	30499520	280.45	189.91	0.56	2.99E-05	0.006865464
chr10	17258581	17258860	280.45	190.87	0.56	3.69E-05	0.007370533
chr5	150143081	150143280	280.45	193.75	0.53	6.85E-05	0.009561487
chr9	74909441	74909640	280.45	194.71	0.53	8.38E-05	0.009561487
chr2	185427221	185427460	280.45	195.67	0.52	0.000102129	0.010609179
chr6	84577201	84577680	279.41	154.43	0.86	0.000000002	5.38E-06
chr3	123982161	123982540	279.41	159.22	0.81	9.54E-09	2.07E-05
chr1	235114501	235114960	279.41	167.85	0.74	1.33E-07	0.000194766
chr9	134478641	134479020	279.41	167.85	0.74	1.33E-07	0.000194766
chrX	48482641	48482940	279.41	171.69	0.7	3.94E-07	0.000456506
chr20	35927001	35927320	279.41	184.16	0.6	9.69E-06	0.004033116
chr7	132614921	132615180	279.41	188	0.57	2.36E-05	0.006251307
chr11	44976741	44977060	279.41	189.91	0.56	3.61E-05	0.007221811
chr3	45687481	45687760	279.41	191.83	0.54	5.48E-05	0.00833435
chr9	132106461	132106720	279.41	195.67	0.51	0.000122083	0.012640616
chr17	32555761	32556460	278.37	60.43	2.2	0	0
chr5	32029461	32029960	278.37	127.57	1.13	7.17E-14	6.42E-10
chr14	99502301	99502740	278.37	146.75	0.92	1.73E-10	6.51E-07
chr7	37729821	37730180	278.37	168.81	0.72	2.21E-07	0.000293544
chr15	31657961	31658220	278.37	176.49	0.66	1.78E-06	0.001371073
chr19	839241	839460	278.37	182.24	0.61	0.000007503	0.003369831
chr2	119698141	119698520	278.37	186.08	0.58	1.85E-05	0.005565179
chr11	102980221	102980440	278.37	187.04	0.57	2.30E-05	0.006152269
chr18	46269521	46269760	278.37	192.79	0.53	8.07E-05	0.009561487
chr1	55321981	55322440	277.32	115.1	1.27	2.22E-16	3.40E-12
chr19	45422961	45423520	277.32	122.77	1.18	1.11E-14	1.24E-10
chr1	207008181	207008640	277.32	138.12	1.01	8.51E-12	4.66E-08
chr9	124369581	124370040	277.32	149.63	0.89	6.41E-10	2.04E-06
chr9	115393481	115393880	277.32	153.47	0.85	2.41E-09	6.46E-06
chr15	65165081	65165640	277.32	156.34	0.83	6.27E-09	1.45E-05
chr6	27723441	27723780	277.32	168.81	0.72	2.79E-07	0.000353396
chr2	113990441	113990780	277.32	176.49	0.65	2.21E-06	0.001626202
chr10	73655381	73655700	277.32	181.28	0.61	7.30E-06	0.003350336
chr11	74303961	74304220	277.32	184.16	0.59	1.45E-05	0.004900284
chr1	167684041	167684240	277.32	185.12	0.58	1.81E-05	0.005565179
chr2	241900061	241900360	277.32	185.12	0.58	1.81E-05	0.005565179
chr4	77896121	77896320	277.32	187.04	0.57	0.000027917	0.0068434
chr12	125219041	125219640	276.28	137.16	1.01	7.81E-12	4.32E-08
chr10	80740561	80741000	276.28	142.92	0.95	7.33E-11	3.12E-07
chr21	32985761	32986160	276.28	154.43	0.84	4.32E-09	1.05E-05
chr8	142131321	142131700	276.28	161.14	0.78	3.69E-08	6.66E-05
chr17	66505181	66505560	276.28	163.06	0.76	0.000000066	0.000108944
chr20	47517041	47517400	276.28	174.57	0.66	1.67E-06	0.001320849
chr3	59320301	59320640	276.28	174.57	0.66	1.67E-06	0.001320849
chr21	30462501	30462820	276.28	181.28	0.61	8.95E-06	0.003811013
chr1	95186861	95187080	276.28	185.12	0.58	2.20E-05	0.005905872
chr17	62487421	62487660	276.28	186.08	0.57	2.73E-05	0.006772999
chr7	76786821	76787140	276.28	186.08	0.57	2.73E-05	0.006772999
chr17	73031301	73031520	276.28	190.87	0.53	7.77E-05	0.009561487
chr15	90613961	90614260	276.28	191.83	0.53	9.50E-05	0.00996981
chr14	105875701	105876000	276.28	193.75	0.51	0.000140839	0.014534329
chr8	75059181	75059580	275.24	143.87	0.94	1.39E-10	5.42E-07
chr1	27994101	27994540	275.24	148.67	0.89	7.88E-10	2.42E-06
chr7	5719801	5720200	275.24	150.59	0.87	1.54E-09	4.32E-06
chr12	90162921	90163480	275.24	152.51	0.85	0.000000003	7.69E-06
chr11	85760521	85760920	275.24	153.47	0.84	4.07E-09	1.00E-05
chr10	120630061	120630560	275.24	154.43	0.83	5.60E-09	1.31E-05
chr3	49974621	49975000	275.24	165.94	0.73	1.95E-07	0.000266668
chr18	10044701	10045060	275.24	168.81	0.71	4.41E-07	0.000501421
chr14	62020481	62020800	275.24	174.57	0.66	2.07E-06	0.0015548
chr2	85645701	85645960	275.24	176.49	0.64	3.38E-06	0.002148721
chr8	64112641	64112840	275.24	181.28	0.6	1.10E-05	0.004312091
chr11	59318741	59318960	275.24	187.04	0.56	4.09E-05	0.007984702
chr2	220119741	220119940	275.24	187.04	0.56	4.09E-05	0.007984702
chr16	12910781	12911000	275.24	194.71	0.5	0.000203453	0.020892424
chr3	187459261	187459740	274.2	116.06	1.24	1.22E-15	1.64E-11
chr15	28392721	28393300	274.2	126.61	1.11	1.68E-13	1.40E-09
chr11	67141761	67142200	274.2	134.28	1.03	4.43E-12	2.55E-08
chr20	61309741	61310200	274.2	138.12	0.99	2.06E-11	1.01E-07
chr11	117060141	117060780	274.2	140.04	0.97	4.35E-11	1.97E-07
chr8	126507481	126507860	274.2	144.83	0.92	2.62E-10	9.28E-07
chr7	27379701	27380080	274.2	157.3	0.8	1.83E-08	3.65E-05
chr5	93126221	93126620	274.2	163.06	0.75	1.07E-07	0.000162836
chr20	36927121	36927540	274.2	164.02	0.74	1.42E-07	0.000202931
chr16	81800601	81800900	274.2	178.4	0.62	6.71E-06	0.003333521
chr19	19702101	19702420	274.2	184.16	0.57	2.61E-05	0.006500425
chr7	20123461	20123740	274.2	185.12	0.57	3.23E-05	0.006865464
chr11	10329041	10329260	274.2	187.04	0.55	4.94E-05	0.00833435
chr1	31575301	31575500	274.2	189.91	0.53	9.15E-05	0.009636197
chr13	103244861	103245080	274.2	191.83	0.52	0.000136029	0.014046669
chr13	21258641	21259220	273.15	100.71	1.44	0	0
chr20	61469101	61469720	273.15	117.02	1.22	2.66E-15	3.35E-11
chr11	19748761	19749220	273.15	139.08	0.97	4.02E-11	1.84E-07
chr17	1991041	1991420	273.15	152.51	0.84	0.000000005	1.19E-05
chr13	114829221	114829800	273.15	156.34	0.8	1.74E-08	3.49E-05
chr16	21370001	21370480	273.15	160.18	0.77	5.73E-08	9.69E-05
chr5	122209261	122209640	273.15	164.98	0.73	2.36E-07	0.000310454
chr3	188406801	188407180	273.15	168.81	0.69	6.94E-07	0.000704869
chr1	161476481	161476740	273.15	174.57	0.65	3.17E-06	0.002051624
chr12	63240021	63240340	273.15	174.57	0.65	3.17E-06	0.002051624
chr3	10285661	10285960	273.15	179.36	0.61	1.04E-05	0.004240141
chr6	42574821	42575120	273.15	179.36	0.61	1.04E-05	0.004240141
chr10	135072741	135073080	273.15	180.32	0.6	1.30E-05	0.004548103
chr6	29885521	29886060	272.11	95.92	1.5	0	0
chr16	4066641	4067040	272.11	140.04	0.96	7.74E-11	3.27E-07
chr3	183272701	183273100	272.11	146.75	0.89	9.06E-10	2.73E-06
chr22	45067561	45068060	272.11	150.59	0.85	3.41E-09	0.000008604
chr18	711581	711960	272.11	160.18	0.76	7.31E-08	0.000118634
chr5	171577381	171577760	272.11	168.81	0.69	8.68E-07	0.000839754
chr20	20240101	20240460	272.11	172.65	0.66	2.40E-06	0.001735336
chr9	222021	222260	272.11	174.57	0.64	3.93E-06	0.002407292
chr10	116697681	116698020	272.11	180.32	0.59	1.59E-05	0.0052256
chr17	49190361	49190560	272.11	182.24	0.58	2.49E-05	0.006413507
chr2	127405261	127405720	271.07	133.32	1.02	7.40E-12	4.11E-08
chr7	150416481	150416900	271.07	142.92	0.92	3.01E-10	1.05E-06
chr7	135207241	135207620	271.07	153.47	0.82	1.15E-08	2.43E-05
chr17	54996521	54996900	271.07	160.18	0.76	9.31E-08	0.000144866
chr5	67521041	67521360	271.07	164.02	0.72	2.86E-07	0.000360679
chr12	10366241	10366480	271.07	167.85	0.69	8.37E-07	0.000813211
chr19	50115241	50115600	271.07	167.85	0.69	8.37E-07	0.000813211
chr10	73358501	73358840	271.07	168.81	0.68	1.09E-06	0.00097679
chr13	30671981	30672360	271.07	168.81	0.68	1.09E-06	0.00097679
chr1	153763581	153763800	271.07	178.4	0.6	1.24E-05	0.004346999
chr1	59833381	59833720	271.07	179.36	0.6	0.000015538	0.005126511
chr14	68284721	68285000	271.07	182.24	0.57	3.02E-05	0.006865464
chr16	85171201	85171440	271.07	183.2	0.57	3.75E-05	0.007469378
chr3	42074341	42074560	271.07	183.2	0.57	3.75E-05	0.007469378
chr17	8041961	8042240	271.07	185.12	0.55	5.72E-05	0.008663284
chr6	88462301	88462500	271.07	187.04	0.54	0.000086345	0.009561487
chr1	59602241	59602700	270.03	120.85	1.16	4.52E-14	4.22E-10
chr20	5062321	5062840	270.03	132.36	1.03	6.76E-12	3.78E-08
chr12	25102001	25102380	270.03	158.26	0.77	6.65E-08	0.000109442
chr6	113975621	113975900	270.03	171.69	0.65	2.89E-06	0.001897073
chr2	55338901	55339140	270.03	176.49	0.61	9.57E-06	0.004016716
chr11	65190061	65190340	270.03	177.45	0.61	1.21E-05	0.004312091
chr17	54701741	54701960	270.03	178.4	0.6	1.51E-05	0.005003567
chr13	27768501	27768840	270.03	179.36	0.59	1.90E-05	0.005565179
chr17	66310481	66310720	270.03	181.28	0.57	2.95E-05	0.006865464
chr3	58340041	58340300	270.03	186.08	0.54	0.000084674	0.009561487
chr6	44004601	44004800	270.03	186.08	0.54	0.000084674	0.009561487
chr16	15107881	15108160	270.03	188.96	0.52	0.000154255	0.015894501
chr16	17499301	17499640	270.03	188.96	0.52	0.000154255	0.015894501
chr21	40055221	40055620	268.98	141.96	0.92	3.70E-10	1.27E-06
chr1	228272161	228272580	268.98	155.38	0.79	0.000000035	6.37E-05
chr5	139993201	139993560	268.98	162.1	0.73	2.63E-07	0.000338369
chr15	93475881	93476240	268.98	164.98	0.71	5.95E-07	0.000627825
chr6	157138281	157138500	268.98	179.36	0.58	2.31E-05	0.00617513
chr3	12281521	12281800	268.98	184.16	0.55	6.76E-05	0.009561487
chr15	26327141	26327380	268.98	185.12	0.54	8.30E-05	0.009561487
chr3	124580321	124580540	268.98	185.12	0.54	8.30E-05	0.009561487
chr12	7665161	7665540	267.94	144.83	0.89	1.37E-09	3.93E-06
chr19	16259941	16260320	267.94	144.83	0.89	1.37E-09	3.93E-06
chr2	203713501	203713900	267.94	146.75	0.87	2.66E-09	7.02E-06
chr20	34770201	34770580	267.94	155.38	0.79	4.49E-08	7.90E-05
chr10	30845241	30845620	267.94	160.18	0.74	1.91E-07	0.000262366
chr3	188103061	188103440	267.94	164.02	0.71	5.73E-07	0.000619097
chr2	216561841	216562180	267.94	171.69	0.64	4.42E-06	0.002515449
chr2	46123481	46123680	267.94	173.61	0.63	7.15E-06	0.003333521
chr6	150463541	150463800	267.94	181.28	0.56	4.34E-05	0.008174368
chr12	125299741	125299940	267.94	182.24	0.56	0.000053659	0.00833435
chr19	840781	840980	267.94	184.16	0.54	8.14E-05	0.009561487
chr2	219671281	219671480	267.94	185.12	0.53	9.98E-05	0.01037845
chr2	137007681	137008200	266.9	127.57	1.07	2.30E-12	1.43E-08
chr17	8826901	8827440	266.9	135.24	0.98	5.19E-11	2.31E-07
chr5	79560181	79560620	266.9	141.96	0.91	6.45E-10	2.04E-06
chr14	103665021	103665500	266.9	148.67	0.84	6.65E-09	1.53E-05
chr11	47409461	47409940	266.9	150.59	0.83	1.25E-08	2.62E-05
chr22	46940381	46940720	266.9	162.1	0.72	4.20E-07	0.00048064
chr17	74199541	74199840	266.9	166.89	0.68	1.58E-06	0.001293618
chr3	10247101	10247380	266.9	166.89	0.68	1.58E-06	0.001293618
chr11	67268621	67268940	266.9	167.85	0.67	2.03E-06	0.001533587
chr12	56551781	56552120	266.9	167.85	0.67	2.03E-06	0.001533587
chr1	234987221	234987480	266.9	169.77	0.65	0.000003353	0.00214225
chr9	27572821	27573080	266.9	170.73	0.64	4.29E-06	0.002492533
chr14	70183181	70183520	266.9	172.65	0.63	0.000006943	0.003333521
chr9	132106121	132106340	266.9	172.65	0.63	0.000006943	0.003333521
chr7	132314481	132314840	266.9	176.49	0.6	1.76E-05	0.005565179
chr17	70609581	70609860	266.9	178.4	0.58	2.75E-05	0.006772999
chrX	46644021	46644220	266.9	178.4	0.58	2.75E-05	0.006772999
chr2	43031581	43031820	266.9	182.24	0.55	6.48E-05	0.009343596
chr12	48610681	48610920	266.9	183.2	0.54	7.98E-05	0.009561487
chr4	114730521	114730780	266.9	184.16	0.54	9.79E-05	0.010202045
chr12	96448941	96449200	266.9	186.08	0.52	0.000146245	0.015082871
chr8	121873601	121874020	265.86	123.73	1.1	6.00E-13	4.30E-09
chr1	56977161	56977620	265.86	132.36	1.01	2.24E-11	1.09E-07
chr2	16897381	16897840	265.86	135.24	0.98	6.95E-11	2.98E-07
chr4	84205701	84206160	265.86	139.08	0.93	2.97E-10	1.04E-06
chr17	29895581	29896000	265.86	140.04	0.92	4.24E-10	1.42E-06
chr5	95179341	95179860	265.86	148.67	0.84	8.63E-09	1.90E-05
chr1	209820301	209820680	265.86	149.63	0.83	1.18E-08	2.50E-05
chr2	27887821	27888200	265.86	152.51	0.8	0.00000003	5.58E-05
chr16	3207241	3207600	265.86	156.34	0.77	9.84E-08	0.000151539
chr20	24769921	24770260	265.86	161.14	0.72	4.03E-07	0.000465514
chr9	130331701	130332060	265.86	164.02	0.7	9.02E-07	0.000869091
chr18	3626301	3626620	265.86	164.98	0.69	1.17E-06	0.001043477
chr14	31090821	31091180	265.86	169.77	0.65	0.000004154	0.002472905
chr1	183552601	183552960	265.86	171.69	0.63	6.74E-06	0.003333521
chr3	52717721	52718040	265.86	173.61	0.61	1.08E-05	0.004312091
chrX	152988121	152988360	265.86	178.4	0.58	3.34E-05	0.006882547
chr4	174101421	174101700	265.86	182.24	0.54	7.82E-05	0.009561487
chr4	130014761	130015060	265.86	183.2	0.54	9.60E-05	0.010053959
chr2	11017681	11018300	264.81	115.1	1.2	1.58E-14	1.68E-10
chr8	56860721	56861140	264.81	147.71	0.84	8.14E-09	1.80E-05
chr3	154719341	154719720	264.81	156.34	0.76	1.25E-07	0.000186027
chr12	10292261	10292600	264.81	158.26	0.74	2.22E-07	0.000294139
chr3	128444801	128445160	264.81	165.94	0.67	1.90E-06	0.00144674
chr16	11422481	11422780	264.81	176.49	0.59	2.62E-05	0.006525217
chr4	38235581	38235780	264.81	182.24	0.54	0.000094121	0.009884416
chr19	31368701	31369420	263.77	123.73	1.09	1.13E-12	7.45E-09
chr6	147235661	147236100	263.77	127.57	1.05	5.78E-12	3.26E-08
chr2	135497141	135497620	263.77	132.36	0.99	4.05E-11	1.85E-07
chr9	112831881	112832300	263.77	141.96	0.89	1.47E-09	4.18E-06
chr4	2801061	2801560	263.77	145.79	0.86	5.56E-09	1.30E-05
chr17	5135881	5136260	263.77	154.43	0.77	8.94E-08	0.000139988
chr19	11456941	11457320	263.77	159.22	0.73	3.71E-07	0.000435142
chr16	1772121	1772440	263.77	162.1	0.7	0.000000836	0.000812957
chr7	151503341	151503660	263.77	164.98	0.68	0.000001831	0.001402651
chr7	74498201	74498520	263.77	170.73	0.63	8.07E-06	0.003578411
chr7	98845981	98846240	263.77	170.73	0.63	8.07E-06	0.003578411
chr17	16284121	16284340	263.77	174.57	0.6	0.000020387	0.00556758
chr7	130695221	130695420	263.77	176.49	0.58	3.18E-05	0.006865464
chr16	50287061	50287280	263.77	177.45	0.57	3.96E-05	0.007770387
chr9	127537321	127537520	263.77	181.28	0.54	9.23E-05	0.009709483
chr12	6339801	6340080	263.77	183.2	0.53	0.000138434	0.014291526
chr15	90366761	90367240	262.73	136.2	0.95	2.38E-10	8.54E-07
chrX	118902341	118902800	262.73	144.83	0.86	5.23E-09	1.24E-05
chr3	112537181	112537580	262.73	151.55	0.79	0.000000047	8.22E-05
chrX	41301581	41301920	262.73	152.51	0.78	6.34E-08	0.000105413
chr4	85604521	85604880	262.73	153.47	0.78	8.52E-08	0.000134641
chr1	228973981	228974340	262.73	157.3	0.74	2.69E-07	0.000343694
chr1	108661121	108661500	262.73	160.18	0.71	6.15E-07	0.00064498
chr1	206753341	206753560	262.73	160.18	0.71	6.15E-07	0.00064498
chr14	23426301	23426720	262.73	164.02	0.68	1.77E-06	0.001364635
chr2	127824641	127824960	262.73	164.98	0.67	2.28E-06	0.00167307
chr8	120751081	120751420	262.73	164.98	0.67	2.28E-06	0.00167307
chr1	202896121	202896480	262.73	167.85	0.65	4.83E-06	0.002657537
chr22	44999821	45000140	262.73	169.77	0.63	7.83E-06	0.003482173
chr14	103031681	103031960	262.73	170.73	0.62	9.93E-06	0.004121494
chr14	35869541	35869860	262.73	173.61	0.6	1.99E-05	0.005565179
chr1	203570901	203571220	262.73	177.45	0.57	4.81E-05	0.00833435
chr8	126625461	126625660	262.73	178.4	0.56	5.95E-05	0.008946607
chr20	3415141	3415340	262.73	180.32	0.54	9.04E-05	0.009561487
chr16	23515901	23516500	261.69	118.94	1.14	2.54E-13	0.000000002
chr12	29023641	29024080	261.69	121.81	1.1	9.17E-13	6.25E-09
chrX	38922201	38922680	261.69	125.65	1.06	4.78E-12	2.74E-08
chr16	11712961	11713480	261.69	126.61	1.05	7.14E-12	3.99E-08
chr16	87901901	87902340	261.69	135.24	0.95	2.20E-10	7.99E-07
chr11	74885661	74886100	261.69	146.75	0.83	1.29E-08	2.69E-05
chr15	67135241	67135620	261.69	149.63	0.81	3.29E-08	6.04E-05
chr13	33781741	33782100	261.69	159.22	0.72	5.90E-07	0.000624713
chr3	56191661	56192000	261.69	163.06	0.68	0.000001705	0.001334797
chr17	53847081	53847360	261.69	164.98	0.67	2.84E-06	0.001888781
chr20	4942341	4942720	261.69	166.89	0.65	4.68E-06	0.002585764
chr14	92942181	92942500	261.69	174.57	0.58	3.03E-05	0.006865464
chr19	7146141	7146400	261.69	174.57	0.58	3.03E-05	0.006865464
chr19	45373041	45373360	261.69	176.49	0.57	4.70E-05	0.00833435
chr16	9022201	9022400	261.69	361.61	-0.47	6.27E-05	0.009111875
chr3	119118981	119119480	260.64	102.63	1.34	1.11E-16	1.84E-12
chr12	88826841	88827240	260.64	138.12	0.92	8.48E-10	2.58E-06
chr7	2797861	2798240	260.64	139.08	0.91	1.20E-09	3.50E-06
chr10	85899001	85899380	260.64	155.38	0.75	2.46E-07	0.000320709
chr16	23866401	23866780	260.64	156.34	0.74	3.26E-07	0.00039974
chr16	66550681	66551040	260.64	157.3	0.73	4.31E-07	0.000491333
chr6	24667401	24667780	260.64	159.22	0.71	7.43E-07	0.000745826
chr19	2091201	2091420	260.64	168.81	0.63	9.37E-06	0.003944256
chr1	110429541	110429760	260.64	170.73	0.61	1.50E-05	0.004956978
chr9	36140601	36140800	260.64	173.61	0.59	2.96E-05	0.006865464
chr5	136917901	136918220	260.64	175.53	0.57	4.59E-05	0.00833435
chr5	172879101	172879300	260.64	375.99	-0.53	4.84E-06	0.002663415
chr10	43862261	43862720	259.6	127.57	1.03	1.95E-11	9.65E-08
chr1	59385541	59385920	259.6	144.83	0.84	1.15E-08	2.44E-05
chr19	40866461	40866960	259.6	145.79	0.83	1.58E-08	3.22E-05
chr11	61662561	61662920	259.6	149.63	0.79	5.44E-08	9.25E-05
chr15	81476561	81476880	259.6	160.18	0.7	1.22E-06	0.001075238
chr18	55333881	55334240	259.6	160.18	0.7	1.22E-06	0.001075238
chr2	97203021	97203280	259.6	167.85	0.63	9.10E-06	0.00383638
chr19	34310821	34311060	259.6	168.81	0.62	1.15E-05	0.004312091
chr17	38404341	38404540	259.6	175.53	0.56	0.000055682	0.00844348
chr1	53172801	53173000	259.6	177.45	0.55	8.50E-05	0.009561487
chr8	29492541	29492780	259.6	179.36	0.53	0.000128338	0.013276108
chr7	130597981	130598620	258.56	108.39	1.25	4.44E-15	5.30E-11
chr1	9293421	9293880	258.56	136.2	0.92	7.35E-10	2.28E-06
chr11	125496041	125496400	258.56	156.34	0.73	5.22E-07	0.000572321
chr10	124226381	124226760	258.56	157.3	0.72	6.86E-07	0.000700622
chr22	44567341	44567700	258.56	157.3	0.72	6.86E-07	0.000700622
chr17	7920261	7920540	258.56	161.14	0.68	1.98E-06	0.001502308
chr19	52241681	52242000	258.56	164.98	0.65	5.44E-06	0.00288876
chr22	45028801	45029160	258.56	167.85	0.62	1.12E-05	0.004312091
chr1	206689641	206689980	258.56	169.77	0.61	1.79E-05	0.005565179
chr10	30712461	30712720	258.56	176.49	0.55	8.33E-05	0.009561487
chr9	101803341	101803920	257.52	123.73	1.06	7.30E-12	4.07E-08
chr1	232840401	232840880	257.52	133.32	0.95	3.34E-10	1.16E-06
chr11	2847221	2847600	257.52	134.28	0.94	4.79E-10	1.58E-06
chr12	110755021	110755520	257.52	137.16	0.91	1.38E-09	3.96E-06
chr10	30782421	30782840	257.52	150.59	0.77	1.20E-07	0.000179859
chr20	39179861	39180280	257.52	151.55	0.76	1.61E-07	0.000226768
chr1	115299361	115299740	257.52	158.26	0.7	1.13E-06	0.001008924
chr17	28431761	28432100	257.52	162.1	0.67	3.19E-06	0.002061234
chr6	26554401	26554700	257.52	163.06	0.66	4.11E-06	0.002463519
chr8	126446981	126447240	257.52	170.73	0.59	2.75E-05	0.006772999
chr16	47050541	47050760	257.52	171.69	0.58	3.43E-05	0.007034485
chr17	8024041	8024360	257.52	175.53	0.55	8.15E-05	0.009561487
chr10	102052881	102053340	256.47	116.06	1.14	3.47E-13	2.68E-09
chr15	69068241	69068660	256.47	125.65	1.03	2.20E-11	1.07E-07
chr5	131630781	131631220	256.47	130.45	0.98	1.48E-10	5.70E-07
chr1	10271461	10272000	256.47	135.24	0.92	9.05E-10	2.73E-06
chr3	141007261	141007660	256.47	144.83	0.82	2.51E-08	4.77E-05
chrX	128774681	128774980	256.47	165.94	0.63	1.06E-05	0.004302578
chr7	30634361	30634660	256.47	166.89	0.62	1.34E-05	0.004640976
chr7	28232921	28233200	256.47	168.81	0.6	2.13E-05	0.005743
chr2	33780041	33780360	256.47	169.77	0.6	2.68E-05	0.006664574
chr6	26305681	26305960	256.47	171.69	0.58	4.18E-05	0.008114343
chr4	158931521	158931800	256.47	175.53	0.55	0.000098409	0.010253729
chr18	13470481	13471100	255.43	111.26	1.2	5.13E-14	4.71E-10
chr14	93499481	93499900	255.43	130.45	0.97	1.98E-10	0.000000731
chr17	41181621	41182120	255.43	130.45	0.97	1.98E-10	0.000000731
chr2	10481281	10481700	255.43	135.24	0.92	1.20E-09	3.50E-06
chr5	136899301	136899640	255.43	148.67	0.78	1.09E-07	0.000166011
chr10	14659721	14660080	255.43	150.59	0.76	0.000000196	0.000267601
chr10	77863001	77863340	255.43	154.43	0.73	6.07E-07	0.000638221
chr9	78483961	78484180	255.43	159.22	0.68	2.30E-06	0.001685702
chr19	41226621	41226820	255.43	167.85	0.61	0.00002075	0.005631875
chr8	67026461	67026760	255.43	167.85	0.61	0.00002075	0.005631875
chr13	99958021	99958340	255.43	168.81	0.6	2.61E-05	0.006506146
chr16	89166361	89166580	255.43	169.77	0.59	3.27E-05	0.006865464
chr20	32700001	32700200	255.43	170.73	0.58	0.000040804	0.00796493
chr10	73621061	73621660	254.39	117.98	1.11	1.56E-12	0.00000001
chr6	90030541	90030940	254.39	131.41	0.95	3.82E-10	1.31E-06
chr10	104406181	104406600	254.39	135.24	0.91	1.58E-09	4.42E-06
chr6	138280261	138280720	254.39	147.71	0.78	1.04E-07	0.000159192
chr22	46924121	46924420	254.39	151.55	0.75	3.32E-07	0.000404119
chr1	45859681	45860060	254.39	153.47	0.73	5.82E-07	0.000624713
chr11	9285841	9286200	254.39	158.26	0.68	0.000002223	0.001637434
chr10	125797421	125797680	254.39	160.18	0.67	3.71E-06	0.002302666
chr2	26495021	26495380	254.39	163.06	0.64	0.000007821	0.003478743
chr17	35908661	35908980	254.39	164.02	0.63	9.96E-06	0.004134641
chr12	110894001	110894260	254.39	166.89	0.61	2.02E-05	0.005565179
chr21	26932641	26932960	254.39	170.73	0.58	4.96E-05	0.00833435
chr20	44575181	44575380	254.39	171.69	0.57	6.17E-05	0.009015257
chr21	30563241	30563600	254.39	174.57	0.54	0.000116246	0.012054845
chr3	13037301	13037840	253.35	107.43	1.24	1.55E-14	1.66E-10
chr2	47197861	47198280	253.35	127.57	0.99	1.16E-10	4.65E-07
chr14	75688701	75689160	253.35	136.2	0.9	2.93E-09	7.65E-06
chr3	51655561	51655960	253.35	137.16	0.89	4.12E-09	1.01E-05
chr4	10023381	10023760	253.35	138.12	0.88	5.76E-09	1.34E-05
chr20	50051341	50051820	253.35	139.08	0.87	0.000000008	1.78E-05
chr1	221691241	221691740	253.35	145.79	0.8	7.31E-08	0.000118634
chr1	8002621	8003000	253.35	148.67	0.77	1.78E-07	0.000246848
chr2	219157101	219157480	253.35	148.67	0.77	1.78E-07	0.000246848
chr1	8937781	8938140	253.35	153.47	0.72	7.35E-07	0.000739661
chr10	101465921	101466260	253.35	153.47	0.72	7.35E-07	0.000739661
chr14	74251221	74251680	253.35	154.43	0.71	9.65E-07	0.000899885
chr5	141601861	141602140	253.35	157.3	0.69	2.14E-06	0.001591279
chr19	4568681	4568980	253.35	160.18	0.66	4.62E-06	0.002558716
chrX	15992121	15992380	253.35	161.14	0.65	5.93E-06	0.003064842
chr15	31736181	31736540	253.35	162.1	0.64	7.58E-06	0.003392107
chr1	29504341	29504680	253.35	163.06	0.64	9.67E-06	0.004025264
chr17	72675881	72676220	253.35	164.98	0.62	1.56E-05	0.005133585
chr7	50222281	50222480	253.35	167.85	0.59	3.11E-05	0.006865464
chr7	127777201	127777780	252.3	91.12	1.47	0	0
chr5	140983821	140984320	252.3	126.61	0.99	1.07E-10	4.33E-07
chr1	26907801	26908200	252.3	131.41	0.94	6.75E-10	2.12E-06
chr5	150551041	150551420	252.3	132.36	0.93	0.000000001	2.89E-06
chr2	9401321	9401880	252.3	136.2	0.89	3.85E-09	9.60E-06
chr8	126103941	126104320	252.3	143.87	0.81	5.11E-08	8.78E-05
chr9	134530981	134531280	252.3	148.67	0.76	2.28E-07	0.00030117
chr8	126398841	126399120	252.3	157.3	0.68	0.00000268	0.001821989
chr14	68704301	68704640	252.3	163.06	0.63	1.19E-05	0.004312091
chr2	65663261	65663560	252.3	164.98	0.61	1.91E-05	0.005565179
chr4	103681561	103681820	252.3	167.85	0.59	3.79E-05	0.007533124
chr8	97630501	97630940	251.26	105.51	1.25	1.20E-14	1.32E-10
chr19	14137041	14137460	251.26	119.9	1.07	9.19E-12	4.97E-08
chr9	71175361	71175780	251.26	127.57	0.98	2.08E-10	7.64E-07
chr17	62251021	62251400	251.26	134.28	0.9	2.56E-09	6.79E-06
chr11	62389621	62390000	251.26	135.24	0.89	3.61E-09	9.06E-06
chr2	69056421	69056820	251.26	137.16	0.87	7.07E-09	1.61E-05
chr1	28439401	28439760	251.26	148.67	0.76	2.90E-07	0.000364413
chr8	42996381	42996640	251.26	155.38	0.69	1.99E-06	0.001507291
chr6	31368201	31368560	251.26	158.26	0.67	4.32E-06	0.002492533
chr2	29175061	29175300	251.26	160.18	0.65	7.12E-06	0.003333521
chr8	48594701	48595060	251.26	160.18	0.65	7.12E-06	0.003333521
chr1	150584301	150584500	251.26	167.85	0.58	4.62E-05	0.00833435
chr10	73652421	73652620	251.26	170.73	0.56	8.85E-05	0.009561487
chr3	20102321	20102600	251.26	171.69	0.55	0.000109279	0.011341612
chr4	15452821	15453060	251.26	173.61	0.53	0.000165091	0.016990922
chr15	64615381	64615840	250.22	105.51	1.25	1.69E-14	1.78E-10
chr1	150765901	150766300	250.22	129.49	0.95	5.80E-10	1.87E-06
chr15	81630721	81631180	250.22	132.36	0.92	1.69E-09	4.70E-06
chr8	103899161	103899640	250.22	136.2	0.88	6.63E-09	0.000015228
chr10	17258981	17259520	250.22	137.16	0.87	9.24E-09	2.01E-05
chr5	156891381	156891760	250.22	141.96	0.82	4.58E-08	8.04E-05
chr18	71736381	71736740	250.22	142.92	0.81	6.24E-08	0.000104128
chr12	124941961	124942300	250.22	147.71	0.76	2.77E-07	0.000351392
chr18	9620061	9620380	250.22	155.38	0.69	2.49E-06	0.001787653
chr2	28985041	28985320	250.22	161.14	0.63	1.12E-05	0.004312091
chr16	85017221	85017540	250.22	167.85	0.58	5.62E-05	0.008519513
chr20	48925181	48925720	249.17	118.94	1.07	1.14E-11	6.02E-08
chr2	85632701	85633140	249.17	125.65	0.99	1.77E-10	6.61E-07
chr6	47135941	47136340	249.17	129.49	0.94	7.72E-10	2.37E-06
chr17	76155641	76156040	249.17	139.08	0.84	0.000000023	4.45E-05
chr16	17332321	17332700	249.17	142.92	0.8	8.04E-08	0.000128767
chr3	171654281	171654660	249.17	142.92	0.8	8.04E-08	0.000128767
chr12	112857061	112857440	249.17	145.79	0.77	1.97E-07	0.000268886
chr5	72143821	72144180	249.17	148.67	0.75	4.68E-07	0.000526346
chr11	66840561	66840920	249.17	155.38	0.68	3.12E-06	0.002023207
chr17	72686701	72687000	249.17	157.3	0.66	5.19E-06	0.002776993
chr3	188548181	188548520	249.17	160.18	0.64	1.09E-05	0.004312091
chr3	58320881	58321120	249.17	164.98	0.59	3.51E-05	0.00708441
chr17	1092601	1092860	249.17	166.89	0.58	5.49E-05	0.00833435
chr1	149294441	149294640	249.17	168.81	0.56	8.47E-05	0.009561487
chr9	125138781	125139180	248.13	136.2	0.87	1.13E-08	2.41E-05
chr3	188622461	188622920	248.13	138.12	0.85	2.17E-08	4.23E-05
chr16	2273581	2273900	248.13	143.87	0.79	1.40E-07	0.000201282
chr22	30590961	30591280	248.13	149.63	0.73	7.85E-07	0.00078122
chr15	31555421	31555760	248.13	153.47	0.69	2.31E-06	0.001690328
chr14	23116201	23116480	248.13	157.3	0.66	6.46E-06	0.003273144
chr16	87929681	87929980	248.13	159.22	0.64	1.06E-05	0.004301457
chr12	124866281	124866580	248.13	162.1	0.61	2.16E-05	0.005816915
chr10	124228701	124228940	248.13	163.06	0.61	2.72E-05	0.006770294
chr6	84937401	84937660	248.13	165.94	0.58	0.000053588	0.00833435
chr1	153778781	153779180	247.09	134.28	0.88	7.63E-09	1.71E-05
chr3	183088561	183088940	247.09	138.12	0.84	2.82E-08	5.29E-05
chr4	38085361	38085900	247.09	140.04	0.82	0.000000053	9.06E-05
chr19	39141821	39142180	247.09	142.92	0.79	1.33E-07	0.000194766
chr4	77943001	77943300	247.09	149.63	0.72	9.93E-07	0.000915056
chr13	44453141	44453460	247.09	151.55	0.71	0.000001708	0.001335922
chr2	216565941	216566240	247.09	151.55	0.71	0.000001708	0.001335922
chr12	89577941	89578240	247.09	154.43	0.68	3.76E-06	0.002318581
chr13	52777981	52778340	247.09	157.3	0.65	8.01E-06	0.003558361
chr8	55082241	55082540	247.09	161.14	0.62	2.10E-05	0.005695705
chr12	120557101	120557300	247.09	164.02	0.59	4.18E-05	0.008119945
chr18	9779761	9779980	247.09	164.98	0.58	5.23E-05	0.00833435
chr12	107908741	107909380	246.05	86.32	1.51	0	0
chr11	34330401	34331060	246.05	103.59	1.25	2.56E-14	2.60E-10
chr17	37063161	37063620	246.05	123.73	0.99	2.01E-10	7.37E-07
chr19	55462941	55463340	246.05	132.36	0.89	5.10E-09	1.21E-05
chr19	17218961	17219360	246.05	133.32	0.88	7.15E-09	1.62E-05
chr16	2724381	2724880	246.05	135.24	0.86	1.39E-08	0.00002873
chr7	55577081	55577380	246.05	140.04	0.81	6.85E-08	0.000112324
chr1	155951301	155951600	246.05	142.92	0.78	1.70E-07	0.000237622
chr10	64519621	64519860	246.05	146.75	0.75	5.44E-07	0.000593536
chr16	56691341	56691660	246.05	148.67	0.73	9.52E-07	0.000899885
chrX	9421781	9422140	246.05	154.43	0.67	4.69E-06	0.002589816
chr5	150593741	150594060	246.05	157.3	0.65	9.93E-06	0.004121494
chr6	109222161	109222400	246.05	163.06	0.59	4.08E-05	0.007961156
chr1	120648881	120649080	246.05	164.02	0.59	5.10E-05	0.00833435
chr17	48098641	48098880	246.05	164.98	0.58	6.37E-05	0.009215646
chr3	107720301	107720720	245	117.98	1.05	2.60E-11	1.24E-07
chr3	139291541	139292080	245	123.73	0.99	2.69E-10	9.48E-07
chr5	14736081	14736480	245	123.73	0.99	2.69E-10	9.48E-07
chr10	30846681	30847080	245	129.49	0.92	2.38E-09	6.40E-06
chr10	75799321	75799720	245	133.32	0.88	9.37E-09	2.04E-05
chr2	219233101	219233560	245	134.28	0.87	1.31E-08	2.71E-05
chr19	36622061	36622440	245	137.16	0.84	3.46E-08	6.31E-05
chr2	69967661	69967980	245	145.79	0.75	5.20E-07	0.000571003
chr9	94185421	94185700	245	149.63	0.71	1.58E-06	0.001293618
chr2	8686761	8687060	245	153.47	0.67	4.53E-06	0.002515449
chr19	19487041	19487280	245	154.43	0.67	5.84E-06	0.003033993
chr21	45445021	45445340	245	154.43	0.67	5.84E-06	0.003033993
chr20	2065341	2065600	245	156.34	0.65	9.62E-06	0.004021732
chr2	216693201	216693480	245	158.26	0.63	1.56E-05	0.005151269
chr17	65466021	65466360	245	159.22	0.62	0.000019842	0.005565179
chr1	93646001	93646200	245	162.1	0.6	3.97E-05	0.007793274
chr22	29209881	29210080	245	162.1	0.6	3.97E-05	0.007793274
chr20	36010361	36010880	243.96	99.75	1.29	7.33E-15	8.48E-11
chr17	27276121	27276620	243.96	130.45	0.9	4.45E-09	1.08E-05
chr10	98489341	98489760	243.96	134.28	0.86	1.71E-08	3.44E-05
chr8	126444761	126445060	243.96	144.83	0.75	4.97E-07	0.000553396
chr11	64831681	64832040	243.96	150.59	0.7	2.59E-06	0.001804735
chr19	46389341	46389680	243.96	150.59	0.7	2.59E-06	0.001804735
chr8	56798781	56799140	243.96	150.59	0.7	2.59E-06	0.001804735
chr18	3747461	3747780	243.96	151.55	0.69	3.37E-06	0.002145894
chr15	70559021	70559240	243.96	154.43	0.66	7.26E-06	0.003350336
chr6	26532941	26533160	243.96	154.43	0.66	7.26E-06	0.003350336
chr20	23128441	23128800	243.96	158.26	0.62	1.93E-05	0.005565179
chr4	185740921	185741140	243.96	159.22	0.62	2.44E-05	0.006412476
chr5	159450061	159450340	243.96	161.14	0.6	3.87E-05	0.00761724
chr1	52521301	52521560	243.96	162.1	0.59	0.000048555	0.00833435
chr1	213500301	213500500	243.96	163.06	0.58	0.000060682	0.008946607
chr4	100870341	100870540	243.96	164.02	0.57	7.56E-05	0.009561487
chr17	16189341	16189880	242.92	87.28	1.48	0	0
chr20	35436981	35437500	242.92	101.67	1.26	2.75E-14	2.76E-10
chr5	11322221	11322620	242.92	103.59	1.23	7.16E-14	6.42E-10
chr6	36086261	36086760	242.92	104.55	1.22	1.14E-13	0.000000001
chr5	112428321	112428860	242.92	129.49	0.91	4.15E-09	0.000010218
chr3	196758401	196758800	242.92	136.2	0.83	4.23E-08	7.53E-05
chr10	99167881	99168360	242.92	141	0.78	1.97E-07	0.000268918
chr5	171279441	171279720	242.92	141.96	0.78	2.66E-07	0.000340442
chr6	41239601	41239980	242.92	142.92	0.77	3.56E-07	0.000425754
chr16	28629241	28629600	242.92	147.71	0.72	1.46E-06	0.001232539
chr7	100154121	100154480	242.92	149.63	0.7	2.50E-06	0.001789351
chr15	67366781	67367060	242.92	153.47	0.66	7.02E-06	0.003333521
chr2	113448141	113448420	242.92	153.47	0.66	7.02E-06	0.003333521
chr11	48041801	48042040	242.92	160.18	0.6	3.77E-05	0.007500261
chr16	15684701	15684900	242.92	163.06	0.58	7.38E-05	0.009561487
chr7	113688641	113689200	241.88	95.92	1.33	2.00E-15	2.59E-11
chr2	46120361	46120820	241.88	112.22	1.11	5.58E-12	3.16E-08
chr9	73034981	73035320	241.88	149.63	0.69	0.00000313	0.002031605
chr16	85058661	85059000	241.88	151.55	0.67	5.26E-06	0.002810528
chr14	77330301	77330500	241.88	153.47	0.66	8.73E-06	0.003737956
chr17	66309821	66310060	241.88	154.43	0.65	0.000011185	0.004312091
chr1	179060901	179061180	241.88	160.18	0.59	4.61E-05	0.00833435
chr12	109278581	109278780	241.88	161.14	0.59	0.000057779	0.008750726
chr10	89787401	89787620	241.88	162.1	0.58	7.21E-05	0.009561487
chr20	2281921	2282120	241.88	163.06	0.57	8.97E-05	0.009561487
chr7	48135181	48135400	241.88	166.89	0.54	0.000208371	0.021391704
chr1	154404021	154404420	240.83	117.98	1.03	8.82E-11	0.000000365
chr13	111189201	111189680	240.83	117.98	1.03	8.82E-11	0.000000365
chr18	20838221	20838620	240.83	121.81	0.98	4.11E-10	1.38E-06
chr20	39051421	39051880	240.83	125.65	0.94	1.78E-09	4.93E-06
chr2	20818281	20818720	240.83	132.36	0.86	1.97E-08	3.88E-05
chr5	98264821	98265140	240.83	135.24	0.83	5.18E-08	8.89E-05
chr8	119225561	119225980	240.83	140.04	0.78	2.41E-07	0.000315304
chr1	14108701	14109060	240.83	142.92	0.75	5.78E-07	0.000624253
chr9	67673921	67674300	240.83	145.79	0.72	1.34E-06	0.001156353
chr4	23936461	23936800	240.83	148.67	0.7	3.01E-06	0.001967562
chr19	17876021	17876280	240.83	150.59	0.68	5.08E-06	0.002723327
chr9	107887021	107887320	240.83	155.38	0.63	1.76E-05	0.005565179
chr11	126153981	126154260	240.83	157.3	0.61	2.84E-05	0.006865464
chr22	25814741	25815040	240.83	159.22	0.6	4.50E-05	0.008280074
chr17	40313961	40314160	240.83	161.14	0.58	7.04E-05	0.009561487
chr12	133275101	133275420	240.83	164.98	0.55	0.000166133	0.017096802
chr1	202112141	202112640	239.79	121.81	0.98	5.50E-10	1.78E-06
chr6	30745941	30746380	239.79	136.2	0.82	9.18E-08	0.00014319
chr3	49276081	49276460	239.79	141.96	0.76	5.52E-07	0.000600563
chr15	65174601	65174840	239.79	151.55	0.66	8.17E-06	0.003611193
chr12	121724921	121725420	238.75	104.55	1.19	4.39E-13	3.30E-09
chr5	149791841	149792280	238.75	130.45	0.87	1.74E-08	3.49E-05
chr4	174411441	174411820	238.75	132.36	0.85	3.35E-08	6.13E-05
chr13	24853841	24854220	238.75	135.24	0.82	8.69E-08	0.000136467
chr17	18056881	18057220	238.75	136.2	0.81	1.18E-07	0.000177568
chr15	93347341	93347640	238.75	138.12	0.79	2.18E-07	0.000291312
chr7	47997001	47997360	238.75	138.12	0.79	2.18E-07	0.000291312
chr17	65430341	65430680	238.75	142.92	0.74	9.32E-07	0.000894776
chr11	82258201	82258520	238.75	148.67	0.68	4.73E-06	0.002609698
chr7	101369901	101370200	238.75	148.67	0.68	4.73E-06	0.002609698
chr8	128453401	128453700	238.75	152.51	0.65	1.30E-05	0.004535163
chr8	119297581	119297800	238.75	158.26	0.59	5.36E-05	0.00833435
chr15	72631781	72632540	237.71	70.02	1.76	0	0
chr7	134854581	134855020	237.71	114.14	1.06	4.47E-11	2.02E-07
chr13	113931341	113931780	237.71	123.73	0.94	0.000000002	5.54E-06
chr1	228914661	228915040	237.71	124.69	0.93	2.91E-09	7.60E-06
chr1	39954261	39954680	237.71	129.49	0.88	1.63E-08	3.30E-05
chr5	169540581	169540920	237.71	129.49	0.88	1.63E-08	3.30E-05
chr20	20299461	20299680	237.71	151.55	0.65	1.26E-05	0.004415357
chr12	111876721	111876960	237.71	152.51	0.64	1.61E-05	0.005274699
chr9	93960101	93960460	237.71	152.51	0.64	1.61E-05	0.005274699
chr12	125423921	125424160	237.71	154.43	0.62	2.60E-05	0.006497841
chr12	132345241	132345500	237.71	154.43	0.62	2.60E-05	0.006497841
chr2	232186701	232186900	237.71	156.34	0.6	4.15E-05	0.008077682
chr22	17711221	17711480	237.71	156.34	0.6	4.15E-05	0.008077682
chr3	39027481	39027940	236.66	110.3	1.1	1.17E-11	6.18E-08
chr2	240196841	240197260	236.66	117.02	1.02	1.99E-10	7.32E-07
chr1	46009421	46009880	236.66	120.85	0.97	9.08E-10	2.73E-06
chr17	76914821	76915200	236.66	127.57	0.89	1.09E-08	0.000023258
chr19	17220901	17221240	236.66	139.08	0.77	4.80E-07	0.000537837
chr10	6861281	6861620	236.66	140.04	0.76	0.000000641	0.00066075
chr14	74244821	74245200	236.66	142.92	0.73	1.50E-06	0.001258635
chr12	11822341	11822680	236.66	145.79	0.7	3.38E-06	0.002146683
chr2	172020201	172020520	236.66	145.79	0.7	3.38E-06	0.002146683
chr5	118788441	118788780	236.66	145.79	0.7	3.38E-06	0.002146683
chr4	24980441	24980760	236.66	146.75	0.69	4.40E-06	0.002506835
chr10	94903061	94903360	236.66	147.71	0.68	5.70E-06	0.002978707
chr8	126623961	126624240	236.66	147.71	0.68	5.70E-06	0.002978707
chr16	19305581	19305820	236.66	152.51	0.63	1.99E-05	0.005565179
chr1	235002361	235002560	236.66	153.47	0.62	2.53E-05	0.006413507
chr2	190646881	190647160	236.66	154.43	0.62	3.20E-05	0.006865464
chr6	26286521	26286720	236.66	154.43	0.62	3.20E-05	0.006865464
chr18	9798441	9798920	235.62	114.14	1.05	8.27E-11	3.47E-07
chr8	103743181	103743620	235.62	117.02	1.01	2.69E-10	9.47E-07
chr16	67408841	67409200	235.62	127.57	0.89	1.43E-08	2.95E-05
chr17	38220441	38220820	235.62	127.57	0.89	1.43E-08	2.95E-05
chr17	79789881	79790240	235.62	133.32	0.82	1.01E-07	0.000154507
chrX	70752541	70752980	235.62	133.32	0.82	1.01E-07	0.000154507
chr19	50019661	50020040	235.62	139.08	0.76	6.12E-07	0.000642686
chr17	29742261	29742580	235.62	143.87	0.71	2.48E-06	0.00178119
chr2	204501601	204501900	235.62	143.87	0.71	2.48E-06	0.00178119
chr11	115812321	115812660	235.62	144.83	0.7	3.25E-06	0.002088926
chr9	135092821	135093020	235.62	149.63	0.66	1.18E-05	0.004312091
chr1	167658661	167658860	235.62	150.59	0.65	0.000015126	0.004998787
chr15	39683421	39683620	235.62	156.34	0.59	6.22E-05	0.009039936
chr1	8278781	8279020	235.62	158.26	0.57	9.70E-05	0.010142384
chr1	208017661	208018020	235.62	158.26	0.57	9.70E-05	0.010142384
chrX	18693041	18693240	235.62	158.26	0.57	9.70E-05	0.010142384
chr2	235330221	235330660	234.58	108.39	1.11	9.48E-12	5.11E-08
chr8	109151981	109152440	234.58	111.26	1.08	3.33E-11	1.56E-07
chr12	2450921	2451440	234.58	112.22	1.06	5.02E-11	2.24E-07
chr3	126643321	126643720	234.58	115.1	1.03	1.67E-10	6.30E-07
chr1	181081601	181082020	234.58	116.06	1.02	2.46E-10	8.80E-07
chr4	129307781	129308260	234.58	117.98	0.99	5.30E-10	1.73E-06
chr5	55642881	55643320	234.58	129.49	0.86	3.63E-08	0.000065778
chr5	131700101	131700480	234.58	131.41	0.84	6.93E-08	0.000113484
chr14	61456201	61456660	234.58	136.2	0.78	3.24E-07	0.000397852
chr5	154028361	154028720	234.58	137.16	0.77	4.36E-07	0.000496097
chr1	193080601	193080900	234.58	139.08	0.75	7.80E-07	0.000776719
chr9	114832021	114832340	234.58	141	0.73	1.37E-06	0.001172019
chr11	71781041	71781340	234.58	141.96	0.72	0.000001813	0.001390228
chr6	164133121	164133480	234.58	141.96	0.72	0.000001813	0.001390228
chr3	5227801	5228060	234.58	142.92	0.71	2.38E-06	0.001723034
chr20	11163441	11163780	234.58	144.83	0.7	4.08E-06	0.002463519
chr9	137029261	137029600	234.58	147.71	0.67	8.88E-06	0.003792941
chr7	47306021	47306320	234.58	151.55	0.63	2.38E-05	0.006272884
chr11	60334501	60334780	234.58	152.51	0.62	3.03E-05	0.006865464
chr19	51640561	51640760	234.58	155.38	0.59	6.06E-05	0.008946607
chr7	1959381	1959580	234.58	155.38	0.59	6.06E-05	0.008946607
chr2	29304121	29304420	234.58	157.3	0.58	9.48E-05	0.00995224
chr10	74312761	74313240	233.54	62.35	1.91	0	0
chr5	108759761	108760340	233.54	88.24	1.4	5.55E-16	7.93E-12
chr1	31271261	31271700	233.54	114.14	1.03	1.52E-10	5.82E-07
chr2	75099561	75100160	233.54	127.57	0.87	2.46E-08	4.70E-05
chr2	223846821	223847240	233.54	127.57	0.87	2.46E-08	4.70E-05
chr14	31528781	31529140	233.54	131.41	0.83	8.98E-08	0.000140499
chr1	52995521	52995900	233.54	136.2	0.78	4.15E-07	0.000475977
chr17	16966981	16967200	233.54	139.08	0.75	9.91E-07	0.000914425
chr15	79281021	79281280	233.54	142.92	0.71	3.00E-06	0.001960784
chr14	95968721	95969080	233.54	144.83	0.69	5.11E-06	0.002737335
chr9	126079781	126080100	233.54	144.83	0.69	5.11E-06	0.002737335
chr12	105043941	105044240	233.54	145.79	0.68	6.63E-06	0.003333521
chr22	26972901	26973220	233.54	145.79	0.68	6.63E-06	0.003333521
chr11	122933901	122934160	233.54	152.51	0.61	3.72E-05	0.007425432
chr12	104875021	104875220	233.54	153.47	0.61	4.70E-05	0.00833435
chr22	32070261	32070460	233.54	156.34	0.58	9.25E-05	0.009737504
chr6	80512621	80512820	233.54	156.34	0.58	9.25E-05	0.009737504
chr8	134162561	134162780	233.54	159.22	0.55	0.000176956	0.018199762
chr19	45598681	45599120	232.49	110.3	1.08	4.12E-11	1.88E-07
chr11	67030681	67031200	232.49	116.06	1	4.47E-10	1.49E-06
chr7	99969801	99970200	232.49	123.73	0.91	8.29E-09	1.83E-05
chr13	111318081	111318460	232.49	125.65	0.89	1.65E-08	3.32E-05
chr12	102264921	102265300	232.49	131.41	0.82	1.16E-07	0.000175074
chr4	1042541	1043040	232.49	131.41	0.82	1.16E-07	0.000175074
chr6	159513701	159514080	232.49	132.36	0.81	1.59E-07	0.000224168
chr9	94191081	94191400	232.49	133.32	0.8	2.16E-07	0.000289962
chr6	159076201	159076560	232.49	134.28	0.79	2.93E-07	0.0003672
chr3	17034761	17035120	232.49	137.16	0.76	7.11E-07	0.000717993
chr17	46983741	46983940	232.49	143.87	0.69	4.93E-06	0.002690973
chr12	122517441	122517780	232.49	144.83	0.68	6.40E-06	0.003247137
chr4	40620041	40620240	232.49	149.63	0.64	2.25E-05	0.006021992
chr22	22216881	22217080	232.49	152.51	0.61	4.57E-05	0.00833435
chr2	64539521	64539720	232.49	154.43	0.59	7.22E-05	0.009561487
chr7	37425521	37425740	232.49	154.43	0.59	7.22E-05	0.009561487
chr14	73695081	73695520	231.45	93.04	1.31	1.54E-14	1.66E-10
chr16	81514921	81515300	231.45	126.61	0.87	3.02E-08	5.61E-05
chr6	151325641	151326000	231.45	135.24	0.78	5.06E-07	0.000559143
chr3	195897661	195897980	231.45	141	0.72	2.77E-06	0.00184731
chr5	111265621	111265940	231.45	141.96	0.71	3.63E-06	0.002264894
chr20	48841161	48841460	231.45	145.79	0.67	0.000010329	0.004238916
chr6	90062501	90062700	231.45	150.59	0.62	3.52E-05	0.00708441
chr7	75483601	75483800	231.45	153.47	0.59	7.04E-05	0.009561487
chr1	234914081	234914280	231.45	154.43	0.58	8.81E-05	0.009561487
chr5	169083201	169083520	231.45	157.3	0.56	0.000169488	0.017438755
chr4	124392761	124393220	230.41	71.94	1.68	0	0
chr15	84034061	84034500	230.41	106.47	1.11	1.45E-11	7.49E-08
chr20	35916501	35917000	230.41	111.26	1.05	1.15E-10	4.62E-07
chr12	109248181	109248580	230.41	118.94	0.95	2.46E-09	6.57E-06
chr3	169669961	169670340	230.41	118.94	0.95	2.46E-09	6.57E-06
chr20	24965621	24966000	230.41	119.9	0.94	3.54E-09	0.000008897
chr6	36648061	36648440	230.41	126.61	0.86	3.94E-08	7.06E-05
chr15	101060581	101060880	230.41	132.36	0.8	2.64E-07	0.000338836
chr9	269501	269860	230.41	132.36	0.8	2.64E-07	0.000338836
chr17	37355461	37355840	230.41	133.32	0.79	3.57E-07	0.000425754
chr15	31528701	31529060	230.41	137.16	0.75	0.000001152	0.001026392
chr9	111342281	111342540	230.41	145.79	0.66	1.29E-05	0.004493603
chr3	186734701	186734940	230.41	146.75	0.65	1.65E-05	0.005336555
chr22	45659501	45659960	229.37	99.75	1.2	9.03E-13	6.18E-09
chr8	134592721	134593300	229.37	102.63	1.16	3.51E-12	2.07E-08
chr3	49472281	49472660	229.37	121.81	0.91	9.51E-09	2.06E-05
chr2	150009201	150009600	229.37	122.77	0.9	1.34E-08	2.78E-05
chr14	75764041	75764420	229.37	123.73	0.89	1.89E-08	3.75E-05
chr15	39627201	39627580	229.37	126.61	0.86	5.14E-08	8.83E-05
chr6	133063721	133064100	229.37	128.53	0.84	9.81E-08	0.000151257
chr6	41938481	41938860	229.37	132.36	0.79	3.39E-07	0.000411233
chr11	47428381	47428740	229.37	134.28	0.77	6.16E-07	0.000645771
chr1	234659321	234659640	229.37	137.16	0.74	1.46E-06	0.001236499
chr2	110389801	110390140	229.37	137.16	0.74	1.46E-06	0.001236499
chr7	100045681	100046000	229.37	141	0.7	4.39E-06	0.002506835
chr22	46402601	46402960	229.37	146.75	0.64	2.05E-05	0.00556758
chr11	61792921	61793160	229.37	149.63	0.62	4.21E-05	0.008143733
chr14	78206321	78206540	229.37	150.59	0.61	5.31E-05	0.00833435
chr13	21464861	21465060	229.37	152.51	0.59	8.39E-05	0.009561487
chr12	92987401	92987880	228.32	94	1.28	7.33E-14	6.53E-10
chr15	41702301	41702700	228.32	101.67	1.17	3.12E-12	1.86E-08
chr7	55573841	55574280	228.32	113.18	1.01	4.64E-10	1.54E-06
chr1	175467061	175467560	228.32	116.06	0.98	1.45E-09	4.13E-06
chr2	101817621	101818000	228.32	116.06	0.98	1.45E-09	4.13E-06
chr2	97413481	97413820	228.32	130.45	0.81	2.37E-07	0.0003113
chr2	85698361	85698640	228.32	139.08	0.72	3.22E-06	0.002079061
chr11	65990321	65990700	228.32	142.92	0.68	9.31E-06	0.003920649
chr19	6723361	6723640	228.32	147.71	0.63	3.22E-05	0.006865464
chr10	26696121	26696640	227.28	85.37	1.41	9.99E-16	1.37E-11
chr19	2085201	2085680	227.28	105.51	1.11	2.47E-11	1.19E-07
chr9	81278341	81278740	227.28	122.77	0.89	2.33E-08	4.49E-05
chrX	152996481	152996860	227.28	123.73	0.88	3.26E-08	5.98E-05
chr10	74850601	74851060	227.28	124.69	0.87	4.55E-08	7.99E-05
chr19	17202361	17202740	227.28	124.69	0.87	4.55E-08	7.99E-05
chr4	79615001	79615460	227.28	128.53	0.82	1.65E-07	0.000230627
chr21	44914381	44914760	227.28	134.28	0.76	1.00E-06	0.000923849
chr16	24680841	24681200	227.28	135.24	0.75	1.34E-06	0.001154257
chr6	10596601	10596980	227.28	135.24	0.75	1.34E-06	0.001154257
chr4	153278441	153278720	227.28	139.08	0.71	4.06E-06	0.002460345
chr19	2090341	2090640	227.28	140.04	0.7	5.31E-06	0.002830207
chr3	52532301	52532540	227.28	141	0.69	6.92E-06	0.003333521
chr9	94181441	94181760	227.28	146.75	0.63	3.13E-05	0.006865464
chr1	244505201	244505540	227.28	147.71	0.62	3.97E-05	0.007793037
chr3	73142921	73143160	227.28	147.71	0.62	3.97E-05	0.007793037
chr19	14621581	14621880	226.24	132.36	0.77	7.15E-07	0.000722259
chr9	134145841	134146200	226.24	132.36	0.77	7.15E-07	0.000722259
chr1	200153321	200153560	226.24	134.28	0.75	1.28E-06	0.001121009
chrX	118108321	118108660	226.24	135.24	0.74	1.70E-06	0.001334797
chr1	155180061	155180380	226.24	136.2	0.73	2.25E-06	0.001656745
chr19	4399201	4399560	226.24	139.08	0.7	5.11E-06	0.002737335
chr6	4603681	4603880	226.24	141.96	0.67	1.12E-05	0.004312091
chr4	71757661	71757960	226.24	144.83	0.64	2.38E-05	0.006262152
chr15	51296341	51296540	226.24	146.75	0.62	3.86E-05	0.007594022
chr17	29778301	29778580	226.24	147.71	0.62	4.89E-05	0.00833435
chr9	131218261	131218620	226.24	148.67	0.61	6.17E-05	0.009015257
chr12	121714821	121715020	226.24	149.63	0.6	7.77E-05	0.009561487
chr8	134027741	134028080	226.24	149.63	0.6	7.77E-05	0.009561487
chr1	109824461	109824780	226.24	151.55	0.58	0.000121679	0.012599555
chr18	76831361	76831660	226.24	151.55	0.58	0.000121679	0.012599555
chr16	17024201	17024780	225.2	101.67	1.15	8.36E-12	4.59E-08
chr7	75585741	75586220	225.2	117.02	0.94	0.000000005	1.19E-05
chr18	46524561	46524940	225.2	117.98	0.93	7.13E-09	1.62E-05
chr9	78623221	78623600	225.2	127.57	0.82	2.02E-07	0.000273516
chr11	92931021	92931380	225.2	128.53	0.81	0.000000275	0.000349371
chr20	2269701	2270060	225.2	131.41	0.78	6.81E-07	0.00069593
chr12	110691581	110691780	225.2	136.2	0.73	2.85E-06	0.001893758
chr11	35356821	35357140	225.2	137.16	0.72	3.75E-06	0.002318477
chr20	4063541	4063800	225.2	138.12	0.71	0.000004917	0.002690973
chr12	722541	722780	225.2	140.04	0.69	8.35E-06	0.003676205
chr5	127059261	127059460	225.2	143.87	0.65	2.31E-05	0.006164935
chr1	28189641	28189840	225.2	145.79	0.63	3.75E-05	0.00747436
chr5	142983861	142984060	225.2	145.79	0.63	3.75E-05	0.00747436
chr19	8552461	8552660	225.2	148.67	0.6	7.57E-05	0.009561487
chr19	38495181	38495380	225.2	148.67	0.6	7.57E-05	0.009561487
chr7	99975941	99976180	225.2	148.67	0.6	7.57E-05	0.009561487
chr7	66092961	66093160	225.2	149.63	0.59	9.50E-05	0.00997146
chr15	77312341	77312820	224.15	111.26	1.01	7.09E-10	2.21E-06
chr1	183851501	183851980	224.15	117.98	0.93	9.46E-09	2.05E-05
chr11	78539801	78540160	224.15	126.61	0.82	1.91E-07	0.000262366
chr11	3855841	3856120	224.15	133.32	0.75	1.56E-06	0.001290738
chr16	79453141	79453400	224.15	139.08	0.69	8.05E-06	0.003573693
chr9	33868501	33868700	224.15	144.83	0.63	3.64E-05	0.007276766
chr6	145460681	145460880	224.15	146.75	0.61	5.85E-05	0.008827444
chr8	126435981	126436240	224.15	146.75	0.61	5.85E-05	0.008827444
chr9	19114201	19114740	223.11	67.14	1.73	0	0
chr3	127538861	127539360	223.11	97.83	1.19	2.69E-12	1.64E-08
chr11	110361721	110362100	223.11	117.02	0.93	8.79E-09	1.92E-05
chr18	13566281	13566660	223.11	123.73	0.85	0.000000095	0.000147147
chr9	124261101	124261320	223.11	132.36	0.75	1.49E-06	0.001251854
chr19	16215921	16216240	223.11	133.32	0.74	0.000001977	0.00149869
chr15	40886241	40886460	223.11	135.24	0.72	3.46E-06	0.002179919
chr8	121824261	121824580	223.11	137.16	0.7	5.95E-06	0.003074789
chr3	121775121	121775320	223.11	139.08	0.68	1.01E-05	0.004178315
chr15	68143341	68143620	223.11	141	0.66	1.68E-05	0.005421414
chr4	9530541	9530800	223.11	141.96	0.65	2.16E-05	0.005823701
chr1	110365201	110365480	223.11	142.92	0.64	2.77E-05	0.006792106
chr14	91828781	91829060	223.11	142.92	0.64	2.77E-05	0.006792106
chr19	54523401	54523720	223.11	144.83	0.62	4.49E-05	0.008274081
chr5	139653101	139653300	223.11	146.75	0.6	7.18E-05	0.009561487
chr3	10269121	10269600	222.07	94	1.24	5.86E-13	4.21E-09
chr14	92853041	92853460	222.07	110.3	1.01	8.77E-10	2.65E-06
chr17	45724501	45724980	222.07	110.3	1.01	8.77E-10	2.65E-06
chr15	78326921	78327280	222.07	120.85	0.88	4.61E-08	8.09E-05
chr17	39595701	39596080	222.07	121.81	0.87	6.44E-08	0.000106714
chr2	75059181	75059620	222.07	121.81	0.87	6.44E-08	0.000106714
chr17	73203881	73204240	222.07	127.57	0.8	4.33E-07	0.000493591
chr21	40203721	40204060	222.07	130.45	0.77	1.06E-06	0.000958992
chr12	2660621	2660980	222.07	131.41	0.76	1.42E-06	0.001205698
chr22	27648321	27648540	222.07	143.87	0.63	4.36E-05	0.008174368
chr4	159593461	159593660	222.07	143.87	0.63	4.36E-05	0.008174368
chr6	28221381	28221580	222.07	146.75	0.6	8.79E-05	0.009561487
chr10	100075881	100076360	221.03	78.65	1.49	2.22E-16	3.40E-12
chr11	130051821	130052320	221.03	94	1.23	8.25E-13	5.70E-09
chr16	11917241	11917800	221.03	102.63	1.11	4.67E-11	2.09E-07
chr3	140433261	140433680	221.03	103.59	1.09	7.13E-11	3.04E-07
chr1	224811681	224812140	221.03	104.55	1.08	1.08E-10	4.38E-07
chr2	118738621	118739020	221.03	110.3	1	1.18E-09	3.46E-06
chr17	66379921	66380340	221.03	111.26	0.99	1.73E-09	4.81E-06
chr3	5068101	5068500	221.03	117.02	0.92	1.54E-08	3.15E-05
chr5	73981781	73982160	221.03	117.02	0.92	1.54E-08	3.15E-05
chr2	242634321	242634680	221.03	126.61	0.8	4.11E-07	0.000471607
chr17	4669021	4669380	221.03	128.53	0.78	7.52E-07	0.000753414
chr8	128943901	128944260	221.03	128.53	0.78	7.52E-07	0.000753414
chr10	132429781	132430080	221.03	136.2	0.7	7.19E-06	0.003333521
chr16	53537241	53537480	221.03	136.2	0.7	7.19E-06	0.003333521
chr5	148514961	148515260	221.03	137.16	0.69	9.37E-06	0.003944256
chr4	8169521	8169860	221.03	138.12	0.68	1.22E-05	0.004312091
chr19	50019161	50019400	221.03	141.96	0.64	3.32E-05	0.006865464
chr17	71137681	71137880	221.03	142.92	0.63	4.23E-05	0.008143733
chr17	64544901	64545100	221.03	143.87	0.62	5.37E-05	0.00833435
chr11	13691361	13691820	219.98	104.55	1.07	1.48E-10	5.69E-07
chr11	7621501	7621920	219.98	105.51	1.06	2.22E-10	8.06E-07
chr7	152167681	152168080	219.98	115.1	0.93	1.01E-08	2.17E-05
chr6	16729641	16730020	219.98	117.02	0.91	2.04E-08	4.00E-05
chr11	72505881	72506320	219.98	121.81	0.85	1.10E-07	0.000166755
chr15	40169821	40170160	219.98	125.65	0.81	3.90E-07	0.000452392
chr12	116879161	116879500	219.98	126.61	0.8	5.29E-07	0.000579158
chr9	38036361	38036700	219.98	132.36	0.73	3.05E-06	0.001986091
chr20	30670181	30670480	219.98	137.16	0.68	1.17E-05	0.004312091
chr17	72520881	72521080	219.98	139.08	0.66	1.96E-05	0.005565179
chr16	67520681	67521040	219.98	140.04	0.65	2.52E-05	0.006413507
chr11	33288041	33288260	219.98	141	0.64	3.22E-05	0.006865464
chr17	61851021	61851280	219.98	141	0.64	3.22E-05	0.006865464
chr8	125557581	125557840	219.98	143.87	0.61	6.61E-05	0.009525541
chr8	134582861	134583060	219.98	143.87	0.61	6.61E-05	0.009525541
chr7	142246921	142247180	219.98	146.75	0.58	0.000131321	0.013579529
chr9	72560561	72560880	219.98	146.75	0.58	0.000131321	0.013579529
chr6	139839001	139839540	218.94	97.83	1.16	1.02E-11	5.44E-08
chr20	48864681	48865120	218.94	106.47	1.04	4.52E-10	1.50E-06
chr10	74230661	74231060	218.94	117.02	0.9	2.69E-08	5.09E-05
chr9	35891621	35891940	218.94	117.98	0.89	3.79E-08	6.83E-05
chr6	149450761	149451140	218.94	120.85	0.86	1.03E-07	0.000158345
chr10	64488261	64488640	218.94	123.73	0.82	2.70E-07	0.000344753
chr5	179196901	179197280	218.94	125.65	0.8	5.02E-07	0.000556342
chr11	57202281	57202580	218.94	130.45	0.75	2.20E-06	0.001621684
chr3	15499881	15500220	218.94	130.45	0.75	2.20E-06	0.001621684
chr13	30578321	30578620	218.94	136.2	0.68	1.13E-05	0.004312091
chr1	26329781	26330040	218.94	137.16	0.67	1.47E-05	0.004900284
chr9	131549141	131549340	218.94	138.12	0.66	1.89E-05	0.005565179
chr6	37151601	37151940	218.94	139.08	0.65	2.44E-05	0.006402289
chr1	36852821	36853060	218.94	141	0.63	3.99E-05	0.007809887
chr20	45989001	45989280	218.94	141	0.63	3.99E-05	0.007809887
chr3	172366761	172367060	218.94	141	0.63	3.99E-05	0.007809887
chr19	45413821	45414320	217.9	91.12	1.26	5.52E-13	0.000000004
chr1	9338181	9338680	217.9	94.96	1.2	3.64E-12	2.14E-08
chr20	4116161	4116620	217.9	102.63	1.09	1.21E-10	4.83E-07
chr1	165826481	165826860	217.9	109.34	0.99	0.000000002	0.000005378
chr4	70579161	70579560	217.9	110.3	0.98	2.87E-09	7.50E-06
chr6	47213481	47213900	217.9	111.26	0.97	4.17E-09	1.02E-05
chr1	64981161	64981520	217.9	124.69	0.81	4.76E-07	0.000534248
chr17	4674001	4674240	217.9	125.65	0.79	6.46E-07	0.000665493
chr13	22689221	22689560	217.9	129.49	0.75	2.10E-06	0.001574391
chr3	187006301	187006620	217.9	132.36	0.72	4.87E-06	0.002678049
chr1	36948381	36948640	217.9	136.2	0.68	1.42E-05	0.004876036
chr2	11828321	11828520	217.9	140.04	0.64	3.87E-05	0.007603697
chr6	45678221	45678520	217.9	143.87	0.6	9.95E-05	0.010363871
chr18	74766601	74766860	217.9	144.83	0.59	0.000124925	0.01293247
chr2	161599181	161599600	216.85	101.67	1.09	1.09E-10	4.41E-07
chr20	19724061	19724480	216.85	108.39	1	1.80E-09	4.98E-06
chr10	6345521	6345960	216.85	110.3	0.98	3.84E-09	0.000009575
chr10	73624101	73624480	216.85	117.98	0.88	6.53E-08	0.000108077
chr7	66100801	66101200	216.85	117.98	0.88	6.53E-08	0.000108077
chr4	140219481	140219840	216.85	120.85	0.84	1.75E-07	0.000243318
chr20	1935001	1935300	216.85	128.53	0.75	2.01E-06	0.001517173
chr19	6067241	6067500	216.85	130.45	0.73	3.54E-06	0.002222537
chr1	221056041	221056400	216.85	133.32	0.7	0.000008053	0.003573693
chr18	3014441	3014680	216.85	133.32	0.7	0.000008053	0.003573693
chr22	46702341	46702540	216.85	135.24	0.68	1.37E-05	0.00472409
chr22	42244361	42244560	216.85	136.2	0.67	1.77E-05	0.005565179
chr14	92884021	92884240	216.85	139.08	0.64	3.75E-05	0.007473199
chr17	4669481	4669780	216.85	141	0.62	0.000060713	0.008946607
chr2	169835161	169835360	216.85	142.92	0.6	9.69E-05	0.010134261
chr8	8932241	8932740	215.81	87.28	1.31	1.55E-13	1.30E-09
chr18	8623921	8624360	215.81	99.75	1.11	6.43E-11	0.00000028
chr9	110400121	110400580	215.81	106.47	1.02	1.12E-09	3.32E-06
chr9	137029921	137030280	215.81	118.94	0.86	1.19E-07	0.000178402
chr17	71138061	71138420	215.81	121.81	0.83	3.13E-07	0.000386539
chr19	19502781	19503060	215.81	125.65	0.78	1.07E-06	0.000961704
chr19	41945561	41945860	215.81	126.61	0.77	1.43E-06	0.00121428
chr11	7511241	7511580	215.81	132.36	0.71	0.000007745	0.003459877
chr15	33565641	33565960	215.81	133.32	0.69	1.01E-05	0.004192373
chr3	14864981	14865220	215.81	135.24	0.67	1.71E-05	0.005483351
chr1	15756401	15756720	215.81	136.2	0.66	2.20E-05	0.005926974
chr1	46946741	46947000	215.81	137.16	0.65	0.000028346	0.006865464
chr5	167709301	167709520	215.81	141.96	0.6	9.44E-05	0.00990871
chr9	92055501	92055780	215.81	142.92	0.59	0.0001187	0.012297081
chr6	7168301	7168720	214.77	82.49	1.38	1.69E-14	1.78E-10
chr6	30471081	30471500	214.77	114.14	0.91	2.88E-08	5.38E-05
chr2	85135021	85135400	214.77	119.9	0.84	2.15E-07	0.000288785
chr1	37945361	37945640	214.77	120.85	0.83	2.95E-07	0.000369909
chr12	7989921	7990300	214.77	120.85	0.83	2.95E-07	0.000369909
chr19	48134421	48134800	214.77	121.81	0.82	4.05E-07	0.000466995
chr20	1935401	1935660	214.77	121.81	0.82	4.05E-07	0.000466995
chr19	45787441	45787640	214.77	129.49	0.73	4.30E-06	0.002492533
chr19	45993181	45993500	214.77	134.28	0.68	1.65E-05	0.005327854
chr16	88868541	88868820	214.77	135.24	0.67	2.13E-05	0.005739574
chr8	126422881	126423160	214.77	135.24	0.67	2.13E-05	0.005739574
chr12	60567381	60567600	214.77	137.16	0.65	0.00003519	0.00708441
chr20	3098821	3099040	214.77	140.04	0.62	7.27E-05	0.009561487
chr9	107649841	107650340	213.73	90.16	1.25	1.36E-12	8.83E-09
chr14	102001441	102001940	213.73	98.79	1.11	7.96E-11	3.36E-07
chr1	160253841	160254320	213.73	99.75	1.1	1.22E-10	4.84E-07
chr11	64102561	64103040	213.73	107.43	0.99	0.000000003	7.77E-06
chr3	128369581	128370080	213.73	108.39	0.98	4.37E-09	0.000010669
chr1	183559741	183560080	213.73	109.34	0.97	6.35E-09	1.47E-05
chr8	62672781	62673200	213.73	109.34	0.97	6.35E-09	1.47E-05
chr18	21002761	21003120	213.73	116.06	0.88	7.52E-08	0.000121437
chr19	54348921	54349300	213.73	119.9	0.83	0.000000279	0.00035369
chr12	53490121	53490480	213.73	123.73	0.79	9.63E-07	0.000899885
chr17	48112681	48113020	213.73	124.69	0.78	0.000001299	0.001134673
chr15	89906461	89906700	213.73	136.2	0.65	3.41E-05	0.006984706
chr6	119661181	119661440	213.73	136.2	0.65	3.41E-05	0.006984706
chr16	50316941	50317200	213.73	139.08	0.62	0.000070613	0.009561487
chr1	228273461	228273660	213.73	140.04	0.61	8.94E-05	0.009561487
chr5	133189281	133189800	212.68	91.12	1.22	3.07E-12	1.84E-08
chr4	114332621	114333160	212.68	94	1.18	1.22E-11	6.43E-08
chrX	1389061	1389460	212.68	96.88	1.13	4.64E-11	2.08E-07
chr19	3548661	3549060	212.68	104.55	1.02	1.27E-09	0.000003677
chr11	102551661	102552040	212.68	121.81	0.8	6.75E-07	0.000689846
chr17	79025261	79025540	212.68	121.81	0.8	6.75E-07	0.000689846
chr16	57001681	57002060	212.68	126.61	0.75	2.97E-06	0.001939362
chr2	38403661	38404000	212.68	128.53	0.73	5.22E-06	0.002788384
chr5	71763961	71764260	212.68	131.41	0.69	1.18E-05	0.004312091
chr9	35652461	35652720	212.68	132.36	0.68	1.53E-05	0.005058989
chr17	38277981	38278240	212.68	136.2	0.64	4.23E-05	0.008143733
chr4	7108221	7108420	212.68	136.2	0.64	4.23E-05	0.008143733
chr5	51370121	51370420	212.68	136.2	0.64	4.23E-05	0.008143733
chr1	159798841	159799120	212.68	137.16	0.63	5.40E-05	0.00833435
chr19	36406081	36406280	212.68	138.12	0.62	6.86E-05	0.009561487
chr5	171839981	171840180	212.68	138.12	0.62	6.86E-05	0.009561487
chr1	182363881	182364080	212.68	139.08	0.61	8.69E-05	0.009561487
chr4	185400781	185401200	211.64	111.26	0.93	2.32E-08	4.49E-05
chr5	10250221	10250580	211.64	117.02	0.85	1.79E-07	0.000248107
chr15	52654761	52655120	211.64	119.9	0.82	4.69E-07	0.000526346
chr10	1330201	1330560	211.64	120.85	0.81	6.40E-07	0.000659941
chr11	118788261	118788620	211.64	124.69	0.76	2.12E-06	0.001587615
chr3	152574941	152575240	211.64	129.49	0.71	8.66E-06	0.003713674
chr19	2168301	2168540	211.64	130.45	0.7	1.13E-05	0.004312091
chr19	55910041	55910260	211.64	130.45	0.7	1.13E-05	0.004312091
chr6	47210381	47210600	211.64	131.41	0.69	1.48E-05	0.004900284
chr10	74216921	74217220	211.64	133.32	0.67	2.48E-05	0.006413507
chr10	98500761	98501000	211.64	133.32	0.67	2.48E-05	0.006413507
chr2	10520241	10520500	211.64	134.28	0.66	3.19E-05	0.006865464
chr5	10671181	10671380	211.64	134.28	0.66	3.19E-05	0.006865464
chr7	151348301	151348500	211.64	134.28	0.66	3.19E-05	0.006865464
chr6	89744361	89744580	211.64	135.24	0.65	4.10E-05	0.007992943
chr11	58955341	58955560	211.64	137.16	0.63	6.66E-05	0.009561487
chr12	105063541	105063820	211.64	140.04	0.6	0.000134412	0.01388604
chr6	16726841	16727260	210.6	89.2	1.24	2.36E-12	1.46E-08
chr4	48378081	48378640	210.6	94.96	1.15	3.70E-11	1.71E-07
chr15	67127941	67128400	210.6	96.88	1.12	8.84E-11	3.65E-07
chr17	17928921	17929320	210.6	101.67	1.05	7.09E-10	0.000002212
chr4	7655521	7656040	210.6	105.51	1	3.40E-09	0.000008604
chr22	26752721	26753100	210.6	111.26	0.92	3.08E-08	5.70E-05
chr1	27431801	27432240	210.6	112.22	0.91	4.37E-08	7.72E-05
chr10	126600581	126600960	210.6	115.1	0.87	1.21E-07	0.000180846
chr3	23918741	23919120	210.6	116.06	0.86	1.69E-07	0.000235724
chr17	37786341	37786700	210.6	121.81	0.79	1.12E-06	0.001001205
chr5	110428241	110428600	210.6	121.81	0.79	1.12E-06	0.001001205
chr16	57073521	57073840	210.6	125.65	0.75	3.61E-06	0.002258007
chr17	61044301	61044660	210.6	125.65	0.75	3.61E-06	0.002258007
chr6	11732521	11732760	210.6	126.61	0.73	4.79E-06	0.0026398
chr17	1001341	1001540	210.6	133.32	0.66	3.09E-05	0.006865464
chr4	169425321	169425520	210.6	134.28	0.65	0.000039664	0.007779284
chr9	139896101	139896400	210.6	135.24	0.64	5.07E-05	0.00833435
chr15	100890801	100891180	209.56	106.47	0.98	6.67E-09	1.53E-05
chr2	39371661	39372040	209.56	106.47	0.98	6.67E-09	1.53E-05
chr9	74307241	74307560	209.56	117.02	0.84	3.04E-07	0.000378861
chr11	48104661	48105020	209.56	119.9	0.81	7.82E-07	0.000778476
chr2	61076301	61076760	209.56	122.77	0.77	1.93E-06	0.001468708
chr22	40619021	40619360	209.56	123.73	0.76	2.59E-06	0.001804735
chr1	182114621	182114940	209.56	124.69	0.75	3.45E-06	0.002179919
chr13	97862781	97863080	209.56	124.69	0.75	3.45E-06	0.002179919
chr19	45681441	45681660	209.56	125.65	0.74	4.59E-06	0.002543764
chr6	158996301	158996640	209.56	126.61	0.73	6.07E-06	0.003125539
chr8	11714541	11714820	209.56	127.57	0.72	7.99E-06	0.003551499
chr14	31560201	31560540	209.56	128.53	0.71	1.05E-05	0.004273326
chr16	84752221	84752480	209.56	128.53	0.71	1.05E-05	0.004273326
chr6	149571641	149571920	209.56	128.53	0.71	1.05E-05	0.004273326
chr1	150150621	150150940	209.56	129.49	0.69	1.37E-05	0.004741921
chrX	53401541	53401780	209.56	133.32	0.65	0.0000384	0.007554964
chr17	42410801	42411000	209.56	136.2	0.62	7.98E-05	0.009561487
chr7	30264381	30264680	209.56	138.12	0.6	0.000127517	0.013199002
chr15	45942041	45942600	208.51	86.32	1.27	1.11E-12	7.36E-09
chr1	159038641	159039060	208.51	93.04	1.16	2.94E-11	1.38E-07
chr2	208195581	208195980	208.51	100.71	1.05	8.77E-10	2.65E-06
chr9	117077881	117078280	208.51	102.63	1.02	1.94E-09	5.32E-06
chr9	134619681	134620080	208.51	104.55	1	4.21E-09	1.03E-05
chr1	173119001	173119380	208.51	106.47	0.97	8.93E-09	1.95E-05
chr16	2538441	2538820	208.51	113.18	0.88	1.07E-07	0.000162645
chr4	87894161	87894540	208.51	113.18	0.88	1.07E-07	0.000162645
chr18	72695041	72695340	208.51	116.06	0.85	2.87E-07	0.00036122
chr2	70308401	70308720	208.51	117.98	0.82	5.43E-07	0.000592108
chr6	16391121	16391480	208.51	119.9	0.8	1.01E-06	0.000926011
chr9	100908521	100908880	208.51	120.85	0.79	1.36E-06	0.001169853
chr17	8819581	8820040	208.51	121.81	0.78	1.84E-06	0.001408163
chr2	196455661	196455940	208.51	123.73	0.75	3.30E-06	0.002113549
chr2	230160741	230161040	208.51	123.73	0.75	3.30E-06	0.002113549
chr6	13250981	13251260	208.51	124.69	0.74	4.39E-06	0.002506835
chr11	124095621	124095900	208.51	128.53	0.7	0.000013195	0.004588255
chr14	73166781	73167000	208.51	128.53	0.7	0.000013195	0.004588255
chr17	19551401	19551600	208.51	129.49	0.69	1.72E-05	0.005483351
chr5	52083901	52084140	208.51	130.45	0.68	2.23E-05	0.005988007
chr1	1617701	1618040	208.51	131.41	0.67	2.89E-05	0.006865464
chr16	70436861	70437060	208.51	134.28	0.63	6.09E-05	0.008950885
chr12	121582541	121582760	208.51	136.2	0.61	9.83E-05	0.010240825
chr17	17543221	17543460	208.51	136.2	0.61	9.83E-05	0.010240825
chr2	90067421	90067620	208.51	136.2	0.61	9.83E-05	0.010240825
chr11	130032541	130033000	207.47	93.04	1.16	4.08E-11	0.000000186
chr14	69169721	69170180	207.47	94	1.14	6.34E-11	2.76E-07
chr7	143127141	143127540	207.47	94	1.14	6.34E-11	2.76E-07
chr11	48053501	48053880	207.47	105.51	0.98	8.24E-09	1.82E-05
chr17	76747801	76748220	207.47	105.51	0.98	8.24E-09	1.82E-05
chr14	61905481	61905880	207.47	108.39	0.94	2.47E-08	4.72E-05
chr17	29291381	29291800	207.47	109.34	0.92	3.53E-08	6.41E-05
chr10	75650661	75651040	207.47	111.26	0.9	7.09E-08	0.000115701
chr2	20817601	20818120	207.47	112.22	0.89	9.98E-08	0.000153466
chr9	114729281	114729660	207.47	117.02	0.83	0.000000513	0.000564744
chr2	16822281	16822600	207.47	117.98	0.81	7.02E-07	0.000710883
chr2	85726161	85726520	207.47	117.98	0.81	7.02E-07	0.000710883
chr1	246889621	246889980	207.47	118.94	0.8	9.56E-07	0.000899885
chr20	19954901	19955140	207.47	120.85	0.78	1.75E-06	0.001355898
chr20	30147881	30148220	207.47	124.69	0.73	5.57E-06	0.002951231
chr9	19154061	19154400	207.47	124.69	0.73	5.57E-06	0.002951231
chr7	139932081	139932300	207.47	126.61	0.71	9.69E-06	0.004031593
chr7	27404061	27404280	207.47	129.49	0.68	2.15E-05	0.00580089
chr2	102844201	102844480	207.47	131.41	0.66	3.59E-05	0.007190831
chr14	76026361	76026580	207.47	135.24	0.62	9.55E-05	0.010022645
chr1	184130481	184130880	206.43	94	1.13	8.78E-11	3.64E-07
chr14	89466941	89467340	206.43	101.67	1.02	2.40E-09	0.000006441
chr10	74262961	74263440	206.43	103.59	0.99	5.20E-09	1.23E-05
chr4	1329021	1329500	206.43	104.55	0.98	7.59E-09	1.70E-05
chr11	117675801	117676180	206.43	110.3	0.9	6.62E-08	0.000109195
chr6	36251441	36251820	206.43	111.26	0.89	9.33E-08	0.00014522
chr1	230240481	230240840	206.43	112.22	0.88	0.000000131	0.000192752
chr6	36267921	36268260	206.43	112.22	0.88	0.000000131	0.000192752
chr3	129242901	129243240	206.43	114.14	0.85	2.54E-07	0.000327976
chr10	6438881	6439260	206.43	116.06	0.83	4.85E-07	0.000542867
chrX	118889861	118890200	206.43	116.06	0.83	4.85E-07	0.000542867
chr1	150336441	150336800	206.43	119.9	0.78	1.67E-06	0.001320849
chr16	85947141	85947480	206.43	122.77	0.75	4.01E-06	0.002445186
chr18	56554461	56554780	206.43	122.77	0.75	4.01E-06	0.002445186
chr17	48581661	48582000	206.43	124.69	0.73	7.06E-06	0.003333521
chr7	111721901	111722160	206.43	124.69	0.73	7.06E-06	0.003333521
chr15	58540741	58540940	206.43	125.65	0.72	9.30E-06	0.003920132
chr7	56067861	56068060	206.43	125.65	0.72	9.30E-06	0.003920132
chr9	89941821	89942120	206.43	127.57	0.69	0.000015957	0.005230516
chr15	79203521	79203780	206.43	128.53	0.68	2.08E-05	0.005636722
chr1	35783641	35783840	206.43	130.45	0.66	3.48E-05	0.00708441
chr2	28668761	28669040	206.43	130.45	0.66	3.48E-05	0.00708441
chr22	43384761	43385020	206.43	130.45	0.66	3.48E-05	0.00708441
chrX	71278121	71278320	206.43	131.41	0.65	4.47E-05	0.008255195
chr22	31600521	31600720	206.43	133.32	0.63	7.31E-05	0.009561487
chr7	99006241	99006460	206.43	135.24	0.61	0.000117545	0.012185917
chr8	61824081	61824720	205.39	89.2	1.2	1.29E-11	6.75E-08
chr14	74951741	74952160	205.39	94	1.13	1.21E-10	4.84E-07
chr5	158438841	158439220	205.39	99.75	1.04	1.47E-09	4.18E-06
chr6	109755701	109756080	205.39	103.59	0.99	0.000000007	1.59E-05
chr4	41936541	41936920	205.39	115.1	0.84	4.57E-07	0.000515641
chr6	34626201	34626580	205.39	115.1	0.84	4.57E-07	0.000515641
chr12	11903201	11903560	205.39	117.98	0.8	1.17E-06	0.001040209
chr20	36329981	36330460	205.39	120.85	0.77	2.87E-06	0.001894925
chr2	216638501	216638860	205.39	122.77	0.74	5.10E-06	0.002734014
chr7	95236861	95237200	205.39	122.77	0.74	5.10E-06	0.002734014
chr8	17940721	17941060	205.39	122.77	0.74	5.10E-06	0.002734014
chr14	104399561	104399880	205.39	123.73	0.73	6.77E-06	0.003333521
chr2	43063021	43063340	205.39	123.73	0.73	6.77E-06	0.003333521
chr6	37151081	37151320	205.39	123.73	0.73	6.77E-06	0.003333521
chr2	74175981	74176200	205.39	124.69	0.72	8.93E-06	0.003811013
chr21	37531721	37531920	205.39	124.69	0.72	8.93E-06	0.003811013
chr2	237897401	237897700	205.39	130.45	0.65	4.33E-05	0.008174368
chr6	109657541	109657800	205.39	131.41	0.64	5.55E-05	0.008417073
chr8	24275801	24276260	204.34	80.57	1.34	2.25E-13	1.83E-09
chr17	75128801	75129240	204.34	94	1.12	1.68E-10	6.32E-07
chr17	78193261	78193760	204.34	94	1.12	1.68E-10	6.32E-07
chr20	35751841	35752240	204.34	98.79	1.05	1.34E-09	3.87E-06
chr17	57356241	57356640	204.34	102.63	0.99	6.42E-09	1.48E-05
chr12	96515141	96515500	204.34	108.39	0.91	5.76E-08	9.72E-05
chr11	64653621	64654000	204.34	113.18	0.85	3.12E-07	0.000386184
chr6	26205401	26205740	204.34	113.18	0.85	3.12E-07	0.000386184
chr7	1083761	1084140	204.34	114.14	0.84	4.32E-07	0.000492056
chr4	84469601	84469980	204.34	116.06	0.82	8.13E-07	0.000795583
chr5	150873201	150873540	204.34	118.94	0.78	2.03E-06	0.001533587
chr1	245133261	245133580	204.34	119.9	0.77	2.73E-06	0.00183845
chr7	2851261	2851600	204.34	119.9	0.77	2.73E-06	0.00183845
chr15	42207441	42207700	204.34	120.85	0.76	3.66E-06	0.002275173
chr12	63097301	63097640	204.34	122.77	0.74	6.48E-06	0.003285557
chr10	76903801	76904160	204.34	124.69	0.71	1.13E-05	0.004312091
chr11	62469781	62470100	204.34	124.69	0.71	1.13E-05	0.004312091
chr8	8852581	8852900	204.34	124.69	0.71	1.13E-05	0.004312091
chr20	39128101	39128460	204.34	129.49	0.66	4.19E-05	0.00812322
chr17	72237781	72237980	204.34	131.41	0.64	6.87E-05	0.009561487
chr7	39740521	39740760	204.34	132.36	0.63	8.76E-05	0.009561487
chr12	26493721	26493960	204.34	135.24	0.6	0.000176944	0.018199038
chr12	70446941	70447220	204.34	135.24	0.6	0.000176944	0.018199038
chr1	56890341	56891040	203.3	79.61	1.35	1.93E-13	1.58E-09
chr6	164132521	164133060	203.3	85.37	1.25	3.88E-12	2.26E-08
chr21	44913361	44913820	203.3	87.28	1.22	1.00E-11	5.39E-08
chr10	82221021	82221480	203.3	95.92	1.08	5.37E-10	1.74E-06
chr17	2302901	2303380	203.3	100.71	1.01	0.000000004	9.90E-06
chr6	10519641	10520060	203.3	103.59	0.97	1.26E-08	0.000026289
chr1	209822121	209822500	203.3	104.55	0.96	1.82E-08	3.63E-05
chr1	110850861	110851240	203.3	108.39	0.91	7.61E-08	0.000122659
chr15	66096781	66097080	203.3	116.06	0.81	1.05E-06	0.000953737
chr12	48144261	48144480	203.3	120.85	0.75	4.67E-06	0.002580883
chr4	40100741	40101040	203.3	120.85	0.75	4.67E-06	0.002580883
chr17	15901881	15902220	203.3	122.77	0.73	8.21E-06	0.00363031
chr6	106956821	106957140	203.3	123.73	0.72	1.08E-05	0.004312091
chr6	158091621	158091920	203.3	124.69	0.71	1.42E-05	0.0048831
chr6	111187821	111188020	203.3	125.65	0.69	1.86E-05	0.005565179
chr7	131182921	131183240	203.3	125.65	0.69	1.86E-05	0.005565179
chr2	233180541	233180760	203.3	127.57	0.67	3.13E-05	0.006865464
chr6	163844061	163844260	203.3	131.41	0.63	8.50E-05	0.009561487
chr19	17242861	17243300	202.26	86.32	1.23	8.82E-12	4.81E-08
chr1	94224381	94224900	202.26	88.24	1.2	2.24E-11	1.09E-07
chr5	173169061	173169500	202.26	90.16	1.17	5.55E-11	2.45E-07
chr7	139634441	139634880	202.26	94.96	1.09	4.85E-10	1.59E-06
chr11	67906861	67907240	202.26	102.63	0.98	1.16E-08	2.45E-05
chr5	35785661	35786140	202.26	105.51	0.94	3.49E-08	6.35E-05
chr2	233237241	233237580	202.26	110.3	0.87	0.000000198	0.000269568
chr17	42993121	42993500	202.26	114.14	0.83	7.27E-07	0.000732792
chr7	102036661	102037020	202.26	115.1	0.81	9.95E-07	0.000916158
chr15	42577821	42578140	202.26	117.02	0.79	1.84E-06	0.001407258
chr16	16070981	16071220	202.26	118.94	0.77	3.33E-06	0.002130916
chr6	149079801	149080020	202.26	123.73	0.71	1.37E-05	0.004726288
chrX	71318321	71318520	202.26	126.61	0.68	3.03E-05	0.006865464
chr12	111000861	111001120	202.26	131.41	0.62	0.000104946	0.010897845
chr7	151544861	151545380	201.22	87.28	1.2	1.98E-11	9.79E-08
chr16	31411461	31411900	201.22	97.83	1.04	2.26E-09	6.08E-06
chr4	162494021	162494440	201.22	102.63	0.97	1.55E-08	3.17E-05
chr20	17661001	17661360	201.22	107.43	0.91	9.37E-08	0.000145576
chr11	123101141	123101520	201.22	113.18	0.83	6.87E-07	0.000700718
chr3	129540961	129541340	201.22	113.18	0.83	6.87E-07	0.000700718
chr11	9285381	9285600	201.22	120.85	0.74	7.54E-06	0.003377279
chr20	30110701	30110920	201.22	120.85	0.74	7.54E-06	0.003377279
chr12	92860421	92860640	201.22	121.81	0.72	9.97E-06	0.004136275
chr18	48393701	48394040	201.22	121.81	0.72	9.97E-06	0.004136275
chr20	39311001	39311200	201.22	121.81	0.72	9.97E-06	0.004136275
chr16	22648141	22648440	201.22	124.69	0.69	2.25E-05	0.00602352
chr19	19085781	19086080	201.22	126.61	0.67	0.000037798	0.007512159
chr13	29102001	29102200	201.22	129.49	0.64	8.00E-05	0.009561487
chr7	2733441	2733860	200.17	88.24	1.18	4.37E-11	1.98E-07
chr7	28448721	28449100	200.17	92.08	1.12	2.57E-10	0.00000091
chr19	51753181	51753620	200.17	93.04	1.11	3.93E-10	1.33E-06
chr10	63225701	63226120	200.17	98.79	1.02	4.54E-09	1.10E-05
chr16	55473141	55473520	200.17	102.63	0.96	2.08E-08	4.06E-05
chr20	62710781	62711120	200.17	108.39	0.89	1.74E-07	0.000241735
chr21	35016901	35017220	200.17	109.34	0.87	2.43E-07	0.000317153
chr21	40331181	40331500	200.17	115.1	0.8	1.66E-06	0.001320849
chr1	183866501	183866760	200.17	120.85	0.73	9.56E-06	0.004012191
chr19	40967901	40968240	200.17	120.85	0.73	9.56E-06	0.004012191
chr19	40872061	40872400	200.17	121.81	0.72	1.26E-05	0.004416257
chr4	57252801	57253100	200.17	122.77	0.71	1.65E-05	0.005348006
chr3	46233241	46233440	200.17	123.73	0.69	2.16E-05	0.005824245
chr15	101564161	101564440	200.17	125.65	0.67	3.65E-05	0.00729665
chr22	30669181	30669520	200.17	125.65	0.67	3.65E-05	0.00729665
chr10	5707721	5707960	200.17	126.61	0.66	4.71E-05	0.00833435
chr5	162887181	162887380	200.17	127.57	0.65	6.06E-05	0.008946607
chr8	101225101	101225380	200.17	127.57	0.65	6.06E-05	0.008946607
chr15	83378501	83378800	200.17	128.53	0.64	7.76E-05	0.009561487
chr20	46369701	46369940	200.17	128.53	0.64	7.76E-05	0.009561487
chr12	76411801	76412400	199.13	50.84	1.97	0	0
chr4	124416641	124417140	199.13	74.81	1.41	5.86E-14	5.35E-10
chr10	79793201	79793660	199.13	104.55	0.93	5.71E-08	9.67E-05
chr3	195313541	195313900	199.13	104.55	0.93	5.71E-08	9.67E-05
chr11	112397781	112398140	199.13	105.51	0.92	8.14E-08	0.000129848
chr10	126388781	126389120	199.13	106.47	0.9	1.15E-07	0.000173876
chr12	69402201	69402560	199.13	107.43	0.89	1.63E-07	0.000228031
chr1	234668141	234668520	199.13	112.22	0.83	8.42E-07	0.000817401
chr12	120691161	120691520	199.13	115.1	0.79	2.13E-06	0.001588311
chr16	11443641	11443940	199.13	116.06	0.78	2.88E-06	0.001894925
chr3	143690201	143690520	199.13	118.94	0.74	6.90E-06	0.003333521
chr4	106050381	106050700	199.13	118.94	0.74	6.90E-06	0.003333521
chr10	115187001	115187240	199.13	122.77	0.7	2.08E-05	0.005647664
chr19	1068241	1068500	199.13	122.77	0.7	2.08E-05	0.005647664
chr2	75074801	75075020	199.13	125.65	0.66	4.56E-05	0.00833435
chr1	108182901	108183100	199.13	128.53	0.63	9.60E-05	0.010056223
chr12	99449021	99449560	198.09	59.47	1.74	0	0
chr12	118490221	118490720	198.09	60.43	1.71	0	0
chr22	50355821	50356380	198.09	77.69	1.35	4.17E-13	3.15E-09
chr14	105490841	105491260	198.09	89.2	1.15	1.33E-10	5.22E-07
chr1	247083201	247083620	198.09	96.88	1.03	3.79E-09	9.47E-06
chr14	91268741	91269140	198.09	99.75	0.99	1.21E-08	2.55E-05
chr5	67342121	67342580	198.09	99.75	0.99	1.21E-08	2.55E-05
chr3	141322281	141322660	198.09	101.67	0.96	2.56E-08	4.88E-05
chr1	161735881	161736380	198.09	106.47	0.9	1.52E-07	0.000215563
chr19	52239001	52239360	198.09	106.47	0.9	1.52E-07	0.000215563
chr20	10467921	10468300	198.09	108.39	0.87	2.99E-07	0.000374069
chr6	144124241	144124620	198.09	109.34	0.86	4.16E-07	0.00047724
chr6	41168221	41168480	198.09	113.18	0.81	1.49E-06	0.001254722
chr6	136914401	136914720	198.09	114.14	0.8	2.03E-06	0.00152896
chr2	46125001	46125320	198.09	115.1	0.78	2.74E-06	0.00183845
chr4	8247581	8247920	198.09	115.1	0.78	2.74E-06	0.00183845
chr8	21996481	21996840	198.09	116.06	0.77	3.69E-06	0.002290819
chr15	32810161	32810420	198.09	121.81	0.7	2.00E-05	0.005565179
chr6	39178061	39178580	197.05	67.14	1.55	1.33E-15	1.77E-11
chr5	114880281	114880760	197.05	94.96	1.05	2.31E-09	0.000006213
chr1	21651461	21651880	197.05	95.92	1.04	3.45E-09	8.71E-06
chr3	22516121	22516560	197.05	96.88	1.02	5.13E-09	1.22E-05
chr17	77967381	77967760	197.05	99.75	0.98	1.63E-08	3.30E-05
chr15	64985341	64985700	197.05	106.47	0.89	2.00E-07	0.000271842
chr1	16765501	16765880	197.05	109.34	0.85	5.43E-07	0.000592735
chr3	15328941	15329240	197.05	112.22	0.81	1.41E-06	0.00120083
chr14	21574541	21574820	197.05	114.14	0.79	2.61E-06	0.001804735
chr7	6413081	6413340	197.05	116.06	0.76	4.72E-06	0.002606198
chr1	226222281	226222560	197.05	117.02	0.75	6.31E-06	0.003207306
chr2	25527361	25527580	197.05	117.98	0.74	8.40E-06	0.003676205
chr7	75300381	75300700	197.05	117.98	0.74	8.40E-06	0.003676205
chr20	60618241	60618580	197.05	119.9	0.72	1.47E-05	0.004900284
chrX	13149981	13150240	197.05	119.9	0.72	1.47E-05	0.004900284
chr19	45239901	45240100	197.05	122.77	0.68	0.000032793	0.006865464
chr2	200527821	200528100	197.05	122.77	0.68	0.000032793	0.006865464
chr20	46093341	46093580	197.05	124.69	0.66	5.49E-05	0.00833435
chr1	159726321	159726540	197.05	126.61	0.64	9.03E-05	0.009561487
chr19	33863561	33863760	197.05	126.61	0.64	9.03E-05	0.009561487
chr2	231789361	231789660	197.05	127.57	0.63	0.000115176	0.011945479
chr1	169574161	169574460	197.05	128.53	0.62	0.000146262	0.015084273
chr20	33707881	33708340	196	77.69	1.34	8.59E-13	5.90E-09
chr11	120079421	120079940	196	87.28	1.17	1.05E-10	4.27E-07
chr17	66790101	66790620	196	90.16	1.12	3.93E-10	1.33E-06
chr6	143117701	143118080	196	102.63	0.93	6.55E-08	0.000108268
chr3	132264441	132264780	196	105.51	0.89	1.87E-07	0.000257996
chr6	106949841	106950200	196	106.47	0.88	0.000000263	0.000338015
chr1	243641021	243641380	196	111.26	0.82	1.34E-06	0.001154257
chr17	16308061	16308400	196	113.18	0.79	2.48E-06	0.001777365
chr4	120974101	120974440	196	116.06	0.76	6.03E-06	0.003113088
chr20	31190881	31191180	196	117.02	0.74	0.000008031	0.003565611
chr4	143883241	143883460	196	117.02	0.74	0.000008031	0.003565611
chr9	138951841	138952120	196	117.02	0.74	0.000008031	0.003565611
chr2	87559161	87559480	196	118.94	0.72	0.000014078	0.004852113
chr9	137135841	137136040	196	118.94	0.72	0.000014078	0.004852113
chr12	45937761	45937980	196	120.85	0.7	2.42E-05	0.006376449
chr19	46018541	46018900	196	121.81	0.69	3.16E-05	0.006865464
chr1	244482921	244483120	196	122.77	0.67	4.10E-05	0.008009469
chr17	62087021	62087220	196	124.69	0.65	0.000068299	0.009561487
chr6	11213061	11213340	196	124.69	0.65	0.000068299	0.009561487
chr12	106214621	106214820	196	125.65	0.64	8.76E-05	0.009561487
chr5	172457761	172457960	196	125.65	0.64	8.76E-05	0.009561487
chr7	27086801	27087340	194.96	91.12	1.1	8.29E-10	2.53E-06
chr1	184986341	184986820	194.96	96.88	1.01	9.38E-09	2.04E-05
chr12	96576641	96577020	194.96	96.88	1.01	9.38E-09	2.04E-05
chr19	14187301	14187680	194.96	98.79	0.98	2.01E-08	3.96E-05
chr20	43883561	43883940	194.96	100.71	0.95	4.23E-08	7.52E-05
chr16	25017781	25018100	194.96	106.47	0.87	0.000000345	0.000416431
chr7	128344741	128345100	194.96	108.39	0.85	6.67E-07	0.000684422
chr19	10649681	10649960	194.96	111.26	0.81	1.73E-06	0.001343856
chr6	119458721	119459100	194.96	111.26	0.81	1.73E-06	0.001343856
chr19	52010921	52011240	194.96	116.06	0.75	7.68E-06	0.003433588
chr12	64605941	64606140	194.96	119.9	0.7	0.000023327	0.006226287
chr22	37374061	37374300	194.96	119.9	0.7	0.000023327	0.006226287
chr20	48552621	48552820	194.96	121.81	0.68	3.96E-05	0.007770387
chr1	31890001	31890260	194.96	122.77	0.67	5.13E-05	0.00833435
chr16	75598901	75599240	194.96	125.65	0.63	0.000108452	0.011257947
chr20	52313241	52313680	193.92	91.12	1.09	1.14E-09	3.36E-06
chr20	30294561	30294960	193.92	94.96	1.03	5.80E-09	1.35E-05
chr14	102554741	102555120	193.92	96.88	1	1.26E-08	2.64E-05
chr5	148659301	148659720	193.92	96.88	1	1.26E-08	2.64E-05
chr18	5583541	5583920	193.92	100.71	0.95	5.63E-08	9.55E-05
chr9	114722801	114723160	193.92	104.55	0.89	2.30E-07	0.000304732
chr17	65487381	65487700	193.92	105.51	0.88	3.23E-07	0.000397459
chr19	4563521	4563900	193.92	106.47	0.87	4.52E-07	0.00051089
chr19	56145261	56145560	193.92	109.34	0.83	1.19E-06	0.001058552
chr5	134468101	134468360	193.92	110.3	0.81	1.64E-06	0.001315667
chr1	212671681	212672000	193.92	113.18	0.78	4.08E-06	0.002463519
chr5	124242401	124242640	193.92	115.1	0.75	7.34E-06	0.003350336
chr4	39184761	39185060	193.92	117.02	0.73	0.000012944	0.00451574
chr11	72521801	72522020	193.92	119.9	0.69	2.93E-05	0.006865464
chr14	69496441	69496680	193.92	119.9	0.69	2.93E-05	0.006865464
chr2	44138621	44138820	193.92	121.81	0.67	4.95E-05	0.00833435
chr20	45753581	45753780	193.92	121.81	0.67	4.95E-05	0.00833435
chr6	6841281	6841500	193.92	121.81	0.67	4.95E-05	0.00833435
chr11	72994741	72994940	193.92	122.77	0.66	6.39E-05	0.0092328
chr2	97534081	97534380	193.92	123.73	0.65	8.22E-05	0.009561487
chr2	42979481	42979700	193.92	125.65	0.63	0.000134077	0.013852181
chr6	30736901	30737200	193.92	127.57	0.6	0.00021522	0.0220724
chr7	130933761	130934240	192.88	72.9	1.4	1.85E-13	1.52E-09
chr17	6997441	6997800	192.88	98.79	0.97	3.61E-08	6.54E-05
chr5	64273641	64274020	192.88	98.79	0.97	3.61E-08	6.54E-05
chr5	32234241	32234560	192.88	102.63	0.91	1.52E-07	0.000215805
chr17	47295341	47295680	192.88	103.59	0.9	2.15E-07	0.000289443
chr16	693381	693760	192.88	105.51	0.87	4.24E-07	0.000484755
chr17	8090581	8090860	192.88	105.51	0.87	4.24E-07	0.000484755
chr11	33934201	33934580	192.88	107.43	0.84	8.18E-07	0.000797419
chr14	70081541	70081880	192.88	107.43	0.84	8.18E-07	0.000797419
chr10	126337921	126338280	192.88	108.39	0.83	1.13E-06	0.001007947
chr13	113928021	113928300	192.88	110.3	0.81	0.000002114	0.001581644
chr14	21359401	21359600	192.88	113.18	0.77	5.23E-06	0.002794847
chr8	81232141	81232380	192.88	117.02	0.72	0.000016388	0.005303703
chr3	63980721	63980920	192.88	121.81	0.66	0.000061796	0.009015257
chr13	21112741	21113020	192.88	122.77	0.65	7.95E-05	0.009561487
chr22	24912601	24912800	192.88	122.77	0.65	7.95E-05	0.009561487
chr15	90955941	90956240	192.88	289.67	-0.59	1.05E-05	0.004282581
chr6	17909021	17909520	191.83	81.53	1.23	2.53E-11	1.21E-07
chr10	73620261	73620660	191.83	90.16	1.09	1.41E-09	4.03E-06
chr2	29337681	29338080	191.83	93.04	1.04	4.82E-09	1.16E-05
chr11	588861	589240	191.83	95.92	1	1.56E-08	3.18E-05
chr16	57701321	57701740	191.83	95.92	1	1.56E-08	3.18E-05
chr11	47934281	47934660	191.83	99.75	0.94	6.95E-08	0.000113803
chr19	45614401	45614780	191.83	99.75	0.94	6.95E-08	0.000113803
chr5	76975541	76975920	191.83	101.67	0.92	1.42E-07	0.000203414
chr10	46932101	46932480	191.83	103.59	0.89	2.84E-07	0.000357684
chr1	232903081	232903340	191.83	107.43	0.84	1.06E-06	0.000961704
chr9	137118081	137118440	191.83	108.39	0.82	0.000001464	0.001236776
chr8	129746781	129747120	191.83	109.34	0.81	2.00E-06	0.001514554
chr12	27584101	27584420	191.83	112.22	0.77	4.98E-06	0.002690973
chr6	36409261	36409480	191.83	113.18	0.76	6.69E-06	0.003333521
chr16	11313001	11313300	191.83	114.14	0.75	8.93E-06	0.003811013
chr1	24710761	24711060	191.83	115.1	0.74	1.19E-05	0.004312091
chr1	161760501	161760780	191.83	116.06	0.72	1.57E-05	0.005168637
chr9	75540381	75540660	191.83	116.06	0.72	1.57E-05	0.005168637
chr1	110150101	110150300	191.83	117.02	0.71	2.07E-05	0.005621746
chr20	52732381	52732640	191.83	118.94	0.69	0.000035477	0.007107302
chr3	196066741	196067000	191.83	118.94	0.69	0.000035477	0.007107302
chr8	127903021	127903280	191.83	118.94	0.69	0.000035477	0.007107302
chr19	18789701	18790060	191.83	120.85	0.67	5.97E-05	0.008946607
chr22	31011781	31012000	191.83	120.85	0.67	5.97E-05	0.008946607
chr6	6661901	6662140	191.83	120.85	0.67	5.97E-05	0.008946607
chr6	14283921	14284200	191.83	120.85	0.67	5.97E-05	0.008946607
chr6	136858921	136859120	191.83	121.81	0.66	7.70E-05	0.009561487
chr17	55970521	55970720	191.83	122.77	0.64	9.88E-05	0.010291633
chr7	100728561	100728820	191.83	124.69	0.62	0.000160728	0.016551696
chr2	235311601	235312040	190.79	86.32	1.14	3.49E-10	1.20E-06
chr15	91282221	91282620	190.79	92.08	1.05	4.38E-09	0.000010677
chr5	75704141	75704540	190.79	94.96	1.01	1.43E-08	2.96E-05
chr2	225774661	225775040	190.79	95.92	0.99	2.11E-08	4.11E-05
chr9	134531741	134532100	190.79	98.79	0.95	6.44E-08	0.000106758
chr1	27264701	27265080	190.79	100.71	0.92	1.32E-07	0.000194144
chr1	15067661	15067980	190.79	101.67	0.91	1.88E-07	0.000258537
chr2	119737161	119737520	190.79	102.63	0.89	2.65E-07	0.000340028
chr2	70205841	70206200	190.79	103.59	0.88	3.73E-07	0.000436903
chr2	109251581	109251940	190.79	104.55	0.87	5.21E-07	0.000571832
chr16	17157061	17157400	190.79	112.22	0.77	6.38E-06	0.003236654
chr12	29361041	29361400	190.79	114.14	0.74	1.14E-05	0.004312091
chr9	113871381	113871580	190.79	120.85	0.66	7.45E-05	0.009561487
chr11	121448921	121449640	189.75	75.77	1.32	2.66E-12	1.63E-08
chr19	7587101	7587560	189.75	79.61	1.25	1.94E-11	9.65E-08
chr8	64105681	64106060	189.75	88.24	1.1	1.14E-09	3.37E-06
chr11	10751781	10752160	189.75	91.12	1.06	0.000000004	9.86E-06
chr11	503161	503540	189.75	97.83	0.96	5.96E-08	0.000100144
chr20	44542361	44542740	189.75	100.71	0.91	1.75E-07	0.000243076
chr4	88772221	88772600	189.75	105.51	0.85	9.46E-07	0.000899885
chr6	53297621	53297960	189.75	107.43	0.82	1.79E-06	0.001378948
chr4	174255281	174255600	189.75	108.39	0.81	2.45E-06	0.001764746
chr8	55181561	55181940	189.75	109.34	0.8	3.33E-06	0.002131317
chr12	92464941	92465280	189.75	111.26	0.77	6.08E-06	0.003129185
chr1	153508421	153508640	189.75	114.14	0.73	1.44E-05	0.004900284
chr8	98640141	98640500	189.75	114.14	0.73	1.44E-05	0.004900284
chr17	643621	643920	189.75	115.1	0.72	1.91E-05	0.005565179
chr10	91444341	91444640	189.75	116.06	0.71	2.51E-05	0.006413507
chr1	221135361	221135620	189.75	117.98	0.69	4.29E-05	0.008174368
chr5	132173041	132173240	189.75	117.98	0.69	4.29E-05	0.008174368
chr6	18398541	18398780	189.75	119.9	0.66	7.20E-05	0.009561487
chr15	64903921	64904240	189.75	124.69	0.61	0.000243708	0.024962007
chr7	152208681	152209220	188.71	73.86	1.35	1.36E-12	8.84E-09
chr3	12359321	12359760	188.71	83.45	1.18	1.77E-10	6.61E-07
chr19	2543041	2543460	188.71	84.41	1.16	2.77E-10	9.71E-07
chr7	99977221	99977440	188.71	103.59	0.87	6.41E-07	0.00066075
chr20	61077081	61077400	188.71	108.39	0.8	3.16E-06	0.002046426
chr7	3019941	3020280	188.71	108.39	0.8	3.16E-06	0.002046426
chr10	121799261	121799540	188.71	110.3	0.77	5.79E-06	0.003012823
chr7	71868641	71868840	188.71	117.02	0.69	4.13E-05	0.008056164
chr1	9224201	9224600	187.66	70.02	1.42	2.32E-13	1.87E-09
chr2	28667821	28668240	187.66	87.28	1.1	1.42E-09	4.05E-06
chr1	234465941	234466320	187.66	94	1	2.39E-08	4.59E-05
chr11	57172961	57173360	187.66	95.92	0.97	5.09E-08	8.75E-05
chr16	16081321	16081700	187.66	95.92	0.97	5.09E-08	8.75E-05
chr15	91388401	91388780	187.66	96.88	0.95	7.36E-08	0.000119167
chr19	14783301	14783640	187.66	96.88	0.95	7.36E-08	0.000119167
chr2	27435481	27435840	187.66	100.71	0.9	3.05E-07	0.000379533
chr13	111210661	111211020	187.66	102.63	0.87	6.02E-07	0.000633108
chr2	113996561	113996840	187.66	102.63	0.87	6.02E-07	0.000633108
chr21	30472281	30472640	187.66	102.63	0.87	6.02E-07	0.000633108
chr17	29280001	29280340	187.66	103.59	0.86	0.000000838	0.000814014
chr22	37269981	37270360	187.66	103.59	0.86	0.000000838	0.000814014
chr16	77757021	77757400	187.66	104.55	0.84	1.16E-06	0.001034552
chr12	1728861	1729240	187.66	105.51	0.83	1.60E-06	0.001293618
chr21	36216861	36217200	187.66	106.47	0.82	2.20E-06	0.001621684
chr7	29026461	29026660	187.66	110.3	0.77	7.41E-06	0.003350336
chr9	35644501	35644840	187.66	111.26	0.75	9.92E-06	0.004119867
chr2	217350761	217350980	187.66	113.18	0.73	0.000017537	0.005565179
chr20	1927281	1927480	187.66	113.18	0.73	0.000017537	0.005565179
chr3	5018761	5018960	187.66	113.18	0.73	0.000017537	0.005565179
chr18	43250441	43250720	187.66	114.14	0.72	2.32E-05	0.00618384
chr8	10049861	10050180	187.66	114.14	0.72	2.32E-05	0.00618384
chr8	59332221	59332460	187.66	114.14	0.72	2.32E-05	0.00618384
chr12	113370601	113370940	187.66	115.1	0.71	3.04E-05	0.006865464
chr17	36908821	36909040	187.66	118.94	0.66	8.67E-05	0.009561487
chr6	119479701	119479960	187.66	118.94	0.66	8.67E-05	0.009561487
chr7	64541801	64542000	187.66	118.94	0.66	8.67E-05	0.009561487
chr16	46821461	46821820	187.66	119.9	0.65	0.000111471	0.011565643
chr15	69918681	69919120	186.62	66.18	1.5	3.60E-14	3.46E-10
chr3	124511861	124512320	186.62	74.81	1.32	4.68E-12	2.69E-08
chr10	73104621	73105080	186.62	80.57	1.21	8.71E-11	3.63E-07
chr11	64072561	64072960	186.62	91.12	1.03	0.00000001	2.16E-05
chr1	150383201	150383580	186.62	98.79	0.92	2.01E-07	0.000272629
chr1	16487041	16487340	186.62	101.67	0.88	5.64E-07	0.00061225
chr16	85906281	85906640	186.62	107.43	0.8	3.87E-06	0.002377057
chr16	16300241	16300520	186.62	108.39	0.78	5.24E-06	0.002799529
chr19	3169561	3169840	186.62	108.39	0.78	5.24E-06	0.002799529
chr8	62008641	62009000	186.62	109.34	0.77	7.06E-06	0.003333521
chr12	718861	719100	186.62	110.3	0.76	9.47E-06	0.00398515
chr7	75496421	75496760	186.62	113.18	0.72	0.000022214	0.005969998
chr1	101757201	101757400	186.62	115.1	0.7	3.83E-05	0.00755327
chr3	124582221	124582560	186.62	117.02	0.67	6.49E-05	0.009352118
chr7	142919801	142920020	186.62	117.02	0.67	6.49E-05	0.009352118
chrX	77194681	77194960	186.62	117.02	0.67	6.49E-05	0.009352118
chr15	52643381	52643600	186.62	118.94	0.65	0.000107934	0.011204702
chr20	52749221	52749840	185.58	75.77	1.29	1.11E-11	5.87E-08
chr17	66377061	66377540	185.58	85.37	1.12	1.14E-09	0.000003372
chr11	128673281	128673740	185.58	86.32	1.1	1.75E-09	4.86E-06
chr14	21150941	21151440	185.58	86.32	1.1	1.75E-09	4.86E-06
chr21	39238361	39238880	185.58	93.04	1	2.96E-08	0.000055144
chr17	77034801	77035200	185.58	94	0.98	4.32E-08	0.000076573
chr5	139594501	139594880	185.58	94.96	0.97	6.29E-08	0.000104753
chr20	810661	811040	185.58	96.88	0.94	1.31E-07	0.000192591
chr6	137636241	137636620	185.58	96.88	0.94	1.31E-07	0.000192591
chr7	37715381	37715660	185.58	106.47	0.8	3.67E-06	0.002279597
chr11	102327241	102327540	185.58	107.43	0.79	4.98E-06	0.002690973
chr15	70018241	70018580	185.58	108.39	0.78	6.73E-06	0.003333521
chr16	20911601	20911860	185.58	111.26	0.74	1.61E-05	0.005268812
chr20	47896001	47896320	185.58	112.22	0.73	2.13E-05	0.005740614
chr18	3649981	3650300	185.58	113.18	0.71	2.81E-05	0.006865464
chr4	185314201	185314420	185.58	113.18	0.71	2.81E-05	0.006865464
chr1	64978041	64978240	185.58	114.14	0.7	3.69E-05	0.007363114
chr1	180279401	180279700	185.58	114.14	0.7	3.69E-05	0.007363114
chr14	21149901	21150100	185.58	114.14	0.7	3.69E-05	0.007363114
chr6	7223561	7223840	185.58	115.1	0.69	4.81E-05	0.00833435
chr5	151099841	151100060	185.58	117.98	0.65	0.000104462	0.010848163
chr13	48000241	48000740	184.54	80.57	1.2	1.71E-10	6.43E-07
chr8	134062801	134063300	184.54	80.57	1.2	1.71E-10	6.43E-07
chr11	59333381	59333740	184.54	89.2	1.05	8.31E-09	1.83E-05
chr20	36738301	36738680	184.54	90.16	1.03	1.24E-08	2.60E-05
chr19	18403081	18403540	184.54	92.08	1	2.71E-08	5.14E-05
chr2	208735001	208735320	184.54	94.96	0.96	8.41E-08	0.000133182
chr2	39712601	39712980	184.54	96.88	0.93	1.74E-07	0.00024164
chr20	23006021	23006400	184.54	97.83	0.92	2.48E-07	0.000321747
chr12	66801521	66801860	184.54	98.79	0.9	3.51E-07	0.000422678
chr11	64036601	64037060	184.54	100.71	0.87	6.94E-07	0.000704869
chr11	128573641	128573920	184.54	100.71	0.87	6.94E-07	0.000704869
chr2	55727281	55727640	184.54	102.63	0.85	1.34E-06	0.001157585
chr11	74023641	74023960	184.54	104.55	0.82	2.55E-06	0.001804735
chr2	25873081	25873340	184.54	105.51	0.81	3.48E-06	0.002189434
chr6	14337581	14337920	184.54	107.43	0.78	6.40E-06	0.003247137
chr6	42112801	42113140	184.54	110.3	0.74	1.54E-05	0.005078305
chr3	58004621	58004840	184.54	114.14	0.69	4.64E-05	0.00833435
chr4	74059541	74059780	184.54	116.06	0.67	7.83E-05	0.009561487
chr1	15008461	15008660	184.54	280.08	-0.6	9.32E-06	0.003924087
chr19	49470961	49471680	183.49	76.73	1.26	3.64E-11	1.69E-07
chr11	46231161	46231540	183.49	91.12	1.01	2.49E-08	4.74E-05
chr9	101010641	101011000	183.49	93.04	0.98	5.35E-08	9.12E-05
chr18	28786721	28787080	183.49	94.96	0.95	1.12E-07	0.000170197
chr6	2999261	2999640	183.49	95.92	0.94	1.61E-07	0.000226768
chr18	48380401	48380720	183.49	102.63	0.84	1.75E-06	0.001355131
chr5	135431941	135432280	183.49	106.47	0.79	6.09E-06	0.003133451
chr9	93589381	93589640	183.49	107.43	0.77	8.21E-06	0.003628132
chr18	3749121	3749380	183.49	108.39	0.76	1.10E-05	0.004312091
chr20	48717881	48718120	183.49	109.34	0.75	0.000014712	0.004900284
chr8	129047261	129047580	183.49	110.3	0.73	1.96E-05	0.005565179
chr6	139752101	139752420	183.49	111.26	0.72	2.59E-05	0.00646417
chr1	1775601	1775800	183.49	112.22	0.71	3.41E-05	0.006980862
chr17	463341	463680	183.49	112.22	0.71	3.41E-05	0.006980862
chr8	86158101	86158360	183.49	112.22	0.71	3.41E-05	0.006980862
chr17	48299181	48299520	183.49	113.18	0.7	4.46E-05	0.008242648
chr12	111751861	111752060	183.49	114.14	0.68	5.82E-05	0.008795275
chr14	24784401	24784660	183.49	114.14	0.68	5.82E-05	0.008795275
chr7	41817881	41818220	183.49	114.14	0.68	5.82E-05	0.008795275
chr17	42760741	42761000	183.49	115.1	0.67	7.56E-05	0.009561487
chr16	81481201	81481400	183.49	116.06	0.66	9.77E-05	0.010183925
chr2	241561121	241561420	183.49	117.98	0.64	0.000161109	0.016590467
chr3	45601761	45601980	183.49	275.28	-0.59	1.82E-05	0.005565179
chr9	94157281	94157820	182.45	49.88	1.87	0	0
chr1	144891881	144892300	182.45	82.49	1.15	8.18E-10	2.50E-06
chr9	134510721	134511080	182.45	97.83	0.9	4.32E-07	0.000492811
chr17	73455941	73456280	182.45	98.79	0.89	0.000000609	0.000640508
chr19	8598761	8599120	182.45	101.67	0.84	1.65E-06	0.001320849
chr5	139631061	139631380	182.45	102.63	0.83	2.27E-06	0.001667238
chr2	201390681	201390980	182.45	104.55	0.8	4.26E-06	0.002492533
chr2	145171961	145172280	182.45	106.47	0.78	7.81E-06	0.003478743
chr1	115711161	115711520	182.45	107.43	0.76	0.000010507	0.004279464
chr13	20364921	20365180	182.45	107.43	0.76	0.000010507	0.004279464
chr9	114384941	114385200	182.45	111.26	0.71	3.27E-05	0.006865464
chr2	10124221	10124480	182.45	112.22	0.7	4.29E-05	0.008174368
chr17	73395721	73395920	182.45	115.1	0.66	9.44E-05	0.009917536
chr18	45742561	45743000	181.41	69.06	1.39	1.26E-12	8.22E-09
chr12	62309281	62309700	181.41	84.41	1.1	2.69E-09	7.07E-06
chr16	88716641	88717100	181.41	84.41	1.1	2.69E-09	7.07E-06
chr1	12021161	12021540	181.41	89.2	1.02	2.08E-08	4.07E-05
chr1	179335041	179335400	181.41	94	0.95	1.39E-07	0.000200256
chr3	105086741	105087060	181.41	95.92	0.92	2.84E-07	0.000358284
chr7	995161	995520	181.41	96.88	0.91	4.04E-07	0.00046608
chr1	41116341	41116600	181.41	97.83	0.89	5.70E-07	0.000616323
chr3	128503701	128504040	181.41	99.75	0.86	1.12E-06	0.001001205
chr22	22127321	22127620	181.41	100.71	0.85	1.55E-06	0.001289139
chr9	129554741	129555060	181.41	100.71	0.85	1.55E-06	0.001289139
chr12	94215801	94216080	181.41	101.67	0.84	2.15E-06	0.001592496
chr9	104295641	104296020	181.41	101.67	0.84	2.15E-06	0.001592496
chr3	72395901	72396220	181.41	102.63	0.82	2.95E-06	0.001927955
chr12	57917381	57917600	181.41	103.59	0.81	4.04E-06	0.002445427
chr17	49199201	49199520	181.41	103.59	0.81	4.04E-06	0.002445427
chr6	45649761	45650120	181.41	103.59	0.81	4.04E-06	0.002445427
chrX	41236021	41236380	181.41	103.59	0.81	4.04E-06	0.002445427
chr14	23547861	23548060	181.41	106.47	0.77	1.00E-05	0.004151547
chr2	136433581	136433860	181.41	106.47	0.77	1.00E-05	0.004151547
chr17	76909901	76910100	181.41	108.39	0.74	1.79E-05	0.005565179
chr2	60944921	60945120	181.41	110.3	0.72	3.14E-05	0.006865464
chr1	228887641	228887960	181.41	112.22	0.69	5.40E-05	0.00833435
chr20	48843101	48843300	181.41	112.22	0.69	5.40E-05	0.00833435
chr8	58375081	58375360	181.41	114.14	0.67	9.12E-05	0.009613149
chr1	249153781	249154100	181.41	117.02	0.63	0.000193537	0.019886952
chr17	33571481	33571880	180.36	76.73	1.23	1.03E-10	4.17E-07
chr3	122755401	122755800	180.36	82.49	1.13	1.57E-09	4.40E-06
chr2	240387101	240387460	180.36	89.2	1.02	2.82E-08	5.28E-05
chr20	44620181	44620580	180.36	92.08	0.97	8.86E-08	0.000138841
chr6	106957861	106958240	180.36	92.08	0.97	8.86E-08	0.000138841
chr3	9757481	9757820	180.36	94.96	0.93	2.64E-07	0.000339067
chr3	182672741	182673100	180.36	94.96	0.93	2.64E-07	0.000339067
chr19	671941	672280	180.36	103.59	0.8	5.21E-06	0.002785894
chr18	11946201	11946540	180.36	104.55	0.79	7.07E-06	0.003333521
chr9	117699781	117700120	180.36	105.51	0.77	9.54E-06	0.004005739
chr17	73081661	73081900	180.36	107.43	0.75	1.71E-05	0.005483351
chr21	42719541	42719840	180.36	108.39	0.73	2.28E-05	0.006096042
chr17	80171481	80171780	180.36	111.26	0.7	0.000052001	0.00833435
chr10	134309361	134309560	180.36	112.22	0.68	6.78E-05	0.009561487
chr6	26123281	26123540	180.36	112.22	0.68	6.78E-05	0.009561487
chr2	85899461	85899660	180.36	113.18	0.67	8.81E-05	0.009561487
chr5	180618801	180619060	180.36	113.18	0.67	8.81E-05	0.009561487
chr3	11249641	11250180	179.32	61.39	1.55	2.93E-14	2.88E-10
chr1	53490641	53491180	179.32	63.3	1.5	9.46E-14	8.25E-10
chr1	244545041	244545640	179.32	76.73	1.22	1.44E-10	5.58E-07
chr13	52378061	52378460	179.32	78.65	1.19	3.66E-10	1.26E-06
chr17	76744801	76745200	179.32	83.45	1.1	3.33E-09	8.46E-06
chr3	189999081	189999460	179.32	87.28	1.04	1.73E-08	3.49E-05
chr1	35919861	35920240	179.32	88.24	1.02	2.58E-08	4.90E-05
chr4	6887941	6888200	179.32	97.83	0.87	9.84E-07	0.000909058
chr10	97516361	97516620	179.32	98.79	0.86	1.37E-06	0.001172019
chr3	15313321	15313640	179.32	98.79	0.86	1.37E-06	0.001172019
chr22	17567401	17567720	179.32	99.75	0.85	1.91E-06	0.001453332
chr16	11198901	11199140	179.32	100.71	0.83	0.000002633	0.001804735
chr1	59437341	59437700	179.32	102.63	0.81	4.94E-06	0.002690973
chr5	66474761	66475100	179.32	102.63	0.81	4.94E-06	0.002690973
chr1	150587141	150587440	179.32	104.55	0.78	9.08E-06	0.003829223
chr18	33647181	33647520	179.32	106.47	0.75	0.000016356	0.005295592
chr11	109963761	109963980	179.32	107.43	0.74	2.18E-05	0.005865048
chr6	136558001	136558320	179.32	108.39	0.73	2.89E-05	0.006865464
chr4	71712341	71712540	179.32	111.26	0.69	6.54E-05	0.009421626
chr12	113642301	113642500	179.32	112.22	0.68	8.50E-05	0.009561487
chr3	128914921	128915120	179.32	112.22	0.68	8.50E-05	0.009561487
chr1	202806221	202806540	179.32	116.06	0.63	0.000232366	0.023805987
chr5	124237901	124238340	178.28	82.49	1.11	0.000000003	7.77E-06
chr2	38881201	38881620	178.28	84.41	1.08	0.000000007	1.58E-05
chr11	117951881	117952260	178.28	87.28	1.03	2.35E-08	4.53E-05
chr8	37650781	37651160	178.28	90.16	0.98	7.52E-08	0.000121437
chr15	58438901	58439280	178.28	92.08	0.95	1.58E-07	0.000223694
chr5	142784061	142784400	178.28	94	0.92	3.26E-07	0.000399679
chr1	12315641	12316020	178.28	94.96	0.91	4.64E-07	0.000522345
chr2	173149601	173149900	178.28	95.92	0.89	0.000000656	0.000675061
chr4	25087321	25087680	178.28	97.83	0.87	1.29E-06	0.001129533
chr16	85977441	85977780	178.28	98.79	0.85	1.80E-06	0.001378948
chr19	16252981	16253300	178.28	99.75	0.84	2.48E-06	0.001782123
chr2	232540481	232540840	178.28	99.75	0.84	2.48E-06	0.001782123
chrX	1327241	1327460	178.28	101.67	0.81	4.68E-06	0.002587028
chr5	142984101	142984320	178.28	102.63	0.8	6.37E-06	0.0032366
chr11	20408921	20409260	178.28	103.59	0.78	8.64E-06	0.003704217
chr22	35772841	35773080	178.28	103.59	0.78	8.64E-06	0.003704217
chr17	39853521	39853740	178.28	110.3	0.69	0.000062955	0.009137556
chr17	62079241	62079480	178.28	114.14	0.64	0.000176305	0.018134265
chr1	59347141	59347700	177.24	71.94	1.3	2.54E-11	1.22E-07
chr2	160183421	160183820	177.24	76.73	1.21	2.85E-10	1.00E-06
chr17	16100521	16100900	177.24	81.53	1.12	2.69E-09	7.07E-06
chr12	51126361	51126800	177.24	84.41	1.07	9.52E-09	2.06E-05
chr2	157288301	157288640	177.24	92.08	0.94	2.11E-07	0.000284732
chr10	7559401	7559760	177.24	95.92	0.89	8.64E-07	0.000836079
chr12	720081	720320	177.24	100.71	0.82	0.000004431	0.002515449
chr17	62737061	62737260	177.24	100.71	0.82	0.000004431	0.002515449
chr10	27140061	27140400	177.24	103.59	0.77	1.11E-05	0.004312091
chr1	145562201	145562400	177.24	108.39	0.71	4.62E-05	0.00833435
chr7	31028241	31028500	177.24	108.39	0.71	4.62E-05	0.00833435
chr17	15899561	15899760	177.24	109.34	0.7	6.06E-05	0.008946607
chr2	20693681	20693980	177.24	109.34	0.7	6.06E-05	0.008946607
chr6	164088721	164089020	177.24	109.34	0.7	6.06E-05	0.008946607
chr17	74242601	74242800	177.24	110.3	0.68	7.91E-05	0.009561487
chr7	2903441	2903640	177.24	110.3	0.68	7.91E-05	0.009561487
chr9	134461321	134461520	177.24	110.3	0.68	7.91E-05	0.009561487
chr3	105063921	105064400	176.19	76.73	1.2	4.00E-10	1.36E-06
chr8	29370821	29371260	176.19	79.61	1.15	1.55E-09	4.36E-06
chr2	27927281	27927700	176.19	84.41	1.06	0.000000013	2.70E-05
chr19	45680941	45681420	176.19	87.28	1.01	4.31E-08	7.65E-05
chr2	206734121	206734540	176.19	87.28	1.01	4.31E-08	7.65E-05
chr19	3785201	3785600	176.19	88.24	1	6.35E-08	0.000105534
chr4	160212321	160212680	176.19	88.24	1	6.35E-08	0.000105534
chr7	134206761	134207280	176.19	88.24	1	6.35E-08	0.000105534
chr9	131925621	131925980	176.19	90.16	0.97	1.35E-07	0.000196481
chr19	54901301	54901660	176.19	92.08	0.94	2.81E-07	0.000356076
chr2	219196481	219196800	176.19	93.04	0.92	4.02E-07	0.000464928
chr12	50804741	50805120	176.19	96.88	0.86	1.59E-06	0.001293618
chr10	71088761	71089060	176.19	97.83	0.85	2.21E-06	0.001625719
chr19	10483301	10483560	176.19	97.83	0.85	2.21E-06	0.001625719
chr5	17255581	17255800	176.19	99.75	0.82	4.19E-06	0.002491232
chr20	50247921	50248240	176.19	100.71	0.81	5.73E-06	0.00298899
chr11	11438421	11438740	176.19	104.55	0.75	1.90E-05	0.005565179
chr14	93066781	93066980	176.19	106.47	0.73	3.36E-05	0.006909605
chr17	76837441	76837700	176.19	106.47	0.73	3.36E-05	0.006909605
chr13	114066041	114066240	176.19	107.43	0.71	4.44E-05	0.008201756
chr6	42112501	42112700	176.19	107.43	0.71	4.44E-05	0.008201756
chr9	112956721	112957000	176.19	107.43	0.71	4.44E-05	0.008201756
chr1	62903281	62903620	176.19	109.34	0.69	7.62E-05	0.009561487
chr13	99137141	99137340	176.19	109.34	0.69	7.62E-05	0.009561487
chr3	138132061	138132280	176.19	109.34	0.69	7.62E-05	0.009561487
chr3	189809701	189810260	175.15	58.51	1.58	2.33E-14	2.38E-10
chr20	23125761	23126220	175.15	68.1	1.36	6.71E-12	3.76E-08
chr17	53770721	53771140	175.15	70.98	1.3	3.13E-11	1.47E-07
chr20	48343941	48344320	175.15	80.57	1.12	3.33E-09	8.46E-06
chr13	20368401	20368780	175.15	89.2	0.97	1.25E-07	0.000185384
chr16	85958201	85958580	175.15	89.2	0.97	1.25E-07	0.000185384
chr15	40442781	40443160	175.15	91.12	0.94	0.000000261	0.000335657
chr17	7944581	7944820	175.15	91.12	0.94	0.000000261	0.000335657
chr6	108581501	108581840	175.15	93.04	0.91	5.33E-07	0.000582882
chr3	193787601	193787900	175.15	97.83	0.84	0.000002875	0.001894925
chr18	72166101	72166300	175.15	103.59	0.76	1.82E-05	0.005565179
chr19	34664181	34664440	175.15	104.55	0.74	2.43E-05	0.006379405
chr19	47873561	47873840	175.15	107.43	0.71	5.60E-05	0.008495212
chr17	37171601	37171800	175.15	108.39	0.69	7.34E-05	0.009561487
chr2	219181101	219181420	175.15	108.39	0.69	7.34E-05	0.009561487
chr14	104103721	104103940	175.15	110.3	0.67	0.000123944	0.012832963
chr5	72248541	72249080	174.11	65.22	1.42	1.95E-12	1.23E-08
chr5	137854861	137855220	174.11	86.32	1.01	5.34E-08	9.12E-05
chr3	146262161	146262440	174.11	89.2	0.96	1.67E-07	0.000233698
chr17	8055821	8056020	174.11	95.92	0.86	0.000001951	0.001481486
chr14	68851581	68851780	174.11	97.83	0.83	3.74E-06	0.00231497
chr4	40457621	40457940	174.11	97.83	0.83	3.74E-06	0.00231497
chr14	73603481	73603700	174.11	103.59	0.75	2.32E-05	0.006190598
chr12	56240281	56240600	174.11	107.43	0.7	7.06E-05	0.009561487
chr8	29441321	29441720	173.07	75.77	1.19	6.93E-10	2.17E-06
chr1	159921321	159921840	173.07	76.73	1.17	1.09E-09	3.25E-06
chr1	162321681	162322120	173.07	76.73	1.17	1.09E-09	3.25E-06
chr16	50312681	50313120	173.07	83.45	1.05	0.000000022	4.27E-05
chr9	47178101	47178480	173.07	90.16	0.94	3.22E-07	0.00039625
chr1	9357041	9357340	173.07	92.08	0.91	6.57E-07	0.000676088
chr7	127874621	127874980	173.07	94	0.88	1.31E-06	0.001141369
chr5	90603941	90604260	173.07	94.96	0.87	1.83E-06	0.001403423
chr2	158337121	158337480	173.07	95.92	0.85	2.55E-06	0.001804735
chr1	121253721	121254040	173.07	96.88	0.84	3.53E-06	0.002215299
chr20	23111081	23111380	173.07	96.88	0.84	3.53E-06	0.002215299
chr15	63790721	63791040	173.07	97.83	0.82	4.86E-06	0.002672454
chrX	10136281	10136560	173.07	97.83	0.82	4.86E-06	0.002672454
chr17	37310421	37310660	173.07	98.79	0.81	6.65E-06	0.003333521
chr1	28466561	28466800	173.07	99.75	0.79	9.05E-06	0.003826494
chr19	4841301	4841660	173.07	99.75	0.79	9.05E-06	0.003826494
chr19	35666801	35667040	173.07	99.75	0.79	9.05E-06	0.003826494
chr19	47794021	47794260	173.07	100.71	0.78	1.23E-05	0.004312091
chr21	45232081	45232400	173.07	100.71	0.78	1.23E-05	0.004312091
chr1	26032641	26032940	173.07	101.67	0.77	1.65E-05	0.005341014
chr3	129204901	129205100	173.07	103.59	0.74	2.95E-05	0.006865464
chr8	133982041	133982360	173.07	104.55	0.73	3.92E-05	0.007694841
chr11	7614041	7614240	173.07	105.51	0.71	5.17E-05	0.00833435
chr16	56944981	56945180	173.07	105.51	0.71	5.17E-05	0.00833435
chr2	113694081	113694300	173.07	107.43	0.69	8.88E-05	0.009561487
chr1	26616501	26617020	172.02	68.1	1.34	1.99E-11	9.84E-08
chr12	48204281	48204760	172.02	74.81	1.2	6.12E-10	1.96E-06
chr1	45274921	45275300	172.02	79.61	1.11	5.69E-09	1.33E-05
chr2	135496061	135496440	172.02	84.41	1.03	4.46E-08	7.87E-05
chr5	32768161	32768540	172.02	85.37	1.01	6.61E-08	0.000109048
chr15	91112101	91112480	172.02	86.32	0.99	9.72E-08	0.000150184
chr6	26303821	26304200	172.02	87.28	0.98	1.42E-07	0.000203624
chr15	67436901	67437280	172.02	90.16	0.93	4.29E-07	0.000489398
chr3	143524841	143525220	172.02	90.16	0.93	4.29E-07	0.000489398
chr2	43037381	43037620	172.02	91.12	0.92	6.12E-07	0.000642697
chr1	207143861	207144200	172.02	94	0.87	1.72E-06	0.001340438
chr4	152787701	152788060	172.02	94	0.87	1.72E-06	0.001340438
chr14	69526861	69527160	172.02	97.83	0.81	6.30E-06	0.003201615
chr7	107548461	107548780	172.02	99.75	0.79	1.17E-05	0.004312091
chr2	74206861	74207180	172.02	100.71	0.77	1.57E-05	0.005172963
chr11	9682301	9682560	172.02	101.67	0.76	2.11E-05	0.005715133
chr18	25182181	25182380	172.02	105.51	0.71	6.53E-05	0.009414466
chr1	100685541	100685740	172.02	106.47	0.69	8.55E-05	0.009561487
chr11	57477561	57477760	172.02	106.47	0.69	8.55E-05	0.009561487
chr4	185315941	185316420	170.98	64.26	1.41	3.46E-12	2.05E-08
chr17	27441181	27441660	170.98	77.69	1.14	3.30E-09	8.40E-06
chr6	109704281	109704720	170.98	87.28	0.97	1.91E-07	0.000262366
chr7	100777841	100778300	170.98	87.28	0.97	1.91E-07	0.000262366
chr2	225748941	225749260	170.98	89.2	0.94	3.98E-07	0.000460613
chr5	134728981	134729300	170.98	94	0.86	2.25E-06	0.001656745
chr16	56944741	56944940	170.98	94.96	0.85	3.13E-06	0.00203305
chr19	11676641	11677020	170.98	94.96	0.85	3.13E-06	0.00203305
chr11	70204961	70205300	170.98	97.83	0.81	0.000008144	0.003611179
chr19	7746861	7747060	170.98	100.71	0.76	2.02E-05	0.005565179
chr19	50336281	50336580	170.98	100.71	0.76	2.02E-05	0.005565179
chr13	42032901	42033220	170.98	104.55	0.71	6.28E-05	0.009114983
chr5	102455641	102455940	170.98	104.55	0.71	6.28E-05	0.009114983
chr1	26799601	26799920	170.98	108.39	0.66	0.000180351	0.018545977
chr21	34642041	34642500	169.94	60.43	1.49	5.38E-13	3.95E-09
chr19	14157701	14158260	169.94	73.86	1.2	7.57E-10	2.34E-06
chr3	141050581	141050980	169.94	77.69	1.13	4.57E-09	1.10E-05
chr1	234737401	234737820	169.94	78.65	1.11	0.000000007	1.60E-05
chr7	151138401	151138780	169.94	80.57	1.08	1.64E-08	3.31E-05
chr11	108835821	108836260	169.94	81.53	1.06	2.47E-08	4.72E-05
chr3	143533301	143533580	169.94	81.53	1.06	2.47E-08	4.72E-05
chr1	232107661	232108040	169.94	82.49	1.04	3.71E-08	6.70E-05
chr1	8065101	8065560	169.94	85.37	0.99	1.20E-07	0.000179859
chr6	7618601	7618960	169.94	86.32	0.98	1.76E-07	0.000244137
chr16	55506381	55506760	169.94	89.2	0.93	5.29E-07	0.000579261
chr9	35535001	35535340	169.94	92.08	0.88	1.51E-06	0.001268326
chr10	72539781	72540060	169.94	93.04	0.87	2.12E-06	0.001581644
chr20	44633681	44634020	169.94	93.04	0.87	2.12E-06	0.001581644
chr22	47079781	47080140	169.94	93.04	0.87	2.12E-06	0.001581644
chr5	156530081	156530360	169.94	94	0.85	2.95E-06	0.001926679
chr1	213189121	213189440	169.94	101.67	0.74	3.44E-05	0.007044291
chr12	121464501	121464720	169.94	101.67	0.74	3.44E-05	0.007044291
chr9	103048501	103048760	169.94	101.67	0.74	3.44E-05	0.007044291
chr19	10614281	10614480	169.94	102.63	0.73	4.56E-05	0.00833435
chr8	66922301	66922500	169.94	102.63	0.73	4.56E-05	0.00833435
chr6	74172341	74172540	169.94	103.59	0.71	0.000060269	0.008946607
chr1	28640541	28640740	169.94	104.55	0.7	7.92E-05	0.009561487
chr20	23673661	23674200	168.9	60.43	1.48	7.91E-13	5.50E-09
chr3	5020481	5020980	168.9	70.02	1.27	1.58E-10	6.03E-07
chr5	39194901	39195380	168.9	70.02	1.27	1.58E-10	6.03E-07
chr4	8250401	8250840	168.9	71.94	1.23	4.16E-10	1.40E-06
chr4	38089401	38089800	168.9	76.73	1.14	4.09E-09	1.01E-05
chr7	151502321	151502700	168.9	79.61	1.09	1.48E-08	3.04E-05
chr13	49110761	49111140	168.9	81.53	1.05	3.37E-08	6.17E-05
chr15	85191721	85192100	168.9	81.53	1.05	3.37E-08	6.17E-05
chr11	12246821	12247200	168.9	85.37	0.98	1.62E-07	0.000227311
chr11	68275121	68275460	168.9	91.12	0.89	1.41E-06	0.00120083
chr17	77812221	77812520	168.9	91.12	0.89	1.41E-06	0.00120083
chr7	66309881	66310200	168.9	91.12	0.89	1.41E-06	0.00120083
chr8	26295881	26296220	168.9	91.12	0.89	1.41E-06	0.00120083
chr1	85317701	85317980	168.9	93.04	0.86	2.77E-06	0.001846775
chr17	62252241	62252480	168.9	97.83	0.79	0.000013546	0.004689035
chr2	196515701	196515940	168.9	98.79	0.77	1.83E-05	0.005565179
chr6	139660021	139660220	168.9	98.79	0.77	1.83E-05	0.005565179
chr6	111912621	111912820	168.9	100.71	0.75	3.29E-05	0.006865464
chr1	40855961	40856240	168.9	101.67	0.73	4.37E-05	0.008174368
chr10	103803681	103803900	168.9	101.67	0.73	4.37E-05	0.008174368
chr11	72193841	72194120	168.9	104.55	0.69	9.97E-05	0.010376715
chr3	126637141	126637440	168.9	104.55	0.69	9.97E-05	0.010376715
chr4	7967041	7967360	168.9	281.04	-0.73	1.25E-07	0.000185126
chr9	114771601	114772060	167.85	62.35	1.43	3.55E-12	2.09E-08
chr8	37888781	37889220	167.85	70.02	1.26	2.25E-10	8.11E-07
chr2	26995121	26995600	167.85	73.86	1.18	1.48E-09	0.000004201
chr9	134533841	134534240	167.85	73.86	1.18	1.48E-09	0.000004201
chr6	151362041	151362420	167.85	85.37	0.98	2.17E-07	0.000291312
chr6	30001221	30001580	167.85	89.2	0.91	9.31E-07	0.000894055
chr1	150552001	150552320	167.85	94	0.84	5.02E-06	0.002696151
chr19	14493441	14493760	167.85	94	0.84	5.02E-06	0.002696151
chr5	77160881	77161240	167.85	94.96	0.82	6.90E-06	0.003333521
chr17	80095401	80095660	167.85	95.92	0.81	9.45E-06	0.003976601
chr1	28200181	28200500	167.85	96.88	0.79	1.29E-05	0.004496002
chr11	60719861	60720120	167.85	97.83	0.78	1.74E-05	0.005537214
chr15	75912661	75912940	167.85	97.83	0.78	1.74E-05	0.005537214
chr14	52304141	52304460	167.85	98.79	0.76	2.35E-05	0.006243543
chr4	84482621	84482820	167.85	98.79	0.76	2.35E-05	0.006243543
chr11	4476781	4477100	167.85	99.75	0.75	3.14E-05	0.006865464
chr6	110022981	110023260	167.85	99.75	0.75	3.14E-05	0.006865464
chr12	111129041	111129380	167.85	101.67	0.72	5.55E-05	0.008415947
chr1	153463421	153463620	167.85	102.63	0.71	7.31E-05	0.009561487
chr2	8683781	8684140	167.85	102.63	0.71	7.31E-05	0.009561487
chr8	20810921	20811120	167.85	102.63	0.71	7.31E-05	0.009561487
chr2	223670841	223671040	167.85	103.59	0.7	9.60E-05	0.010051012
chr1	145114621	145114860	167.85	106.47	0.66	0.000210286	0.021579621
chr15	81081501	81081920	166.81	63.3	1.4	8.90E-12	4.84E-08
chr3	141021381	141021880	166.81	65.22	1.35	2.57E-11	1.23E-07
chr9	38008121	38008600	166.81	72.9	1.19	1.31E-09	3.79E-06
chr9	92319781	92320260	166.81	76.73	1.12	7.83E-09	0.000017449
chr12	105066181	105066820	166.81	77.69	1.1	0.000000012	2.53E-05
chr11	59633861	59634280	166.81	79.61	1.07	2.78E-08	5.23E-05
chr3	171283521	171283860	166.81	79.61	1.07	2.78E-08	5.23E-05
chr14	69181541	69181920	166.81	83.45	1	1.37E-07	0.000197753
chr6	36460461	36460840	166.81	88.24	0.92	8.67E-07	0.000838982
chr14	56806821	56807200	166.81	89.2	0.9	1.23E-06	0.001083965
chr1	206746881	206747080	166.81	94.96	0.81	8.95E-06	0.003811013
chr2	232027361	232027620	166.81	94.96	0.81	8.95E-06	0.003811013
chr3	169762521	169762780	166.81	95.92	0.8	1.22E-05	0.004312091
chr1	167690521	167690820	166.81	96.88	0.78	1.66E-05	0.005352816
chr17	19351681	19351920	166.81	96.88	0.78	1.66E-05	0.005352816
chr16	81500001	81500340	166.81	97.83	0.77	2.23E-05	0.005994602
chr7	102071441	102071640	166.81	98.79	0.76	3.00E-05	0.006865464
chr1	171403881	171404080	166.81	101.67	0.71	7.02E-05	0.009561487
chr15	90377941	90378220	166.81	101.67	0.71	7.02E-05	0.009561487
chr9	71179281	71179480	166.81	101.67	0.71	7.02E-05	0.009561487
chr8	61496361	61496660	166.81	102.63	0.7	9.23E-05	0.009714512
chr10	102130361	102130820	165.77	52.75	1.65	2.09E-14	2.15E-10
chr20	47404421	47404960	165.77	74.81	1.15	4.52E-09	1.09E-05
chr7	65569041	65569440	165.77	74.81	1.15	4.52E-09	1.09E-05
chr3	46448041	46448380	165.77	83.45	0.99	1.84E-07	0.000254382
chr7	116271001	116271380	165.77	85.37	0.96	3.90E-07	0.000453053
chr14	92977981	92978360	165.77	86.32	0.94	5.63E-07	0.000611018
chr1	33925081	33925460	165.77	87.28	0.93	8.07E-07	0.000793113
chr15	69899601	69899900	165.77	89.2	0.89	1.63E-06	0.001308673
chr14	90187161	90187420	165.77	90.16	0.88	2.29E-06	0.001676171
chr9	134278061	134278380	165.77	91.12	0.86	3.20E-06	0.00206604
chr12	94546141	94546480	165.77	92.08	0.85	4.45E-06	0.002515449
chr15	55581261	55581620	165.77	92.08	0.85	4.45E-06	0.002515449
chr1	16086881	16087180	165.77	93.04	0.83	6.16E-06	0.003150797
chr17	42143901	42144260	165.77	93.04	0.83	6.16E-06	0.003150797
chr1	113384701	113385020	165.77	94	0.82	0.000008467	0.003676205
chr2	61581681	61582040	165.77	94.96	0.8	1.16E-05	0.004312091
chr14	96715341	96715580	165.77	95.92	0.79	0.000015739	0.005172963
chr4	96137361	96137600	165.77	98.79	0.75	3.83E-05	0.00755327
chr5	146783781	146784000	165.77	98.79	0.75	3.83E-05	0.00755327
chr6	13338061	13338360	165.77	98.79	0.75	3.83E-05	0.00755327
chr3	186288181	186288380	165.77	99.75	0.73	5.09E-05	0.00833435
chr17	74508161	74508360	165.77	101.67	0.71	8.87E-05	0.009561487
chr1	167532001	167532480	164.73	67.14	1.29	1.47E-10	0.000000566
chr4	6097201	6097580	164.73	74.81	1.14	6.27E-09	1.45E-05
chr1	25696001	25696440	164.73	77.69	1.08	2.27E-08	0.000043991
chr15	55559861	55560200	164.73	81.53	1.01	1.15E-07	0.000173133
chr19	7563161	7563520	164.73	81.53	1.01	1.15E-07	0.000173133
chr16	10832861	10833240	164.73	84.41	0.96	3.61E-07	0.000426205
chr19	16393901	16394200	164.73	86.32	0.93	7.49E-07	0.000750841
chr12	49673661	49673900	164.73	87.28	0.92	0.00000107	0.000965194
chr2	180128681	180129020	164.73	87.28	0.92	0.00000107	0.000965194
chr14	76037121	76037440	164.73	89.2	0.88	2.14E-06	0.001591279
chr2	204667181	204667480	164.73	89.2	0.88	2.14E-06	0.001591279
chr15	41579161	41579520	164.73	91.12	0.85	4.19E-06	0.002491232
chr4	23947321	23947640	164.73	92.08	0.84	5.81E-06	0.00302121
chr8	131289861	131290300	164.73	92.08	0.84	5.81E-06	0.00302121
chr20	32321781	32322140	164.73	93.04	0.82	8.00E-06	0.003555158
chr5	149857821	149858120	164.73	95.92	0.78	2.02E-05	0.00556758
chr2	87064501	87064860	164.73	97.83	0.75	0.00003657	0.007309059
chr10	120895641	120895840	164.73	100.71	0.71	8.53E-05	0.009561487
chr17	15898541	15898760	164.73	100.71	0.71	8.53E-05	0.009561487
chr3	72059321	72059580	164.73	100.71	0.71	8.53E-05	0.009561487
chr3	127800461	127801080	163.68	49.88	1.71	6.88E-15	8.01E-11
chr22	30055241	30055640	163.68	64.26	1.35	4.55E-11	2.05E-07
chr8	120593841	120594280	163.68	67.14	1.29	2.09E-10	7.65E-07
chr15	67341181	67341600	163.68	70.98	1.21	1.43E-09	4.09E-06
chr10	126360041	126360440	163.68	73.86	1.15	5.60E-09	1.31E-05
chr2	228250461	228250920	163.68	78.65	1.06	0.000000047	8.22E-05
chr1	31270361	31270720	163.68	80.57	1.02	1.05E-07	0.000160561
chr1	9765341	9765720	163.68	81.53	1.01	1.55E-07	0.000219386
chr7	134836241	134836600	163.68	81.53	1.01	1.55E-07	0.000219386
chr3	107754661	107755040	163.68	82.49	0.99	2.28E-07	0.000301493
chr10	6234501	6234880	163.68	84.41	0.96	4.82E-07	0.000540723
chr16	12556581	12556940	163.68	85.37	0.94	6.95E-07	0.000704869
chr19	50420581	50420960	163.68	85.37	0.94	6.95E-07	0.000704869
chr5	169799881	169800240	163.68	88.24	0.89	2.00E-06	0.001515354
chr19	10958861	10959120	163.68	90.16	0.86	3.94E-06	0.002414096
chr2	191316641	191317020	163.68	90.16	0.86	3.94E-06	0.002414096
chr5	173141561	173141900	163.68	92.08	0.83	7.56E-06	0.003384312
chr18	5310261	5310500	163.68	93.04	0.82	1.04E-05	0.004239152
chr1	10082861	10083160	163.68	94	0.8	1.42E-05	0.004881937
chr10	74216681	74216880	163.68	94	0.8	1.42E-05	0.004881937
chr5	142446561	142446780	163.68	94	0.8	1.42E-05	0.004881937
chr20	4048461	4048780	163.68	95.92	0.77	2.60E-05	0.006492964
chr19	14192201	14192420	163.68	99.75	0.71	8.19E-05	0.009561487
chr17	73734141	73734520	162.64	72.9	1.16	0.000000005	1.19E-05
chr17	73179081	73179460	162.64	74.81	1.12	0.000000012	2.53E-05
chr13	99247301	99247680	162.64	75.77	1.1	1.85E-08	3.67E-05
chr5	17382101	17382540	162.64	77.69	1.07	4.26E-08	7.57E-05
chr2	42369561	42370040	162.64	82.49	0.98	3.06E-07	0.000380612
chr19	50180061	50180420	162.64	84.41	0.95	6.44E-07	0.000663662
chr3	50336881	50337200	162.64	85.37	0.93	9.25E-07	0.000888992
chr12	104341641	104342060	162.64	86.32	0.91	1.32E-06	0.001142819
chr7	28127841	28128200	162.64	86.32	0.91	1.32E-06	0.001142819
chr16	29920681	29921020	162.64	87.28	0.9	1.87E-06	0.00143102
chr1	112276761	112277080	162.64	89.2	0.87	3.70E-06	0.002295112
chr1	160316261	160316600	162.64	93.04	0.81	1.34E-05	0.004652463
chr15	67317021	67317220	162.64	93.04	0.81	1.34E-05	0.004652463
chr2	225890941	225891180	162.64	93.04	0.81	1.34E-05	0.004652463
chr12	121572121	121572360	162.64	94	0.79	1.83E-05	0.005565179
chr5	142980321	142980540	162.64	96.88	0.75	4.46E-05	0.008234251
chr4	54582781	54583060	162.64	98.79	0.72	0.000078562	0.009561487
chr12	6532981	6533280	162.64	99.75	0.71	0.00010347	0.010746232
chr10	73357641	73358080	161.6	67.14	1.27	4.23E-10	1.42E-06
chr20	25290381	25290780	161.6	69.06	1.23	1.11E-09	3.29E-06
chr22	38301021	38301380	161.6	75.77	1.09	2.54E-08	0.000048325
chr17	28187401	28187780	161.6	83.45	0.95	5.96E-07	0.000628619
chr5	39217921	39218300	161.6	84.41	0.94	8.59E-07	0.000832023
chr11	17405041	17405360	161.6	85.37	0.92	1.23E-06	0.001082251
chr16	75498621	75498960	161.6	86.32	0.9	1.75E-06	0.001354131
chr8	29717061	29717440	161.6	87.28	0.89	2.47E-06	0.001775217
chr1	27519021	27519280	161.6	90.16	0.84	6.72E-06	0.003333521
chr12	15687921	15688260	161.6	90.16	0.84	6.72E-06	0.003333521
chr4	10956541	10956820	161.6	90.16	0.84	6.72E-06	0.003333521
chr5	177748081	177748380	161.6	90.16	0.84	6.72E-06	0.003333521
chr6	46740661	46740920	161.6	93.04	0.8	1.74E-05	0.005519266
chr3	128949161	128949480	161.6	94	0.78	2.35E-05	0.006251307
chr19	7196741	7197020	161.6	94.96	0.77	0.000031747	0.006865464
chr21	39450401	39450680	161.6	94.96	0.77	0.000031747	0.006865464
chr8	42616241	42616440	161.6	95.92	0.75	4.26E-05	0.008161686
chr4	9720261	9720540	161.6	96.88	0.74	5.68E-05	0.008605913
chr1	8498981	8499340	161.6	97.83	0.72	7.53E-05	0.009561487
chr1	117046141	117046380	161.6	97.83	0.72	7.53E-05	0.009561487
chr10	103680101	103680340	161.6	98.79	0.71	9.94E-05	0.010352707
chr12	125394021	125394220	161.6	98.79	0.71	9.94E-05	0.010352707
chr5	169734681	169734880	161.6	98.79	0.71	9.94E-05	0.010352707
chr15	81069321	81069600	161.6	100.71	0.68	0.000170368	0.017528849
chr12	95231221	95231440	161.6	246.51	-0.61	2.63E-05	0.006571555
chr1	32079361	32079800	160.56	53.71	1.58	2.90E-13	2.30E-09
chr13	114831081	114831640	160.56	64.26	1.32	1.34E-10	5.27E-07
chr3	156252841	156253360	160.56	65.22	1.3	2.23E-10	8.08E-07
chr1	161517581	161518120	160.56	70.98	1.18	3.93E-09	0.000009757
chr2	135499041	135499500	160.56	70.98	1.18	3.93E-09	0.000009757
chr8	125612261	125612760	160.56	70.98	1.18	3.93E-09	0.000009757
chr8	126620001	126620340	160.56	82.49	0.96	5.51E-07	0.000599888
chr2	102080381	102080720	160.56	84.41	0.93	1.14E-06	0.001018744
chr6	170580921	170581240	160.56	84.41	0.93	1.14E-06	0.001018744
chr10	23026521	23026860	160.56	86.32	0.9	2.31E-06	0.00168742
chr13	75996041	75996400	160.56	86.32	0.9	2.31E-06	0.00168742
chr15	40302861	40303180	160.56	88.24	0.86	4.55E-06	0.002524854
chr12	131463281	131463600	160.56	89.2	0.85	6.33E-06	0.003218829
chr19	14639541	14639800	160.56	91.12	0.82	1.20E-05	0.004312091
chr3	172344901	172345100	160.56	92.08	0.8	0.000016462	0.005324975
chr5	171103401	171103600	160.56	94	0.77	3.02E-05	0.006865464
chr1	22018081	22018280	160.56	94.96	0.76	4.06E-05	0.007940391
chr16	79632201	79632440	160.56	94.96	0.76	4.06E-05	0.007940391
chr2	134947081	134947400	160.56	94.96	0.76	4.06E-05	0.007940391
chr12	123205221	123205420	160.56	95.92	0.74	5.43E-05	0.00833435
chr6	13272281	13272580	160.56	95.92	0.74	5.43E-05	0.00833435
chr5	95178161	95178380	160.56	96.88	0.73	7.22E-05	0.009561487
chr6	137037901	137038160	160.56	96.88	0.73	7.22E-05	0.009561487
chr17	7482541	7482740	160.56	97.83	0.71	0.000095444	0.010014538
chr17	62649681	62649880	160.56	97.83	0.71	0.000095444	0.010014538
chr3	33472981	33473200	160.56	98.79	0.7	0.000125508	0.012991802
chr6	160384241	160384480	160.56	98.79	0.7	0.000125508	0.012991802
chr20	39522721	39523280	159.51	56.59	1.5	2.54E-12	1.56E-08
chr17	55723701	55724180	159.51	58.51	1.45	7.89E-12	4.35E-08
chr1	158119541	158119940	159.51	69.06	1.21	2.19E-09	5.92E-06
chr6	154624901	154625420	159.51	74.81	1.09	3.15E-08	5.80E-05
chr11	94372101	94372480	159.51	75.77	1.07	4.78E-08	8.35E-05
chr8	126321841	126322220	159.51	76.73	1.06	7.22E-08	0.000117406
chr17	19630801	19631180	159.51	77.69	1.04	1.08E-07	0.000164642
chr22	46943701	46944040	159.51	79.61	1	2.38E-07	0.000311596
chr11	34675561	34675900	159.51	86.32	0.89	3.04E-06	0.001985202
chr8	97916881	97917120	159.51	88.24	0.85	5.96E-06	0.00307953
chr4	140481921	140482140	159.51	89.2	0.84	8.26E-06	0.003647923
chr14	23671161	23671380	159.51	91.12	0.81	1.56E-05	0.005138606
chr17	66374881	66375200	159.51	91.12	0.81	1.56E-05	0.005138606
chr4	26320961	26321260	159.51	93.04	0.78	2.88E-05	0.006865464
chr10	81835401	81835740	159.51	95.92	0.73	6.91E-05	0.009561487
chr6	15144921	15145120	159.51	95.92	0.73	6.91E-05	0.009561487
chr6	147209061	147209280	159.51	95.92	0.73	6.91E-05	0.009561487
chr2	112417301	112417500	159.51	96.88	0.72	9.16E-05	0.009647282
chr5	32211401	32211600	159.51	96.88	0.72	9.16E-05	0.009647282
chr10	112185701	112186200	158.47	52.75	1.59	3.49E-13	2.69E-09
chr5	34499121	34499680	158.47	67.14	1.24	1.20E-09	3.50E-06
chr11	110349841	110350260	158.47	70.02	1.18	4.87E-09	1.17E-05
chr6	35015041	35015400	158.47	76.73	1.05	9.84E-08	0.000151539
chr9	74787961	74788220	158.47	76.73	1.05	9.84E-08	0.000151539
chr8	146027461	146027800	158.47	77.69	1.03	1.47E-07	0.000209265
chr6	35982761	35983100	158.47	80.57	0.98	0.000000469	0.000526582
chr2	192045541	192045760	158.47	86.32	0.88	4.00E-06	0.002445186
chr3	122512581	122512920	158.47	88.24	0.84	7.78E-06	0.003472874
chr13	100089381	100089680	158.47	90.16	0.81	1.48E-05	0.004900284
chr15	55610621	55610960	158.47	90.16	0.81	1.48E-05	0.004900284
chr5	163343361	163343620	158.47	90.16	0.81	1.48E-05	0.004900284
chr12	57094501	57094720	158.47	91.12	0.8	2.02E-05	0.005565179
chr12	51402881	51403120	158.47	93.04	0.77	0.00003694	0.007378394
chr11	65354841	65355040	158.47	94	0.75	4.96E-05	0.00833435
chr17	37695001	37695200	158.47	94.96	0.74	6.62E-05	0.009534002
chr7	56101341	56101540	158.47	94.96	0.74	6.62E-05	0.009534002
chr7	30550361	30550640	158.47	95.92	0.72	8.78E-05	0.009561487
chr7	68838641	68839180	157.43	57.55	1.45	9.63E-12	5.18E-08
chr3	142883561	142884020	157.43	59.47	1.4	2.90E-11	1.37E-07
chr10	25197881	25198300	157.43	63.3	1.31	2.37E-10	0.000000853
chr19	2549581	2550020	157.43	70.02	1.17	6.80E-09	1.56E-05
chr5	66146601	66146980	157.43	70.02	1.17	6.80E-09	1.56E-05
chr17	48717921	48718360	157.43	71.94	1.13	1.65E-08	3.33E-05
chr11	8280321	8280660	157.43	74.81	1.07	5.93E-08	9.96E-05
chr17	27251721	27252040	157.43	80.57	0.97	6.29E-07	0.000651071
chr20	23121541	23121900	157.43	80.57	0.97	6.29E-07	0.000651071
chr21	18833781	18834140	157.43	80.57	0.97	6.29E-07	0.000651071
chr19	2618561	2618800	157.43	83.45	0.92	1.87E-06	0.001430993
chr3	49394761	49395120	157.43	84.41	0.9	0.000002658	0.001812445
chr3	72135801	72136000	157.43	86.32	0.87	5.26E-06	0.002808676
chr20	49114301	49114560	157.43	89.2	0.82	1.40E-05	0.004816924
chr20	4669781	4670120	157.43	90.16	0.8	1.91E-05	0.005565179
chr12	51781901	51782100	157.43	92.08	0.77	3.52E-05	0.00708441
chr11	48037461	48037680	157.43	93.04	0.76	4.73E-05	0.00833435
chr1	161690821	161691040	157.43	94	0.74	6.33E-05	0.009167917
chr10	6442261	6442540	157.43	94	0.74	6.33E-05	0.009167917
chr15	91428761	91428960	157.43	94.96	0.73	8.41E-05	0.009561487
chr22	39806261	39806500	157.43	94.96	0.73	8.41E-05	0.009561487
chr8	82068541	82068740	157.43	94.96	0.73	8.41E-05	0.009561487
chr12	13075081	13075460	156.39	70.98	1.14	1.48E-08	3.03E-05
chr2	69059361	69059740	156.39	70.98	1.14	1.48E-08	3.03E-05
chr11	109946081	109946460	156.39	72.9	1.1	3.51E-08	6.39E-05
chr19	56058621	56059000	156.39	73.86	1.08	5.36E-08	9.13E-05
chr4	77010981	77011340	156.39	79.61	0.97	5.80E-07	0.000624713
chr6	134430621	134430940	156.39	84.41	0.89	0.000003508	0.002203795
chr1	232756301	232756640	156.39	85.37	0.87	4.93E-06	0.002690973
chr17	62773981	62774280	156.39	85.37	0.87	4.93E-06	0.002690973
chr17	58514981	58515200	156.39	88.24	0.83	1.32E-05	0.004589553
chr17	8125941	8126140	156.39	90.16	0.79	2.47E-05	0.006413507
chr15	42486761	42486960	156.39	91.12	0.78	3.35E-05	0.00689631
chr9	132796161	132796460	156.39	96.88	0.69	0.000184438	0.018961706
chr15	101057541	101058160	155.34	56.59	1.46	1.17E-11	6.18E-08
chr6	20907281	20907680	155.34	56.59	1.46	1.17E-11	6.18E-08
chr12	50460161	50460640	155.34	68.1	1.19	5.33E-09	1.26E-05
chr14	77780441	77780840	155.34	69.06	1.17	8.42E-09	1.85E-05
chr1	233427961	233428340	155.34	72.9	1.09	4.83E-08	8.43E-05
chr18	21176081	21176460	155.34	72.9	1.09	4.83E-08	8.43E-05
chr7	80414841	80415220	155.34	73.86	1.07	7.35E-08	0.000119118
chr11	34393161	34393500	155.34	74.81	1.05	1.11E-07	0.000168146
chr19	49283321	49283660	155.34	74.81	1.05	1.11E-07	0.000168146
chr20	35978561	35978760	155.34	81.53	0.93	1.62E-06	0.001303084
chr4	170020021	170020340	155.34	82.49	0.91	2.31E-06	0.001688074
chr8	8632601	8632940	155.34	82.49	0.91	2.31E-06	0.001688074
chr10	73124641	73124940	155.34	83.45	0.9	3.28E-06	0.002103528
chr12	57349361	57349640	155.34	84.41	0.88	4.62E-06	0.002558847
chr14	35591401	35591660	155.34	84.41	0.88	4.62E-06	0.002558847
chr15	70405821	70406040	155.34	88.24	0.82	1.71E-05	0.005483351
chr7	98047101	98047360	155.34	88.24	0.82	1.71E-05	0.005483351
chr10	112174221	112174420	155.34	90.16	0.78	3.18E-05	0.006865464
chr1	60015581	60015840	155.34	91.12	0.77	4.30E-05	0.008174368
chr12	25062781	25063000	155.34	91.12	0.77	4.30E-05	0.008174368
chr12	122885321	122885540	155.34	91.12	0.77	4.30E-05	0.008174368
chr14	93117981	93118180	155.34	91.12	0.77	4.30E-05	0.008174368
chr4	129733241	129733440	155.34	92.08	0.75	5.77E-05	0.008743672
chr9	78488861	78489060	155.34	92.08	0.75	5.77E-05	0.008743672
chr11	47790241	47790440	155.34	93.04	0.74	7.71E-05	0.009561487
chr7	142491001	142491200	155.34	93.04	0.74	7.71E-05	0.009561487
chr14	69103741	69104020	155.34	94.96	0.71	0.000135173	0.013963236
chr17	3674041	3674480	154.3	56.59	1.45	1.72E-11	8.68E-08
chr10	73126861	73127340	154.3	59.47	1.38	8.81E-11	0.000000365
chr6	12233781	12234200	154.3	63.3	1.29	6.89E-10	2.16E-06
chr17	44151801	44152200	154.3	67.14	1.2	4.71E-09	1.13E-05
chr1	55323661	55324100	154.3	68.1	1.18	7.46E-09	1.68E-05
chr20	47092141	47092500	154.3	72.9	1.08	6.64E-08	0.0001094
chr10	33702001	33702340	154.3	77.69	0.99	4.91E-07	0.000549514
chr1	201139721	201139980	154.3	78.65	0.97	0.000000718	0.000724627
chr19	3558041	3558360	154.3	80.57	0.94	1.50E-06	0.001262906
chr11	44578741	44579040	154.3	81.53	0.92	2.15E-06	0.001595126
chr17	36981521	36981860	154.3	81.53	0.92	2.15E-06	0.001595126
chr11	6656601	6656900	154.3	82.49	0.9	3.06E-06	0.001994565
chr15	35277201	35277440	154.3	83.45	0.89	4.32E-06	0.002492533
chr19	1415481	1415820	154.3	83.45	0.89	4.32E-06	0.002492533
chr5	179719981	179720240	154.3	83.45	0.89	4.32E-06	0.002492533
chr7	128723001	128723260	154.3	84.41	0.87	6.07E-06	0.0031276
chr11	6409061	6409400	154.3	85.37	0.85	8.47E-06	0.003676205
chr15	68869641	68869960	154.3	85.37	0.85	8.47E-06	0.003676205
chr8	105351221	105351420	154.3	86.32	0.84	1.18E-05	0.004312091
chr16	75174501	75174820	154.3	87.28	0.82	1.62E-05	0.005295592
chr15	58767761	58768020	154.3	93.04	0.73	9.81E-05	0.010220572
chr16	55870081	55870480	153.26	68.1	1.17	1.04E-08	2.24E-05
chr20	49041441	49041920	153.26	68.1	1.17	1.04E-08	2.24E-05
chr5	158885321	158885760	153.26	70.98	1.11	3.91E-08	7.03E-05
chr7	24826481	24826920	153.26	71.94	1.09	5.99E-08	0.000100583
chr2	112768261	112768640	153.26	72.9	1.07	9.11E-08	0.000142286
chr21	34736481	34736820	153.26	75.77	1.02	3.06E-07	0.000379864
chr6	123112101	123112460	153.26	75.77	1.02	3.06E-07	0.000379864
chr12	118794561	118794920	153.26	76.73	1	4.51E-07	0.000510821
chr16	77214521	77214900	153.26	76.73	1	4.51E-07	0.000510821
chr6	17677841	17678200	153.26	79.61	0.94	0.000001392	0.00118636
chr3	9438041	9438340	153.26	81.53	0.91	0.000002852	0.001894507
chr17	62258181	62258540	153.26	82.49	0.89	4.04E-06	0.002449013
chr20	5054621	5054940	153.26	84.41	0.86	7.96E-06	0.003540375
chr6	84933361	84933700	153.26	84.41	0.86	7.96E-06	0.003540375
chr8	71688141	71688400	153.26	84.41	0.86	7.96E-06	0.003540375
chr15	90506761	90506960	153.26	85.37	0.84	1.11E-05	0.004312091
chr3	169684321	169684600	153.26	85.37	0.84	1.11E-05	0.004312091
chr10	44933901	44934120	153.26	87.28	0.81	2.10E-05	0.005695705
chr6	160137781	160138000	153.26	87.28	0.81	2.10E-05	0.005695705
chr1	150337041	150337340	153.26	88.24	0.8	2.87E-05	0.006865464
chr3	46436941	46437140	153.26	88.24	0.8	2.87E-05	0.006865464
chr5	153569821	153570100	153.26	89.2	0.78	3.89E-05	0.007648663
chr22	50973521	50973800	153.26	91.12	0.75	7.04E-05	0.009561487
chr1	33455041	33455300	153.26	92.08	0.74	9.39E-05	0.009866978
chr4	147027301	147027540	153.26	92.08	0.74	9.39E-05	0.009866978
chr11	113075021	113075320	153.26	94.96	0.69	0.000215187	0.022069616
chr12	111143081	111143340	153.26	94.96	0.69	0.000215187	0.022069616
chr15	65953221	65953720	152.22	55.63	1.45	2.09E-11	1.02E-07
chr5	149060441	149060920	152.22	60.43	1.33	3.08E-10	1.08E-06
chr12	113645881	113646340	152.22	63.3	1.27	1.39E-09	4.00E-06
chr2	85055821	85056220	152.22	63.3	1.27	1.39E-09	4.00E-06
chr9	79303341	79303780	152.22	65.22	1.22	3.65E-09	0.000009154
chr10	26043781	26044240	152.22	66.18	1.2	5.83E-09	1.36E-05
chr11	72438661	72439000	152.22	74.81	1.02	2.79E-07	0.00035387
chr6	111147701	111147960	152.22	74.81	1.02	2.79E-07	0.00035387
chr8	129568881	129569240	152.22	75.77	1.01	4.14E-07	0.000474639
chr4	122619541	122619880	152.22	79.61	0.94	1.86E-06	0.001419393
chr6	164072921	164073260	152.22	79.61	0.94	1.86E-06	0.001419393
chr7	74572161	74572380	152.22	79.61	0.94	1.86E-06	0.001419393
chr7	65588101	65588440	152.22	80.57	0.92	2.66E-06	0.00181104
chr5	98208421	98208700	152.22	81.53	0.9	3.77E-06	0.002326815
chr10	70805401	70805640	152.22	86.32	0.82	1.99E-05	0.005565179
chr2	101796501	101796720	152.22	86.32	0.82	1.99E-05	0.005565179
chr1	25150041	25150360	152.22	87.28	0.8	2.72E-05	0.006768185
chr4	40684981	40685240	152.22	87.28	0.8	2.72E-05	0.006768185
chr2	219580321	219580640	152.22	88.24	0.79	3.70E-05	0.00738989
chr9	132785781	132785980	152.22	88.24	0.79	3.70E-05	0.00738989
chr1	247572581	247572860	152.22	89.2	0.77	5.00E-05	0.00833435
chr10	45871661	45871860	152.22	89.2	0.77	5.00E-05	0.00833435
chr3	46511301	46511500	152.22	89.2	0.77	5.00E-05	0.00833435
chr9	5450401	5450600	152.22	89.2	0.77	5.00E-05	0.00833435
chr1	23306361	23306600	152.22	91.12	0.74	8.98E-05	0.009561487
chr10	127793381	127793580	152.22	91.12	0.74	8.98E-05	0.009561487
chr6	28885401	28885600	152.22	91.12	0.74	8.98E-05	0.009561487
chr2	238634481	238634760	152.22	92.08	0.73	0.000119351	0.012363466
chr20	34541041	34541320	152.22	92.08	0.73	0.000119351	0.012363466
chr8	126541101	126541320	152.22	94	0.7	0.00020711	0.021264558
chr14	71702581	71702900	152.22	247.46	-0.7	1.89E-06	0.001445712
chr1	160849841	160850300	151.17	56.59	1.42	5.32E-11	2.35E-07
chr10	120261081	120261460	151.17	59.47	1.35	2.64E-10	9.33E-07
chr20	33717721	33718120	151.17	60.43	1.32	4.42E-10	1.48E-06
chr3	150105441	150105860	151.17	64.26	1.23	3.20E-09	8.20E-06
chr2	28671261	28671640	151.17	68.1	1.15	2.02E-08	3.97E-05
chr10	46237161	46237540	151.17	69.06	1.13	3.15E-08	5.80E-05
chr19	39390141	39390600	151.17	69.06	1.13	3.15E-08	5.80E-05
chr17	73312041	73312400	151.17	70.98	1.09	7.43E-08	0.00012021
chr17	55706661	55706960	151.17	71.94	1.07	1.13E-07	0.000170871
chr20	35806481	35806860	151.17	72.9	1.05	1.70E-07	0.000237622
chr19	1602361	1602660	151.17	79.61	0.93	2.47E-06	0.001775133
chr21	30535101	30535460	151.17	79.61	0.93	2.47E-06	0.001775133
chr2	231322261	231322460	151.17	81.53	0.89	4.98E-06	0.002690973
chr7	3954321	3954580	151.17	82.49	0.87	7.01E-06	0.003333521
chr5	131793441	131793760	151.17	83.45	0.86	0.000009802	0.004071548
chr1	182118541	182118780	151.17	85.37	0.82	1.88E-05	0.005565179
chr14	65717861	65718120	151.17	85.37	0.82	1.88E-05	0.005565179
chr1	40400721	40401040	151.17	86.32	0.81	2.58E-05	0.006451909
chr2	32490701	32491020	151.17	86.32	0.81	2.58E-05	0.006451909
chr6	14919621	14919960	151.17	86.32	0.81	2.58E-05	0.006451909
chr9	90408321	90408660	151.17	86.32	0.81	2.58E-05	0.006451909
chr2	38340221	38340460	151.17	87.28	0.79	3.51E-05	0.00708441
chr9	127956621	127956820	151.17	87.28	0.79	3.51E-05	0.00708441
chr18	46519021	46519340	151.17	88.24	0.78	0.000047614	0.00833435
chr5	43042501	43042700	151.17	88.24	0.78	0.000047614	0.00833435
chr21	36421361	36421640	151.17	89.2	0.76	6.41E-05	0.009262646
chr21	39857381	39857580	151.17	89.2	0.76	6.41E-05	0.009262646
chr15	65174321	65174580	151.17	91.12	0.73	0.000114338	0.011860586
chr5	75697741	75698020	151.17	91.12	0.73	0.000114338	0.011860586
chr18	2515861	2516600	150.13	44.12	1.77	2.82E-14	2.79E-10
chr1	206970381	206970820	150.13	54.67	1.46	2.55E-11	1.22E-07
chr9	134817081	134817520	150.13	58.51	1.36	2.25E-10	8.12E-07
chr10	99449501	99449940	150.13	61.39	1.29	0.000000001	3.12E-06
chr6	137469921	137470320	150.13	66.18	1.18	1.14E-08	2.43E-05
chr15	63666821	63667220	150.13	67.14	1.16	0.000000018	3.60E-05
chr8	41402501	41402920	150.13	67.14	1.16	0.000000018	3.60E-05
chr15	63584941	63585300	150.13	68.1	1.14	2.81E-08	5.28E-05
chr20	38988001	38988360	150.13	68.1	1.14	2.81E-08	5.28E-05
chr5	78191521	78191880	150.13	70.98	1.08	0.000000102	0.000156788
chr1	235104221	235104540	150.13	73.86	1.02	3.46E-07	0.000417597
chr2	153323421	153323780	150.13	75.77	0.99	7.53E-07	0.000753547
chrX	1602321	1602700	150.13	75.77	0.99	7.53E-07	0.000753547
chr2	85125561	85125920	150.13	76.73	0.97	1.10E-06	0.000988045
chr12	110011201	110011580	150.13	77.69	0.95	1.59E-06	0.001293618
chr2	107131301	107131620	150.13	77.69	0.95	1.59E-06	0.001293618
chr7	30208721	30209080	150.13	77.69	0.95	1.59E-06	0.001293618
chr22	43152061	43152420	150.13	78.65	0.93	2.29E-06	0.00167916
chr1	200337201	200337480	150.13	79.61	0.92	3.28E-06	0.002103528
chr16	89904461	89904680	150.13	79.61	0.92	3.28E-06	0.002103528
chr8	145995981	145996280	150.13	80.57	0.9	4.66E-06	0.002576459
chr6	42473581	42473840	150.13	81.53	0.88	6.57E-06	0.003321899
chr14	69042081	69042320	150.13	82.49	0.86	9.21E-06	0.003881557
chr10	33536461	33536820	150.13	83.45	0.85	1.28E-05	0.004481444
chr15	51173841	51174180	150.13	83.45	0.85	1.28E-05	0.004481444
chr17	1081741	1082080	150.13	83.45	0.85	1.28E-05	0.004481444
chr6	3835601	3835800	150.13	83.45	0.85	1.28E-05	0.004481444
chr14	23267881	23268240	150.13	84.41	0.83	1.77E-05	0.005565179
chr14	70540501	70540780	150.13	84.41	0.83	1.77E-05	0.005565179
chr6	55966041	55966380	150.13	84.41	0.83	1.77E-05	0.005565179
chr10	123908061	123908280	150.13	85.37	0.81	2.44E-05	0.006410932
chr4	185734781	185734980	150.13	85.37	0.81	2.44E-05	0.006410932
chr6	38473681	38473880	150.13	85.37	0.81	2.44E-05	0.006410932
chr2	70699761	70699980	150.13	86.32	0.8	3.33E-05	0.006874023
chr7	112757541	112757760	150.13	86.32	0.8	3.33E-05	0.006874023
chr1	67395541	67395740	150.13	89.2	0.75	8.20E-05	0.009561487
chr17	17157481	17157680	150.13	89.2	0.75	8.20E-05	0.009561487
chr2	8659241	8659500	150.13	89.2	0.75	8.20E-05	0.009561487
chr3	111623501	111624100	149.09	56.59	1.4	1.12E-10	4.51E-07
chr12	123126501	123126920	149.09	58.51	1.35	3.25E-10	1.12E-06
chr15	45492161	45492520	149.09	68.1	1.13	0.000000039	7.00E-05
chr17	66288141	66288500	149.09	72.9	1.03	3.16E-07	0.000389873
chr3	32542661	32543120	149.09	73.86	1.01	4.69E-07	0.000526582
chr17	40176481	40176860	149.09	74.81	0.99	6.92E-07	0.00070473
chr18	71959521	71959840	149.09	76.73	0.96	1.47E-06	0.00124331
chr2	74412541	74412800	149.09	78.65	0.92	3.05E-06	0.001988853
chr13	78589801	78590140	149.09	80.57	0.89	6.15E-06	0.003150797
chr7	110778021	110778320	149.09	80.57	0.89	6.15E-06	0.003150797
chr8	11759961	11760260	149.09	80.57	0.89	6.15E-06	0.003150797
chr12	95034261	95034480	149.09	81.53	0.87	8.64E-06	0.003704217
chr9	66457561	66457880	149.09	81.53	0.87	8.64E-06	0.003704217
chr2	75263201	75263460	149.09	82.49	0.85	1.21E-05	0.004312091
chr12	109010901	109011160	149.09	84.41	0.82	2.31E-05	0.006165789
chr9	113065441	113065740	149.09	84.41	0.82	2.31E-05	0.006165789
chr7	73644681	73644920	149.09	85.37	0.8	3.16E-05	0.006865464
chr17	29043901	29044240	149.09	86.32	0.79	4.30E-05	0.008174368
chr21	44936101	44936360	149.09	87.28	0.77	5.82E-05	0.008795315
chr14	85942381	85942600	149.09	88.24	0.76	7.83E-05	0.009561487
chr6	40690421	40690620	149.09	88.24	0.76	7.83E-05	0.009561487
chr2	43358161	43358660	148.05	56.59	1.39	1.63E-10	6.16E-07
chr20	509741	510140	148.05	63.3	1.23	5.58E-09	1.31E-05
chr17	41850901	41851260	148.05	67.14	1.14	3.48E-08	6.35E-05
chr5	159205961	159206340	148.05	67.14	1.14	3.48E-08	6.35E-05
chr7	148396641	148397020	148.05	70.02	1.08	1.27E-07	0.000187251
chr2	220208261	220208580	148.05	70.98	1.06	1.91E-07	0.000262876
chr1	21614501	21614860	148.05	71.94	1.04	2.88E-07	0.000361903
chr18	68089281	68089640	148.05	71.94	1.04	2.88E-07	0.000361903
chr13	80806821	80807180	148.05	72.9	1.02	4.29E-07	0.000489398
chrX	149369341	149369660	148.05	73.86	1	6.35E-07	0.000655339
chr7	28725621	28725980	148.05	75.77	0.97	1.36E-06	0.001169618
chr17	7713321	7713620	148.05	76.73	0.95	1.97E-06	0.001494514
chr6	1709441	1709760	148.05	79.61	0.9	5.74E-06	0.002993646
chr15	45493341	45493560	148.05	81.53	0.86	1.13E-05	0.004312091
chr15	70380281	70380520	148.05	83.45	0.83	2.18E-05	0.005865124
chr17	29388141	29388400	148.05	83.45	0.83	2.18E-05	0.005865124
chr13	44806261	44806600	148.05	84.41	0.81	2.99E-05	0.006865464
chr14	99415881	99416080	148.05	84.41	0.81	2.99E-05	0.006865464
chr1	156065941	156066220	148.05	86.32	0.78	5.54E-05	0.008405081
chr21	34696841	34697100	148.05	87.28	0.76	7.47E-05	0.009561487
chr7	36766161	36766420	148.05	87.28	0.76	7.47E-05	0.009561487
chr9	112857961	112858380	147	58.51	1.33	6.70E-10	2.11E-06
chr12	45809261	45809720	147	62.35	1.24	4.89E-09	0.000011678
chr8	96238541	96239040	147	62.35	1.24	4.89E-09	0.000011678
chr8	28240621	28241060	147	63.3	1.22	7.86E-09	1.75E-05
chr10	17170361	17170740	147	66.18	1.15	3.11E-08	5.75E-05
chr6	41196441	41196840	147	66.18	1.15	3.11E-08	5.75E-05
chr15	91787081	91787460	147	68.1	1.11	7.46E-08	0.000120585
chr3	50664421	50664800	147	68.1	1.11	7.46E-08	0.000120585
chr12	109247421	109247840	147	69.06	1.09	1.14E-07	0.000172534
chr4	2421641	2422080	147	69.06	1.09	1.14E-07	0.000172534
chr2	47496881	47497200	147	70.02	1.07	1.73E-07	0.000241447
chr1	206608701	206609080	147	71.94	1.03	3.91E-07	0.000453515
chr9	98826441	98826780	147	75.77	0.96	1.82E-06	0.001396729
chr12	112265041	112265400	147	77.69	0.92	3.77E-06	0.002324191
chr14	103660521	103660800	147	77.69	0.92	3.77E-06	0.002324191
chr17	75095241	75095540	147	77.69	0.92	3.77E-06	0.002324191
chr3	194209721	194210060	147	78.65	0.9	5.36E-06	0.002849767
chr6	2877841	2878100	147	78.65	0.9	5.36E-06	0.002849767
chr11	107859241	107859520	147	79.61	0.88	7.58E-06	0.003391277
chr16	4323321	4323600	147	79.61	0.88	7.58E-06	0.003391277
chr18	42749641	42750020	147	79.61	0.88	7.58E-06	0.003391277
chr20	44225601	44225800	147	79.61	0.88	7.58E-06	0.003391277
chr20	905321	905680	147	80.57	0.87	0.00001064	0.004312091
chr8	32533681	32534020	147	81.53	0.85	1.48E-05	0.004920989
chr19	7799421	7799640	147	82.49	0.83	0.000020565	0.005586016
chr1	224578841	224579060	147	83.45	0.82	2.83E-05	0.006865464
chr2	102772281	102772500	147	83.45	0.82	2.83E-05	0.006865464
chr12	56584201	56584500	147	84.41	0.8	3.87E-05	0.007618997
chr5	43627181	43627420	147	85.37	0.78	5.27E-05	0.00833435
chr19	14620861	14621140	147	86.32	0.77	7.12E-05	0.009561487
chr6	30750581	30750800	147	86.32	0.77	7.12E-05	0.009561487
chr7	72649941	72650140	147	86.32	0.77	7.12E-05	0.009561487
chr15	57999061	57999260	147	87.28	0.75	9.56E-05	0.010022645
chrX	119601581	119601800	147	88.24	0.74	0.000127606	0.013207886
chr11	129820041	129820480	145.96	55.63	1.39	1.99E-10	7.32E-07
chr6	139947781	139948160	145.96	61.39	1.25	4.27E-09	0.000010446
chr16	11669541	11669920	145.96	64.26	1.18	1.76E-08	3.52E-05
chr3	34437861	34438300	145.96	65.22	1.16	2.76E-08	5.22E-05
chr1	222885721	222886100	145.96	66.18	1.14	4.32E-08	7.65E-05
chr2	32784301	32784680	145.96	67.14	1.12	6.69E-08	0.000110095
chr1	235106321	235106700	145.96	68.1	1.1	1.03E-07	0.000157909
chr15	64396881	64397260	145.96	70.02	1.06	2.37E-07	0.0003113
chr5	31120041	31120420	145.96	70.98	1.04	3.57E-07	0.000425754
chr5	147391281	147391640	145.96	70.98	1.04	3.57E-07	0.000425754
chr1	235147641	235147920	145.96	76.73	0.93	3.50E-06	0.002200167
chr10	106084061	106084300	145.96	76.73	0.93	3.50E-06	0.002200167
chr8	22605721	22606060	145.96	76.73	0.93	3.50E-06	0.002200167
chr11	11870681	11870980	145.96	77.69	0.91	5.00E-06	0.002690973
chr2	99122001	99122300	145.96	77.69	0.91	5.00E-06	0.002690973
chr6	111926301	111926620	145.96	77.69	0.91	5.00E-06	0.002690973
chr7	139951361	139951700	145.96	77.69	0.91	5.00E-06	0.002690973
chr16	48590901	48591220	145.96	80.57	0.86	1.40E-05	0.004812627
chr20	19890581	19890820	145.96	80.57	0.86	1.40E-05	0.004812627
chr1	32701981	32702300	145.96	81.53	0.84	1.94E-05	0.005565179
chr17	40400761	40400980	145.96	81.53	0.84	1.94E-05	0.005565179
chr2	74733721	74733920	145.96	81.53	0.84	1.94E-05	0.005565179
chr2	157255841	157256160	145.96	82.49	0.82	0.000026763	0.006664574
chr20	3304021	3304220	145.96	82.49	0.82	0.000026763	0.006664574
chr21	30714941	30715200	145.96	82.49	0.82	0.000026763	0.006664574
chr1	85355101	85355300	145.96	83.45	0.81	3.67E-05	0.007334739
chr1	116910221	116910420	145.96	83.45	0.81	3.67E-05	0.007334739
chr1	185520141	185520340	145.96	83.45	0.81	3.67E-05	0.007334739
chr19	4724241	4724440	145.96	83.45	0.81	3.67E-05	0.007334739
chr8	103666001	103666220	145.96	83.45	0.81	3.67E-05	0.007334739
chr18	76846081	76846400	145.96	84.41	0.79	5.00E-05	0.00833435
chr19	51624061	51624260	145.96	84.41	0.79	5.00E-05	0.00833435
chr7	143016001	143016280	145.96	84.41	0.79	5.00E-05	0.00833435
chr16	70838261	70838460	145.96	86.32	0.76	9.12E-05	0.009611516
chr19	52310381	52310600	145.96	86.32	0.76	9.12E-05	0.009611516
chr3	69413441	69413700	145.96	87.28	0.74	0.000122047	0.012637328
chr10	70825521	70825780	145.96	88.24	0.73	0.000162317	0.016706789
chr9	123156581	123156960	144.92	62.35	1.22	9.72E-09	2.10E-05
chr8	68328341	68328720	144.92	66.18	1.13	5.99E-08	0.000100583
chr15	90603321	90603700	144.92	70.02	1.05	3.24E-07	0.000398069
chr1	207098641	207099020	144.92	72.9	0.99	1.06E-06	0.000958979
chr17	59328361	59328680	144.92	72.9	0.99	1.06E-06	0.000958979
chr2	25254921	25255220	144.92	73.86	0.97	1.55E-06	0.0012891
chr19	18220601	18220900	144.92	74.81	0.95	2.25E-06	0.001656745
chr20	52342101	52342420	144.92	75.77	0.94	3.25E-06	0.002090204
chr15	90705261	90705560	144.92	77.69	0.9	6.62E-06	0.003333521
chr12	51478961	51479280	144.92	80.57	0.85	1.83E-05	0.005565179
chr18	9092181	9092460	144.92	80.57	0.85	1.83E-05	0.005565179
chr4	170191601	170191960	144.92	80.57	0.85	1.83E-05	0.005565179
chr9	110310901	110311140	144.92	80.57	0.85	1.83E-05	0.005565179
chr16	11405521	11405800	144.92	81.53	0.83	2.53E-05	0.006413507
chr7	111472521	111472720	144.92	82.49	0.81	3.47E-05	0.00708441
chr3	152776061	152776280	144.92	83.45	0.8	4.75E-05	0.00833435
chr4	185266841	185267100	144.92	83.45	0.8	4.75E-05	0.00833435
chr8	75878281	75878500	144.92	84.41	0.78	0.000064464	0.009308605
chr2	231191461	231191680	144.92	86.32	0.75	0.000116639	0.012094305
chr5	153844701	153845000	144.92	86.32	0.75	0.000116639	0.012094305
chr4	129434021	129434480	143.87	49.88	1.53	1.45E-11	7.49E-08
chr2	145417201	145417620	143.87	62.35	1.21	1.37E-08	2.83E-05
chr11	34331461	34331820	143.87	70.02	1.04	0.000000442	0.000502183
chr4	10985521	10985860	143.87	71.94	1	9.74E-07	0.000899885
chr8	105430121	105430340	143.87	71.94	1	9.74E-07	0.000899885
chr19	17065441	17065800	143.87	72.9	0.98	1.43E-06	0.001212613
chr9	114602361	114602700	143.87	76.73	0.91	0.000006171	0.003155711
chr11	72518961	72519220	143.87	77.69	0.89	8.74E-06	0.003741934
chr10	31311221	31311460	143.87	78.65	0.87	1.23E-05	0.004319828
chr10	80767321	80767680	143.87	78.65	0.87	1.23E-05	0.004319828
chr7	73892581	73892800	143.87	80.57	0.84	2.38E-05	0.006270413
chr7	75485741	75486000	143.87	80.57	0.84	2.38E-05	0.006270413
chr9	132109781	132109980	143.87	82.49	0.8	4.50E-05	0.008288285
chr12	56061221	56061420	143.87	84.41	0.77	8.29E-05	0.009561487
chr20	19848941	19849140	143.87	84.41	0.77	8.29E-05	0.009561487
chr4	54795061	54795260	143.87	84.41	0.77	8.29E-05	0.009561487
chrX	77360301	77360580	143.87	86.32	0.74	0.000148787	0.015340138
chr17	49163181	49163600	142.83	50.84	1.49	3.83E-11	1.76E-07
chr10	98984181	98984580	142.83	60.43	1.24	7.47E-09	1.68E-05
chr2	218771401	218771780	142.83	62.35	1.2	1.92E-08	3.80E-05
chr8	145129141	145129520	142.83	62.35	1.2	1.92E-08	3.80E-05
chr6	4036361	4036740	142.83	63.3	1.17	3.04E-08	5.65E-05
chr7	100743361	100743740	142.83	68.1	1.07	2.67E-07	0.000341469
chr2	121955001	121955260	142.83	70.02	1.03	6.01E-07	0.000633108
chr17	72459701	72460000	142.83	71.94	0.99	1.31E-06	0.00114275
chr18	60384561	60384820	142.83	71.94	0.99	1.31E-06	0.00114275
chr1	3541201	3541460	142.83	72.9	0.97	1.92E-06	0.001462284
chr10	79342641	79342960	142.83	72.9	0.97	1.92E-06	0.001462284
chr19	58694461	58694820	142.83	73.86	0.95	2.79E-06	0.001856941
chr5	169790641	169790860	142.83	73.86	0.95	2.79E-06	0.001856941
chr10	75686141	75686500	142.83	74.81	0.93	0.000004018	0.002445186
chr11	1776261	1776520	142.83	74.81	0.93	0.000004018	0.002445186
chr17	45973541	45973880	142.83	76.73	0.9	8.17E-06	0.003611193
chr2	9691101	9691360	142.83	77.69	0.88	1.15E-05	0.004312091
chr16	66555961	66556180	142.83	78.65	0.86	1.61E-05	0.005286011
chr2	47420281	47420500	142.83	80.57	0.83	3.10E-05	0.006865464
chr20	4969381	4969600	142.83	80.57	0.83	3.10E-05	0.006865464
chr8	123792801	123793040	142.83	80.57	0.83	3.10E-05	0.006865464
chr20	12101521	12101740	142.83	81.53	0.81	4.26E-05	0.008173192
chr2	47701401	47701700	142.83	82.49	0.79	5.82E-05	0.008790785
chr5	149208261	149208460	142.83	82.49	0.79	5.82E-05	0.008790785
chr5	118696721	118696980	142.83	84.41	0.76	0.00010627	0.011034631
chr16	68083321	68083740	141.79	46.04	1.62	2.82E-12	0.000000017
chr2	16838041	16838520	141.79	57.55	1.3	2.42E-09	6.49E-06
chr12	11885481	11885860	141.79	58.51	1.28	0.000000004	9.88E-06
chr4	4706041	4706420	141.79	58.51	1.28	0.000000004	9.88E-06
chr15	52311841	52312220	141.79	63.3	1.16	4.24E-08	7.54E-05
chr2	129469121	129469520	141.79	63.3	1.16	4.24E-08	7.54E-05
chr8	134902941	134903360	141.79	63.3	1.16	4.24E-08	7.54E-05
chr13	52781001	52781300	141.79	67.14	1.08	2.41E-07	0.000315914
chr10	112304561	112304840	141.79	69.06	1.04	0.000000548	0.000596756
chr3	46152721	46152920	141.79	70.98	1	1.21E-06	0.001065518
chr1	234349121	234349460	141.79	71.94	0.98	0.00000177	0.00136464
chr11	12314341	12314680	141.79	71.94	0.98	0.00000177	0.00136464
chr12	51345501	51345840	141.79	72.9	0.96	2.58E-06	0.001804735
chr3	48257061	48257320	141.79	72.9	0.96	2.58E-06	0.001804735
chr3	87908661	87908940	141.79	72.9	0.96	2.58E-06	0.001804735
chr5	108744901	108745160	141.79	72.9	0.96	2.58E-06	0.001804735
chr6	54062861	54063220	141.79	72.9	0.96	2.58E-06	0.001804735
chr7	130601181	130601520	141.79	74.81	0.92	5.35E-06	0.002844033
chr3	23625901	23626140	141.79	77.69	0.87	1.51E-05	0.005004956
chr14	77444241	77444560	141.79	78.65	0.85	2.11E-05	0.005715133
chr10	23789201	23789440	141.79	79.61	0.83	2.93E-05	0.006865464
chr1	26323801	26324040	141.79	80.57	0.82	4.03E-05	0.007896749
chr22	47331801	47332000	141.79	80.57	0.82	4.03E-05	0.007896749
chr7	28123161	28123420	141.79	80.57	0.82	4.03E-05	0.007896749
chr19	49140361	49140560	141.79	81.53	0.8	5.52E-05	0.008374068
chr6	31888601	31888880	141.79	81.53	0.8	5.52E-05	0.008374068
chr1	9127541	9127740	141.79	82.49	0.78	7.50E-05	0.009561487
chr18	55434901	55435140	141.79	82.49	0.78	7.50E-05	0.009561487
chr19	35225341	35225560	141.79	82.49	0.78	7.50E-05	0.009561487
chr11	67795801	67796260	140.75	46.04	1.61	4.22E-12	2.44E-08
chr22	43342321	43342740	140.75	52.75	1.42	2.52E-10	8.97E-07
chr10	32442821	32443220	140.75	61.39	1.2	2.38E-08	4.57E-05
chr6	41438261	41438620	140.75	65.22	1.11	1.42E-07	0.000203624
chr12	110982881	110983240	140.75	67.14	1.07	3.31E-07	0.000402624
chr14	91709861	91710180	140.75	67.14	1.07	3.31E-07	0.000402624
chr19	44507661	44508040	140.75	67.14	1.07	3.31E-07	0.000402624
chr8	134657481	134657840	140.75	67.14	1.07	3.31E-07	0.000402624
chr17	60729741	60730120	140.75	68.1	1.05	4.99E-07	0.000553929
chr20	24797081	24797420	140.75	69.06	1.03	7.45E-07	0.000747521
chr10	73530061	73530280	140.75	70.98	0.99	1.63E-06	0.001309392
chr2	101808161	101808500	140.75	70.98	0.99	1.63E-06	0.001309392
chr19	48165881	48166220	140.75	71.94	0.97	2.38E-06	0.001719691
chr3	196654961	196655320	140.75	72.9	0.95	3.45E-06	0.002179919
chr20	42570101	42570440	140.75	73.86	0.93	4.97E-06	0.002690973
chr15	77713021	77713320	140.75	74.81	0.91	7.10E-06	0.003333521
chr1	222227201	222227520	140.75	76.73	0.88	1.42E-05	0.004881937
chr1	17871861	17872120	140.75	77.69	0.86	1.99E-05	0.005565179
chr8	111684721	111685000	140.75	77.69	0.86	1.99E-05	0.005565179
chr19	41840341	41840620	140.75	78.65	0.84	2.76E-05	0.006778596
chr21	44848041	44848280	140.75	79.61	0.82	3.81E-05	0.00755327
chr6	33288021	33288320	140.75	79.61	0.82	3.81E-05	0.00755327
chr16	17451301	17451520	140.75	80.57	0.8	0.00005231	0.00833435
chr2	38357221	38357460	140.75	80.57	0.8	0.00005231	0.00833435
chr4	3111001	3111200	140.75	80.57	0.8	0.00005231	0.00833435
chr6	36977621	36977820	140.75	80.57	0.8	0.00005231	0.00833435
chr9	134492561	134492900	140.75	80.57	0.8	0.00005231	0.00833435
chr1	166481021	166481220	140.75	82.49	0.77	0.000096492	0.01010043
chr14	23292441	23292640	140.75	82.49	0.77	0.000096492	0.01010043
chr17	60739421	60739620	140.75	82.49	0.77	0.000096492	0.01010043
chr13	49208281	49208500	140.75	83.45	0.75	0.0001298	0.013423328
chr11	111715901	111716600	139.7	49.88	1.49	6.85E-11	2.95E-07
chr5	177902301	177902740	139.7	55.63	1.33	1.79E-09	4.97E-06
chr2	218295661	218296140	139.7	58.51	1.26	8.06E-09	1.79E-05
chr8	19702261	19702640	139.7	64.26	1.12	1.28E-07	0.000188663
chr1	161591481	161591820	139.7	67.14	1.06	4.53E-07	0.000511472
chr15	52394741	52395120	139.7	67.14	1.06	4.53E-07	0.000511472
chr20	3321161	3321420	139.7	67.14	1.06	4.53E-07	0.000511472
chr16	86377061	86377440	139.7	68.1	1.04	6.79E-07	0.000694318
chr19	17230261	17230600	139.7	70.02	1	1.49E-06	0.001258371
chr16	46995141	46995380	139.7	72.9	0.94	4.61E-06	0.002552936
chr19	4430721	4431060	139.7	72.9	0.94	4.61E-06	0.002552936
chr1	28465921	28466240	139.7	75.77	0.88	1.33E-05	0.004620807
chr2	85713181	85713380	139.7	75.77	0.88	1.33E-05	0.004620807
chr1	224691181	224691460	139.7	77.69	0.85	2.60E-05	0.006496306
chr2	60643581	60643800	139.7	77.69	0.85	2.60E-05	0.006496306
chr8	103614161	103614380	139.7	77.69	0.85	2.60E-05	0.006496306
chr14	23967001	23967280	139.7	78.65	0.83	3.60E-05	0.007202785
chr3	139257581	139257800	139.7	78.65	0.83	3.60E-05	0.007202785
chr6	88499501	88499720	139.7	78.65	0.83	3.60E-05	0.007202785
chr8	23088501	23088760	139.7	78.65	0.83	3.60E-05	0.007202785
chr19	18292061	18292260	139.7	79.61	0.81	4.95E-05	0.00833435
chrX	2238541	2238740	139.7	79.61	0.81	4.95E-05	0.00833435
chr13	33113021	33113220	139.7	80.57	0.79	6.77E-05	0.009561487
chr21	36280861	36281060	139.7	80.57	0.79	6.77E-05	0.009561487
chr5	136949521	136949740	139.7	80.57	0.79	6.77E-05	0.009561487
chr18	72148421	72148620	139.7	81.53	0.78	9.18E-05	0.009664802
chr2	121946761	121946960	139.7	81.53	0.78	9.18E-05	0.009664802
chr22	37664021	37664220	139.7	81.53	0.78	9.18E-05	0.009664802
chr4	25940501	25940900	138.66	52.75	1.39	5.32E-10	1.73E-06
chr19	52391061	52391460	138.66	54.67	1.34	1.54E-09	4.32E-06
chr19	7948661	7949020	138.66	65.22	1.09	2.70E-07	0.000344753
chr11	59278041	59278400	138.66	67.14	1.05	6.18E-07	0.000645771
chr10	65236241	65236620	138.66	68.1	1.03	9.24E-07	0.000888158
chr1	153967381	153967740	138.66	69.06	1.01	1.37E-06	0.001169897
chr2	12183241	12183600	138.66	69.06	1.01	1.37E-06	0.001169897
chr3	48570201	48570500	138.66	70.02	0.99	2.02E-06	0.001522846
chr11	47968721	47968980	138.66	71.94	0.95	4.27E-06	0.002492533
chrX	48397561	48397800	138.66	73.86	0.91	8.77E-06	0.003751621
chr12	106639741	106639940	138.66	74.81	0.89	1.24E-05	0.004359543
chr14	75038181	75038420	138.66	74.81	0.89	1.24E-05	0.004359543
chr5	149791621	149791820	138.66	74.81	0.89	1.24E-05	0.004359543
chr6	41907321	41907580	138.66	74.81	0.89	1.24E-05	0.004359543
chr7	77210401	77210620	138.66	74.81	0.89	1.24E-05	0.004359543
chr3	5023461	5023800	138.66	75.77	0.87	1.75E-05	0.005563905
chr6	144667801	144668080	138.66	75.77	0.87	1.75E-05	0.005563905
chr1	220447901	220448120	138.66	77.69	0.84	0.000033973	0.006965201
chr11	13470461	13470760	138.66	77.69	0.84	0.000033973	0.006965201
chr3	171858441	171858660	138.66	77.69	0.84	0.000033973	0.006965201
chr4	20627341	20627560	138.66	77.69	0.84	0.000033973	0.006965201
chr7	44778141	44778440	138.66	77.69	0.84	0.000033973	0.006965201
chr17	72636021	72636220	138.66	79.61	0.8	6.42E-05	0.009265702
chr3	190232581	190232900	138.66	79.61	0.8	6.42E-05	0.009265702
chr6	5658201	5658420	138.66	80.57	0.78	8.73E-05	0.009561487
chr17	79843981	79844400	137.62	54.67	1.33	2.21E-09	5.96E-06
chr10	104613981	104614360	137.62	58.51	1.23	1.61E-08	3.27E-05
chr11	74316861	74317200	137.62	65.22	1.08	3.71E-07	0.000435142
chrX	48858361	48858720	137.62	65.22	1.08	3.71E-07	0.000435142
chr8	48486861	48487220	137.62	66.18	1.06	5.61E-07	0.000609904
chr2	13025021	13025380	137.62	67.14	1.04	8.42E-07	0.000817562
chr1	27958241	27958460	137.62	70.02	0.97	2.71E-06	0.00183845
chr2	162970461	162970740	137.62	70.02	0.97	2.71E-06	0.00183845
chr7	2648121	2648360	137.62	70.02	0.97	2.71E-06	0.00183845
chr9	135095641	135095980	137.62	70.98	0.96	3.95E-06	0.002418975
chr10	80758021	80758280	137.62	71.94	0.94	5.70E-06	0.002978707
chr4	5047021	5047240	137.62	71.94	0.94	5.70E-06	0.002978707
chr10	89824661	89824880	137.62	72.9	0.92	8.16E-06	0.003611193
chr14	89953481	89953680	137.62	72.9	0.92	8.16E-06	0.003611193
chr6	158986501	158986860	137.62	72.9	0.92	8.16E-06	0.003611193
chr15	55566661	55566960	137.62	73.86	0.9	1.16E-05	0.004312091
chr7	139365441	139365780	137.62	73.86	0.9	1.16E-05	0.004312091
chr1	11797281	11797520	137.62	74.81	0.88	1.64E-05	0.005304691
chr14	23317161	23317380	137.62	74.81	0.88	1.64E-05	0.005304691
chr19	47328521	47328780	137.62	74.81	0.88	1.64E-05	0.005304691
chr2	86244461	86244740	137.62	74.81	0.88	1.64E-05	0.005304691
chr20	16825041	16825320	137.62	74.81	0.88	1.64E-05	0.005304691
chr9	135999841	136000040	137.62	77.69	0.82	4.43E-05	0.008181622
chr15	91204261	91204540	137.62	79.61	0.79	8.29E-05	0.009561487
chr5	32521181	32521500	137.62	82.49	0.74	0.000202374	0.020782725
chr4	184910521	184911100	136.58	51.79	1.4	6.52E-10	0.000002063
chr6	36088761	36089260	136.58	52.75	1.37	1.12E-09	3.31E-06
chr5	142984961	142985420	136.58	55.63	1.3	5.27E-09	1.24E-05
chr22	22417681	22418040	136.58	60.43	1.18	5.78E-08	9.75E-05
chr4	15810821	15811140	136.58	60.43	1.18	5.78E-08	9.75E-05
chr3	58523541	58523900	136.58	63.3	1.11	2.19E-07	0.000291312
chr3	45125281	45125580	136.58	64.26	1.09	3.35E-07	0.000407077
chr6	37067241	37067520	136.58	66.18	1.05	7.67E-07	0.000765563
chr1	244512241	244512500	136.58	67.14	1.02	1.15E-06	0.001021502
chr16	8738621	8738920	136.58	68.1	1	1.70E-06	0.001334797
chr13	41358441	41358760	136.58	69.06	0.98	2.50E-06	0.001790833
chr7	41499381	41499660	136.58	69.06	0.98	2.50E-06	0.001790833
chr1	70376761	70377080	136.58	70.98	0.94	5.28E-06	0.002814638
chr11	61743781	61744040	136.58	70.98	0.94	5.28E-06	0.002814638
chr21	45669501	45669860	136.58	70.98	0.94	5.28E-06	0.002814638
chr4	140657961	140658200	136.58	70.98	0.94	5.28E-06	0.002814638
chr8	103807821	103808140	136.58	70.98	0.94	5.28E-06	0.002814638
chr1	150022961	150023240	136.58	72.9	0.91	1.08E-05	0.004312091
chr17	16412741	16413100	136.58	72.9	0.91	1.08E-05	0.004312091
chr18	56524061	56524320	136.58	72.9	0.91	1.08E-05	0.004312091
chr15	80274121	80274480	136.58	73.86	0.89	1.53E-05	0.005064109
chr5	614621	614840	136.58	74.81	0.87	2.16E-05	0.00581113
chr10	32635001	32635320	136.58	75.77	0.85	3.01E-05	0.006865464
chr14	93617961	93618160	136.58	77.69	0.81	5.75E-05	0.008714413
chr1	226066561	226066840	136.58	78.65	0.8	7.87E-05	0.009561487
chr1	231494921	231495120	136.58	78.65	0.8	7.87E-05	0.009561487
chr5	55160641	55160920	136.58	78.65	0.8	7.87E-05	0.009561487
chr14	89824181	89824420	136.58	79.61	0.78	0.0001069	0.011098933
chr17	56555321	56555740	135.53	51.79	1.39	9.46E-10	2.84E-06
chrX	24102761	24103180	135.53	59.47	1.19	5.12E-08	8.79E-05
chr20	45946921	45947260	135.53	61.39	1.14	1.26E-07	0.000187251
chr1	110477201	110477560	135.53	63.3	1.1	3.02E-07	0.000376257
chr10	105616141	105616480	135.53	63.3	1.1	3.02E-07	0.000376257
chr3	72057961	72058280	135.53	68.1	0.99	2.30E-06	0.001679659
chr5	159545661	159545900	135.53	68.1	0.99	2.30E-06	0.001679659
chr2	11003961	11004300	135.53	69.06	0.97	3.36E-06	0.002145894
chr5	142373981	142374320	135.53	69.06	0.97	3.36E-06	0.002145894
chr9	130627221	130627540	135.53	69.06	0.97	3.36E-06	0.002145894
chr1	46152561	46152880	135.53	70.98	0.93	7.05E-06	0.003333521
chr1	117099401	117099660	135.53	70.98	0.93	7.05E-06	0.003333521
chr11	104905621	104905860	135.53	70.98	0.93	7.05E-06	0.003333521
chr5	140888661	140888880	135.53	70.98	0.93	7.05E-06	0.003333521
chr22	50183181	50183440	135.53	71.94	0.91	1.01E-05	0.004181171
chr15	22508421	22508640	135.53	72.9	0.89	1.43E-05	0.004900284
chr17	33675021	33675260	135.53	73.86	0.88	2.02E-05	0.00556758
chr11	94270321	94270600	135.53	75.77	0.84	3.94E-05	0.007733614
chr16	66556661	66556860	135.53	75.77	0.84	3.94E-05	0.007733614
chr1	22962821	22963020	135.53	76.73	0.82	5.44E-05	0.00833435
chr10	134402081	134402280	135.53	76.73	0.82	5.44E-05	0.00833435
chr8	98337121	98337320	135.53	76.73	0.82	5.44E-05	0.00833435
chr12	92539741	92539940	135.53	77.69	0.8	7.46E-05	0.009561487
chr6	106603221	106603480	135.53	77.69	0.8	7.46E-05	0.009561487
chr9	102062001	102062200	135.53	77.69	0.8	7.46E-05	0.009561487
chr11	121526261	121526640	134.49	54.67	1.3	6.50E-09	1.49E-05
chr17	76922781	76923160	134.49	59.47	1.18	7.17E-08	0.000116669
chr17	62407761	62408120	134.49	60.43	1.15	1.13E-07	0.000170823
chr1	150760321	150760680	134.49	62.35	1.11	2.71E-07	0.000345793
chr7	127791621	127792000	134.49	62.35	1.11	2.71E-07	0.000345793
chr14	102198661	102198880	134.49	63.3	1.09	4.16E-07	0.000476709
chr14	77370541	77370900	134.49	64.26	1.07	6.31E-07	0.000652627
chr12	124146381	124146720	134.49	66.18	1.02	1.42E-06	0.001206302
chr1	207125521	207125860	134.49	67.14	1	2.11E-06	0.001577095
chr11	64628241	64628560	134.49	67.14	1	2.11E-06	0.001577095
chr1	33254961	33255440	134.49	68.1	0.98	3.09E-06	0.002011924
chr10	79379921	79380160	134.49	68.1	0.98	3.09E-06	0.002011924
chr3	71022961	71023240	134.49	68.1	0.98	3.09E-06	0.002011924
chr1	183213601	183213800	134.49	69.06	0.96	4.51E-06	0.002515449
chr11	33753761	33754000	134.49	69.06	0.96	4.51E-06	0.002515449
chr3	33156621	33156880	134.49	69.06	0.96	4.51E-06	0.002515449
chr12	14928281	14928620	134.49	70.02	0.94	6.53E-06	0.00330707
chr12	123917161	123917460	134.49	70.98	0.92	9.38E-06	0.003949255
chr5	39273001	39273340	134.49	71.94	0.9	1.34E-05	0.00463541
chr20	46356661	46356900	134.49	72.9	0.88	1.89E-05	0.005565179
chr1	117308621	117308960	134.49	73.86	0.86	2.66E-05	0.006629031
chr2	219192561	219192780	134.49	73.86	0.86	2.66E-05	0.006629031
chr9	127068781	127068980	134.49	73.86	0.86	2.66E-05	0.006629031
chr18	46429301	46429500	134.49	74.81	0.85	3.71E-05	0.007398038
chr2	86153941	86154260	134.49	75.77	0.83	5.14E-05	0.00833435
chr2	171807221	171807420	134.49	75.77	0.83	5.14E-05	0.00833435
chr1	232558701	232558900	134.49	76.73	0.81	7.06E-05	0.009561487
chr14	21540521	21540720	134.49	76.73	0.81	7.06E-05	0.009561487
chr19	15275021	15275220	134.49	76.73	0.81	7.06E-05	0.009561487
chr19	47812641	47812840	134.49	77.69	0.79	9.65E-05	0.010099097
chr8	139391061	139391260	134.49	77.69	0.79	9.65E-05	0.010099097
chr14	70004241	70004700	133.45	47	1.51	1.23E-10	4.89E-07
chr5	169083581	169084020	133.45	47.96	1.48	2.19E-10	7.96E-07
chr16	28995921	28996320	133.45	50.84	1.39	1.16E-09	3.42E-06
chr7	138789161	138789660	133.45	51.79	1.37	0.000000002	5.42E-06
chr13	101166321	101166700	133.45	57.55	1.21	3.98E-08	0.000071207
chr17	38571121	38571540	133.45	60.43	1.14	1.57E-07	0.000221696
chr1	7871581	7871900	133.45	64.26	1.05	0.000000864	0.000836079
chr1	161520721	161521060	133.45	65.22	1.03	1.30E-06	0.001132405
chr5	73717401	73717620	133.45	65.22	1.03	1.30E-06	0.001132405
chr16	30669921	30670240	133.45	67.14	0.99	2.84E-06	0.001890154
chr15	58816541	58816900	133.45	68.1	0.97	4.16E-06	0.002477273
chr8	22405241	22405500	133.45	68.1	0.97	4.16E-06	0.002477273
chr8	25100781	25101120	133.45	68.1	0.97	4.16E-06	0.002477273
chr1	147790421	147790720	133.45	69.06	0.95	6.05E-06	0.003117473
chr17	39845441	39845640	133.45	69.06	0.95	6.05E-06	0.003117473
chr7	106381281	106381780	133.45	69.06	0.95	6.05E-06	0.003117473
chr9	111547341	111547620	133.45	69.06	0.95	6.05E-06	0.003117473
chr20	50120281	50120580	133.45	70.02	0.93	8.72E-06	0.003732659
chr6	137710081	137710420	133.45	70.02	0.93	8.72E-06	0.003732659
chr15	90705721	90706000	133.45	70.98	0.91	1.25E-05	0.0043699
chr18	43209001	43209300	133.45	70.98	0.91	1.25E-05	0.0043699
chr1	24224201	24224440	133.45	71.94	0.89	1.77E-05	0.005565179
chr10	97147601	97147800	133.45	72.9	0.87	2.49E-05	0.006413507
chr13	44453481	44453820	133.45	72.9	0.87	2.49E-05	0.006413507
chr18	74280741	74280940	133.45	73.86	0.85	3.49E-05	0.00708441
chr1	26218601	26218840	133.45	74.81	0.83	4.85E-05	0.00833435
chr15	22916821	22917020	133.45	74.81	0.83	4.85E-05	0.00833435
chr7	132407321	132407560	133.45	74.81	0.83	4.85E-05	0.00833435
chr1	179851061	179851260	133.45	75.77	0.82	6.68E-05	0.009561487
chr16	89488881	89489220	133.45	75.77	0.82	6.68E-05	0.009561487
chr4	6697401	6697600	133.45	76.73	0.8	9.15E-05	0.009640918
chr5	55825841	55826240	132.41	50.84	1.38	1.68E-09	4.69E-06
chr3	38085021	38085460	132.41	51.79	1.35	2.86E-09	0.000007484
chr1	45273001	45273500	132.41	55.63	1.25	2.16E-08	4.20E-05
chr2	219264361	219264700	132.41	59.47	1.15	1.40E-07	0.000201371
chr14	35836001	35836360	132.41	61.39	1.11	3.37E-07	0.000408488
chr22	20869241	20869620	132.41	61.39	1.11	3.37E-07	0.000408488
chr18	48737921	48738260	132.41	62.35	1.09	5.16E-07	0.000567683
chr12	6579341	6579560	132.41	65.22	1.02	1.76E-06	0.001362471
chr10	97804461	97804760	132.41	66.18	1	2.61E-06	0.001804735
chr14	77565261	77565600	132.41	66.18	1	2.61E-06	0.001804735
chr2	169925921	169926220	132.41	66.18	1	2.61E-06	0.001804735
chr11	95901881	95902160	132.41	67.14	0.98	3.83E-06	0.002356736
chr20	354021	354320	132.41	68.1	0.96	5.59E-06	0.002951231
chr16	17396621	17396940	132.41	69.06	0.94	8.08E-06	0.003586126
chr2	153325541	153325880	132.41	70.02	0.92	1.16E-05	0.004312091
chr13	52175401	52175720	132.41	70.98	0.9	1.65E-05	0.005341014
chr19	7739281	7739500	132.41	71.94	0.88	2.34E-05	0.006232826
chr5	82664901	82665200	132.41	71.94	0.88	2.34E-05	0.006232826
chr9	6855301	6855500	132.41	71.94	0.88	2.34E-05	0.006232826
chr20	35633581	35633780	132.41	73.86	0.84	4.57E-05	0.00833435
chr18	20811441	20811720	132.41	74.81	0.82	6.31E-05	0.009152929
chr7	156946041	156946240	132.41	74.81	0.82	6.31E-05	0.009152929
chr2	43713061	43713260	132.41	75.77	0.81	8.67E-05	0.009561487
chr2	113693821	113694060	132.41	77.69	0.77	0.000160171	0.016495123
chr3	112754421	112754720	132.41	77.69	0.77	0.000160171	0.016495123
chr16	67521581	67521820	132.41	78.65	0.75	0.000215483	0.022098807
chr1	212576521	212577000	131.36	46.04	1.51	1.49E-10	5.73E-07
chr1	23158501	23158940	131.36	47.96	1.45	4.71E-10	1.56E-06
chr1	243467141	243467520	131.36	55.63	1.24	3.06E-08	5.67E-05
chr3	127490621	127491000	131.36	56.59	1.21	4.92E-08	8.55E-05
chr3	66522641	66523000	131.36	57.55	1.19	7.86E-08	0.000126163
chr12	109553581	109553920	131.36	59.47	1.14	1.95E-07	0.000266024
chr2	202018401	202018800	131.36	59.47	1.14	1.95E-07	0.000266024
chr6	18330741	18331120	131.36	61.39	1.1	4.65E-07	0.000523192
chr1	201458381	201458760	131.36	62.35	1.08	7.09E-07	0.000716892
chr17	72773961	72774440	131.36	63.3	1.05	1.07E-06	0.000966038
chr5	10400981	10401360	131.36	63.3	1.05	1.07E-06	0.000966038
chr11	102962881	102963220	131.36	65.22	1.01	2.39E-06	0.001727038
chr16	8738021	8738300	131.36	66.18	0.99	3.53E-06	0.002213924
chr9	113023961	113024340	131.36	67.14	0.97	5.16E-06	0.002759041
chr10	73103301	73103640	131.36	69.06	0.93	1.08E-05	0.004312091
chr16	81503561	81503800	131.36	69.06	0.93	1.08E-05	0.004312091
chr18	60178101	60178300	131.36	69.06	0.93	1.08E-05	0.004312091
chr17	25572181	25572380	131.36	70.98	0.89	2.18E-05	0.00587823
chr20	57582821	57583020	131.36	70.98	0.89	2.18E-05	0.00587823
chr6	4344781	4344980	131.36	70.98	0.89	2.18E-05	0.00587823
chr1	201445621	201445920	131.36	71.94	0.87	3.08E-05	0.006865464
chr15	45020601	45020920	131.36	71.94	0.87	3.08E-05	0.006865464
chr3	100053361	100053560	131.36	71.94	0.87	3.08E-05	0.006865464
chr17	8338961	8339180	131.36	73.86	0.83	5.96E-05	0.008946607
chr6	82461421	82461680	131.36	74.81	0.81	8.21E-05	0.009561487
chr2	152096221	152096540	131.36	76.73	0.78	0.00015243	0.015708561
chr8	119917341	119917860	130.32	39.33	1.73	2.82E-12	0.000000017
chr2	129492361	129492760	130.32	44.12	1.56	6.73E-11	2.91E-07
chr15	49353241	49353800	130.32	47.96	1.44	6.89E-10	2.16E-06
chr11	66690381	66690900	130.32	52.75	1.3	9.88E-09	2.13E-05
chr12	107722201	107722620	130.32	52.75	1.3	9.88E-09	2.13E-05
chr9	94060601	94061000	130.32	54.67	1.25	2.67E-08	5.06E-05
chr2	228727481	228727860	130.32	55.63	1.23	4.32E-08	7.65E-05
chr8	102120761	102121140	130.32	57.55	1.18	1.10E-07	0.000167333
chr4	40669801	40670120	130.32	58.51	1.16	1.73E-07	0.00024127
chr3	20348981	20349360	130.32	59.47	1.13	2.70E-07	0.000344841
chr11	94944801	94945080	130.32	65.22	1	3.24E-06	0.002083086
chr11	117406221	117406460	130.32	65.22	1	3.24E-06	0.002083086
chr19	10381481	10381700	130.32	66.18	0.98	4.75E-06	0.002620736
chr6	13562241	13562580	130.32	66.18	0.98	4.75E-06	0.002620736
chr14	69633921	69634220	130.32	68.1	0.94	1.00E-05	0.004147085
chr12	113853821	113854160	130.32	69.06	0.92	0.000014342	0.004900284
chr1	115650701	115650960	130.32	70.98	0.88	2.88E-05	0.006865464
chr3	113465181	113465420	130.32	70.98	0.88	2.88E-05	0.006865464
chr14	50396721	50397040	130.32	71.94	0.86	4.04E-05	0.007903233
chr18	43406941	43407200	130.32	71.94	0.86	4.04E-05	0.007903233
chr7	73597001	73597200	130.32	71.94	0.86	4.04E-05	0.007903233
chr17	25659521	25659720	130.32	72.9	0.84	5.62E-05	0.008516213
chr1	168050641	168050880	130.32	73.86	0.82	7.76E-05	0.009561487
chr10	69800401	69800680	130.32	73.86	0.82	7.76E-05	0.009561487
chr10	99305461	99305720	130.32	73.86	0.82	7.76E-05	0.009561487
chr18	10006541	10006740	130.32	73.86	0.82	7.76E-05	0.009561487
chr19	2616601	2616900	130.32	73.86	0.82	7.76E-05	0.009561487
chr2	196475041	196475260	130.32	73.86	0.82	7.76E-05	0.009561487
chr5	88179341	88179620	130.32	73.86	0.82	7.76E-05	0.009561487
chr4	174832061	174832300	130.32	74.81	0.8	0.000106426	0.011050556
chr11	112163861	112164120	130.32	76.73	0.76	0.000195979	0.020129232
chr16	56306141	56306480	130.32	76.73	0.76	0.000195979	0.020129232
chr2	144565321	144565580	130.32	203.34	-0.64	6.40E-05	0.009243125
chr15	52306701	52307080	129.28	50.84	1.35	5.07E-09	1.20E-05
chr17	53661321	53661760	129.28	50.84	1.35	5.07E-09	1.20E-05
chr3	52630661	52631080	129.28	51.79	1.32	8.50E-09	1.87E-05
chr7	44936641	44937020	129.28	51.79	1.32	8.50E-09	1.87E-05
chr3	171495401	171495740	129.28	61.39	1.07	8.80E-07	0.000849925
chr2	216593261	216593580	129.28	63.3	1.03	1.99E-06	0.001508142
chr17	4655581	4655780	129.28	65.22	0.99	4.37E-06	0.002499054
chr5	169236001	169236280	129.28	65.22	0.99	4.37E-06	0.002499054
chr6	86178061	86178340	129.28	65.22	0.99	4.37E-06	0.002499054
chr11	8739601	8739960	129.28	66.18	0.97	6.39E-06	0.003242425
chr7	102937501	102937860	129.28	68.1	0.92	1.33E-05	0.004621998
chr2	71559281	71559480	129.28	69.06	0.9	1.90E-05	0.005565179
chr10	70355721	70356020	129.28	70.02	0.88	2.70E-05	0.006712806
chr15	31719741	31720100	129.28	70.02	0.88	2.70E-05	0.006712806
chr4	2805281	2805500	129.28	70.98	0.87	3.79E-05	0.00753433
chr5	122765641	122765940	129.28	70.98	0.87	3.79E-05	0.00753433
chr14	69509921	69510220	129.28	71.94	0.85	5.29E-05	0.00833435
chr15	40339981	40340220	129.28	71.94	0.85	5.29E-05	0.00833435
chr9	27655461	27655660	129.28	71.94	0.85	5.29E-05	0.00833435
chr2	217254641	217254900	129.28	72.9	0.83	0.000073297	0.009561487
chr3	196536001	196536220	129.28	73.86	0.81	0.000100803	0.010472692
chr12	55437301	55437620	129.28	74.81	0.79	0.000137645	0.014210836
chr18	72064121	72064360	129.28	203.34	-0.65	4.89E-05	0.00833435
chr2	204608221	204608680	128.24	32.61	1.98	4.71E-14	4.36E-10
chr17	37173041	37173520	128.24	44.12	1.54	1.48E-10	5.70E-07
chr21	44922201	44922780	128.24	46.04	1.48	4.77E-10	1.57E-06
chr19	33885301	33885680	128.24	54.67	1.23	5.35E-08	9.12E-05
chr1	8943421	8943800	128.24	56.59	1.18	1.36E-07	0.000197611
chr3	193973301	193973660	128.24	56.59	1.18	1.36E-07	0.000197611
chr1	241768101	241768460	128.24	57.55	1.16	2.15E-07	0.000288925
chr11	129838441	129838900	128.24	58.51	1.13	3.35E-07	0.000407077
chr16	21386561	21386920	128.24	58.51	1.13	3.35E-07	0.000407077
chr5	58335261	58335620	128.24	60.43	1.09	7.94E-07	0.000787761
chr12	121730301	121730540	128.24	61.39	1.06	1.21E-06	0.001065518
chr3	112395741	112395960	128.24	61.39	1.06	1.21E-06	0.001065518
chr5	53911721	53912100	128.24	62.35	1.04	0.000001816	0.001392208
chr10	91001721	91001960	128.24	65.22	0.98	5.89E-06	0.003052082
chr1	206162481	206162740	128.24	66.18	0.95	8.57E-06	0.003679822
chr19	54962541	54962900	128.24	66.18	0.95	8.57E-06	0.003679822
chr6	10747921	10748240	128.24	66.18	0.95	8.57E-06	0.003679822
chr9	114714921	114715240	128.24	66.18	0.95	8.57E-06	0.003679822
chr20	43979581	43979840	128.24	67.14	0.93	1.24E-05	0.004345822
chr10	91106121	91106460	128.24	68.1	0.91	1.77E-05	0.005565179
chr17	64464341	64464560	128.24	68.1	0.91	1.77E-05	0.005565179
chr17	998801	999140	128.24	69.06	0.89	2.52E-05	0.006413507
chr2	9603861	9604120	128.24	69.06	0.89	2.52E-05	0.006413507
chr20	49067321	49067540	128.24	69.06	0.89	2.52E-05	0.006413507
chr7	45442681	45442940	128.24	69.06	0.89	2.52E-05	0.006413507
chr10	126406601	126406800	128.24	70.02	0.87	3.55E-05	0.007118145
chr1	161582321	161582540	128.24	70.98	0.85	4.98E-05	0.00833435
chr11	122568381	122568580	128.24	71.94	0.83	6.91E-05	0.009561487
chr12	21591161	21591360	128.24	71.94	0.83	6.91E-05	0.009561487
chr12	58210741	58210940	128.24	71.94	0.83	6.91E-05	0.009561487
chr12	65152121	65152320	128.24	71.94	0.83	6.91E-05	0.009561487
chr17	73851601	73851800	128.24	71.94	0.83	6.91E-05	0.009561487
chr1	222628721	222628920	128.24	72.9	0.81	9.54E-05	0.010007593
chr2	145214381	145214580	128.24	72.9	0.81	9.54E-05	0.010007593
chr2	106814301	106814640	128.24	74.81	0.78	0.00017756	0.018260002
chr2	62443701	62444320	127.19	37.41	1.77	2.59E-12	1.59E-08
chr7	127862661	127863300	127.19	38.37	1.73	5.07E-12	2.88E-08
chr1	201430341	201430720	127.19	49.88	1.35	6.23E-09	1.45E-05
chr12	48170461	48170800	127.19	49.88	1.35	6.23E-09	1.45E-05
chrX	19855481	19855900	127.19	51.79	1.3	1.74E-08	3.50E-05
chr7	68877641	68877960	127.19	55.63	1.19	1.21E-07	0.00018019
chr1	17107481	17107840	127.19	57.55	1.14	2.99E-07	0.000374069
chr6	44179041	44179400	127.19	57.55	1.14	2.99E-07	0.000374069
chr7	36867521	36867860	127.19	57.55	1.14	2.99E-07	0.000374069
chr17	35838301	35838640	127.19	61.39	1.05	1.65E-06	0.001320849
chr3	24719861	24720220	127.19	61.39	1.05	1.65E-06	0.001320849
chr6	16305481	16305840	127.19	61.39	1.05	1.65E-06	0.001320849
chr11	10313781	10314160	127.19	62.35	1.03	2.47E-06	0.001776705
chr2	12096241	12096600	127.19	62.35	1.03	2.47E-06	0.001776705
chr8	28204901	28205200	127.19	62.35	1.03	2.47E-06	0.001776705
chr1	171742061	171742280	127.19	67.14	0.92	1.65E-05	0.00533249
chr12	121597921	121598120	127.19	67.14	0.92	1.65E-05	0.00533249
chr3	46014001	46014260	127.19	67.14	0.92	1.65E-05	0.00533249
chr20	35898661	35898980	127.19	68.1	0.9	2.35E-05	0.006251307
chr9	132023481	132023720	127.19	68.1	0.9	2.35E-05	0.006251307
chr1	8116061	8116340	127.19	69.06	0.88	3.33E-05	0.006865464
chr8	103809781	103809980	127.19	69.06	0.88	3.33E-05	0.006865464
chr19	47122181	47122380	127.19	70.02	0.86	4.67E-05	0.00833435
chr22	35752401	35752600	127.19	70.98	0.84	0.000065153	0.009391105
chr14	72992881	72993100	127.19	71.94	0.82	9.01E-05	0.009561487
chr2	219610241	219610440	127.19	71.94	0.82	9.01E-05	0.009561487
chr16	79247041	79247560	126.15	47	1.42	1.80E-09	4.97E-06
chr21	36214361	36214740	126.15	48.92	1.37	5.31E-09	1.25E-05
chr12	110768381	110768760	126.15	51.79	1.28	2.49E-08	4.74E-05
chr1	108614581	108614960	126.15	54.67	1.21	1.06E-07	0.000162449
chr17	17140961	17141340	126.15	57.55	1.13	4.16E-07	0.000476975
chr1	24214421	24214780	126.15	59.47	1.08	9.86E-07	0.000909908
chr2	198971501	198971880	126.15	60.43	1.06	1.50E-06	0.001259731
chr17	76375681	76375960	126.15	62.35	1.02	3.36E-06	0.002145894
chr20	39630021	39630360	126.15	62.35	1.02	3.36E-06	0.002145894
chr11	93877401	93877680	126.15	63.3	0.99	4.97E-06	0.002690973
chr15	57576321	57576640	126.15	65.22	0.95	1.06E-05	0.004312091
chr19	16374021	16374240	126.15	65.22	0.95	1.06E-05	0.004312091
chr2	16790241	16790540	126.15	65.22	0.95	1.06E-05	0.004312091
chr13	30434161	30434380	126.15	66.18	0.93	1.53E-05	0.005055836
chr11	109957601	109957880	126.15	67.14	0.91	2.19E-05	0.005896644
chr17	4869021	4869220	126.15	67.14	0.91	2.19E-05	0.005896644
chr2	25130061	25130320	126.15	68.1	0.89	3.11E-05	0.006865464
chr20	25988881	25989160	126.15	68.1	0.89	3.11E-05	0.006865464
chr1	249099161	249099360	126.15	69.06	0.87	4.39E-05	0.008174368
chr15	45959761	45960220	126.15	69.06	0.87	4.39E-05	0.008174368
chr2	55131261	55131460	126.15	69.06	0.87	4.39E-05	0.008174368
chr3	43221741	43222000	126.15	69.06	0.87	4.39E-05	0.008174368
chr4	76829281	76829480	126.15	69.06	0.87	4.39E-05	0.008174368
chr6	159279301	159279540	126.15	69.06	0.87	4.39E-05	0.008174368
chrX	118894481	118894680	126.15	69.06	0.87	4.39E-05	0.008174368
chr1	16007501	16007700	126.15	70.02	0.85	6.13E-05	0.009008035
chr1	27446501	27446720	126.15	70.02	0.85	6.13E-05	0.009008035
chr3	182867641	182867840	126.15	70.02	0.85	6.13E-05	0.009008035
chr1	26633261	26633540	126.15	70.98	0.83	8.51E-05	0.009561487
chr19	55161601	55161800	126.15	70.98	0.83	8.51E-05	0.009561487
chr22	17975901	17976200	126.15	71.94	0.81	0.000117185	0.012149332
chr10	22907261	22907840	125.11	42.2	1.57	1.46E-10	0.000000564
chr1	233249261	233249660	125.11	48.92	1.35	7.67E-09	1.71E-05
chr14	76476041	76476420	125.11	48.92	1.35	7.67E-09	1.71E-05
chr15	75274561	75274960	125.11	49.88	1.33	1.29E-08	2.69E-05
chr4	87840901	87841280	125.11	50.84	1.3	2.15E-08	4.19E-05
chr3	160465761	160466140	125.11	54.67	1.19	1.49E-07	0.000212369
chr2	102680681	102681060	125.11	55.63	1.17	2.37E-07	0.000310757
chr5	138477081	138477300	125.11	58.51	1.1	8.88E-07	0.000856406
chr11	32054701	32055060	125.11	59.47	1.07	1.36E-06	0.001165763
chr12	107984121	107984440	125.11	59.47	1.07	1.36E-06	0.001165763
chr1	150601581	150601940	125.11	60.43	1.05	2.05E-06	0.001541197
chr1	181056061	181056360	125.11	61.39	1.03	3.07E-06	0.001999715
chr15	42841841	42842180	125.11	61.39	1.03	3.07E-06	0.001999715
chr5	76325981	76326240	125.11	61.39	1.03	3.07E-06	0.001999715
chrX	149936641	149936900	125.11	61.39	1.03	3.07E-06	0.001999715
chrX	108595241	108595560	125.11	62.35	1	4.56E-06	0.00252906
chr8	134910241	134910540	125.11	64.26	0.96	9.81E-06	0.004072377
chr3	184513741	184513960	125.11	65.22	0.94	1.42E-05	0.004881937
chr5	64394341	64394640	125.11	66.18	0.92	2.04E-05	0.00556758
chr6	111684421	111684680	125.11	66.18	0.92	2.04E-05	0.00556758
chr1	171942841	171943060	125.11	67.14	0.9	2.91E-05	0.006865464
chr20	20240481	20240720	125.11	68.1	0.88	4.11E-05	0.008017422
chr6	134915301	134915500	125.11	68.1	0.88	4.11E-05	0.008017422
chr21	27760961	27761240	125.11	69.06	0.86	5.76E-05	0.008729115
chr9	86320081	86320320	125.11	69.06	0.86	5.76E-05	0.008729115
chr5	64972021	64972220	125.11	70.02	0.84	8.02E-05	0.009561487
chr2	102857281	102857520	125.11	71.94	0.8	0.000151959	0.015660834
chr3	15314021	15314540	124.07	33.57	1.89	5.69E-13	4.11E-09
chr17	4067161	4067700	124.07	42.2	1.56	2.17E-10	7.92E-07
chr15	64405281	64405660	124.07	51.79	1.26	5.04E-08	8.71E-05
chr1	229325321	229325700	124.07	54.67	1.18	2.10E-07	0.000282737
chr2	173073661	173074020	124.07	54.67	1.18	2.10E-07	0.000282737
chr1	235119981	235120260	124.07	55.63	1.16	3.31E-07	0.000402624
chr10	95210141	95210440	124.07	55.63	1.16	3.31E-07	0.000402624
chr19	38571381	38571720	124.07	55.63	1.16	3.31E-07	0.000402624
chr19	39897941	39898240	124.07	55.63	1.16	3.31E-07	0.000402624
chr11	46367461	46367820	124.07	56.59	1.13	5.16E-07	0.000567759
chr20	48869141	48869500	124.07	56.59	1.13	5.16E-07	0.000567759
chr14	69445901	69446240	124.07	57.55	1.11	7.99E-07	0.000788042
chr16	14097021	14097380	124.07	57.55	1.11	7.99E-07	0.000788042
chr2	101618361	101618660	124.07	57.55	1.11	7.99E-07	0.000788042
chr7	139325861	139326220	124.07	57.55	1.11	7.99E-07	0.000788042
chr13	46881741	46882080	124.07	58.51	1.08	1.22E-06	0.001078325
chr1	15790821	15791100	124.07	59.47	1.06	1.86E-06	0.001421021
chr1	111743801	111744180	124.07	60.43	1.04	2.80E-06	0.00186061
chr17	36747541	36747820	124.07	60.43	1.04	2.80E-06	0.00186061
chr3	52007361	52007680	124.07	60.43	1.04	2.80E-06	0.00186061
chr6	158221481	158221820	124.07	60.43	1.04	2.80E-06	0.00186061
chr8	25991841	25992140	124.07	60.43	1.04	2.80E-06	0.00186061
chr3	48779681	48780040	124.07	62.35	0.99	0.000006168	0.003154594
chr4	90206021	90206380	124.07	62.35	0.99	0.000006168	0.003154594
chr8	11754301	11754640	124.07	62.35	0.99	0.000006168	0.003154594
chr2	207876581	207876920	124.07	63.3	0.97	9.04E-06	0.003826494
chr7	100884201	100884540	124.07	63.3	0.97	9.04E-06	0.003826494
chr8	103849141	103849400	124.07	63.3	0.97	9.04E-06	0.003826494
chr11	93269621	93269860	124.07	65.22	0.93	1.90E-05	0.005565179
chr5	139701801	139702000	124.07	65.22	0.93	1.90E-05	0.005565179
chr1	236391721	236391920	124.07	66.18	0.91	2.71E-05	0.006742385
chr10	104989861	104990140	124.07	66.18	0.91	2.71E-05	0.006742385
chr11	129873221	129873500	124.07	66.18	0.91	2.71E-05	0.006742385
chr19	17590421	17590620	124.07	66.18	0.91	2.71E-05	0.006742385
chr6	12011241	12011520	124.07	66.18	0.91	2.71E-05	0.006742385
chr8	126398101	126398300	124.07	66.18	0.91	2.71E-05	0.006742385
chr1	200597441	200597720	124.07	68.1	0.87	0.000054095	0.00833435
chr11	61136861	61137080	124.07	68.1	0.87	0.000054095	0.00833435
chr5	158381141	158381340	124.07	68.1	0.87	0.000054095	0.00833435
chr19	48166621	48166820	124.07	69.06	0.85	7.55E-05	0.009561487
chr7	77129741	77129940	124.07	69.06	0.85	7.55E-05	0.009561487
chr10	89306621	89307120	123.02	39.33	1.65	5.07E-11	2.25E-07
chr2	44345321	44345820	123.02	41.24	1.58	1.76E-10	6.60E-07
chr1	227051221	227051640	123.02	43.16	1.51	5.83E-10	1.88E-06
chr2	38493921	38494320	123.02	47.96	1.36	9.43E-09	2.05E-05
chr17	73289861	73290240	123.02	50.84	1.28	4.38E-08	7.74E-05
chr22	44598221	44598560	123.02	52.75	1.22	1.16E-07	0.000174392
chr9	114699541	114700020	123.02	53.71	1.2	1.85E-07	0.000255614
chr21	27512481	27512840	123.02	55.63	1.14	4.61E-07	0.000519237
chr10	14614221	14614500	123.02	59.47	1.05	2.54E-06	0.001803898
chrX	46486581	46486900	123.02	59.47	1.05	2.54E-06	0.001803898
chr10	79264241	79264560	123.02	60.43	1.03	0.000003809	0.002344796
chr20	33463561	33463840	123.02	61.39	1	5.66E-06	0.002970238
chr21	45192021	45192220	123.02	61.39	1	5.66E-06	0.002970238
chr3	33139121	33139360	123.02	61.39	1	5.66E-06	0.002970238
chr7	128026141	128026380	123.02	61.39	1	5.66E-06	0.002970238
chr1	85224881	85225120	123.02	62.35	0.98	8.32E-06	0.003674138
chr17	2553701	2553980	123.02	62.35	0.98	8.32E-06	0.003674138
chr21	34805461	34805800	123.02	62.35	0.98	8.32E-06	0.003674138
chr8	129180681	129181040	123.02	62.35	0.98	8.32E-06	0.003674138
chrX	153166441	153166700	123.02	62.35	0.98	8.32E-06	0.003674138
chr11	76396981	76397240	123.02	63.3	0.96	1.21E-05	0.004312091
chr3	99224781	99224980	123.02	63.3	0.96	1.21E-05	0.004312091
chr10	119198821	119199120	123.02	64.26	0.94	1.76E-05	0.005565179
chr1	33279961	33280160	123.02	65.22	0.92	2.52E-05	0.006413507
chr18	13359341	13359540	123.02	66.18	0.89	3.59E-05	0.007186006
chr19	56825661	56825860	123.02	66.18	0.89	3.59E-05	0.007186006
chr9	97416781	97416980	123.02	66.18	0.89	3.59E-05	0.007186006
chr16	29833881	29834100	123.02	67.14	0.87	5.07E-05	0.00833435
chr14	93114281	93114480	123.02	68.1	0.85	7.10E-05	0.009561487
chr6	137539801	137540060	123.02	68.1	0.85	7.10E-05	0.009561487
chr16	74355281	74355480	123.02	69.06	0.83	9.88E-05	0.010287037
chr18	10593621	10593820	123.02	69.06	0.83	9.88E-05	0.010287037
chr2	25321821	25322020	123.02	69.06	0.83	9.88E-05	0.010287037
chr15	57598161	57598420	123.02	70.02	0.81	0.000136229	0.0140666
chr3	119349621	119349840	123.02	70.02	0.81	0.000136229	0.0140666
chr16	70780581	70780960	121.98	46.04	1.41	4.67E-09	0.000011237
chr10	3911361	3911760	121.98	47	1.38	0.000000008	1.78E-05
chr8	96207401	96207780	121.98	50.84	1.26	6.23E-08	0.000104102
chr17	71736581	71736940	121.98	54.67	1.16	4.10E-07	0.000471462
chr2	106809201	106809500	121.98	55.63	1.13	6.41E-07	0.00066075
chr2	46556781	46557120	121.98	57.55	1.08	1.52E-06	0.001275378
chr14	69507041	69507420	121.98	58.51	1.06	0.000002307	0.001686992
chr10	32428341	32428600	121.98	59.47	1.04	3.47E-06	0.0021849
chr3	129312601	129312840	121.98	59.47	1.04	3.47E-06	0.0021849
chr11	7510661	7511000	121.98	60.43	1.01	5.18E-06	0.002768358
chr11	72025161	72025420	121.98	62.35	0.97	1.12E-05	0.004312091
chr12	116722301	116722540	121.98	62.35	0.97	1.12E-05	0.004312091
chr6	155816181	155816380	121.98	62.35	0.97	1.12E-05	0.004312091
chr20	49151121	49151440	121.98	63.3	0.95	1.63E-05	0.005295592
chr11	75531821	75532040	121.98	64.26	0.92	2.35E-05	0.006243543
chr2	153455081	153455380	121.98	64.26	0.92	2.35E-05	0.006243543
chr20	10486181	10486400	121.98	64.26	0.92	2.35E-05	0.006243543
chr3	52797401	52797720	121.98	64.26	0.92	2.35E-05	0.006243543
chr12	121373481	121373680	121.98	65.22	0.9	3.35E-05	0.00689631
chr7	38374881	38375140	121.98	65.22	0.9	3.35E-05	0.00689631
chr1	150850081	150850280	121.98	66.18	0.88	4.75E-05	0.00833435
chr14	68139861	68140080	121.98	66.18	0.88	4.75E-05	0.00833435
chr22	43358481	43358680	121.98	66.18	0.88	4.75E-05	0.00833435
chr3	195918861	195919080	121.98	66.18	0.88	4.75E-05	0.00833435
chr5	149110921	149111220	121.98	66.18	0.88	4.75E-05	0.00833435
chr6	111262801	111263000	121.98	68.1	0.84	0.00009305	0.009782104
chr4	38195121	38195320	121.98	190.87	-0.65	9.82E-05	0.01023404
chr1	110443021	110443580	120.94	32.61	1.89	1.02E-12	6.86E-09
chr7	92423021	92423420	120.94	43.16	1.49	1.27E-09	3.68E-06
chr17	56362221	56362560	120.94	49.88	1.28	5.41E-08	9.20E-05
chr6	31535581	31536000	120.94	49.88	1.28	5.41E-08	9.20E-05
chr13	41235981	41236420	120.94	51.79	1.22	1.43E-07	0.000204767
chrX	153768621	153769000	120.94	53.71	1.17	3.64E-07	0.000429751
chr6	106603561	106603840	120.94	57.55	1.07	2.09E-06	0.001565521
chr9	4662141	4662460	120.94	57.55	1.07	2.09E-06	0.001565521
chr1	63928781	63929080	120.94	58.51	1.05	3.16E-06	0.002044388
chr1	101491781	101492100	120.94	58.51	1.05	3.16E-06	0.002044388
chr13	34216961	34217200	120.94	58.51	1.05	3.16E-06	0.002044388
chr19	57813341	57813600	120.94	58.51	1.05	3.16E-06	0.002044388
chr9	85854041	85854320	120.94	59.47	1.02	4.73E-06	0.002609698
chr14	73655121	73655460	120.94	60.43	1	7.02E-06	0.003333521
chr14	77506981	77507260	120.94	61.39	0.98	1.03E-05	0.004236704
chr11	62649181	62649380	120.94	63.3	0.93	2.18E-05	0.005858849
chr6	138132621	138132860	120.94	64.26	0.91	3.12E-05	0.006865464
chr3	50290961	50291180	120.94	65.22	0.89	4.44E-05	0.008200778
chr4	52821	53020	120.94	65.22	0.89	4.44E-05	0.008200778
chr8	97619881	97620080	120.94	65.22	0.89	4.44E-05	0.008200778
chr22	39677881	39678220	120.94	66.18	0.87	0.000062583	0.009091826
chr10	126236181	126236380	120.94	67.14	0.85	8.76E-05	0.009561487
chr15	66715761	66716000	120.94	67.14	0.85	8.76E-05	0.009561487
chr18	20682121	20682320	120.94	67.14	0.85	8.76E-05	0.009561487
chr7	6473361	6473560	120.94	67.14	0.85	8.76E-05	0.009561487
chr5	131430301	131430800	119.9	34.53	1.8	6.44E-12	3.62E-08
chr2	230117361	230117780	119.9	38.37	1.64	9.13E-11	3.76E-07
chr11	13237901	13238260	119.9	49.88	1.27	7.71E-08	0.000124108
chr12	25053221	25053500	119.9	50.84	1.24	1.26E-07	0.000186027
chr16	57079081	57079440	119.9	50.84	1.24	1.26E-07	0.000186027
chr7	106503121	106503480	119.9	50.84	1.24	1.26E-07	0.000186027
chr6	170684021	170684380	119.9	51.79	1.21	2.02E-07	0.000274233
chr17	75136561	75136920	119.9	52.75	1.18	3.22E-07	0.0003963
chr12	123928641	123929000	119.9	53.71	1.16	5.09E-07	0.000561406
chr18	53925481	53925800	119.9	53.71	1.16	5.09E-07	0.000561406
chr2	102759521	102759820	119.9	53.71	1.16	5.09E-07	0.000561406
chr15	68627641	68628000	119.9	54.67	1.13	7.95E-07	0.000788042
chr19	17428161	17428520	119.9	54.67	1.13	7.95E-07	0.000788042
chr15	52789021	52789400	119.9	55.63	1.11	1.23E-06	0.001083261
chr2	238635941	238636320	119.9	55.63	1.11	1.23E-06	0.001083261
chr12	121968621	121968940	119.9	56.59	1.08	1.89E-06	0.001440588
chr5	10276161	10276520	119.9	56.59	1.08	1.89E-06	0.001440588
chr1	30091261	30091640	119.9	57.55	1.06	2.86E-06	0.001894925
chr4	11107441	11107760	119.9	57.55	1.06	2.86E-06	0.001894925
chr7	129007921	129008220	119.9	57.55	1.06	2.86E-06	0.001894925
chr20	52543121	52543380	119.9	58.51	1.04	4.31E-06	0.002492533
chr10	5708021	5708240	119.9	59.47	1.01	6.42E-06	0.003257439
chr17	57921021	57921360	119.9	59.47	1.01	6.42E-06	0.003257439
chr2	28629721	28630000	119.9	59.47	1.01	6.42E-06	0.003257439
chr4	8212381	8212580	119.9	60.43	0.99	9.49E-06	0.003991199
chr1	151138381	151138600	119.9	61.39	0.97	0.000013892	0.004794059
chr1	228597701	228597920	119.9	61.39	0.97	0.000013892	0.004794059
chr13	41192081	41192320	119.9	61.39	0.97	0.000013892	0.004794059
chr20	43972861	43973100	119.9	61.39	0.97	0.000013892	0.004794059
chrX	19400641	19400940	119.9	62.35	0.94	2.02E-05	0.005565179
chr14	45723101	45723340	119.9	63.3	0.92	2.90E-05	0.006865464
chr15	89877961	89878200	119.9	63.3	0.92	2.90E-05	0.006865464
chr2	219990141	219990340	119.9	63.3	0.92	2.90E-05	0.006865464
chr1	23496241	23496480	119.9	64.26	0.9	4.14E-05	0.008071945
chr1	144012741	144012940	119.9	64.26	0.9	4.14E-05	0.008071945
chr15	101996181	101996380	119.9	64.26	0.9	4.14E-05	0.008071945
chr20	47329461	47329660	119.9	64.26	0.9	4.14E-05	0.008071945
chr10	6238021	6238340	119.9	65.22	0.88	5.86E-05	0.008849051
chr18	60968781	60968980	119.9	65.22	0.88	5.86E-05	0.008849051
chr21	34760761	34760960	119.9	65.22	0.88	5.86E-05	0.008849051
chr3	52122461	52122660	119.9	65.22	0.88	5.86E-05	0.008849051
chr7	20366261	20366460	119.9	65.22	0.88	5.86E-05	0.008849051
chr7	22614801	22615000	119.9	65.22	0.88	5.86E-05	0.008849051
chr11	72798881	72799080	119.9	66.18	0.86	8.23E-05	0.009561487
chr6	30685341	30685580	119.9	66.18	0.86	8.23E-05	0.009561487
chr10	75576181	75576420	119.9	68.1	0.82	0.000158365	0.016312271
chr1	32105161	32105640	118.85	33.57	1.82	4.93E-12	2.81E-08
chr7	129650141	129650560	118.85	40.28	1.56	4.72E-10	0.000001557
chr20	4141481	4141920	118.85	41.24	1.53	8.59E-10	2.61E-06
chr11	124134961	124135320	118.85	50.84	1.23	1.78E-07	0.000245887
chr12	111837281	111837580	118.85	50.84	1.23	1.78E-07	0.000245887
chr6	112359121	112359480	118.85	52.75	1.17	4.52E-07	0.00051089
chr6	112408341	112408680	118.85	53.71	1.15	7.10E-07	0.000717294
chr12	122124701	122125060	118.85	54.67	1.12	1.10E-06	0.000991246
chr2	27006301	27006600	118.85	54.67	1.12	1.10E-06	0.000991246
chr11	62197201	62197540	118.85	55.63	1.1	1.70E-06	0.001334797
chr22	43193001	43193340	118.85	55.63	1.1	1.70E-06	0.001334797
chr11	75051821	75052140	118.85	56.59	1.07	2.59E-06	0.001804735
chr17	33668541	33668760	118.85	57.55	1.05	3.92E-06	0.002403835
chr17	73984721	73985040	118.85	57.55	1.05	3.92E-06	0.002403835
chr1	212429281	212429600	118.85	58.51	1.02	5.87E-06	0.003043328
chr2	9843881	9844200	118.85	58.51	1.02	5.87E-06	0.003043328
chr3	64069021	64069280	118.85	58.51	1.02	5.87E-06	0.003043328
chr11	61137221	61137520	118.85	59.47	1	8.70E-06	0.003729051
chr11	128770241	128770600	118.85	59.47	1	8.70E-06	0.003729051
chr15	40365981	40366220	118.85	59.47	1	8.70E-06	0.003729051
chr1	205902961	205903180	118.85	60.43	0.98	1.28E-05	0.004475518
chr5	141742481	141742700	118.85	60.43	0.98	1.28E-05	0.004475518
chr1	91666941	91667140	118.85	62.35	0.93	2.69E-05	0.006708719
chr15	68570181	68570520	118.85	62.35	0.93	2.69E-05	0.006708719
chr17	62137781	62137980	118.85	62.35	0.93	2.69E-05	0.006708719
chr1	9071741	9071940	118.85	63.3	0.91	3.86E-05	0.007592568
chr3	188498641	188498880	118.85	63.3	0.91	3.86E-05	0.007592568
chr7	16673921	16674140	118.85	63.3	0.91	3.86E-05	0.007592568
chr15	75746641	75746840	118.85	64.26	0.89	5.48E-05	0.00833435
chr19	45062801	45063040	118.85	64.26	0.89	5.48E-05	0.00833435
chr6	137477221	137477420	118.85	64.26	0.89	5.48E-05	0.00833435
chr7	142255921	142256120	118.85	64.26	0.89	5.48E-05	0.00833435
chrX	37626661	37626980	118.85	64.26	0.89	5.48E-05	0.00833435
chr1	150159141	150159340	118.85	65.22	0.87	7.72E-05	0.009561487
chr1	155960861	155961100	118.85	65.22	0.87	7.72E-05	0.009561487
chr10	45914301	45914500	118.85	65.22	0.87	7.72E-05	0.009561487
chr12	109086301	109086500	118.85	65.22	0.87	7.72E-05	0.009561487
chr19	33791161	33791380	118.85	65.22	0.87	7.72E-05	0.009561487
chrX	67143041	67143240	118.85	65.22	0.87	7.72E-05	0.009561487
chr19	47049921	47050160	118.85	193.75	-0.71	2.27E-05	0.006089149
chr19	19574521	19574900	117.81	46.04	1.36	2.06E-08	4.04E-05
chr17	2450341	2450700	117.81	50.84	1.21	2.51E-07	0.000324508
chr13	97910201	97910560	117.81	51.79	1.19	4.00E-07	0.000462214
chr1	87243881	87244240	117.81	52.75	1.16	6.31E-07	0.000652627
chr2	219684961	219685200	117.81	52.75	1.16	6.31E-07	0.000652627
chr6	109646801	109647120	117.81	52.75	1.16	6.31E-07	0.000652627
chr1	13978901	13979280	117.81	53.71	1.13	9.87E-07	0.000911001
chr1	1713961	1714300	117.81	54.67	1.11	1.53E-06	0.001280941
chr20	3293581	3293920	117.81	54.67	1.11	1.53E-06	0.001280941
chr15	45933621	45933980	117.81	55.63	1.08	2.34E-06	0.001701638
chr2	169849241	169849520	117.81	55.63	1.08	2.34E-06	0.001701638
chr6	34333721	34333920	117.81	57.55	1.03	5.35E-06	0.002844594
chr17	48711641	48711960	117.81	58.51	1.01	7.97E-06	0.003541803
chr3	169724721	169725000	117.81	58.51	1.01	7.97E-06	0.003541803
chr5	180301061	180301260	117.81	58.51	1.01	7.97E-06	0.003541803
chrX	2685061	2685380	117.81	59.47	0.99	1.18E-05	0.004312091
chr2	223485961	223486160	117.81	60.43	0.96	1.72E-05	0.005483351
chr19	54713901	54714100	117.81	61.39	0.94	2.50E-05	0.006413507
chr7	72297781	72298000	117.81	61.39	0.94	2.50E-05	0.006413507
chr1	16622921	16623120	117.81	62.35	0.92	3.59E-05	0.007186136
chr1	59559621	59559860	117.81	63.3	0.9	5.12E-05	0.00833435
chr20	52790981	52791180	117.81	64.26	0.87	7.24E-05	0.009561487
chr10	112190261	112190560	117.81	65.22	0.85	0.000101488	0.010543265
chr6	11705841	11706060	117.81	65.22	0.85	0.000101488	0.010543265
chr14	52847061	52847320	117.81	67.14	0.81	0.000194743	0.020010409
chr8	134142041	134142600	116.77	20.14	2.54	2.22E-16	3.40E-12
chr11	64948521	64948940	116.77	42.2	1.47	3.34E-09	8.47E-06
chr1	169447441	169447840	116.77	45.08	1.37	1.75E-08	3.52E-05
chr1	23061641	23062020	116.77	46.04	1.34	2.97E-08	5.54E-05
chr14	90560561	90561020	116.77	48.92	1.26	1.36E-07	0.000196481
chr15	68626321	68626680	116.77	48.92	1.26	1.36E-07	0.000196481
chr16	57578121	57578400	116.77	48.92	1.26	1.36E-07	0.000196481
chr14	76044721	76045100	116.77	49.88	1.23	2.20E-07	0.000292067
chr2	85546881	85547260	116.77	49.88	1.23	2.20E-07	0.000292067
chr3	42113841	42114220	116.77	50.84	1.2	3.53E-07	0.000424839
chr4	82393441	82393780	116.77	51.79	1.17	5.60E-07	0.000609043
chr9	272221	272480	116.77	52.75	1.15	8.81E-07	0.00085085
chr3	59272481	59272780	116.77	53.71	1.12	1.37E-06	0.001169897
chr14	91948741	91949100	116.77	54.67	1.09	2.11E-06	0.001580401
chr21	34777541	34777900	116.77	54.67	1.09	2.11E-06	0.001580401
chr3	12395281	12395580	116.77	54.67	1.09	2.11E-06	0.001580401
chr1	26616121	26616480	116.77	56.59	1.05	4.87E-06	0.002675915
chr11	72441741	72442040	116.77	56.59	1.05	4.87E-06	0.002675915
chr2	42991121	42991420	116.77	56.59	1.05	4.87E-06	0.002675915
chr2	38970181	38970540	116.77	57.55	1.02	7.28E-06	0.003350336
chr20	43576141	43576420	116.77	57.55	1.02	7.28E-06	0.003350336
chr5	172204541	172204840	116.77	57.55	1.02	7.28E-06	0.003350336
chr17	47422421	47422620	116.77	58.51	1	1.08E-05	0.004312091
chr17	80581681	80581940	116.77	58.51	1	1.08E-05	0.004312091
chr18	73076681	73076900	116.77	58.51	1	1.08E-05	0.004312091
chr8	134402841	134403100	116.77	59.47	0.97	1.59E-05	0.005211366
chr14	97250261	97250460	116.77	60.43	0.95	2.31E-05	0.00617513
chr18	43386301	43386500	116.77	60.43	0.95	2.31E-05	0.00617513
chr2	241519041	241519360	116.77	60.43	0.95	2.31E-05	0.00617513
chr9	95753361	95753580	116.77	60.43	0.95	2.31E-05	0.00617513
chr1	22970121	22970420	116.77	61.39	0.93	3.34E-05	0.00687718
chr17	73801201	73801480	116.77	61.39	0.93	3.34E-05	0.00687718
chr2	12013921	12014220	116.77	61.39	0.93	3.34E-05	0.00687718
chr6	84152621	84152860	116.77	61.39	0.93	3.34E-05	0.00687718
chr1	77877781	77877980	116.77	62.35	0.91	4.77E-05	0.00833435
chr1	172594641	172594860	116.77	62.35	0.91	4.77E-05	0.00833435
chr12	46121621	46121820	116.77	62.35	0.91	4.77E-05	0.00833435
chr2	26223421	26223660	116.77	62.35	0.91	4.77E-05	0.00833435
chr20	48964861	48965120	116.77	62.35	0.91	4.77E-05	0.00833435
chr4	124380641	124380860	116.77	62.35	0.91	4.77E-05	0.00833435
chr5	17443861	17444060	116.77	62.35	0.91	4.77E-05	0.00833435
chr9	139806461	139806660	116.77	62.35	0.91	4.77E-05	0.00833435
chr10	98977821	98978020	116.77	63.3	0.88	6.77E-05	0.009561487
chr14	73882381	73882660	116.77	64.26	0.86	9.53E-05	0.010001252
chr19	28991261	28991460	116.77	64.26	0.86	9.53E-05	0.010001252
chr5	176843541	176843740	116.77	64.26	0.86	9.53E-05	0.010001252
chr17	19575281	19575760	115.73	29.73	1.96	1.00E-12	6.77E-09
chr9	131887621	131888040	115.73	31.65	1.87	4.35E-12	2.51E-08
chr11	110668121	110668540	115.73	47	1.3	7.14E-08	0.000116321
chr15	72520941	72521200	115.73	50.84	1.19	4.96E-07	0.000552868
chr5	1495361	1495740	115.73	50.84	1.19	4.96E-07	0.000552868
chr7	77326581	77327020	115.73	50.84	1.19	4.96E-07	0.000552868
chr6	11779861	11780220	115.73	51.79	1.16	7.84E-07	0.000779804
chr9	79327201	79327520	115.73	52.75	1.13	1.23E-06	0.001079803
chr19	18284201	18284560	115.73	54.67	1.08	2.91E-06	0.001912717
chr15	99965441	99965680	115.73	56.59	1.03	6.64E-06	0.003333521
chr6	6892481	6892700	115.73	57.55	1.01	9.89E-06	0.004108707
chr13	45389941	45390200	115.73	58.51	0.98	0.0000146	0.004900284
chr5	79478321	79478540	115.73	58.51	0.98	0.0000146	0.004900284
chr22	17815121	17815320	115.73	59.47	0.96	2.13E-05	0.005752137
chr6	134851601	134851900	115.73	59.47	0.96	2.13E-05	0.005752137
chr12	111754561	111754760	115.73	60.43	0.94	0.00003094	0.006865464
chr12	124003421	124003700	115.73	60.43	0.94	0.00003094	0.006865464
chr3	150887881	150888180	115.73	60.43	0.94	0.00003094	0.006865464
chr12	51418381	51418580	115.73	61.39	0.91	4.44E-05	0.00821086
chr14	69162101	69162360	115.73	61.39	0.91	4.44E-05	0.00821086
chr7	73383021	73383240	115.73	61.39	0.91	4.44E-05	0.00821086
chr11	3811961	3812160	115.73	62.35	0.89	6.33E-05	0.009170985
chr22	39929001	39929220	115.73	62.35	0.89	6.33E-05	0.009170985
chr11	13946381	13946580	115.73	63.3	0.87	8.94E-05	0.009561487
chr11	65281061	65281260	115.73	63.3	0.87	8.94E-05	0.009561487
chr2	119671461	119671660	115.73	63.3	0.87	8.94E-05	0.009561487
chr5	17191861	17192060	115.73	63.3	0.87	8.94E-05	0.009561487
chr5	158637401	158637620	115.73	64.26	0.85	0.000125149	0.012955364
chr20	23059121	23059640	114.68	36.45	1.65	1.97E-10	7.27E-07
chr5	139781001	139781440	114.68	42.2	1.44	7.18E-09	1.62E-05
chr1	114354841	114355280	114.68	43.16	1.41	1.25E-08	2.62E-05
chr14	92997601	92998120	114.68	43.16	1.41	1.25E-08	2.62E-05
chr19	7720141	7720540	114.68	43.16	1.41	1.25E-08	2.62E-05
chr9	87005101	87005480	114.68	43.16	1.41	1.25E-08	2.62E-05
chr11	70284401	70284920	114.68	46.04	1.32	6.15E-08	0.000102868
chr12	121895121	121895460	114.68	50.84	1.17	6.95E-07	0.000704869
chr17	58180061	58180420	114.68	50.84	1.17	6.95E-07	0.000704869
chr18	55891201	55891520	114.68	50.84	1.17	6.95E-07	0.000704869
chr12	111564021	111564380	114.68	51.79	1.15	1.09E-06	0.000983076
chr7	77266981	77267340	114.68	52.75	1.12	1.70E-06	0.001334797
chr7	30516041	30516400	114.68	53.71	1.09	2.62E-06	0.001804735
chr9	5851461	5851800	114.68	53.71	1.09	2.62E-06	0.001804735
chr2	12309121	12309460	114.68	54.67	1.07	4.00E-06	0.002445186
chr17	78037981	78038320	114.68	55.63	1.04	6.04E-06	0.003117473
chr6	15091701	15091900	114.68	55.63	1.04	6.04E-06	0.003117473
chr14	61568821	61569060	114.68	56.59	1.02	9.04E-06	0.003826494
chr6	157863181	157863480	114.68	56.59	1.02	9.04E-06	0.003826494
chr1	9129781	9130000	114.68	58.51	0.97	1.97E-05	0.005565179
chr1	16111601	16111880	114.68	58.51	0.97	1.97E-05	0.005565179
chr3	17892141	17892480	114.68	58.51	0.97	1.97E-05	0.005565179
chr1	36830861	36831060	114.68	59.47	0.95	2.86E-05	0.006865464
chr19	10335861	10336080	114.68	60.43	0.92	0.000041309	0.008053258
chr5	177916381	177916580	114.68	60.43	0.92	0.000041309	0.008053258
chr13	45900021	45900220	114.68	61.39	0.9	5.91E-05	0.008913305
chr15	70053181	70053380	114.68	61.39	0.9	5.91E-05	0.008913305
chr11	74245741	74245940	114.68	62.35	0.88	8.37E-05	0.009561487
chr16	77224621	77224820	114.68	62.35	0.88	8.37E-05	0.009561487
chr3	57678041	57678240	114.68	62.35	0.88	8.37E-05	0.009561487
chr4	84477341	84477560	114.68	63.3	0.86	0.000117602	0.012190575
chr1	110406161	110406440	114.68	64.26	0.84	0.00016388	0.016867215
chr11	36432781	36433160	113.64	35.49	1.68	1.56E-10	5.94E-07
chr17	71149581	71149960	113.64	45.08	1.33	5.27E-08	9.02E-05
chr20	48811941	48812380	113.64	45.08	1.33	5.27E-08	9.02E-05
chr15	80806541	80806880	113.64	49.88	1.19	0.000000615	0.000645151
chr1	161028461	161028800	113.64	50.84	1.16	9.73E-07	0.000899885
chr10	112888421	112888720	113.64	50.84	1.16	9.73E-07	0.000899885
chr1	27744861	27745200	113.64	51.79	1.13	1.52E-06	0.001276231
chr2	42332621	42332980	113.64	51.79	1.13	1.52E-06	0.001276231
chr20	19848621	19848860	113.64	52.75	1.11	2.36E-06	0.001706625
chr1	36330381	36330720	113.64	53.71	1.08	3.61E-06	0.002259289
chr18	54232841	54233120	113.64	53.71	1.08	3.61E-06	0.002259289
chr19	8488361	8488600	113.64	54.67	1.06	5.49E-06	0.002915027
chr1	155931001	155931280	113.64	55.63	1.03	8.25E-06	0.003643307
chr15	100018501	100018740	113.64	55.63	1.03	8.25E-06	0.003643307
chr17	42654261	42654580	113.64	55.63	1.03	8.25E-06	0.003643307
chr17	78845241	78845500	113.64	55.63	1.03	8.25E-06	0.003643307
chr9	107751901	107752200	113.64	57.55	0.98	0.000018114	0.005565179
chr1	212841241	212841480	113.64	58.51	0.96	2.65E-05	0.006600533
chr4	37852581	37852840	113.64	58.51	0.96	2.65E-05	0.006600533
chr12	133092801	133093040	113.64	59.47	0.93	3.83E-05	0.00755327
chr2	64098441	64098680	113.64	59.47	0.93	3.83E-05	0.00755327
chr3	121966261	121966520	113.64	60.43	0.91	5.50E-05	0.00834818
chr9	97810621	97810820	113.64	60.43	0.91	5.50E-05	0.00834818
chr12	1654521	1654720	113.64	61.39	0.89	7.82E-05	0.009561487
chr8	37389901	37390100	113.64	61.39	0.89	7.82E-05	0.009561487
chr15	39178941	39179200	113.64	62.35	0.87	0.000110352	0.011450522
chr3	13053821	13054040	113.64	63.3	0.84	0.000154313	0.01590006
chr6	106442521	106442760	113.64	181.28	-0.67	8.19E-05	0.009561487
chr22	22431241	22431660	112.6	29.73	1.92	3.77E-12	0.000000022
chr17	54871141	54871560	112.6	33.57	1.75	6.30E-11	0.000000275
chr6	109629341	109629740	112.6	35.49	1.67	2.35E-10	8.47E-07
chr11	124120541	124120920	112.6	42.2	1.42	1.53E-08	3.13E-05
chr1	201709841	201710220	112.6	43.16	1.38	2.64E-08	5.01E-05
chr17	65100761	65101120	112.6	43.16	1.38	2.64E-08	5.01E-05
chr1	35915001	35915380	112.6	44.12	1.35	0.000000045	7.92E-05
chr2	219225241	219225520	112.6	45.08	1.32	7.58E-08	0.000122308
chr1	223997521	223997900	112.6	46.04	1.29	1.26E-07	0.000186797
chr10	135091801	135092040	112.6	46.04	1.29	1.26E-07	0.000186797
chr4	37630561	37630940	112.6	47.96	1.23	3.37E-07	0.000408913
chr9	134497621	134498000	112.6	47.96	1.23	3.37E-07	0.000408913
chr8	134228961	134229320	112.6	48.92	1.2	5.42E-07	0.000591971
chr16	2785161	2785480	112.6	49.88	1.17	8.63E-07	0.000835197
chr5	148595081	148595400	112.6	49.88	1.17	8.63E-07	0.000835197
chr7	6473741	6474040	112.6	49.88	1.17	8.63E-07	0.000835197
chr5	73154681	73154940	112.6	52.75	1.09	3.26E-06	0.002093619
chr2	112763801	112764000	112.6	53.71	1.07	4.97E-06	0.002690973
chr1	156510681	156511040	112.6	54.67	1.04	7.51E-06	0.003369835
chr15	85250381	85250720	112.6	54.67	1.04	7.51E-06	0.003369835
chr4	169769141	169769340	112.6	54.67	1.04	7.51E-06	0.003369835
chr6	29960701	29961040	112.6	54.67	1.04	7.51E-06	0.003369835
chr8	134931441	134931720	112.6	54.67	1.04	7.51E-06	0.003369835
chr12	96801441	96801660	112.6	55.63	1.02	1.12E-05	0.004312091
chr18	11925181	11925440	112.6	56.59	0.99	1.66E-05	0.005372622
chr22	21210841	21211080	112.6	56.59	0.99	1.66E-05	0.005372622
chr22	35762721	35762960	112.6	56.59	0.99	1.66E-05	0.005372622
chr7	44861901	44862160	112.6	57.55	0.97	0.000024415	0.006413507
chr7	127752321	127752520	112.6	57.55	0.97	0.000024415	0.006413507
chr3	152919181	152919460	112.6	58.51	0.94	3.55E-05	0.007111212
chr7	5707701	5708000	112.6	58.51	0.94	3.55E-05	0.007111212
chr14	82233041	82233240	112.6	59.47	0.92	5.12E-05	0.00833435
chr17	58721121	58721440	112.6	59.47	0.92	5.12E-05	0.00833435
chr2	38376881	38377080	112.6	59.47	0.92	5.12E-05	0.00833435
chr1	110810761	110810960	112.6	60.43	0.9	7.30E-05	0.009561487
chr11	70169821	70170120	112.6	60.43	0.9	7.30E-05	0.009561487
chr10	80830761	80831020	112.6	61.39	0.88	0.000103396	0.010738925
chr18	45944401	45944620	112.6	61.39	0.88	0.000103396	0.010738925
chr22	44946661	44946960	112.6	61.39	0.88	0.000103396	0.010738925
chr17	57731161	57731380	112.6	62.35	0.85	0.000145103	0.014967119
chr12	50383941	50384360	111.56	36.45	1.61	6.67E-10	2.11E-06
chr10	26979781	26980160	111.56	40.28	1.47	7.30E-09	0.000016472
chr2	120143181	120143540	111.56	44.12	1.34	0.000000065	0.000107602
chr17	38486421	38486780	111.56	47	1.25	2.95E-07	0.000369213
chr16	29359381	29359740	111.56	48.92	1.19	7.63E-07	0.000761861
chr22	46008121	46008500	111.56	48.92	1.19	7.63E-07	0.000761861
chr4	103318101	103318460	111.56	48.92	1.19	7.63E-07	0.000761861
chr18	2899681	2900040	111.56	50.84	1.13	1.89E-06	0.001442801
chr5	126112541	126112820	111.56	50.84	1.13	1.89E-06	0.001442801
chr1	7914161	7914480	111.56	52.75	1.08	4.49E-06	0.002515449
chr3	151036641	151037000	111.56	52.75	1.08	4.49E-06	0.002515449
chr10	63661161	63661520	111.56	53.71	1.05	6.82E-06	0.003333521
chr14	74048841	74049100	111.56	53.71	1.05	6.82E-06	0.003333521
chr17	59329661	59329940	111.56	53.71	1.05	6.82E-06	0.003333521
chr2	176866001	176866320	111.56	53.71	1.05	6.82E-06	0.003333521
chr12	26647381	26647720	111.56	54.67	1.03	1.02E-05	0.004212299
chr2	216763981	216764320	111.56	54.67	1.03	1.02E-05	0.004212299
chr20	44521061	44521420	111.56	54.67	1.03	1.02E-05	0.004212299
chr20	36895941	36896180	111.56	55.63	1	1.52E-05	0.005034278
chr5	95194301	95194580	111.56	55.63	1	1.52E-05	0.005034278
chrX	9056281	9056600	111.56	55.63	1	1.52E-05	0.005034278
chr11	818741	818960	111.56	56.59	0.98	2.25E-05	0.006027401
chr16	48400441	48400680	111.56	58.51	0.93	0.000047484	0.00833435
chr17	2847401	2847600	111.56	58.51	0.93	0.000047484	0.00833435
chr17	40408701	40408960	111.56	58.51	0.93	0.000047484	0.00833435
chr17	53573681	53573920	111.56	58.51	0.93	0.000047484	0.00833435
chr18	54212861	54213060	111.56	58.51	0.93	0.000047484	0.00833435
chr16	4673641	4673960	111.56	59.47	0.91	6.81E-05	0.009561487
chr11	129919301	129919500	111.56	60.43	0.88	9.67E-05	0.010118073
chr19	16176081	16176340	111.56	60.43	0.88	9.67E-05	0.010118073
chr19	39904901	39905100	111.56	60.43	0.88	9.67E-05	0.010118073
chr2	99365581	99365880	111.56	60.43	0.88	9.67E-05	0.010118073
chr9	650501	650700	111.56	60.43	0.88	9.67E-05	0.010118073
chr9	107828481	107828700	111.56	62.35	0.84	0.000190255	0.01955026
chr5	169261461	169261900	110.51	31.65	1.8	3.74E-11	1.73E-07
chr15	63794641	63795040	110.51	38.37	1.53	3.36E-09	8.51E-06
chr2	202016441	202016900	110.51	38.37	1.53	3.36E-09	8.51E-06
chr17	73083581	73083780	110.51	47.96	1.2	6.72E-07	0.000688307
chr3	128952541	128952780	110.51	47.96	1.2	6.72E-07	0.000688307
chr8	87110941	87111300	110.51	47.96	1.2	6.72E-07	0.000688307
chr16	68033381	68033620	110.51	48.92	1.18	1.07E-06	0.000965194
chr17	41007201	41007580	110.51	48.92	1.18	1.07E-06	0.000965194
chr1	207494801	207495100	110.51	49.88	1.15	1.69E-06	0.00132541
chr8	17104961	17105180	110.51	49.88	1.15	1.69E-06	0.00132541
chr9	297521	297860	110.51	50.84	1.12	2.63E-06	0.001804735
chr1	28052181	28052480	110.51	52.75	1.07	6.18E-06	0.003157064
chr10	82283021	82283340	110.51	52.75	1.07	6.18E-06	0.003157064
chr1	47902321	47902600	110.51	54.67	1.02	1.39E-05	0.004810867
chr1	93479581	93479900	110.51	54.67	1.02	1.39E-05	0.004810867
chr2	216489341	216489620	110.51	54.67	1.02	1.39E-05	0.004810867
chr14	91810721	91811000	110.51	55.63	0.99	2.07E-05	0.005606388
chr3	52925961	52926160	110.51	56.59	0.97	3.03E-05	0.006865464
chr6	30751281	30751480	110.51	56.59	0.97	3.03E-05	0.006865464
chr6	110018661	110018860	110.51	56.59	0.97	3.03E-05	0.006865464
chr22	22165201	22165480	110.51	57.55	0.94	4.40E-05	0.008174368
chr8	67648841	67649040	110.51	57.55	0.94	4.40E-05	0.008174368
chr12	12206361	12206720	110.51	59.47	0.89	9.04E-05	0.009561487
chr11	64845001	64845340	110.51	60.43	0.87	0.000127738	0.01322122
chr3	10166001	10166300	110.51	61.39	0.85	0.00017902	0.018409577
chr1	36402541	36402960	109.47	35.49	1.63	8.01E-10	2.45E-06
chr12	56069301	56069640	109.47	36.45	1.59	1.49E-09	0.00000422
chr16	9193301	9193700	109.47	41.24	1.41	2.74E-08	5.17E-05
chr3	187491801	187492180	109.47	41.24	1.41	2.74E-08	5.17E-05
chr2	8661021	8661440	109.47	42.2	1.38	4.71E-08	8.23E-05
chr9	92143621	92144000	109.47	44.12	1.31	1.34E-07	0.000195303
chr2	24705521	24705860	109.47	45.08	1.28	2.23E-07	0.000295361
chr20	36781401	36781760	109.47	49.88	1.13	2.35E-06	0.001701638
chr15	70669381	70669620	109.47	50.84	1.11	3.64E-06	0.002264894
chr20	43150741	43151040	109.47	50.84	1.11	3.64E-06	0.002264894
chr9	138967821	138968160	109.47	50.84	1.11	3.64E-06	0.002264894
chr1	11747101	11747320	109.47	51.79	1.08	5.58E-06	0.002951231
chr1	111065741	111065980	109.47	51.79	1.08	5.58E-06	0.002951231
chr12	11870061	11870400	109.47	51.79	1.08	5.58E-06	0.002951231
chr15	33087261	33087540	109.47	51.79	1.08	5.58E-06	0.002951231
chr2	102091561	102091780	109.47	52.75	1.05	8.47E-06	0.003676205
chr8	11755961	11756200	109.47	52.75	1.05	8.47E-06	0.003676205
chr1	59348861	59349080	109.47	53.71	1.03	1.27E-05	0.004454952
chr2	135219141	135219420	109.47	53.71	1.03	1.27E-05	0.004454952
chr2	145129921	145130140	109.47	53.71	1.03	1.27E-05	0.004454952
chr7	6486721	6487040	109.47	53.71	1.03	1.27E-05	0.004454952
chr8	38266301	38266640	109.47	53.71	1.03	1.27E-05	0.004454952
chr14	73928881	73929100	109.47	54.67	1	1.89E-05	0.005565179
chr7	75551601	75551800	109.47	54.67	1	1.89E-05	0.005565179
chr9	125153021	125153260	109.47	54.67	1	1.89E-05	0.005565179
chr18	21718821	21719100	109.47	55.63	0.98	2.79E-05	0.006838255
chr2	62486901	62487180	109.47	55.63	0.98	2.79E-05	0.006838255
chr3	29660501	29660700	109.47	55.63	0.98	2.79E-05	0.006838255
chr3	50276201	50276400	109.47	55.63	0.98	2.79E-05	0.006838255
chr10	99393241	99393440	109.47	56.59	0.95	4.07E-05	0.007948133
chr11	121306761	121307060	109.47	56.59	0.95	4.07E-05	0.007948133
chr14	24811321	24811520	109.47	56.59	0.95	4.07E-05	0.007948133
chr19	1895701	1895920	109.47	56.59	0.95	4.07E-05	0.007948133
chr6	138187981	138188220	109.47	56.59	0.95	4.07E-05	0.007948133
chr10	126236501	126236700	109.47	57.55	0.93	5.88E-05	0.008880374
chr19	41304581	41304780	109.47	57.55	0.93	5.88E-05	0.008880374
chr20	48754321	48754600	109.47	58.51	0.9	8.43E-05	0.009561487
chr22	31617701	31617900	109.47	58.51	0.9	8.43E-05	0.009561487
chr15	73074681	73074960	109.47	59.47	0.88	0.000119578	0.012385951
chr4	169362641	169363060	108.43	33.57	1.69	3.35E-10	1.16E-06
chr1	235624001	235624400	108.43	38.37	1.5	7.36E-09	1.66E-05
chr16	31376961	31377260	108.43	43.16	1.33	1.15E-07	0.000173818
chr3	137843601	137843980	108.43	43.16	1.33	1.15E-07	0.000173818
chr12	104703821	104704180	108.43	44.12	1.3	1.92E-07	0.000263626
chr7	75387801	75388240	108.43	44.12	1.3	1.92E-07	0.000263626
chr1	30369981	30370340	108.43	46.04	1.24	5.17E-07	0.000568576
chr11	36377861	36378160	108.43	46.04	1.24	5.17E-07	0.000568576
chr10	6345201	6345440	108.43	47.96	1.18	1.33E-06	0.001148941
chr17	15830841	15831140	108.43	47.96	1.18	1.33E-06	0.001148941
chr9	117156601	117156960	108.43	47.96	1.18	1.33E-06	0.001148941
chr1	27424981	27425220	108.43	49.88	1.12	3.26E-06	0.002094726
chr20	2233181	2233540	108.43	49.88	1.12	3.26E-06	0.002094726
chr20	5065021	5065400	108.43	49.88	1.12	3.26E-06	0.002094726
chr7	148837861	148838160	108.43	49.88	1.12	3.26E-06	0.002094726
chr8	134228581	134228920	108.43	49.88	1.12	3.26E-06	0.002094726
chr2	172098781	172099140	108.43	50.84	1.09	5.03E-06	0.002702757
chr9	89997801	89998120	108.43	50.84	1.09	5.03E-06	0.002702757
chr11	130522801	130523140	108.43	51.79	1.07	0.000007674	0.003432144
chr19	11878461	11878680	108.43	52.75	1.04	1.16E-05	0.004312091
chr10	17550981	17551340	108.43	53.71	1.01	1.73E-05	0.005508091
chr10	89621681	89621880	108.43	53.71	1.01	1.73E-05	0.005508091
chr3	143682921	143683120	108.43	53.71	1.01	1.73E-05	0.005508091
chr4	124337261	124337580	108.43	54.67	0.99	2.56E-05	0.006424006
chr10	32156781	32157060	108.43	55.63	0.96	3.76E-05	0.007489544
chr17	28164001	28164300	108.43	55.63	0.96	3.76E-05	0.007489544
chr2	174888841	174889040	108.43	55.63	0.96	3.76E-05	0.007489544
chr1	229163201	229163400	108.43	56.59	0.94	5.45E-05	0.00833435
chr11	63538361	63538560	108.43	56.59	0.94	5.45E-05	0.00833435
chr15	45747141	45747340	108.43	56.59	0.94	5.45E-05	0.00833435
chr9	131450781	131451000	108.43	56.59	0.94	5.45E-05	0.00833435
chr1	32425441	32425680	108.43	57.55	0.91	0.000078436	0.009561487
chr11	47382121	47382360	108.43	57.55	0.91	0.000078436	0.009561487
chr12	27482461	27482660	108.43	57.55	0.91	0.000078436	0.009561487
chr3	57098081	57098380	108.43	57.55	0.91	0.000078436	0.009561487
chr9	124318841	124319200	107.38	36.45	1.56	3.32E-09	8.45E-06
chr1	109629121	109629480	107.38	41.24	1.38	5.79E-08	9.75E-05
chr7	150821	151180	107.38	44.12	1.28	2.75E-07	0.000349506
chr16	21588021	21588360	107.38	47	1.19	0.000001174	0.001043842
chr20	36774041	36774400	107.38	47.96	1.16	1.86E-06	0.001422597
chr4	124399981	124400280	107.38	48.92	1.13	2.92E-06	0.001916121
chr5	90442221	90442500	107.38	48.92	1.13	2.92E-06	0.001916121
chr14	56845081	56845440	107.38	50.84	1.08	6.94E-06	0.003333521
chr8	128439201	128439460	107.38	50.84	1.08	6.94E-06	0.003333521
chr15	40633081	40633280	107.38	52.75	1.03	1.58E-05	0.005193107
chr2	20251861	20252140	107.38	52.75	1.03	1.58E-05	0.005193107
chr9	137767241	137767440	107.38	52.75	1.03	1.58E-05	0.005193107
chr17	43572461	43572680	107.38	53.71	1	2.35E-05	0.006251307
chr20	52554701	52554940	107.38	53.71	1	2.35E-05	0.006251307
chr9	758101	758300	107.38	54.67	0.97	3.46E-05	0.007081438
chr12	29588521	29588720	107.38	55.63	0.95	5.05E-05	0.00833435
chr6	163834361	163834560	107.38	55.63	0.95	5.05E-05	0.00833435
chr8	43057921	43058200	107.38	55.63	0.95	5.05E-05	0.00833435
chr9	117080001	117080320	107.38	56.59	0.92	7.29E-05	0.009561487
chr12	93293021	93293460	106.34	33.57	1.66	7.64E-10	2.36E-06
chr15	81082061	81082480	106.34	36.45	1.54	4.94E-09	1.18E-05
chr9	127023381	127023900	106.34	37.41	1.51	8.95E-09	1.95E-05
chr10	101444861	101445240	106.34	39.33	1.44	2.81E-08	5.28E-05
chr5	34498561	34498900	106.34	40.28	1.4	4.89E-08	0.00008507
chr4	23866201	23866560	106.34	41.24	1.37	8.39E-08	0.000132959
chr14	75805701	75806040	106.34	45.08	1.24	0.000000641	0.00066075
chr15	70796801	70797080	106.34	46.04	1.21	1.03E-06	0.000939289
chr7	47981821	47982180	106.34	46.04	1.21	1.03E-06	0.000939289
chr2	192496461	192496840	106.34	47	1.18	1.65E-06	0.001320849
chr7	90165841	90166080	106.34	47	1.18	1.65E-06	0.001320849
chr16	17164821	17165120	106.34	48.92	1.12	4.05E-06	0.002454723
chr22	50968561	50968820	106.34	48.92	1.12	4.05E-06	0.002454723
chr6	30671561	30671880	106.34	48.92	1.12	4.05E-06	0.002454723
chr3	97693021	97693300	106.34	49.88	1.09	6.25E-06	0.003181088
chr10	61996921	61997160	106.34	50.84	1.06	9.54E-06	0.004005739
chr2	113881961	113882280	106.34	51.79	1.04	0.0000144	0.004900284
chr6	144674821	144675160	106.34	51.79	1.04	0.0000144	0.004900284
chr7	76002261	76002480	106.34	51.79	1.04	0.0000144	0.004900284
chr7	101708201	101708420	106.34	51.79	1.04	0.0000144	0.004900284
chr17	1494041	1494240	106.34	52.75	1.01	2.15E-05	0.005796252
chr22	27107801	27108060	106.34	52.75	1.01	2.15E-05	0.005796252
chr16	50304861	50305120	106.34	53.71	0.99	3.18E-05	0.006865464
chr19	3559061	3559260	106.34	53.71	0.99	3.18E-05	0.006865464
chr19	50875301	50875500	106.34	53.71	0.99	3.18E-05	0.006865464
chr6	32765121	32765320	106.34	53.71	0.99	3.18E-05	0.006865464
chr13	108918901	108919100	106.34	54.67	0.96	4.66E-05	0.00833435
chr3	13287021	13287220	106.34	54.67	0.96	4.66E-05	0.00833435
chr5	67625441	67625640	106.34	54.67	0.96	4.66E-05	0.00833435
chr6	13432381	13432600	106.34	54.67	0.96	4.66E-05	0.00833435
chr17	34431061	34431260	106.34	55.63	0.93	6.76E-05	0.009561487
chr2	40658721	40658920	106.34	55.63	0.93	6.76E-05	0.009561487
chr16	57769201	57769400	106.34	56.59	0.91	9.71E-05	0.010142384
chr3	15317601	15317860	106.34	56.59	0.91	9.71E-05	0.010142384
chr17	66293281	66293560	106.34	57.55	0.89	0.00013824	0.014271963
chr2	109842721	109843240	105.3	35.49	1.57	0.000000004	9.91E-06
chr12	69725541	69725900	105.3	37.41	1.49	1.32E-08	2.74E-05
chr11	74397761	74398140	105.3	40.28	1.39	7.11E-08	0.000115958
chr6	17932581	17933000	105.3	40.28	1.39	7.11E-08	0.000115958
chr7	139471901	139472280	105.3	41.24	1.35	1.21E-07	0.000181012
chr4	3227721	3228060	105.3	42.2	1.32	2.04E-07	0.000276543
chr12	124426141	124426460	105.3	43.16	1.29	3.40E-07	0.000411831
chr2	97330861	97331140	105.3	43.16	1.29	3.40E-07	0.000411831
chr4	25333721	25334080	105.3	43.16	1.29	3.40E-07	0.000411831
chr7	111721121	111721460	105.3	44.12	1.25	5.59E-07	0.000608027
chr12	25487001	25487360	105.3	45.08	1.22	9.08E-07	0.000873448
chr16	17412201	17412500	105.3	45.08	1.22	9.08E-07	0.000873448
chr12	33740841	33741220	105.3	46.04	1.19	1.46E-06	0.001232539
chr12	125313961	125314300	105.3	46.04	1.19	1.46E-06	0.001232539
chr17	518241	518580	105.3	47	1.16	2.31E-06	0.001688074
chr16	74355501	74355720	105.3	47.96	1.13	3.62E-06	0.002261582
chr2	211035541	211035760	105.3	47.96	1.13	3.62E-06	0.002261582
chr2	65058421	65058780	105.3	48.92	1.11	5.62E-06	0.002957509
chr8	131450001	131450220	105.3	48.92	1.11	5.62E-06	0.002957509
chr20	19213761	19214040	105.3	49.88	1.08	8.62E-06	0.003699
chr8	67042601	67042840	105.3	49.88	1.08	8.62E-06	0.003699
chrX	129221321	129221520	105.3	49.88	1.08	8.62E-06	0.003699
chr2	20541661	20541960	105.3	50.84	1.05	1.31E-05	0.004557151
chr3	70032201	70032400	105.3	50.84	1.05	1.31E-05	0.004557151
chr1	244530261	244530580	105.3	51.79	1.02	1.96E-05	0.005565179
chr10	98979221	98979540	105.3	51.79	1.02	1.96E-05	0.005565179
chr22	37697401	37697720	105.3	51.79	1.02	1.96E-05	0.005565179
chrX	76651721	76651920	105.3	51.79	1.02	1.96E-05	0.005565179
chr13	42151661	42151960	105.3	52.75	1	2.92E-05	0.006865464
chr17	32576501	32576840	105.3	52.75	1	2.92E-05	0.006865464
chr17	81029981	81030260	105.3	52.75	1	2.92E-05	0.006865464
chr2	224784121	224784440	105.3	52.75	1	2.92E-05	0.006865464
chr20	1946341	1946540	105.3	52.75	1	2.92E-05	0.006865464
chr16	14991241	14991460	105.3	53.71	0.97	4.30E-05	0.008174368
chr17	78190741	78191080	105.3	53.71	0.97	4.30E-05	0.008174368
chr21	35395261	35395540	105.3	53.71	0.97	4.30E-05	0.008174368
chr6	134497961	134498180	105.3	53.71	0.97	4.30E-05	0.008174368
chr14	69396741	69396940	105.3	54.67	0.95	6.26E-05	0.00909269
chr14	91790461	91790700	105.3	54.67	0.95	6.26E-05	0.00909269
chr18	46582201	46582400	105.3	54.67	0.95	6.26E-05	0.00909269
chr2	131862221	131862420	105.3	54.67	0.95	6.26E-05	0.00909269
chr6	15084921	15085120	105.3	54.67	0.95	6.26E-05	0.00909269
chr5	157661561	157661760	105.3	55.63	0.92	9.03E-05	0.009561487
chr7	90090621	90090860	105.3	55.63	0.92	9.03E-05	0.009561487
chr12	64979021	64979320	105.3	56.59	0.9	0.000129068	0.013347998
chr22	46989441	46989680	105.3	57.55	0.87	0.000182723	0.018787885
chr4	169718881	169719180	105.3	57.55	0.87	0.000182723	0.018787885
chr7	127790381	127790900	104.26	20.14	2.37	4.64E-14	4.31E-10
chr3	150864141	150864520	104.26	35.49	1.55	0.000000006	1.39E-05
chr11	73730381	73730640	104.26	42.2	1.3	2.94E-07	0.00036793
chr7	66092481	66092840	104.26	42.2	1.3	2.94E-07	0.00036793
chr13	98019861	98020120	104.26	44.12	1.24	7.94E-07	0.000787761
chr14	23238121	23238500	104.26	44.12	1.24	7.94E-07	0.000787761
chr5	71784821	71785200	104.26	44.12	1.24	7.94E-07	0.000787761
chr7	98462441	98462760	104.26	44.12	1.24	7.94E-07	0.000787761
chr14	35307641	35308000	104.26	46.04	1.18	2.05E-06	0.001541061
chr16	4514461	4514760	104.26	46.04	1.18	2.05E-06	0.001541061
chr17	5488061	5488340	104.26	47	1.15	3.23E-06	0.002080806
chr21	37829201	37829580	104.26	47	1.15	3.23E-06	0.002080806
chr13	46913061	46913320	104.26	47.96	1.12	5.04E-06	0.002705507
chr20	43364721	43365040	104.26	47.96	1.12	5.04E-06	0.002705507
chr8	126624861	126625140	104.26	47.96	1.12	5.04E-06	0.002705507
chr18	361861	362080	104.26	48.92	1.09	7.77E-06	0.003468224
chr18	71949181	71949460	104.26	48.92	1.09	7.77E-06	0.003468224
chr21	36121761	36122000	104.26	48.92	1.09	7.77E-06	0.003468224
chr3	69310221	69310460	104.26	48.92	1.09	7.77E-06	0.003468224
chr3	121886541	121886860	104.26	48.92	1.09	7.77E-06	0.003468224
chr1	33799661	33799960	104.26	49.88	1.06	1.19E-05	0.004312091
chr1	180086321	180086620	104.26	49.88	1.06	1.19E-05	0.004312091
chr12	118489581	118489900	104.26	49.88	1.06	1.19E-05	0.004312091
chr3	33474441	33474780	104.26	49.88	1.06	1.19E-05	0.004312091
chrX	71343401	71343680	104.26	49.88	1.06	1.19E-05	0.004312091
chr3	32557621	32557820	104.26	50.84	1.04	1.79E-05	0.005565179
chr3	152879781	152880100	104.26	50.84	1.04	1.79E-05	0.005565179
chr7	150081781	150082080	104.26	51.79	1.01	2.67E-05	0.006660029
chr11	33981821	33982020	104.26	52.75	0.98	3.95E-05	0.007759821
chr5	17013381	17013600	104.26	52.75	0.98	3.95E-05	0.007759821
chr6	137551821	137552080	104.26	52.75	0.98	3.95E-05	0.007759821
chr10	44972541	44972900	104.26	53.71	0.96	5.78E-05	0.00875699
chr22	43490121	43490320	104.26	53.71	0.96	5.78E-05	0.00875699
chr3	46359621	46359880	104.26	53.71	0.96	5.78E-05	0.00875699
chr6	134983041	134983280	104.26	53.71	0.96	5.78E-05	0.00875699
chr3	58504341	58504560	104.26	54.67	0.93	8.38E-05	0.009561487
chr4	4543021	4543220	104.26	54.67	0.93	8.38E-05	0.009561487
chr6	7240601	7240900	104.26	54.67	0.93	8.38E-05	0.009561487
chr6	106521001	106521200	104.26	54.67	0.93	8.38E-05	0.009561487
chr8	22926641	22926840	104.26	54.67	0.93	8.38E-05	0.009561487
chr5	66629021	66629260	104.26	56.59	0.88	0.000170995	0.017592363
chr19	47819301	47819520	104.26	57.55	0.86	0.000240799	0.024667964
chr11	32078101	32078340	104.26	171.69	-0.72	4.92E-05	0.00833435
chr4	38080541	38080940	103.21	27.82	1.89	4.49E-11	2.02E-07
chr4	38820201	38820580	103.21	37.41	1.46	2.87E-08	5.36E-05
chr3	31134561	31134840	103.21	39.33	1.39	8.73E-08	0.000137112
chr5	59630221	59630600	103.21	39.33	1.39	8.73E-08	0.000137112
chr12	70636501	70636940	103.21	40.28	1.36	1.49E-07	0.00021236
chr3	159847261	159847600	103.21	42.2	1.29	4.21E-07	0.000481227
chr10	114847121	114847420	103.21	43.16	1.26	6.92E-07	0.00070473
chr11	14562681	14563060	103.21	43.16	1.26	6.92E-07	0.00070473
chr2	69084961	69085320	103.21	43.16	1.26	6.92E-07	0.00070473
chr3	49523001	49523360	103.21	43.16	1.26	6.92E-07	0.00070473
chr17	71180321	71180600	103.21	44.12	1.23	1.13E-06	0.001006137
chr1	28655321	28655660	103.21	45.08	1.2	1.81E-06	0.001387031
chr1	156121201	156121520	103.21	46.04	1.16	2.87E-06	0.001894925
chr12	116512481	116512840	103.21	46.04	1.16	2.87E-06	0.001894925
chr19	5177061	5177300	103.21	46.04	1.16	2.87E-06	0.001894925
chr3	34402201	34402540	103.21	46.04	1.16	2.87E-06	0.001894925
chr13	21519981	21520220	103.21	47	1.13	4.50E-06	0.002515449
chr3	107632341	107632680	103.21	47	1.13	4.50E-06	0.002515449
chr8	67400941	67401240	103.21	47	1.13	4.50E-06	0.002515449
chr9	97431341	97431640	103.21	47	1.13	4.50E-06	0.002515449
chr1	210019261	210019540	103.21	47.96	1.11	6.99E-06	0.003333521
chr11	121341861	121342080	103.21	47.96	1.11	6.99E-06	0.003333521
chr16	75411821	75412180	103.21	47.96	1.11	6.99E-06	0.003333521
chr2	12633181	12633520	103.21	47.96	1.11	6.99E-06	0.003333521
chr2	219704081	219704400	103.21	47.96	1.11	6.99E-06	0.003333521
chr21	40498021	40498240	103.21	47.96	1.11	6.99E-06	0.003333521
chr8	105449461	105449800	103.21	47.96	1.11	6.99E-06	0.003333521
chr1	41189261	41189520	103.21	48.92	1.08	1.07E-05	0.004312091
chr2	8492461	8492720	103.21	48.92	1.08	1.07E-05	0.004312091
chr5	140079601	140079840	103.21	48.92	1.08	1.07E-05	0.004312091
chr11	107828001	107828280	103.21	49.88	1.05	1.63E-05	0.005295592
chr8	28637301	28637540	103.21	50.84	1.02	2.44E-05	0.006413507
chr5	36686101	36686300	103.21	51.79	0.99	3.63E-05	0.007253836
chr12	125258521	125258740	103.21	52.75	0.97	5.33E-05	0.00833435
chr2	106348481	106348720	103.21	52.75	0.97	5.33E-05	0.00833435
chr1	2165681	2165880	103.21	53.71	0.94	7.76E-05	0.009561487
chr1	9703961	9704160	103.21	53.71	0.94	7.76E-05	0.009561487
chr21	34711061	34711260	103.21	53.71	0.94	7.76E-05	0.009561487
chr3	9692581	9692780	103.21	53.71	0.94	7.76E-05	0.009561487
chr15	77276261	77276480	103.21	54.67	0.92	0.000111917	0.011611643
chr1	87258641	87259220	102.17	26.86	1.93	3.35E-11	1.56E-07
chr4	114389561	114389940	102.17	36.45	1.49	2.37E-08	4.57E-05
chr10	73142481	73142900	102.17	38.37	1.41	7.36E-08	0.000119167
chr6	7169581	7169940	102.17	39.33	1.38	1.27E-07	0.000187716
chr10	127748901	127749260	102.17	40.28	1.34	2.16E-07	0.000289934
chr15	63795761	63796020	102.17	40.28	1.34	2.16E-07	0.000289934
chr17	60248341	60248700	102.17	41.24	1.31	3.63E-07	0.000428304
chr7	106418281	106418620	102.17	43.16	1.24	9.84E-07	0.000908722
chr1	235002021	235002240	102.17	44.12	1.21	1.59E-06	0.001293618
chr3	72092781	72093120	102.17	44.12	1.21	1.59E-06	0.001293618
chr17	7461441	7461720	102.17	45.08	1.18	2.54E-06	0.001803774
chr6	149100341	149100700	102.17	45.08	1.18	2.54E-06	0.001803774
chr15	100104901	100105240	102.17	46.04	1.15	4.01E-06	0.002445186
chr2	237884961	237885220	102.17	46.04	1.15	4.01E-06	0.002445186
chr9	35526481	35526840	102.17	46.04	1.15	4.01E-06	0.002445186
chr11	129194281	129194520	102.17	47	1.12	6.26E-06	0.003185998
chr11	107909561	107909900	102.17	47.96	1.09	9.66E-06	0.004024138
chr13	103497921	103498220	102.17	47.96	1.09	9.66E-06	0.004024138
chr8	29343321	29343540	102.17	47.96	1.09	9.66E-06	0.004024138
chr1	111756141	111756440	102.17	48.92	1.06	1.47E-05	0.004900284
chr15	93226041	93226340	102.17	48.92	1.06	1.47E-05	0.004900284
chr2	207663841	207664180	102.17	48.92	1.06	1.47E-05	0.004900284
chr21	36238161	36238360	102.17	48.92	1.06	1.47E-05	0.004900284
chr12	113771701	113771980	102.17	49.88	1.03	2.22E-05	0.005976819
chr2	38890521	38890760	102.17	49.88	1.03	2.22E-05	0.005976819
chr20	35476041	35476360	102.17	49.88	1.03	2.22E-05	0.005976819
chr4	5733641	5733840	102.17	49.88	1.03	2.22E-05	0.005976819
chr6	139344001	139344280	102.17	49.88	1.03	2.22E-05	0.005976819
chr13	52288701	52288980	102.17	50.84	1.01	0.000033221	0.006865464
chr20	4940421	4940640	102.17	50.84	1.01	0.000033221	0.006865464
chr3	132002361	132002580	102.17	50.84	1.01	0.000033221	0.006865464
chr5	149446681	149446960	102.17	50.84	1.01	0.000033221	0.006865464
chr12	12163201	12163400	102.17	51.79	0.98	4.91E-05	0.00833435
chr18	52443701	52443940	102.17	51.79	0.98	4.91E-05	0.00833435
chr19	1652721	1652940	102.17	51.79	0.98	4.91E-05	0.00833435
chr4	2011681	2011900	102.17	51.79	0.98	4.91E-05	0.00833435
chr12	124942521	124942800	102.17	52.75	0.95	7.18E-05	0.009561487
chr3	124499941	124500260	102.17	52.75	0.95	7.18E-05	0.009561487
chr14	103107601	103107840	102.17	53.71	0.93	0.000103929	0.010793066
chr1	235133021	235133240	102.17	54.67	0.9	0.000148984	0.015359559
chr19	2577121	2577360	102.17	54.67	0.9	0.000148984	0.015359559
chr16	85169881	85170120	102.17	55.63	0.88	0.000211509	0.021704542
chr17	2706761	2707160	101.13	30.69	1.72	8.53E-10	2.59E-06
chr5	65847861	65848240	101.13	30.69	1.72	8.53E-10	2.59E-06
chr1	39603081	39603500	101.13	32.61	1.63	3.13E-09	8.06E-06
chr19	35811281	35811640	101.13	37.41	1.43	6.17E-08	0.000103169
chr7	27135401	27135780	101.13	38.37	1.4	1.07E-07	0.000163459
chr8	54720201	54720580	101.13	38.37	1.4	1.07E-07	0.000163459
chr10	95255661	95256040	101.13	41.24	1.29	5.20E-07	0.000570438
chr11	9782061	9782420	101.13	41.24	1.29	5.20E-07	0.000570438
chr1	7844061	7844280	101.13	43.16	1.23	1.40E-06	0.001188562
chr3	14475721	14476080	101.13	43.16	1.23	1.40E-06	0.001188562
chr1	205284821	205285100	101.13	44.12	1.2	2.24E-06	0.001651918
chr17	36714301	36714520	101.13	45.08	1.17	3.56E-06	0.002234119
chr17	54989681	54989960	101.13	45.08	1.17	3.56E-06	0.002234119
chr2	187714121	187714380	101.13	45.08	1.17	3.56E-06	0.002234119
chr12	123717841	123718160	101.13	46.04	1.14	5.60E-06	0.002951231
chr2	57671381	57671620	101.13	46.04	1.14	5.60E-06	0.002951231
chr5	40428201	40428560	101.13	46.04	1.14	5.60E-06	0.002951231
chr8	38036501	38036700	101.13	47	1.11	8.69E-06	0.003722361
chr18	13567001	13567300	101.13	47.96	1.08	1.33E-05	0.004621998
chr11	62211181	62211380	101.13	48.92	1.05	0.000020222	0.00556758
chr16	30379801	30380040	101.13	48.92	1.05	0.000020222	0.00556758
chr19	46390641	46390840	101.13	48.92	1.05	0.000020222	0.00556758
chr6	32920701	32920900	101.13	49.88	1.02	3.04E-05	0.006865464
chr19	18625681	18625880	101.13	50.84	0.99	4.51E-05	0.008295072
chr2	39658841	39659140	101.13	50.84	0.99	4.51E-05	0.008295072
chr2	240321721	240321920	101.13	50.84	0.99	4.51E-05	0.008295072
chr20	1516561	1516760	101.13	50.84	0.99	4.51E-05	0.008295072
chr3	129640581	129640820	101.13	50.84	0.99	4.51E-05	0.008295072
chr5	126097541	126097780	101.13	50.84	0.99	4.51E-05	0.008295072
chr5	169260841	169261040	101.13	50.84	0.99	4.51E-05	0.008295072
chr6	47065101	47065440	101.13	50.84	0.99	4.51E-05	0.008295072
chr2	97303181	97303380	101.13	51.79	0.97	6.62E-05	0.009541809
chr20	44641421	44641620	101.13	51.79	0.97	6.62E-05	0.009541809
chr3	16024821	16025020	101.13	51.79	0.97	6.62E-05	0.009541809
chr4	40488701	40488920	101.13	51.79	0.97	6.62E-05	0.009541809
chr7	148785261	148785460	101.13	51.79	0.97	6.62E-05	0.009541809
chr11	120710521	120710720	101.13	52.75	0.94	9.63E-05	0.010084212
chr15	64363641	64363880	101.13	52.75	0.94	9.63E-05	0.010084212
chr16	11383561	11383760	101.13	52.75	0.94	9.63E-05	0.010084212
chr4	169821461	169821660	101.13	52.75	0.94	9.63E-05	0.010084212
chr11	33746121	33746420	101.13	53.71	0.91	0.000138691	0.014317289
chrX	46536501	46536780	101.13	53.71	0.91	0.000138691	0.014317289
chr2	100171881	100172320	100.09	31.65	1.66	2.49E-09	6.63E-06
chr14	69259701	69260080	100.09	33.57	1.58	8.74E-09	1.92E-05
chr12	89812201	89812480	100.09	39.33	1.35	0.000000266	0.000340662
chr16	9221361	9221740	100.09	39.33	1.35	0.000000266	0.000340662
chr1	228416081	228416460	100.09	40.28	1.31	4.48E-07	0.00050774
chr16	80617261	80617620	100.09	40.28	1.31	4.48E-07	0.00050774
chr4	83303281	83303620	100.09	40.28	1.31	4.48E-07	0.00050774
chr16	2582081	2582420	100.09	42.2	1.25	0.000001219	0.001075238
chrX	40487701	40488040	100.09	42.2	1.25	0.000001219	0.001075238
chr18	51777021	51777280	100.09	43.16	1.21	1.97E-06	0.001496849
chr11	64764501	64764840	100.09	44.12	1.18	0.000003156	0.002044388
chr4	99851021	99851300	100.09	44.12	1.18	0.000003156	0.002044388
chr1	16693441	16693720	100.09	45.08	1.15	4.99E-06	0.002690973
chr2	148318781	148319080	100.09	45.08	1.15	4.99E-06	0.002690973
chr2	204522881	204523140	100.09	45.08	1.15	4.99E-06	0.002690973
chrX	153302581	153302860	100.09	45.08	1.15	4.99E-06	0.002690973
chr1	201725081	201725340	100.09	46.04	1.12	0.000007785	0.003472874
chr19	17190901	17191240	100.09	46.04	1.12	0.000007785	0.003472874
chr8	22420481	22420820	100.09	46.04	1.12	0.000007785	0.003472874
chr1	157072881	157073120	100.09	47	1.09	1.20E-05	0.004312091
chr11	115802101	115802340	100.09	47	1.09	1.20E-05	0.004312091
chr12	8605801	8606060	100.09	47	1.09	1.20E-05	0.004312091
chr17	7233121	7233340	100.09	47	1.09	1.20E-05	0.004312091
chr7	43821581	43821780	100.09	47	1.09	1.20E-05	0.004312091
chr7	73698241	73698520	100.09	47	1.09	1.20E-05	0.004312091
chr18	74813441	74813660	100.09	47.96	1.06	1.83E-05	0.005565179
chr5	176973281	176973500	100.09	47.96	1.06	1.83E-05	0.005565179
chrX	154470641	154470860	100.09	47.96	1.06	1.83E-05	0.005565179
chr17	3621721	3621920	100.09	48.92	1.03	2.77E-05	0.006787107
chr7	36786021	36786220	100.09	48.92	1.03	2.77E-05	0.006787107
chr12	56546181	56546380	100.09	50.84	0.98	6.10E-05	0.008959139
chr19	39921601	39921820	100.09	50.84	0.98	6.10E-05	0.008959139
chr5	140900401	140900700	100.09	50.84	0.98	6.10E-05	0.008959139
chr9	140541961	140542160	100.09	50.84	0.98	6.10E-05	0.008959139
chr2	208395421	208395680	100.09	51.79	0.95	8.91E-05	0.009561487
chr3	24018201	24018400	100.09	51.79	0.95	8.91E-05	0.009561487
chr7	29181981	29182180	100.09	51.79	0.95	8.91E-05	0.009561487
chr7	48127161	48127360	100.09	51.79	0.95	8.91E-05	0.009561487
chr7	128573961	128574300	100.09	52.75	0.92	0.000128865	0.013329615
chr12	122948961	122949300	99.04	37.41	1.4	1.32E-07	0.000193542
chr2	20565221	20565600	99.04	38.37	1.37	2.26E-07	0.000299776
chr16	10844301	10844680	99.04	39.33	1.33	3.84E-07	0.000446925
chr16	79406421	79406700	99.04	39.33	1.33	3.84E-07	0.000446925
chr12	14409401	14409760	99.04	41.24	1.26	0.000001061	0.000958979
chr6	106534101	106534320	99.04	41.24	1.26	0.000001061	0.000958979
chr11	36270101	36270440	99.04	42.2	1.23	1.73E-06	0.001343974
chr12	6798541	6798880	99.04	42.2	1.23	1.73E-06	0.001343974
chr13	52217081	52217380	99.04	42.2	1.23	1.73E-06	0.001343974
chr4	7649901	7650140	99.04	42.2	1.23	1.73E-06	0.001343974
chr4	20680081	20680380	99.04	42.2	1.23	1.73E-06	0.001343974
chr1	21189761	21190060	99.04	44.12	1.17	4.43E-06	0.002515449
chr6	160329761	160330080	99.04	44.12	1.17	4.43E-06	0.002515449
chr6	160364361	160364580	99.04	44.12	1.17	4.43E-06	0.002515449
chr14	93355161	93355500	99.04	45.08	1.14	6.96E-06	0.003333521
chr3	196667861	196668100	99.04	45.08	1.14	6.96E-06	0.003333521
chr14	50470381	50470600	99.04	46.04	1.11	1.08E-05	0.004312091
chr3	56166401	56166720	99.04	46.04	1.11	1.08E-05	0.004312091
chr3	71678521	71678780	99.04	46.04	1.11	1.08E-05	0.004312091
chr3	171543181	171543500	99.04	46.04	1.11	1.08E-05	0.004312091
chr1	209572041	209572320	99.04	47	1.08	1.66E-05	0.005354598
chr2	16807921	16808120	99.04	47	1.08	1.66E-05	0.005354598
chr3	128949921	128950240	99.04	47	1.08	1.66E-05	0.005354598
chrX	24072401	24072640	99.04	47	1.08	1.66E-05	0.005354598
chr11	7543381	7543680	99.04	47.96	1.05	2.51E-05	0.006413507
chr11	93474061	93474260	99.04	47.96	1.05	2.51E-05	0.006413507
chr18	44710981	44711260	99.04	47.96	1.05	2.51E-05	0.006413507
chr2	47627921	47628140	99.04	47.96	1.05	2.51E-05	0.006413507
chr2	120145341	120145560	99.04	47.96	1.05	2.51E-05	0.006413507
chr20	4666761	4666980	99.04	47.96	1.05	2.51E-05	0.006413507
chr4	7648061	7648400	99.04	47.96	1.05	2.51E-05	0.006413507
chr6	89745661	89745900	99.04	47.96	1.05	2.51E-05	0.006413507
chr9	132090061	132090280	99.04	47.96	1.05	2.51E-05	0.006413507
chr1	10575701	10575980	99.04	48.92	1.02	3.77E-05	0.007500261
chr10	104962161	104962360	99.04	48.92	1.02	3.77E-05	0.007500261
chr12	99013681	99013880	99.04	48.92	1.02	3.77E-05	0.007500261
chr3	171838621	171838920	99.04	48.92	1.02	3.77E-05	0.007500261
chr6	13307701	13307900	99.04	48.92	1.02	3.77E-05	0.007500261
chr1	19536841	19537040	99.04	49.88	0.99	5.60E-05	0.008488996
chr1	26912101	26912320	99.04	49.88	0.99	5.60E-05	0.008488996
chr3	156854321	156854640	99.04	49.88	0.99	5.60E-05	0.008488996
chr8	8774861	8775060	99.04	49.88	0.99	5.60E-05	0.008488996
chr1	22816401	22816600	99.04	50.84	0.96	8.22E-05	0.009561487
chr11	72144481	72144680	99.04	50.84	0.96	8.22E-05	0.009561487
chr16	50719401	50719600	99.04	50.84	0.96	8.22E-05	0.009561487
chr20	36736841	36737080	99.04	50.84	0.96	8.22E-05	0.009561487
chr8	61858321	61858520	99.04	50.84	0.96	8.22E-05	0.009561487
chr10	97517701	97517940	99.04	51.79	0.94	0.000119502	0.012378412
chr18	77551561	77551760	99.04	167.85	-0.76	2.53E-05	0.006413507
chr1	161714061	161714460	98	27.82	1.82	3.92E-10	1.33E-06
chr19	50083741	50084160	98	32.61	1.59	1.06E-08	2.26E-05
chr2	102016621	102016960	98	40.28	1.28	9.20E-07	0.000884209
chr22	39589921	39590180	98	40.28	1.28	9.20E-07	0.000884209
chr5	151124621	151124980	98	40.28	1.28	9.20E-07	0.000884209
chr1	145433521	145433740	98	41.24	1.25	1.51E-06	0.001268326
chr18	20649421	20649680	98	41.24	1.25	1.51E-06	0.001268326
chr8	134927921	134928240	98	41.24	1.25	1.51E-06	0.001268326
chr11	75105521	75105860	98	42.2	1.22	2.45E-06	0.001763427
chr5	137939341	137939680	98	42.2	1.22	2.45E-06	0.001763427
chr8	104167981	104168300	98	42.2	1.22	2.45E-06	0.001763427
chr10	32295221	32295540	98	43.16	1.18	3.92E-06	0.002403835
chr10	126212381	126212740	98	43.16	1.18	3.92E-06	0.002403835
chr12	98897461	98897760	98	44.12	1.15	6.20E-06	0.003166861
chr18	20723501	20723720	98	44.12	1.15	6.20E-06	0.003166861
chr3	183724821	183725180	98	44.12	1.15	6.20E-06	0.003166861
chr1	164678601	164678900	98	45.08	1.12	9.68E-06	0.004028833
chr2	55657321	55657540	98	45.08	1.12	9.68E-06	0.004028833
chr4	40565961	40566220	98	45.08	1.12	9.68E-06	0.004028833
chr5	112389361	112389740	98	45.08	1.12	9.68E-06	0.004028833
chr6	107429841	107430100	98	45.08	1.12	9.68E-06	0.004028833
chr17	29914101	29914320	98	46.04	1.09	1.49E-05	0.004946951
chr2	37985301	37985660	98	46.04	1.09	1.49E-05	0.004946951
chr2	231541321	231541540	98	46.04	1.09	1.49E-05	0.004946951
chr3	48278521	48278780	98	46.04	1.09	1.49E-05	0.004946951
chr2	105371921	105372180	98	47	1.06	2.28E-05	0.006104866
chr8	8540041	8540400	98	47	1.06	2.28E-05	0.006104866
chr1	108725141	108725380	98	47.96	1.03	3.44E-05	0.007045606
chr10	120895141	120895340	98	47.96	1.03	3.44E-05	0.007045606
chr3	30649581	30649780	98	47.96	1.03	3.44E-05	0.007045606
chr5	54041361	54041580	98	47.96	1.03	3.44E-05	0.007045606
chr6	134520561	134520780	98	47.96	1.03	3.44E-05	0.007045606
chr13	49740701	49740960	98	48.92	1	5.13E-05	0.00833435
chr7	137919541	137919740	98	48.92	1	5.13E-05	0.00833435
chr3	56590901	56591160	98	49.88	0.97	7.57E-05	0.009561487
chr20	10577641	10577940	98	50.84	0.95	0.000110593	0.011475119
chr6	139840881	139841300	96.96	31.65	1.62	8.48E-09	1.87E-05
chr7	20474941	20475340	96.96	31.65	1.62	8.48E-09	1.87E-05
chr1	167627821	167628220	96.96	32.61	1.57	1.58E-08	3.21E-05
chr2	218921281	218921660	96.96	34.53	1.49	0.000000052	8.92E-05
chr17	66453821	66454200	96.96	35.49	1.45	9.23E-08	0.000143807
chr3	138509861	138510240	96.96	35.49	1.45	9.23E-08	0.000143807
chr1	29211561	29211920	96.96	36.45	1.41	1.62E-07	0.000226839
chr20	36780621	36781060	96.96	36.45	1.41	1.62E-07	0.000226839
chr9	36874781	36875120	96.96	36.45	1.41	1.62E-07	0.000226839
chr3	72388301	72388660	96.96	37.41	1.37	2.78E-07	0.000353303
chr17	49057501	49057860	96.96	38.37	1.34	4.73E-07	0.000531332
chr19	14695841	14696200	96.96	39.33	1.3	7.94E-07	0.000787761
chr22	38303201	38303460	96.96	39.33	1.3	7.94E-07	0.000787761
chr11	126215881	126216220	96.96	40.28	1.27	1.31E-06	0.00114275
chr18	59400801	59401020	96.96	40.28	1.27	1.31E-06	0.00114275
chr2	27594621	27594900	96.96	40.28	1.27	1.31E-06	0.00114275
chr14	90574181	90574440	96.96	41.24	1.23	2.14E-06	0.001591978
chr11	36387301	36387520	96.96	42.2	1.2	3.46E-06	0.002179919
chr5	139017021	139017300	96.96	42.2	1.2	3.46E-06	0.002179919
chr2	38998841	38999080	96.96	43.16	1.17	5.50E-06	0.002921608
chr2	160082601	160082900	96.96	43.16	1.17	5.50E-06	0.002921608
chr3	71757821	71758080	96.96	44.12	1.14	8.65E-06	0.003708544
chr3	171855261	171855620	96.96	45.08	1.1	1.34E-05	0.004652463
chr4	71812841	71813080	96.96	45.08	1.1	1.34E-05	0.004652463
chr16	85541	85800	96.96	46.04	1.07	0.000020618	0.005598017
chr4	60463701	60463960	96.96	46.04	1.07	0.000020618	0.005598017
chr17	40235081	40235280	96.96	47	1.04	3.13E-05	0.006865464
chr19	2087281	2087500	96.96	47	1.04	3.13E-05	0.006865464
chr2	46451941	46452260	96.96	47	1.04	3.13E-05	0.006865464
chr2	61661501	61661720	96.96	47	1.04	3.13E-05	0.006865464
chr3	149665321	149665520	96.96	47	1.04	3.13E-05	0.006865464
chr1	235070641	235070880	96.96	47.96	1.02	4.69E-05	0.00833435
chr10	22232481	22232680	96.96	47.96	1.02	4.69E-05	0.00833435
chr2	114144501	114144700	96.96	47.96	1.02	4.69E-05	0.00833435
[truncated: 232,488 more chars]
