# Supplementary material for: Lipid-Induced Epigenomic Changes in Human Macrophages Identify a Coronary Artery Disease-Associated Variant that Regulates PPAP2B Expression through Altered C/EBP-Beta Binding
Source: PLoS Genet. 2015 Apr 2;11(4):e1005061. doi: 10.1371/journal.pgen.1005061 (PMC4383549; doi:10.1371/journal.pgen.1005061)
Supplement: S15 Table — (XLSX) [file pgen.1005061.s021.xlsx]

## Sheet: Sheet1
clusters	collapsed_id	factor	DNA binding domain	hits	cutoff	zscore	#NAME?	similarity to top	mean_position
1	MC00121	Cebpb	Leucine Zipper Family	2978	3.039	-69.99	690.776		-0.272
1	MC00272	CEBPB	Leucine Zipper Family	2982	2.978	-68.604	690.776	0.956	-0.267
1	MC00122	Cebpa	Leucine Zipper Family	2996	1.431	-68.375	690.776	0.97	-0.265
1	MC00273	CEBPA	Leucine Zipper Family	2956	3.012	-68.225	690.776	0.974	-0.267
1	MS00300	CEBPE	Leucine Zipper Family	2958	3.387	-67.486	690.776	0.906	-0.264
1	MS00299	CEBPD	Leucine Zipper Family	2996	0.703	-67.126	690.776	0.919	-0.261
1	MS00302	CEBPG	Leucine Zipper Family	2811	2.473	-63.302	690.776	0.889	-0.255
1	denovo20		None	2920	3.348	-58.037	690.776	0.919	-0.23
1	denovo10		None	2843	3.364	-57.648	690.776	0.929	-0.231
1	MS00337	NFIL3	Leucine Zipper Family	2965	2.234	-48.119	690.776	0.951	-0.19
1	M00621	CEBPD	Leucine Zipper Family	2209	5.667	-43.973	690.776	0.944	-0.203
1	MS00317	HLF	Leucine Zipper Family	2942	2.273	-42.598	690.776	0.874	-0.17
1	MS00293	ATF4	Leucine Zipper Family	2528	3.083	-41.5	690.776	0.902	-0.18
1	MS00315	DBP	Leucine Zipper Family	2997	-0.661	-34.119	690.776	0.873	-0.137
1	MS00295	Atf4	Leucine Zipper Family	2843	0.056	-32.297	690.776	0.859	-0.133
1	MS00316	Dbp	Leucine Zipper Family	2995	-2.015	-24.859	690.776	0.798	-0.102
1	denovo13		None	2985	1.268	-21.391	690.776	0.814	-0.089
1	MS00339	TEF	Leucine Zipper Family	2999	-2.021	-18.485	690.776	0.841	-0.078
1	MS00318	Hlf	Leucine Zipper Family	2985	-2.182	-10.913	628.663	0.764	-0.05
2	denovo4		None	2523	3.687	-47.753	690.776		-0.205
2	denovo2		None	1571	6.845	-29.299	690.776	0.643	-0.165
2	MC00502	HMGN1	High Mobility Group (Box) Family	1066	5.458	-19.255	690.776	0.785	-0.137
3	MC00293	Gfi1b	BetaBetaAlpha-zinc finger Family	494	8.61	-24.279	690.776		-0.253
3	M01067	GFI1	BetaBetaAlpha-zinc finger Family	1379	6.442	-13.955	690.776	0.92	-0.091
3	UP00148	Hdx	Homeodomain Family	1743	5.701	-12.206	690.776	0.8	-0.072
4	M00514	ATF4	Leucine Zipper Family	2988	0.996	-19.553	690.776		-0.082
4	denovo17		None	2939	2.665	-18.827	690.776	0.734	-0.08
4	MC00163	Creb1	Leucine Zipper Family	2358	3.609	-16.371	690.776	0.76	-0.079
4	M00694	E4F1	Helix-Loop-Helix Family	2658	1.353	-9.145	449.556	0.653	-0.046
4	M00179	ATF2	Leucine Zipper Family	1085	3.98	-6.926	268.562	0.835	-0.058
5	MC00456	JUND	Leucine Zipper Family	1378	5.286	-18.067	690.776		-0.114
5	MC00349	Jun	Leucine Zipper Family	1043	6.867	-13.187	690.776	0.901	-0.1
5	MC00371	JUNB	Leucine Zipper Family	676	6.685	-12.855	690.776	0.886	-0.122
5	M00490	BACH2	Leucine Zipper Family	1670	5.3	-12.716	690.776	0.927	-0.076
5	MC00351	FOSL1	Leucine Zipper Family	633	6.532	-12.537	690.776	0.858	-0.123
5	MS00324	Jdp2	Leucine Zipper Family	1292	3.609	-10.958	633.645	0.941	-0.076
5	MC00330	FOS	Leucine Zipper Family	526	6.829	-10.386	572.027	0.878	-0.115
5	MC00356	Tbx21	Transcription Factor T-Domain	552	7.442	-10.346	567.868	0.844	-0.112
5	MC00321	JUN	Leucine Zipper Family	544	7.214	-10.202	552.877	0.86	-0.112
5	MS00319	JDP2	Leucine Zipper Family	1181	4.177	-10.086	540.996	0.898	-0.075
5	M00495	BACH1	Leucine Zipper Family	545	6.501	-9.608	493.479	0.902	-0.106
5	MS00336	NFE2	Leucine Zipper Family	805	4.925	-9.056	441.369	0.903	-0.083
5	MS00343	FOXB1	Forkhead Domain Family	2309	2.249	-6.246	222.818	0.668	-0.037
6	UP00031	Zbtb3	BetaBetaAlpha-zinc finger Family	1690	5.429	-16.63	690.776		-0.095
6	M01177	SREBF2	Helix-Loop-Helix Family	2835	4.487	-7.615	319.623	0.74	-0.038
6	denovo15		None	2968	2.476	-6.561	243.43	0.759	-0.033
7	MS00313	Creb5	Leucine Zipper Family	2634	0.539	-16.212	690.776		-0.074
7	MS00320	JDP2	Leucine Zipper Family	2502	0.04	-14.262	690.776	0.983	-0.068
7	MS00294	ATF7	Leucine Zipper Family	2905	-1.896	-13.809	690.776	0.955	-0.061
7	MS00325	Jdp2	Leucine Zipper Family	2430	0.211	-11.605	690.776	0.98	-0.058
7	UP00020	ATF1	Leucine zipper Family	2703	0.582	-8.605	401.097	0.891	-0.043
7	MS00296	BATF3	Leucine Zipper Family	2999	-6.537	-3.345	77.97	0.845	-0.021
8	M00139	AHR	Helix-Loop-Helix Family	2849	-1.962	-15.879	690.776		-0.07
8	M00717	PAX8	Homeodomain Family	737	5.96	-3.494	83.436	0.649	-0.043
9	MC00457	ELF1	Ets Domain Family	2978	-0.087	-13.837	690.776		-0.061
9	MS00021	ETV6	Ets Domain Family	2950	1.887	-13.045	690.776	0.931	-0.058
9	MS00834	ELF4	Ets Domain Family	2641	1.466	-12.637	690.776	0.963	-0.06
9	MC00427	ETV1	Ets Domain Family	2927	1.737	-12.246	690.776	0.907	-0.055
9	MS00778	EHF	Ets Domain Family	2413	2.823	-11.961	690.776	0.974	-0.06
9	MC00160	ETV3	Ets Domain Family	2843	2.903	-11.942	690.776	0.942	-0.055
9	M00341	GABPB1	Ets Domain Family	2962	0.157	-11.534	690.776	0.882	-0.052
9	MC00168	ERG	Ets Domain Family	1316	5.26	-11.171	657.373	0.988	-0.077
9	MC00129	Fli1	Ets Domain Family	1515	5.787	-10.822	618.68	0.913	-0.07
9	MC00367	GABPA	Ets Domain Family	2961	0.14	-10.737	609.415	0.992	-0.049
9	MC00206	ELK1	Ets Domain Family	1441	4.258	-10.323	565.464	0.993	-0.069
9	UP00404	ELF2	Ets Domain Family	2945	1.06	-9.704	502.869	0.933	-0.045
9	MS00812	ELF3	Ets Domain Family	2629	1.298	-9.673	499.783	0.964	-0.048
9	MC00337	Ikzf3	BetaBetaAlpha-zinc finger Family	1163	6.549	-9.586	491.344	0.922	-0.072
9	MS00838	ELF5	Ets Domain Family	710	7.076	-9.263	460.533	0.964	-0.09
9	MS00022	Elf5	Ets Domain Family	1249	6.29	-8.7	409.439	0.959	-0.064
9	UP00413	Elf4	Ets Domain Family	2033	3.188	-8.644	404.466	0.922	-0.05
9	MC00385	Ets1	Ets Domain Family	1719	5.584	-8.547	395.992	0.908	-0.054
9	UP00412	Etv5	Ets Domain Family	2977	0.493	-8.271	372.513	0.893	-0.04
9	M00678	ETV7	Ets Domain Family	1276	4.624	-7.931	344.594	0.865	-0.059
9	UP00418	Etv6	Ets Domain Family	2728	1.332	-7.878	340.296	0.94	-0.04
9	MS00851	ETS1	Ets Domain Family	1454	4.97	-7.555	314.948	0.918	-0.053
9	denovo19		None	2967	2.959	-7.544	314.148	0.773	-0.037
9	MS00025	FEV	Ets Domain Family	2037	3.986	-7.437	305.969	0.915	-0.044
9	MS00019	ETV5	Ets Domain Family	2121	4.209	-7.118	282.311	0.919	-0.042
9	MS00844	ELK3	Ets Domain Family	1922	4.008	-7.112	281.917	0.919	-0.044
9	MS00018	ETV4	Ets Domain Family	1810	4.556	-7.09	280.332	0.915	-0.045
9	MS00023	Elk3	Ets Domain Family	2341	2.307	-6.683	251.689	0.9	-0.038
9	UP00423	Gm5454	Ets Domain Family	2634	1.668	-6.271	224.427	0.901	-0.034
9	MS00846	ERF	Ets Domain Family	2104	3.561	-5.194	160.898	0.907	-0.034
9	MC00509	NR2C2	Hormone-nuclear Receptor Family	2651	2.858	-4.678	134.461	0.879	-0.028
9	MC00207	ELK4	Ets Domain Family	1413	5.272	-4.181	111.392	0.922	-0.035
10	denovo8		None	2466	6.28	-13.211	690.776		-0.064
10	MC00506	Spi1	Ets Domain Family	1941	3.532	-12.3	690.776	0.733	-0.068
10	MC00180	Sfpi1	Ets Domain Family	1941	3.532	-12.267	690.776	0.733	-0.068
10	MC00395	Sfpi1	Ets Domain Family	1941	3.532	-12.262	690.776	0.733	-0.068
10	MS00039	SPIB	Ets Domain Family	1133	4.905	-10.916	628.951	0.681	-0.081
10	MC00151	SPI1	Ets Domain Family	1566	3.272	-10.318	564.928	0.679	-0.066
10	M01207	ETS2	Ets Domain Family	2807	5.095	-9.771	509.482	0.963	-0.047
10	MS00041	Spic	Ets Domain Family	2773	0.194	-9.246	458.997	0.687	-0.045
10	UP00085	Sfpi1	Ets Domain Family	1761	5.711	-9.218	456.374	0.806	-0.057
10	MC00513	SFPI1	Ets Domain Family	983	5.715	-7.663	323.334	0.642	-0.066
10	M00500	STAT6	Stat Protein Family	1972	5.574	-6.206	220.265	0.865	-0.039
10	MS00040	SPIC	Ets Domain Family	427	7.731	-5.245	163.622	0.697	-0.075
10	MA0081	SPIB	Ets Domain Family	1726	6.075	-4.966	148.894	0.718	-0.036
10	denovo21		None	568	8.338	-3.456	82.036	0.703	-0.049
11	MC00339	NFE2L2	Leucine Zipper Family	2138	2.59	-12.712	690.776		-0.067
11	M00983	MAF	Leucine zipper Family	2251	5.252	-12.167	690.776	0.876	-0.063
11	MS00326	MAFF	Leucine Zipper Family	2787	-1.248	-11.8	690.776	0.831	-0.055
11	MS00333	Mafb	Leucine Zipper Family	2820	1.209	-11.668	690.776	0.757	-0.054
11	MS00331	MAFK	Leucine Zipper Family	2355	2.898	-10.909	628.171	0.793	-0.056
11	MS00327	MAFG	Leucine Zipper Family	2916	-0.461	-5.682	188.275	0.757	-0.03
12	UP00084	Gmeb1	Sand Domain Family	2842	2.033	-12.588	690.776		-0.057
12	MS00721	GMEB2	Sand Domain Family	783	5.677	-7.049	277.338	0.803	-0.069
13	M01108	HOXA7	Homeodomain Family	1028	4.894	-12.231	690.776		-0.094
14	M01742	Zscan10	BetaBetaAlpha-zinc finger Family	2872	-1.202	-12.231	690.776		-0.056
14	MC00221	Tbx3	Transcription Factor T-Domain	2999	-0.114	-10.311	564.203	0.705	-0.047
15	denovo6		None	2998	1.117	-11.813	690.776		-0.053
15	M00644	UBP1	CP2 Transcription Factor Domain Family	2999	0.917	-9.493	482.368	0.971	-0.044
15	MS00274	NHLH1	Helix-Loop-Helix Family	2579	2.776	-6.547	242.507	0.893	-0.036
15	MC00305	Sox6	High Mobility Group (Box) Family	2697	3.712	-5.851	198.293	0.879	-0.032
15	MC00341	Olig2	Helix-Loop-Helix Family	2317	4.394	-5.363	170.118	0.792	-0.033
15	M01288	NEUROD1	Helix-Loop-Helix Family	2984	2.459	-4.597	130.545	0.796	-0.026
16	M00467	ZNF423	BetaBetaAlpha-zinc finger Family	2997	-6.393	-9.83	515.291		-0.046
16	MA0116	Zfp423	BetaBetaAlpha-zinc finger Family	2999	-3.75	-4.829	141.907	0.747	-0.027
17	MS00128	PAX9	Homeodomain Family	2997	-4.843	-9.772	509.531		-0.045
17	MC00332	PAX5	Homeodomain Family	2985	2.279	-8.91	428.103	0.856	-0.042
17	MS00117	PAX1	Homeodomain Family	2996	-3.448	-6.947	270.08	0.988	-0.035
17	MS00118	PAX2	Homeodomain Family	2505	0.105	-6.562	243.511	0.871	-0.036
17	MC00257	Pax5	Homeodomain Family	2624	3.557	-3.49	83.297	0.756	-0.023
18	MS00289	TFEB	Helix-Loop-Helix Family	1805	4.614	-9.471	480.243		-0.057
18	MC00473	ATF3	Leucine Zipper Family	942	5.615	-9.25	459.369	0.946	-0.078
18	MC00362	Arntl	Helix-Loop-Helix Family	2033	4.604	-8.893	426.585	0.85	-0.051
18	MS00248	BHLHB3	Helix-Loop-Helix Family	997	4.739	-8.67	406.787	0.94	-0.072
18	MS00288	TFE3	Helix-Loop-Helix Family	1997	4.793	-8.342	378.492	0.996	-0.049
18	MS00252	Bhlhb2	Helix-Loop-Helix Family	837	5.009	-8.291	374.148	0.955	-0.076
18	MC00248	USF1	Helix-Loop-Helix Family	867	5.109	-8.1	358.339	0.962	-0.073
18	MS00247	BHLHB2	Helix-Loop-Helix Family	962	4.893	-7.906	342.519	0.952	-0.068
18	MS00251	BHLHE41	Helix-Loop-Helix Family	571	5.128	-7.867	339.388	0.94	-0.088
18	MC00394	MYC	Helix-Loop-Helix Family	2788	2.253	-7.178	286.723	0.87	-0.037
18	MC00532	Mycn	Helix-Loop-Helix Family	2518	3.206	-7.146	284.358	0.876	-0.039
18	MC00461	Max	Helix-Loop-Helix Family	2251	3.152	-7.103	281.23	0.895	-0.041
18	MC00124	MAX	Helix-Loop-Helix Family	398	7.161	-7.004	274.106	0.93	-0.096
18	MC00169	Usf2	Helix-Loop-Helix Family	1073	4.535	-6.44	235.427	0.923	-0.055
18	MS00267	MNT	Helix-Loop-Helix Family	2137	3.814	-6.04	209.868	0.948	-0.037
18	MS00270	Mlx	Helix-Loop-Helix Family	1241	4.084	-6.014	208.261	0.931	-0.048
18	MS00266	MLX	Helix-Loop-Helix Family	1082	4.49	-5.899	201.171	0.947	-0.051
18	MS00808	TFEC	Helix-Loop-Helix Family	988	6.218	-5.739	191.607	0.955	-0.052
18	MS00265	MLXIPL	Helix-Loop-Helix Family	1064	5.21	-4.977	149.437	0.951	-0.046
18	MC00254	E2F6	Transcription Factor Family	2992	-0.344	-4.891	145.073	0.708	-0.027
18	MC00407	Myc	Helix-Loop-Helix Family	563	6.862	-4.698	135.404	0.857	-0.06
18	MC00373	Mxi1	Helix-Loop-Helix Family	2921	1.442	-4.318	117.538	0.891	-0.025
18	MS00281	SREBF2	Helix-Loop-Helix Family	214	6.688	-3.7	91.358	0.939	-0.082
18	MS00282	Srebf1	Helix-Loop-Helix Family	207	6.957	-3.342	77.862	0.93	-0.078
19	MS00815	E2F1	Transcription Factor Family	1583	2.382	-9.308	464.799		-0.06
19	MS00734	E2F3	Transcription Factor Family	1631	-1.131	-3.324	77.195	0.747	-0.028
20	M00143	PAX5	Homeodomain Family	2556	0.19	-9.256	459.959		-0.047
21	denovo9		None	2993	1.4	-8.257	371.331		-0.04
21	MC00328	Zfx	BetaBetaAlpha-zinc finger Family	2984	-0.915	-3.603	87.588	0.607	-0.022
22	M01709	MAFA	Leucine Zipper Family	2643	4.778	-8.187	365.468		-0.042
23	MA0067	PAX2	Homeodomain Family	928	6.21	-8.158	363.102		-0.071
23	MS00083	MEIS2	Homeodomain Family	1654	5.125	-7.541	313.87	0.674	-0.05
23	MS00088	Meis3	Homeodomain Family	2308	5.388	-6.998	273.711	0.769	-0.04
23	MS00086	Meis2	Homeodomain Family	1803	5.932	-6.562	243.515	0.779	-0.043
23	MS00084	MEIS3	Homeodomain Family	1512	6.164	-5.68	188.144	0.755	-0.042
24	denovo16		None	2815	3.82	-8.126	360.476		-0.04
24	MC00192	ZNF263	BetaBetaAlpha-zinc finger Family	2996	-1.132	-4.601	130.747	0.781	-0.026
24	M00706	GTF2I	GTF2I Domain Family	2198	4.642	-4.478	124.911	0.655	-0.03
24	M00695	TEAD2	Homeodomain Family	1170	6.907	-3.768	94.052	0.722	-0.036
24	M01118	WT1	BetaBetaAlpha-zinc finger Family	2999	1.867	-3.596	87.324	0.673	-0.022
25	MC00319	EGR2	BetaBetaAlpha-zinc finger Family	2897	0.82	-8.056	354.726		-0.04
25	MC00430	Egr2	BetaBetaAlpha-zinc finger Family	2925	0.498	-4.544	127.988	0.948	-0.026
25	MC00320	EGR1	BetaBetaAlpha-zinc finger Family	2982	-1.874	-3.927	100.526	0.95	-0.023
25	MS00789	Egr3	BetaBetaAlpha-zinc finger Family	2585	-1.308	-3.304	76.487	0.84	-0.023
26	MS00114	NFIB	Nuclear Factor I-CCAAT-binding Transcription Factor (NFI-CTF) Family	2976	-3.026	-7.6	318.433		-0.037
26	MS00115	NFIX	Nuclear Factor I-CCAAT-binding Transcription Factor (NFI-CTF) Family	2895	0.263	-6.478	237.891	0.966	-0.033
26	MC00475	Nfic	Nuclear Factor I-CCAAT-binding Transcription Factor (NFI-CTF) Family	2978	2.672	-5.306	166.971	0.928	-0.029
27	MS00227	TFAP2A	Helix-Loop-Helix Family	2992	-0.05	-7.406	303.622		-0.036
27	UP00102	ZIC1	BetaBetaAlpha-zinc finger Family	2988	0.253	-7.386	302.106	0.686	-0.036
27	UP00006	Zic3	BetaBetaAlpha-zinc finger Family	2978	0.576	-7.066	278.57	0.713	-0.035
27	UP00057	ZIC2	BetaBetaAlpha-zinc finger Family	2997	-0.264	-7.06	278.131	0.715	-0.035
27	MS00241	Tcfap2a	Helix-Loop-Helix Family	2729	1.668	-7.019	275.208	0.968	-0.037
27	MS00230	TFAP2B	Helix-Loop-Helix Family	2975	-0.874	-4.83	141.98	0.976	-0.027
28	MA0131	HINFP	BetaBetaAlpha-zinc finger Family	483	6.665	-7.389	302.337		-0.091
29	MS00290	ZBED1	BED-type-zinc finger Family	2659	-1.995	-7.163	285.594		-0.038
30	MS00258	HEY1	Helix-Loop-Helix Family	915	5.064	-6.913	267.699		-0.063
30	MS00260	HEY2	Helix-Loop-Helix Family	1250	4.818	-6.386	231.861	0.971	-0.05
30	MS00256	HES7	Helix-Loop-Helix Family	2962	-4.366	-6.3	226.307	0.903	-0.032
30	MS00255	HES5	Helix-Loop-Helix Family	1994	0.436	-6.034	209.482	0.9	-0.038
30	MS00311	Creb3l2	Leucine Zipper Family	896	3.242	-4.206	112.491	0.745	-0.044
31	M00648	MAF	Leucine zipper Family	2922	-1.582	-6.585	245.085		-0.034
32	MS00268	YY2	BetaBetaAlpha-zinc finger Family	444	6.625	-6.389	232.056		-0.085
32	UP00003	E2F3	Transcription Factor Family	2985	-1.831	-3.993	103.323	0.71	-0.024
33	MC00158	E2f4	Transcription Factor Family	2982	-0.189	-6.144	216.36		-0.032
33	MC00182	E2F1	Transcription Factor Family	2955	1.297	-6.037	209.674	0.997	-0.031
33	M00736	E2F1::TFDP1	Transcription Factor Family	2790	2.528	-5.363	170.137	0.879	-0.03
33	M00737	E2F1::TFDP2	Transcription Factor Family	2994	-0.02	-4.663	133.709	0.873	-0.026
34	MC00281	PBX3	Homeodomain Family	2998	1.159	-6.1	213.606		-0.031
35	MS00079	HINFP1	BetaBetaAlpha-zinc finger Family	2927	-6.908	-6.044	210.075		-0.032
36	MA0365	RFX1	RFX Domain Family	1766	4.742	-6.04	209.82		-0.041
37	denovo22		None	555	10.721	-5.823	196.6		-0.071
38	M01105	ZNF350	BetaBetaAlpha-zinc finger Family	2207	1.016	-5.654	186.616		-0.035
39	MC00299	BRCA1	Ring finger domain family	2846	1.014	-5.632	185.349		-0.031
39	MC00418	ZBTB33	BetaBetaAlpha-zinc finger Family	2994	-0.032	-4.406	121.523	0.984	-0.025
40	MS00725	MTF1	BetaBetaAlpha-zinc finger Family	2921	-2.439	-5.545	180.37		-0.03
41	MC00187	Ctcf	BetaBetaAlpha-zinc finger Family	2999	-4.119	-5.334	168.53		-0.029
41	MC00128	CTCF	BetaBetaAlpha-zinc finger Family	2987	-2.174	-3.886	98.844	0.976	-0.023
42	M00792	SMAD1	MH1 Domain Family	417	6.84	-5.332	168.383		-0.077
43	M00332	FOXN1	Forkhead Domain Family	2328	3.429	-5.214	161.981		-0.032
43	M00749	SREBF1	Helix-Loop-Helix Family	2642	3.734	-3.969	102.315	0.747	-0.025
44	MS00423	ZNF524	BetaBetaAlpha-zinc finger Family	1225	4.098	-5.158	158.959		-0.044
44	M00961	VDR	Hormone-nuclear Receptor Family	1632	5.551	-3.503	83.783	0.858	-0.029
44	UP00066	HNF4A	Hormone-nuclear Receptor Family	497	7.777	-3.419	80.671	0.757	-0.052
45	MS00229	TFAP2B	Helix-Loop-Helix Family	2997	-0.247	-5.131	157.526		-0.028
45	MS00240	Tcfap2a	Helix-Loop-Helix Family	2994	0.297	-4.995	150.381	0.955	-0.027
45	UP00028	Tcfap2e	Helix-Loop-Helix Family	2949	0.8	-4.366	119.694	0.906	-0.025
45	UP00087	Tcfap2c	Helix-Loop-Helix Family	2984	0.511	-4.326	117.893	0.842	-0.025
46	MC00312	RUNX1	Runt Domain Family	1452	4.821	-4.977	149.436		-0.039
46	MC00413	Runx1	Runt Domain Family	640	7.048	-4.842	142.583	0.99	-0.058
46	MS00177	RUNX3	Runt Domain Family	1657	4.622	-4.472	124.597	0.977	-0.034
46	MC00215	RUNX2	Runt Domain Family	459	7.577	-4.065	106.364	0.989	-0.06
46	MS00173	RUNX2	Runt Domain Family	2999	-1.236	-3.292	76.053	0.716	-0.021
47	MS00101	Hic1	BetaBetaAlpha-zinc finger Family	2992	-4.536	-4.495	125.681		-0.025
48	MS00090	HINFP1	BetaBetaAlpha-zinc finger Family	2943	-6.908	-4.438	123.048		-0.025
49	M00085	ZBTB6	BetaBetaAlpha-zinc finger Family	2668	2.745	-4.337	118.363		-0.026
50	MC00391	ZNF143	BetaBetaAlpha-zinc finger Family	2969	0.254	-4.164	110.646		-0.024
51	denovo12		None	2981	-1.211	-3.922	100.319		-0.023
52	MS00190	SCRT2	BetaBetaAlpha-zinc finger Family	2920	-0.733	-3.878	98.51		-0.023
52	MS00179	SCRT1	BetaBetaAlpha-zinc finger Family	2670	0.586	-3.202	72.913	0.987	-0.022
53	M00433	Hmx3	Homeodomain Family	1200	3.07	-3.814	95.897		-0.036
54	M01241	GTF2IRD1	GTF2I Domain Family	2644	1.167	-3.687	90.86		-0.024
55	MC00408	Myb	Myb Domain Family	1363	5.001	-3.588	86.987		-0.033
55	M00468	KLF12	BetaBetaAlpha-zinc finger Family	1611	5.177	-3.447	81.695	0.639	-0.029
56	M01081	ZNF628	BetaBetaAlpha-zinc finger Family	2971	-1.91	-3.403	80.068		-0.021
